# Supplementary material for: Topological scoring of protein interaction networks
Source: Nat Commun. 2019 Mar 8;10:1118. doi: 10.1038/s41467-019-09123-y (PMC6408525; doi:10.1038/s41467-019-09123-y)
Supplement: Supplementary file 5 — Supplementary Data 2 [file 41467_2019_9123_MOESM5_ESM.xlsx]

## Sheet: Bait Normalization
Supplementary Data 2A. Scoring Interactions within the Human DNA Repair Dataset: Bait Normalization
Protein	Locus	CBX1_averaged-dS	CBX3_averaged-dS	CBX5_averaged-dS	CBX7_averaged-dS	CBX8_averaged-dS	MSH2_averaged-dS	MSH3_averaged-dS	MSH6_averaged-dS	PARP1_averaged-dS	RPA1_averaged-dS	RPA2_averaged-dS	RPA3_averaged-dS	XRCC5_averaged-dS	XRCC6_averaged-dS	SSBP1_averaged-dS	SPIN1_averaged-dS	WDR76_averaged-dS	SUM
HSPH1	gi|42544159|ref|NP_006635.2|	45	41.3333	23.5	18.6667	296	23.6667	48.6667	61.6667	47	42	78	53.3333	118.333	41	248.5	26.3333	74.3333	1287.33
DNAJA1	gi|4504511|ref|NP_001530.1|	15.3333	13	3.5	96.3333	47.3333	7.66667	36	88.3333	33.6667	25.6667	156.667	36.3333	62	15.6667	6	17.3333	248	908.833
EIF5A	gi|219555707|ref|NP_001137232.1|	46	29	30	8.66667	12	29.6667	69.6667	46.6667	37	1.33333	11.3333	55.3333	30	16	3.5	39.6667	16	481.833
PRKDC	gi|13654237|ref|NP_008835.5|	298.667	78.3333	49.5	136	101	49.6667	98.3333	118.667	132.667	71.6667	75	146	463.667	152	0	111.667	143.333	2226.17
SLC25A5	gi|156071459|ref|NP_001143.2|	10.6667	9	1	48.3333	9	11	40.6667	77.3333	6.33333	51	85.6667	34.6667	88	15.3333	0.5	6.66667	51.3333	546.5
EIF3F	gi|4503519|ref|NP_003745.1|	26.3333	18	8	12.6667	19.6667	10	26	25.6667	20.6667	8.66667	9	24.3333	12.6667	12.6667	6	41.3333	18.3333	300
HSPA6	gi|34419635|ref|NP_002146.2|	23	37.3333	19.5	40.6667	297	1	40.3333	63.3333	12	6	6.33333	10.6667	195	4	36	4	21	817.167
TRIM28	gi|5032179|ref|NP_005753.1|	2933.33	5221.67	2591	16	163.667	39.3333	25	22.3333	49.3333	6.33333	5.33333	1615	12.3333	9	20	60	108.333	12898
IPO5	gi|24797086|ref|NP_002262.3|	17.3333	16.3333	9.5	11.6667	25	6.66667	16.3333	25.6667	28.6667	3.33333	1.33333	23.6667	13.3333	6.33333	4.5	21	25	255.667
TUBB	gi|29788785|ref|NP_821133.1|	178.333	213	103.5	411.333	587.333	168.667	588	830.667	197	526	1083	491	719.667	361.333	80	169	767.667	7475.5
KPNB1	gi|19923142|ref|NP_002256.2|	82	32	32	20.6667	48.3333	25.6667	53.3333	71.6667	82.6667	147	24.6667	178.333	20	16.3333	40.5	52	29	956.167
XRCC5	gi|10863945|ref|NP_066964.1|	500.667	10	58.5	2.66667	27.3333	4	15	9.66667	397.667	128.667	81.6667	241.667	582.441	2598.67	1	51.3333	102.667	4813.61
LRPPRC	gi|31621305|ref|NP_573566.2|	17	5.66667	5.5	299.333	76.6667	5.33333	23	11	86.3333	0.333333	0.333333	11	5	3.33333	4.5	43.6667	44.6667	642.667
RPN2	gi|35493916|ref|NP_002942.2|	17	8.33333	4	5.66667	15	6.66667	34.6667	14.3333	34	3.33333	0.666667	9.33333	8	8.33333	0	26	3.66667	199
HSPA9	gi|24234688|ref|NP_004125.3|	121.667	93.3333	76.5	26	732.333	56	66.6667	116.667	36.3333	148.333	150	124.667	215	201	223.5	91	228.333	2707.33
CCT5	gi|24307939|ref|NP_036205.1|	66.3333	87.3333	28.5	432.333	606.333	9.33333	42.3333	94.6667	88.3333	2	15	43.6667	17	17.3333	14.5	118.333	251	1934.33
CCT6A	gi|4502643|ref|NP_001753.1|	72	60.3333	24.5	258.667	321.333	11.3333	27.3333	37	70.3333	7	9.33333	22	12	17.3333	14.5	151.333	401.667	1518
CAD	gi|18105007|ref|NP_004332.2|	41.6667	22.6667	7	22	25	13	31	21	32.3333	20.3333	52.3333	27.3333	25	13.6667	5	23.6667	47	430
FASN	gi|41872631|ref|NP_004095.4|	88.3333	48.6667	12.5	13.3333	61.6667	38.6667	74	70.3333	148.333	6	10.3333	32	27.6667	17	75	69	62.3333	855.167
CHD4	gi|51599156|ref|NP_001264.2|	148.333	97.6667	17	7.66667	16.3333	9	14.3333	14.3333	17.3333	1	0.666667	11.6667	3.66667	7.66667	3	19.3333	14.6667	403.667
PPP2R1A	gi|21361399|ref|NP_055040.2|	35.3333	49	24	4.66667	9	2	8	2	17.3333	1.66667	2.33333	14	3	31.3333	10.5	6.33333	9	229.5
COPA	gi|148536853|ref|NP_004362.2|	24.6667	19	8	12	21.3333	11.6667	26	23.3333	33	2	2	9	7.33333	4.33333	0	25.3333	24.3333	253.333
HUWE1	gi|61676188|ref|NP_113584.3|	37	25.3333	2.5	4.33333	17	9.33333	22	18.6667	38	6.66667	3.66667	13.6667	10.6667	4.33333	7	42.3333	24	286.5
RPS15	gi|4506687|ref|NP_001009.1|	26.6667	24.3333	32	26.3333	0	5.33333	19.3333	31.3333	34.3333	10.6667	1	36.3333	7.33333	10.3333	0	37	64.6667	367
HIST1H2BK	gi|18105048|ref|NP_542160.1|	91.6667	8.33333	38.5	10.3333	47	0	1.66667	3.66667	55.3333	3.33333	0	48.6667	2.66667	19.3333	0	23.3333	96.6667	450.5
XPO1	gi|4507943|ref|NP_003391.1|	26.6667	12.6667	3	4.66667	19.6667	4.66667	13.6667	9.66667	44	0	11	7.66667	3.33333	1.66667	0.5	21.3333	15.3333	199.5
CSNK2A1	gi|29570791|ref|NP_808227.1|	44	60.3333	17	71.6667	677	1	6.33333	2	47.3333	0	0	25.6667	1	2	0.5	89.6667	174	1219.5
gi|393715091|ref|NP_001257328.1|	gi|393715091|ref|NP_001257328.1|	40.3333	7.66667	2.5	35.3333	33.6667	20.6667	21	55.6667	6.66667	41.3333	242.333	86.6667	66	44.3333	15	9	284.667	1012.83
TUBA1C	gi|14389309|ref|NP_116093.1|	38.6667	63.3333	41	170.333	294	81.6667	237.333	473.667	112	410	469	222.333	568	226.667	14.5	100.333	251.333	3774.17
XRCC6	gi|4503841|ref|NP_001460.1|	278.333	17	48.5	7.33333	29	8	20.6667	10.6667	182	333.333	61	185.333	4369.67	886.351	2	40.3333	58.6667	6538.18
TCP1	gi|57863257|ref|NP_110379.2|	90.3333	55.3333	21	431	752	36.3333	54.3333	68.6667	96.3333	22.6667	18.6667	39	34.3333	29	45	96.6667	307.333	2198
HSPA4L	gi|31541941|ref|NP_055093.2|	14.3333	15.6667	11	11.3333	192.667	9.33333	24.6667	26.3333	32	11	45.6667	25.6667	48	14	103	12.6667	42.6667	640
TUBA8	gi|301171345|ref|NP_001180343.1|	4.66667	1.33333	0	20	17.6667	4.66667	8	34.3333	2.66667	36	41.6667	16.6667	19.3333	2.33333	0.5	2.33333	0	212.167
GANAB	gi|38202257|ref|NP_938148.1|	15	9	2.5	4.66667	14.6667	14.3333	18.6667	15	62.3333	0.666667	1.33333	7.66667	15	7	26	25	24.3333	263.167
CSE1L	gi|29029559|ref|NP_001307.2|	30.3333	19.6667	3	6.33333	26	7.33333	23.6667	12	56.3333	0	4	16.6667	7.66667	6.33333	15	27.3333	18.3333	280
RPA1	gi|4506583|ref|NP_002936.1|	37.3333	1.66667	2	1.33333	2.66667	2.66667	10	2	129.667	602.01	2284.67	3436.33	28.3333	317.667	10	4.66667	6	6879.01
RPS7	gi|4506741|ref|NP_001002.1|	15.3333	12.6667	5	20.6667	1.33333	2.66667	12.6667	10	36.6667	1.66667	0.333333	14.3333	2.33333	2.33333	0	32.6667	45.3333	216
RPS4X	gi|4506725|ref|NP_000998.1|	17.6667	16.3333	19	28.6667	3.33333	5.33333	9.33333	9	26.6667	1.66667	0.666667	3.66667	2	5	0	10.3333	39.6667	198.333
RPL10	gi|223890243|ref|NP_006004.2|	35.6667	62.3333	29.5	26	10.3333	2	1.66667	1.66667	67.3333	0.333333	0	18.3333	1.66667	3.33333	0	13.6667	101.333	375.167
AP2A2	gi|27477041|ref|NP_036437.1|	11	8.33333	7.5	124	98.6667	1.33333	6.66667	7.66667	8	0	0	5.66667	1	1.33333	0	14	19.3333	314.5
CSNK2A2	gi|4503097|ref|NP_001887.1|	15.3333	30	16	60.6667	383.667	0.666667	3	1	24.3333	0	0	10.3333	0.666667	0	0	37	88.3333	671
HSP90AA1	gi|153792590|ref|NP_001017963.2|	58.3333	58.6667	35.5	26.6667	93.3333	45.6667	98	83.3333	184.667	27	18.3333	45.3333	74.6667	37	95.5	84.3333	91	1157.33
RPL23	gi|4506605|ref|NP_000969.1|	59.3333	43.3333	35.5	240.333	37	5.33333	16.6667	24.3333	27.6667	18	12	26.6667	52.3333	10.6667	1.5	12	317	939.667
STIP1	gi|5803181|ref|NP_006810.1|	13	7.33333	8	8	19.3333	12.6667	18	34	19	25.3333	5.66667	8	77.6667	18.6667	144	13.6667	37.3333	469.667
PAICS	gi|119220557|ref|NP_001072992.1|	11	8.33333	4.5	4	20.6667	7.33333	21	12.6667	35.6667	1.33333	1.33333	4.33333	8.33333	8	25.5	18.3333	12.3333	204.667
VIM	gi|62414289|ref|NP_003371.2|	15.3333	14	4	2.33333	12	10.6667	19.6667	18.3333	37	28.3333	1.66667	48.3333	8	70.6667	15.5	33.3333	9	348.167
NME1-NME2	gi|66392203|ref|NP_001018146.1|	10	8.66667	3.5	4.33333	7	7.33333	9.66667	5.66667	5	0	0.333333	5.66667	10.3333	6.66667	0	12.6667	10.6667	107.5
DNAJA2	gi|5031741|ref|NP_005871.1|	6.66667	8	2.5	49	23	1.66667	16.3333	20.6667	15.3333	4.66667	106	11.6667	62.3333	6.66667	0	11	223	568.5
HDAC1	gi|13128860|ref|NP_004955.2|	19.6667	14	6.5	4	11.3333	5.33333	6.66667	10.6667	8.33333	0.666667	1	9.33333	4.66667	2.33333	2	10.3333	10.6667	127.5
HSD17B10	gi|4758504|ref|NP_004484.1|	13.6667	8	6	5.33333	12.6667	6.66667	15.6667	12	29.6667	1.33333	3	14.6667	6.66667	14.6667	4.5	22.6667	12.6667	189.833
HADHA	gi|20127408|ref|NP_000173.2|	12.3333	9.66667	3	15	8	6.33333	14	14	52	2.33333	6	11	7.33333	2.33333	1	13.6667	13.6667	191.667
SLC25A3	gi|47132595|ref|NP_998776.1|	8	5.33333	2	10	3.66667	5	9	14.3333	18.3333	0.333333	26	11.3333	14.3333	3.33333	0	3.33333	26.6667	161
RPA3	gi|4506587|ref|NP_002938.1|	19.3333	4.66667	1	0	0.666667	0	4.33333	0.666667	74.3333	964	318.013	2119.67	12	55	0	6	10.6667	3590.35
SLIT2	gi|4759146|ref|NP_004778.1|	52	72	33	21.6667	26	0.333333	0	0.333333	13	0.333333	0	16.3333	0	0	0	5.33333	68.6667	309
HSPA1A	gi|194248072|ref|NP_005336.3|	503.333	668.333	259.5	420.333	2648.33	201.667	719.333	1164	385.667	946.333	715	642.667	1749.67	631.333	2318	284.667	1185.33	15443.5
TUBB6	gi|14210536|ref|NP_115914.1|	3	1.66667	1	1.66667	2.33333	3.66667	12.3333	14	7	13.3333	9.66667	5.66667	19.3333	4	0	2.33333	17.6667	118.667
AIFM1	gi|4757732|ref|NP_004199.1|	8.33333	3.66667	1.5	26.3333	48.6667	7.33333	21.6667	15	8.66667	18	66	12.3333	55	12.6667	12	8.66667	45.3333	371.167
HSP90B1	gi|4507677|ref|NP_003290.1|	24.3333	14.3333	4	4	21	14.3333	28.6667	23	71.3333	3	1	12.6667	9.66667	15	42.5	31	16.6667	336.5
UBA1	gi|23510340|ref|NP_695012.1|	11	4	9.5	2.66667	13.3333	6.66667	25	18.6667	47	3.33333	1.33333	14.3333	13.6667	14	11.5	17.3333	13.3333	226.667
CSNK2B	gi|23503295|ref|NP_001311.3|	20	24	25	26.6667	151.667	6	10.6667	11.6667	30.6667	2	0.666667	16.3333	4.66667	4.66667	0	62	137.333	534
PGRMC1	gi|5729875|ref|NP_006658.1|	13	20	4	1.66667	21	3	18.6667	31	19.6667	4	4.33333	16.6667	21.6667	5	9	26.6667	8.33333	227.667
HYOU1	gi|195976805|ref|NP_001124463.1|	2.33333	0.666667	1	11	65.6667	2.66667	12.6667	9.33333	55	0.333333	3	4.33333	4.66667	1.33333	20	8	34	236
PSMD14	gi|5031981|ref|NP_005796.1|	13.3333	10.3333	2.5	3	9.33333	1	7	6.33333	13.3333	0.333333	1.66667	2.66667	3.33333	3.66667	3	13.3333	6.33333	100.5
XRN2	gi|18860916|ref|NP_036387.2|	7.66667	8.66667	2	5.66667	9.33333	3.66667	10	7	13.3333	0.666667	1.33333	6.66667	4.33333	4.66667	0	8.66667	6.66667	100.333
PRDX3	gi|32483377|ref|NP_054817.2|	10.6667	14	5.5	1	10.6667	4.33333	14	5	24	0	1.66667	13.3333	3.66667	1.33333	11	26.6667	8	154.833
AP2B1	gi|4557469|ref|NP_001273.1|	22.3333	17.6667	4	204.333	165.667	0.666667	2	1.66667	11.6667	0	0	5.33333	0.333333	0.666667	1	31.3333	44.3333	513
RPN1	gi|4506675|ref|NP_002941.1|	14	16.3333	2	5	6.66667	10.6667	42.6667	7.33333	27.6667	0.666667	0	4.66667	1.66667	3.33333	0	27.3333	9.33333	179.333
MDN1	gi|24415404|ref|NP_055426.1|	17	8	1	5.33333	7.66667	1.66667	6.33333	6	4.66667	0	0.666667	5.66667	2	1.33333	0	10.3333	14.6667	92.3333
FAM115A	gi|7662276|ref|NP_055534.1|	37.6667	38.6667	13.5	14.6667	17.3333	1	3	0.333333	2.33333	0	3.33333	25.3333	0.333333	0	0	4.33333	17.3333	179.167
DDX24	gi|9966805|ref|NP_065147.1|	27	33.6667	11	11.6667	21.6667	0	0.333333	0	15.3333	0	0	3.33333	0	0.666667	0	1.66667	107.667	234
DAXX	gi|215422366|ref|NP_001135442.1|	21.3333	10	14	6	32.3333	0.333333	1.33333	0	4.33333	0	0	11.3333	0	0	0	8.33333	30.6667	140
IRS4	gi|4504733|ref|NP_003595.1|	19.6667	22.6667	13	41	22.6667	11.6667	31	29.6667	28.3333	18.3333	23.3333	30.3333	28	8.66667	12.5	11.3333	69	421.167
CCT2	gi|5453603|ref|NP_006422.1|	84.3333	79	29.5	646.667	850.333	27.6667	50	91.6667	84.6667	18.3333	17.6667	57	24.3333	23.3333	36.5	144.333	502	2767.33
TUBB4	gi|21361322|ref|NP_006078.2|	2	1	0	8.66667	3.33333	1.33333	4.66667	11.6667	6	23.3333	50.6667	11.6667	39	4.33333	0	0	15	182.667
CCT4	gi|38455427|ref|NP_006421.2|	45	35.3333	14.5	175.667	220	36	34	53	52	7.66667	9.66667	29.6667	22.6667	20.3333	25.5	60.3333	123.667	965
SSBP1	gi|374671789|ref|NP_001243442.1|	29	18.6667	5.5	11.3333	30.6667	1.33333	12.3333	17.6667	87.3333	499.333	153	772.333	19	203.667	184.328	9.66667	8.33333	2063.49
TUBA4A	gi|17921989|ref|NP_005991.1|	11.3333	7	3	38	28.3333	9.66667	21.6667	57.6667	12.3333	52.3333	89.6667	24.3333	63.3333	9	1	13	8.33333	450
ACTN4	gi|12025678|ref|NP_004915.2|	10	7.66667	3	3.33333	11.3333	11.3333	19.3333	16.3333	35.6667	3.66667	1	9.66667	6	4.66667	16.5	25.3333	5.33333	190.167
PSMD1	gi|25777600|ref|NP_002798.2|	26.3333	14.3333	5.5	3	17.6667	11.6667	10.3333	16.3333	22	2.66667	0.666667	8.33333	11	5	8	22.3333	14	199.167
RPL4	gi|16579885|ref|NP_000959.2|	24.3333	36	10	8.66667	7.66667	2	8.33333	6.33333	60	3	0	10	3.33333	8.66667	0	19.6667	47.3333	255.333
PRMT1	gi|151301219|ref|NP_938074.2|	7	8.66667	4	1.66667	263.333	5.66667	7.33333	5.66667	17	0.666667	0.666667	7.33333	3.33333	2.33333	10.5	166.667	6.66667	518.5
NUP210	gi|27477134|ref|NP_079199.2|	10.3333	15.6667	2.5	2.66667	6	9.66667	14	14.6667	7.33333	3	1	7.33333	8.33333	4.66667	1	12	5.66667	125.833
RPL22	gi|4506613|ref|NP_000974.1|	2.66667	5.66667	6.5	26	76.6667	2.66667	6	12	48	0.666667	0	7.33333	0.666667	3.66667	0	22	60	280.5
USP7	gi|150378533|ref|NP_003461.2|	28.6667	12.3333	3	93	315	4.66667	8.33333	8	32.6667	1.33333	0	6	3.66667	1.66667	1	52	19.6667	591
CCDC47	gi|171906582|ref|NP_064583.2|	15.3333	5.66667	2	11.3333	7.66667	3	6.33333	4.33333	16.3333	0	2.66667	5.66667	2.66667	4.33333	0	14.3333	18.6667	120.333
RPS6	gi|17158044|ref|NP_001001.2|	29.6667	37.6667	28	7.66667	1.66667	1.66667	2.66667	4	71.3333	0.333333	0	4	1	2	0	7.33333	30.3333	229.333
gi|313569776|ref|NP_001186273.1|	gi|313569776|ref|NP_001186273.1|	36.6667	33.3333	12.5	25	0.333333	0.666667	2.33333	0.333333	69.3333	0.666667	0	11.6667	0.666667	2	0	6.66667	56.3333	258.5
DNAJB11	gi|7706495|ref|NP_057390.1|	1.33333	0	0	6.66667	11.3333	1	1.33333	3.33333	3.66667	1.66667	8.66667	1	9.66667	0.333333	11.5	2	17	80.5
GCN1L1	gi|54607053|ref|NP_006827.1|	14	6.33333	0.5	5.66667	8	2.66667	14.3333	5.33333	26.3333	0	2.66667	7.33333	2	0.333333	0	13.3333	12.6667	121.5
RPA2	gi|4506585|ref|NP_002937.1|	10.3333	1	1	0	1.33333	0	3.66667	0.666667	56.3333	218.667	232.169	747.667	9.66667	56	2	1	1.33333	1342.84
MRPS22	gi|9910244|ref|NP_064576.1|	14.3333	23	5	24.6667	23	0	0.666667	0.333333	7	0	0	5	0.333333	3	0	10	35	151.333
BOP1	gi|21327667|ref|NP_056016.1|	16.3333	17.3333	9	5.66667	33.3333	0	1	0	9.66667	0	0	1.66667	0	0	0	1.66667	49	144.667
LAS1L	gi|13654270|ref|NP_112483.1|	21.3333	24.6667	7	12	6.66667	0	2	0	3.33333	0	0	4.66667	0	0.666667	0	10.6667	48	141
gi|310923196|ref|NP_001185619.1|	gi|310923196|ref|NP_001185619.1|	11.3333	14.6667	9	5.66667	42	0	0	0	11.3333	0	0	3.66667	0	0	0	1.33333	30.6667	129.667
HSPA8	gi|5729877|ref|NP_006588.1|	303	367.667	202	209.333	1432.33	175.667	384.333	581.333	239.333	620.667	525.667	469.667	1201	462.333	1562	222.333	560	9518.67
HSPA4	gi|38327039|ref|NP_002145.3|	50	59	31	23.6667	392.667	46	65.6667	128.667	60	125.333	107.667	83.3333	288.333	103	554.5	46	81.6667	2246.5
PHGDH	gi|23308577|ref|NP_006614.2|	13	12.3333	5	6.33333	14.3333	11.3333	16.6667	15.6667	43.3333	5.33333	37.3333	5.66667	18.3333	6.33333	21.5	17.6667	13	263.167
RUVBL1	gi|4506753|ref|NP_003698.1|	11.6667	10	6.5	6	25	9.66667	17.6667	23.3333	24	9	12	17.6667	37.6667	16.3333	2	21	20.3333	269.833
gi|378548190|ref|NP_001243731.1|	gi|378548190|ref|NP_001243731.1|	18.6667	16.3333	12	10.3333	3.33333	10.3333	15.3333	18.6667	12.3333	2	3.33333	20	4.33333	6.66667	1.5	25.3333	21	201.5
HIST2H4B	gi|77539758|ref|NP_001029249.1|	65.6667	19.3333	29.5	4	12	1	1.66667	1.33333	21.6667	8	2.33333	18.3333	5.66667	30.6667	1	15.3333	16	253.5
TROVE2	gi|291084629|ref|NP_001166995.1|	2.66667	4.66667	2	5.33333	18	16.3333	15.6667	32.3333	8	1	2.66667	11	8	6.33333	27.5	12.6667	10.6667	184.833
IMPDH2	gi|66933016|ref|NP_000875.2|	5.33333	6.33333	2	4	7	3.33333	13	9.33333	24.6667	2.66667	1	12	5	4.66667	3.5	16.3333	11.3333	131.5
RPS5	gi|13904870|ref|NP_001000.2|	18	12.3333	7	10.3333	1.66667	4.33333	6	5.33333	13.6667	0	1	12	3	6.33333	0	23	13.6667	137.667
SLC3A2	gi|61744477|ref|NP_001012680.1|	9	6.33333	3.5	3.66667	8	6	10	8.66667	9.66667	0.666667	9.33333	9	8.66667	2.66667	5	9	5	114.167
gi|312284072|ref|NP_001185986.1|	gi|312284072|ref|NP_001185986.1|	8.66667	9.33333	4	10.6667	3.33333	1.66667	14.3333	14	10.6667	2.33333	2.33333	7	4.33333	6.33333	0	18	14.6667	131.667
MRPS27	gi|186928850|ref|NP_055899.2|	19.3333	20	5	48.6667	22.3333	1	1.33333	2	3.66667	0	0.333333	6.33333	1.66667	1	0	10	28	170.667
DDB1	gi|148529014|ref|NP_001914.3|	22	9.66667	3	7	9.66667	1.66667	11.3333	7	29.3333	1.33333	3.33333	7.33333	8.33333	2	1	14.6667	25.6667	164.333
MYO1C	gi|124494238|ref|NP_001074248.1|	5.33333	10.3333	3.5	36	4.66667	2.66667	9	10.3333	11	5	6.33333	5.66667	6.66667	3.66667	0	0.333333	52.6667	173.167
MCM5	gi|23510448|ref|NP_006730.2|	7.33333	2	2.5	7.66667	10	2	9.33333	7	10	0.333333	0.666667	5.33333	5	2.33333	7	6.66667	7.66667	92.8333
GTF2I	gi|14670350|ref|NP_127492.1|	9	10.3333	2.5	8	12.6667	6.33333	13.6667	7.66667	25	0.333333	0.333333	10.6667	2.66667	3.33333	2	12	16	142.5
TLN1	gi|223029410|ref|NP_006280.3|	4	5	1	0.333333	11.6667	6	17.6667	13.3333	100.333	1	0.333333	11.3333	3	1.33333	5	18.3333	3	202.667
STUB1	gi|56181387|ref|NP_005852.2|	1.33333	2.66667	0	0	16.6667	0.333333	4	5	5.33333	16.3333	3.33333	3	28.3333	3	13	1.33333	15	118.667
LMNB1	gi|5031877|ref|NP_005564.1|	22	2	4	0	3.33333	3.33333	7.66667	9.66667	59.3333	5	1	17.6667	4.66667	43.3333	0.5	8	1	192.5
AP2A1	gi|19913414|ref|NP_055018.2|	9.66667	8	2	58	118.667	1.33333	3	1.33333	5	0	0	2.66667	1	1.66667	0	11	15	238.333
MRPS26	gi|14269586|ref|NP_110438.1|	7.66667	13	8	13	14	0	2.33333	2.33333	5	0	0	6.33333	0.333333	2.66667	0	4.33333	16	95
RPL7	gi|15431301|ref|NP_000962.2|	9.33333	16	7	1.33333	1	1	2	2.33333	33.3333	0.333333	0	5	0.333333	3.33333	0	20	31.6667	134
MRPS18B	gi|7662645|ref|NP_054765.1|	10.3333	10.3333	6.5	10.3333	15	0.333333	2.33333	1.33333	3.66667	0	0.666667	4.66667	0	1.66667	0	5.33333	12	84.5
KPNA3	gi|34485722|ref|NP_002258.2|	241.333	22.6667	205	0.333333	0.666667	2.66667	0.666667	3	30.3333	1	0.666667	191.333	0.333333	0	1	2	0.333333	703.333
MRPS25	gi|14028877|ref|NP_071942.1|	10.3333	9.33333	5	21	9.33333	0	1.33333	1	6.33333	0	0	6	0.666667	1	0	3.66667	24.6667	99.6667
KPNA4	gi|4504901|ref|NP_002259.1|	154.333	19.3333	203.5	0.333333	1.33333	0.333333	3.66667	0.666667	21.3333	0	0	155.667	0.333333	1.33333	0.5	5.33333	1.33333	569.333
PELP1	gi|155030232|ref|NP_055204.2|	25	35.3333	15	4.33333	10	1	1.66667	0.666667	2	0	0	4.66667	1.33333	0.666667	0	6.33333	42	150
POLRMT	gi|110618253|ref|NP_005026.3|	14	20.3333	5.5	47	3.33333	0.333333	1	0	8	0	0	3	0	0.333333	0	3.66667	37.3333	143.833
NOL9	gi|40217805|ref|NP_078930.3|	14.6667	17.6667	6	5	1.66667	0.333333	0	0.333333	1.66667	0	0	2.66667	0	0	0	6.33333	43.6667	100
WDR12	gi|217330644|ref|NP_060726.3|	17	13	5	4.66667	12.6667	0	0.333333	0.333333	5.66667	0	0	2.33333	0	0	0	0.333333	24.6667	86
OBSL1	gi|144226847|ref|NP_056126.1|	8.33333	18	7.5	13	11.6667	0	0	0	0	0	0	3	0	0	0	0.666667	11.3333	73.5
ZNF644	gi|41152093|ref|NP_958357.1|	123	74.6667	43.5	6	0	0	0	0	0	0	0	30	0	0	0	1.33333	0.666667	279.167
WIZ	gi|151301215|ref|NP_067064.2|	83.3333	46.3333	19	15.3333	0	0	0	0	0	0	0	17	0	0	0	2.66667	1	184.667
HSPA5	gi|16507237|ref|NP_005338.1|	106.333	149.667	36.5	181.333	942.333	52.6667	101	100.333	85.6667	68.6667	115	85.6667	209	150	204.5	94.6667	184.667	2868
TUBA1B	gi|57013276|ref|NP_006073.2|	14.3333	11.6667	5	49	41	22.3333	32.3333	69.3333	12.6667	56.6667	90.6667	26	54	9	15.5	17	8.33333	534.833
HSP90AB1	gi|20149594|ref|NP_031381.2|	80.6667	63	42	40	189.333	58.3333	115.333	170	170.667	63.3333	20.3333	70.6667	193.667	78.6667	241	88.6667	90	1775.67
EIF3B	gi|83367072|ref|NP_001032360.1|	38.6667	27.6667	21.5	9.66667	38.3333	24	46	52.6667	16.3333	15.6667	5.66667	30.3333	31.6667	24.3333	11	51.6667	27.3333	472.5
EEF2	gi|4503483|ref|NP_001952.1|	37.3333	42.6667	14	14.3333	31	28.3333	65.3333	60	41.6667	21	19	38	56.3333	19.3333	23.5	39.3333	41.3333	592.5
CCT3	gi|63162572|ref|NP_005989.3|	64.6667	58	29.5	179.667	314	32.3333	49	92.6667	69.3333	12	15.3333	30	35	30.3333	56	101	182.333	1351.17
DCTPP1	gi|13129100|ref|NP_077001.1|	19.3333	10.3333	8.5	3.66667	17	8.33333	28	31.6667	13.6667	7	4.66667	22.6667	10.6667	46.3333	14	45	16.6667	307.5
KPNA2	gi|4504897|ref|NP_002257.1|	600.333	75.3333	138.5	8	16	9	11.3333	17.6667	28.3333	6.66667	4.66667	60	10.6667	9	2.5	26.6667	22.3333	1047
DDX3X	gi|301171467|ref|NP_001180345.1|	7.66667	10.3333	11.5	7.33333	49.6667	4.66667	16	24.3333	57	8.33333	3	21	6	18.3333	2	34.6667	22.6667	304.5
HNRNPH2	gi|74099697|ref|NP_001027565.1|	3.33333	2	3	0	7.33333	5	4.33333	6.66667	6.66667	1.33333	0	2	8	4	4.5	6.66667	2.66667	67.5
RBBP4	gi|5032027|ref|NP_005601.1|	106	77.6667	114.5	0.666667	2	3	7	2	12	5.33333	3	43.3333	1.66667	1	0	14.6667	5.66667	399.5
PRPF8	gi|91208426|ref|NP_006436.3|	33.3333	19.6667	11.5	46.6667	47.3333	17.3333	25.3333	22.6667	53.6667	4	3.33333	16.6667	9.33333	9.66667	0	67.6667	54	442.167
ACLY	gi|38569423|ref|NP_942127.1|	6.33333	3.66667	0	0	9.33333	2.33333	4.66667	8.66667	3.66667	0.666667	0.333333	4	5.33333	1.66667	10.5	2.66667	10	73.8333
ACLY	gi|38569421|ref|NP_001087.2|	12.3333	8.33333	5	4	11	12	12.3333	8.66667	56	0.666667	0.333333	4	7.33333	1.66667	13	17.6667	10	184.333
LRRC59	gi|40254924|ref|NP_060979.2|	10.3333	13.3333	2.5	8.66667	12.3333	7	18.6667	12	14	2.66667	2.66667	14.6667	9	6.33333	0	16.3333	18.6667	169.167
HCFC1	gi|98986457|ref|NP_005325.2|	26	22	5.5	7.33333	5.33333	5.33333	13.6667	7.66667	8	1.33333	0.333333	16.6667	6	5.33333	3.5	33	14.6667	181.667
PPP2CA	gi|4506017|ref|NP_002706.1|	12.6667	19	11.5	2.33333	8.66667	2	4.33333	2.66667	3.66667	0.666667	3.33333	6.66667	3	23	6.5	2	2.33333	114.333
PRDX2	gi|32189392|ref|NP_005800.3|	5.66667	4.66667	1	0.666667	4	3.66667	10.6667	3.66667	15.6667	1	0	7	4.33333	0.333333	3.5	9.66667	4.33333	79.8333
RPS3A	gi|4506723|ref|NP_000997.1|	9.66667	6.33333	8.5	6.33333	0.333333	3.33333	15	11.3333	27.6667	2	0.333333	11.6667	5.33333	8	0	21.6667	22.6667	160.167
PRMT5	gi|20070220|ref|NP_006100.2|	17.6667	5.66667	2.5	2	9	4.66667	6.33333	8.33333	8.66667	1.33333	0.666667	5.33333	1	2	3.5	64	5.66667	148.333
NAP1L4	gi|5174613|ref|NP_005960.1|	5.66667	3.33333	16.5	3.66667	2.33333	0.666667	6.33333	3.33333	6	0	0	14.3333	3.33333	0.666667	1	9.33333	9	85.5
PSMB4	gi|22538467|ref|NP_002787.2|	8	7.33333	0.5	2	10.3333	5	4.66667	3	13.3333	0	0.333333	3.33333	2.66667	2.33333	7	10	8	87.8333
SDHA	gi|156416003|ref|NP_004159.2|	8	9	0.5	3.33333	11	0	9.33333	5	33	0.666667	1	6	4	3	4.5	19.3333	6	123.667
COPG	gi|11559929|ref|NP_057212.1|	4.33333	4.66667	0	5.33333	25.3333	0.666667	9.33333	7.66667	18	0.666667	0	2	3	1	0	8.66667	4	94.6667
H2AFZ	gi|4504255|ref|NP_002097.1|	20.3333	3	2.5	2	4.33333	0	1.33333	0	9.66667	0	0	5.66667	0	0.666667	0	10	30	89.5
PSMA5	gi|23110942|ref|NP_002781.2|	12	8.33333	2	2	6.33333	2.66667	7.66667	6	21.3333	0	0	4.66667	6.66667	2	9.5	10.3333	6.66667	108.167
ALDH18A1	gi|21361368|ref|NP_002851.2|	9.33333	5	3.5	1	6.66667	1.66667	8	6.33333	10.3333	0.333333	0	5.33333	4	2.66667	0.5	17.3333	3.66667	85.6667
WDR6	gi|197927448|ref|NP_060501.3|	5	7.33333	4.5	16	14	0.666667	4	1.66667	16.6667	1.33333	1	3	1	2.66667	0	7	31.6667	117.5
GRWD1	gi|237820620|ref|NP_113673.3|	2.33333	5.33333	2	6.33333	37.6667	3	3.66667	1.33333	51.3333	1.33333	0	6	1	3	0.5	3.66667	12.6667	141.167
PSMA2	gi|4506181|ref|NP_002778.1|	8.33333	8.33333	1	4	6	1.66667	8	7.66667	28.6667	0	0.333333	3	1	1.66667	4.5	10.3333	7.66667	102.167
COPB1	gi|221316632|ref|NP_001137534.1|	8.66667	7.66667	2	3	9.66667	0.666667	9.33333	7	12.3333	1.66667	0.666667	3.33333	3	4.66667	0	8.66667	5	87.3333
GTF3C1	gi|101943240|ref|NP_001511.2|	26	30.6667	10	5.66667	9	3	4.33333	2	9.33333	0	1	5	1.33333	1.66667	0	6.66667	6	121.667
LONP1	gi|21396489|ref|NP_004784.2|	8.66667	6.66667	2	2	11	2.33333	7.66667	3	17	0	0	6	4	2	2.5	9.33333	4.66667	88.8333
RNF2	gi|6005747|ref|NP_009143.1|	16.6667	12	2.5	149.667	342	0	2.66667	0.333333	4	0	0	2	1	2	2	11.6667	7	555.5
RPL3	gi|4506649|ref|NP_000958.1|	8	8.66667	2	7.66667	4.33333	0.666667	2.66667	1.66667	97	0	0.666667	2.66667	0	1	0	14.3333	36.3333	187.667
gi|315434212|ref|NP_001186778.1|	gi|315434212|ref|NP_001186778.1|	3.66667	2.33333	1	14	14.6667	0.333333	5.33333	2.66667	4.33333	0	0	5.33333	2	3.33333	0	4.33333	17	80.3333
POP1	gi|225007652|ref|NP_001139333.1|	11.6667	20.3333	4	18	14	1	4	3	5.66667	0	0.666667	2.66667	0.666667	0.666667	0	6.33333	39.3333	132
EMD	gi|4557553|ref|NP_000108.1|	14	0	1	0.333333	1	1.66667	4.66667	1.66667	11.3333	9.66667	2.66667	15.6667	2.66667	67	0	5.66667	0.666667	139.667
DNAJC7	gi|262206280|ref|NP_003306.3|	2	1	0	2.33333	1.66667	1	5.66667	7	1	5	0	0.666667	14.3333	0.333333	5.5	1.33333	18.6667	67.5
UBR5	gi|15147337|ref|NP_056986.2|	15.3333	13	2	6.33333	9.33333	0	4.33333	3.66667	1.66667	0.333333	0.333333	3	2	1.33333	0	8.66667	11	82.3333
BANF1	gi|221316573|ref|NP_001137457.1|	98	3.66667	4	0	1.33333	0	5.33333	0	39.3333	0.333333	0.333333	36	0.666667	82.3333	0	10	1.66667	283
MSH6	gi|4504191|ref|NP_000170.1|	2.66667	0.666667	0	7	1.66667	311.667	1	290.149	1.33333	0	4	4	5.33333	1.66667	0	0	13	644.149
TSPYL1	gi|62988322|ref|NP_003300.1|	8.66667	9.66667	3.5	14.6667	13	0	2.33333	1	6.33333	0	0	3.33333	0	0	0	3	37	102.5
MYBBP1A	gi|157694492|ref|NP_055335.2|	4.66667	1	1	14.3333	1.33333	0	3	0	35.6667	0	0	1.66667	0	1.66667	0	13	29	106.333
FTSJ3	gi|194097365|ref|NP_060117.3|	22.6667	22.3333	24	1.66667	6.33333	0	0.666667	0	10.3333	0	0	6.33333	0	0	0	1	45	140.333
HLTF	gi|21071054|ref|NP_620636.1|	0.333333	0	1.5	1.33333	0	0	0.333333	0	31.3333	32	6.33333	14.6667	1	13.3333	0	0	3.66667	105.833
CBX1	gi|187960037|ref|NP_001120700.1|	453.286	128.333	108	0	0	0	0.333333	0	0	0	0	115.333	0.333333	0	0	0.666667	0	806.286
WDR18	gi|56243583|ref|NP_077005.2|	17	12.3333	6	2	5.33333	0.333333	0.333333	0	1.33333	0	0	2.66667	0	0	0	3	15.6667	66
NOP56	gi|32483374|ref|NP_006383.2|	2	2.33333	0	8.66667	0.333333	0	1	0.666667	17.3333	0	0	0.666667	0	1	0	39.6667	8.66667	82.3333
DDX54	gi|164419743|ref|NP_001104792.1|	17.3333	29.3333	3	2.33333	8.33333	0	0	0	10.6667	0	0	2.66667	0	0.333333	0	2	45.3333	121.333
SENP3	gi|21361499|ref|NP_056485.2|	15.6667	17.3333	5.5	7	3.33333	0	0.333333	0.333333	2	0	0	3.33333	0	0	0	1.33333	19.3333	75.5
HIST1H3D	gi|21071021|ref|NP_003521.2|	118	9.33333	29.5	0	0	0	0	0	10.3333	0	0.333333	2	0	0	0	0	14.3333	183.833
TEX10	gi|239787838|ref|NP_060216.2|	25.6667	22.3333	10.5	3.33333	2.33333	0	0	0	1.66667	0	0	4.66667	0	0	0	4	36.6667	111.167
NOP58	gi|7706254|ref|NP_057018.1|	0	0	0	7.33333	0	0.666667	0.666667	0.333333	15.6667	0	0.333333	0.333333	0.666667	0	0	37	10	73
DDX27	gi|224593278|ref|NP_060365.7|	5.66667	9	5.5	3.33333	13.6667	0	0	0	3.66667	0	0	3	0	0	0	0.333333	14	58.1667
CBX5	gi|188035910|ref|NP_001120794.1|	20.3333	93.6667	194.318	0	0	0	0	0	0.333333	0	0	1418.33	1	1	0	0	0	1728.98
BMS1	gi|224589071|ref|NP_055568.3|	13.6667	14.6667	7.5	0	2.33333	0	0	0	6	0	0	4	0	0	0	0	26.6667	74.8333
CHAF1B	gi|4885105|ref|NP_005432.1|	329.667	309.333	262	0	0	0	0	0.333333	1.66667	0	0	163.333	0	0.333333	0	0.333333	0.333333	1067.33
ADNP	gi|31563503|ref|NP_852107.1|	136.667	136.667	20.5	0.333333	0	0	0.333333	0	0.666667	0	0	11	0	0	0	0.666667	1	307.833
CHAF1A	gi|50513245|ref|NP_005474.2|	143.667	191	329	0	0	0	0	0	3.66667	0	0	189.667	0	0	0	0	0	857
gi|325053658|ref|NP_001191385.1|	gi|325053658|ref|NP_001191385.1|	40.3333	109.333	32.5	0	0	0	0	0	0	0	0	17.6667	0	0	0	0	3.66667	203.5
POGZ	gi|302699211|ref|NP_665739.3|	20.6667	48.3333	13.5	0	0	0	0	0	0	0	0	11.3333	0	0	0	0.333333	0.333333	94.5
NSL1	gi|110349759|ref|NP_056286.3|	69	140.333	62.5	0	0	0	0	0	0	0	0	57.6667	0.333333	0	0	0	0	329.833
ZNF689	gi|34147544|ref|NP_612456.1|	26	50.3333	18.5	0	0	0	0	0	0	0	0	12	0	0	0	0	0.666667	107.5
NIPBL	gi|47578105|ref|NP_597677.2|	43.6667	40	56.5	0	0	0	0	0	0	0	0	19	0	0	0	0	0.333333	159.5
TUBB2C	gi|5174735|ref|NP_006079.1|	3	3.33333	0	6.66667	7.33333	11.6667	30.6667	24.6667	5.66667	39	21	9	88.3333	12.6667	0	8	13.6667	284.667
ENO1	gi|4503571|ref|NP_001419.1|	43.6667	31.3333	29	9	100.333	50.6667	82.6667	108.333	39	37.3333	9	42.6667	54	32	35	71.6667	27.6667	803.333
CCT7	gi|5453607|ref|NP_006420.1|	63.6667	35	15	204.667	240	19.6667	37	48.3333	66.3333	14.6667	9	20	20.3333	21	46	88.3333	313.333	1262.33
UBA52	gi|77539055|ref|NP_001029102.1|	8.66667	2.33333	6.5	4.66667	10.3333	23.6667	8.66667	24	6	22.3333	31.6667	11.3333	80.3333	11.3333	40.5	0	6.66667	299
CCT8	gi|48762932|ref|NP_006576.2|	51.3333	59	24.5	253.333	266.667	37.3333	55.3333	79	50	25	15	33	34.3333	27.6667	74.5	72	186	1344
CALM3	gi|58218968|ref|NP_005175.2|	13	18.3333	10	9	15	14.6667	14.3333	25	14	15	6.33333	27	14.3333	13.6667	40.5	17.6667	8.66667	276.5
EIF3D	gi|4503523|ref|NP_003744.1|	25	18	11	10	12.3333	7.66667	28.6667	24.6667	13	6.33333	2	21	14	15.6667	3.5	35.3333	19	267.167
LDHB	gi|291575128|ref|NP_001167568.1|	10.3333	3.66667	0.5	4.33333	17	13.6667	16	16	38.6667	3.66667	2.66667	8.66667	15.6667	5.33333	21	15.6667	8.66667	201.5
VCP	gi|6005942|ref|NP_009057.1|	57	33.3333	8.5	12.3333	65	25.6667	56	82	81	13.3333	4.66667	30.3333	28.6667	25.6667	85	62	27	697.5
SNRNP200	gi|40217847|ref|NP_054733.2|	32.6667	15.3333	15.5	54.3333	66.6667	13.3333	27.6667	27.3333	64.6667	6.66667	4	28.6667	14.3333	11.3333	0	152.333	58	592.833
EIF3I	gi|4503513|ref|NP_003748.1|	13.6667	9	6.5	3	16	6.33333	28.6667	17.3333	8.33333	2	4	14.3333	17	9	2	30.6667	10.6667	198.5
gi|394582093|ref|NP_002379.3|	gi|394582093|ref|NP_002379.3|	19.3333	3.66667	6	4	7.66667	9	13.6667	12	22.3333	4.33333	1.66667	7	7.66667	5	8	15	8	154.333
HNRNPA1	gi|4504445|ref|NP_002127.1|	4	3.66667	2.5	1	7.33333	1.33333	7.33333	4	84.3333	3.33333	1	6.66667	3.66667	39.3333	0.5	115.333	12.3333	297.667
FLNB	gi|105990514|ref|NP_001448.2|	11.6667	9	3.5	1.66667	9.66667	12	22.6667	20	22.6667	3	1.33333	12.3333	3	4.66667	0	11.6667	2	150.833
EIF3E	gi|4503521|ref|NP_001559.1|	30.6667	21	11.5	11	20	10.6667	36.6667	28.6667	26	4	3	29.6667	10.6667	8.66667	3.5	52.3333	18.6667	326.667
TNPO1	gi|23510381|ref|NP_694858.1|	9.33333	4.66667	1.5	3.33333	9	6	13.3333	11	24.6667	2	1	9.66667	6	3	4	12.3333	6.33333	127.167
PPP1CB	gi|46249376|ref|NP_996759.1|	11.3333	5	1	2.66667	5.33333	0.333333	0	0.333333	29.3333	1	0	5.66667	6	2.66667	2	16	18.6667	107.333
ACAT1	gi|4557237|ref|NP_000010.1|	7.66667	4.66667	3.5	2.33333	3.33333	7	9	7	4.66667	4.33333	23.6667	6	10.3333	8	19.5	5.66667	5	131.667
EIF4G1	gi|302699237|ref|NP_886553.3|	17	8	4	5.66667	7.33333	9.66667	14.6667	18	12	7	0.333333	8	5.33333	4	7	21.3333	14.6667	164
PHB2	gi|221307584|ref|NP_001138303.1|	24.6667	39.3333	7	2	2	4	4.66667	7.33333	10.6667	1.33333	0.666667	5.66667	6.33333	3	3	13.6667	5	140.333
DHX9	gi|100913206|ref|NP_001348.2|	14	8.66667	4	14	95.6667	6.66667	15.3333	6.66667	69	4	1.66667	10.6667	4.33333	17.6667	0	52.6667	23	348
VARS	gi|5454158|ref|NP_006286.1|	15.3333	11	2	2.66667	7.33333	4	14.3333	6.66667	19.3333	0.333333	0.333333	6.66667	3.33333	3.66667	2.5	15	7	121.5
EIF3M	gi|23397429|ref|NP_006351.2|	7.66667	4.33333	4.5	3	6.33333	4	6	11.6667	18.6667	1	2	8	8.33333	8.33333	0.5	11	13.6667	119
PSMA4	gi|156713442|ref|NP_001096137.1|	9.33333	11.3333	5	3.33333	9	4	12	5	10	3	2.66667	4.33333	5	5.33333	1.5	11	9.66667	111.5
PABPC1	gi|46367787|ref|NP_002559.2|	4	5.33333	2.5	1.66667	12.3333	3	5.33333	10	27	4	1	7	5.33333	8.33333	0	81	21.6667	199.5
RANGAP1	gi|4506411|ref|NP_002874.1|	8.33333	6.66667	3	0.666667	4.66667	1.33333	10.3333	7	5	1.33333	0.666667	4.33333	2.66667	2	2	9.66667	6	75.6667
CAP1	gi|157649073|ref|NP_001099000.1|	7	4.66667	1.5	1.33333	7.33333	5	9.66667	8.66667	17	2	0	2.66667	1.33333	3	7	9.33333	3.33333	90.8333
MMAB	gi|16418349|ref|NP_443077.1|	7	3.33333	5	2	7	3.33333	7.66667	7.66667	2.66667	1.66667	0.333333	6.66667	3.66667	4	1.5	5.66667	2.66667	71.8333
MCM7	gi|33469968|ref|NP_005907.3|	7	5	0.5	2.33333	5	2.33333	11	13	21	1	0.333333	5.66667	2	3.66667	7	9.66667	6.33333	102.833
MCM4	gi|33469919|ref|NP_005905.2|	8.66667	4.66667	0.5	3.33333	9	3.33333	9	6.66667	23.3333	1.66667	1.33333	4	1.33333	3.33333	2	18.6667	4	104.833
TIMM50	gi|48526509|ref|NP_001001563.1|	5.66667	11.6667	2.5	7.66667	2.33333	2	2.66667	5	1.33333	1.66667	5	4	7.66667	1	0	3	6.66667	69.8333
COPE	gi|31542319|ref|NP_009194.2|	5.66667	7.33333	3.5	4.33333	10.6667	4	8.33333	5.66667	5.33333	0.333333	0.666667	1.66667	2	1	0	7.66667	8.66667	76.8333
CBX3	gi|20544151|ref|NP_057671.2|	15.3333	211.431	138.5	3	9.66667	1.33333	1.66667	1.66667	2.66667	0	0.333333	260.667	1.66667	2.66667	1	1.66667	1.66667	654.931
KPNA1	gi|222144293|ref|NP_002255.3|	23.3333	6.66667	5	0.333333	6	1	1.66667	3	7.33333	0.666667	2.66667	3	1.66667	5	0	15.6667	5.33333	88.3333
COPG2	gi|109134349|ref|NP_036265.3|	14.6667	3.33333	0	5.66667	1	2.33333	5.66667	2.33333	3.33333	0.333333	0	0.333333	1	2	0	8.33333	4	54.3333
CAND1	gi|21361794|ref|NP_060918.2|	7	2.66667	0.5	1.33333	4.66667	0.333333	7.33333	2.66667	27.6667	0.333333	0.333333	4.33333	1.33333	1	3	10	5	79.5
GRPEL1	gi|24308295|ref|NP_079472.1|	2.66667	1.33333	0.5	1.33333	24.6667	0.666667	1.33333	5	2.66667	0.666667	1.33333	3.33333	0.666667	3.66667	23	3	11.3333	87.1667
LARS	gi|108773810|ref|NP_064502.9|	3.33333	4.33333	2	0.333333	3.66667	3.66667	10.6667	7	3.66667	1.33333	0	7.33333	4.66667	3.33333	1	7	1.66667	65
PTBP1	gi|14165464|ref|NP_114367.1|	1.66667	3.66667	2.5	1.66667	2.33333	0.666667	4	2.66667	40	0.333333	0.666667	3	2	9.66667	0	42.3333	13.3333	130.5
AP1B1	gi|260436860|ref|NP_663782.2|	3.33333	0	0	8.33333	14.3333	0.333333	1.66667	0.333333	14.6667	0	0.333333	0.333333	0.333333	0	0	5.33333	2.66667	52
AP2M1	gi|14917109|ref|NP_004059.2|	5.66667	6.33333	2	33	25.3333	1.33333	2	3	2.33333	1	0.333333	5	0.333333	0.333333	0	5.33333	11.3333	104.667
MSH2	gi|4557761|ref|NP_000242.1|	4.66667	0.333333	1	2.66667	4.33333	544.391	2578	662.333	6.66667	1	0.333333	4.66667	4.66667	2	0	2.33333	5	3824.39
MYO1B	gi|240120050|ref|NP_001155291.1|	7	5.33333	2	112	3.66667	1.66667	4.33333	2.66667	11.6667	1	1.66667	2	6.66667	0.666667	0	0.333333	41.6667	204.333
SKP1	gi|25777713|ref|NP_733779.1|	8.33333	4	2.5	10.3333	17.3333	0.666667	1	1	5.33333	0	2	6.33333	1	1	2	14	2.66667	79.5
GARS	gi|116805340|ref|NP_002038.2|	4.33333	2.66667	2.5	2.66667	3.33333	3	13.6667	10	16	0.333333	0	3.33333	4.66667	0	3.5	8	2.66667	80.6667
DNAJB6	gi|17388799|ref|NP_490647.1|	9.66667	5.66667	4.5	4.33333	1	0.333333	7.66667	3	6	2.33333	5.33333	2.66667	8	0.666667	0	4.33333	20.3333	85.8333
ACTL6A	gi|4757718|ref|NP_004292.1|	7	6.66667	16	1.33333	3	2	8.66667	4.33333	4.33333	0	0	15.3333	1.33333	2	0	9.66667	2.66667	84.3333
USP9X	gi|145309309|ref|NP_001034679.2|	10	5.66667	2	6	118	1.33333	4.66667	2	8	0	0.333333	3	0.333333	1.33333	0	26	7	195.667
gi|385719194|ref|NP_001245321.1|	gi|385719194|ref|NP_001245321.1|	1.66667	6	1	435.667	1083.33	0.333333	2	1.66667	0	1.66667	0.333333	0.666667	0.333333	1	0	2.33333	12.6667	1550.67
HSPBP1	gi|194294548|ref|NP_001123578.1|	3	2	1	1.66667	6.33333	0.333333	5.33333	0	1.66667	1	2.33333	3	20.6667	1.66667	2.5	2.33333	12.3333	67.1667
SYNCRIP	gi|228008291|ref|NP_006363.4|	0.666667	0.333333	1	1.33333	5.33333	0.333333	6.66667	0.333333	10.3333	0.333333	0	3	0	3.33333	0	28.6667	5.33333	67
RPS23	gi|4506701|ref|NP_001016.1|	7	7.33333	1.5	6	1.33333	0	4	3.66667	23	0	0	2.66667	0	0	0	2	13.6667	72.1667
DPY30	gi|14211889|ref|NP_115963.1|	13.3333	7.66667	2	1	4	0	1	0	5.33333	1	3	5	6.33333	0.333333	0	50.6667	4	104.667
DDX1	gi|4826686|ref|NP_004930.1|	5	1.33333	1	4.33333	0.666667	0	4.66667	1	23	0	0	0.666667	1	1.66667	0	48	12.3333	104.667
DDX21	gi|50659095|ref|NP_004719.2|	1.33333	3	2.5	1.33333	0.333333	0	2.33333	0.666667	55.3333	0.333333	0	4	0	1	0	15.3333	15.6667	103.167
RING1	gi|51479192|ref|NP_002922.2|	7.33333	12.6667	2.5	29.6667	79.6667	0	1.33333	0.666667	0	0	0	1	0	0.666667	0	2	2.33333	139.833
RAE1	gi|62739173|ref|NP_001015885.1|	0	1.66667	1	1.33333	5.66667	2.66667	6.33333	7.33333	4	2.33333	0	3	1.66667	0	0	9	0.333333	46.3333
MRPL41	gi|21265093|ref|NP_115866.1|	3	9.66667	4	9	1.33333	0.666667	3.66667	0	1	0	0	2.66667	1.66667	1.66667	0	5.66667	10.3333	54.3333
MYO1D	gi|51100974|ref|NP_056009.1|	4	7	0	99	0	0.333333	1.33333	1.66667	13	0	0	1	1.33333	0	0	0.333333	51.6667	180.667
SMC1A	gi|30581135|ref|NP_006297.2|	5	1.66667	0.5	6	0.666667	0.666667	3	0.333333	19	0	0.333333	0.666667	2	0.333333	0	2	27.3333	69.5
H3F3B	gi|4885385|ref|NP_005315.1|	52	1.33333	4.5	0	0	0	0	0	10.3333	0	0.333333	2	0.333333	0	0	15	31.6667	117.5
THOC4	gi|238776833|ref|NP_005773.3|	3.66667	1	0	0.666667	15.6667	0	2.33333	0.666667	7.33333	0	0	0.666667	0	1.66667	0	417.667	12	463.333
RPL38	gi|78214522|ref|NP_001030335.1|	3.33333	6.33333	0	42.6667	0.333333	0	1.33333	0	20.6667	0	1.33333	1	0	0	0	5.33333	25.6667	108
GTF3C4	gi|156119605|ref|NP_036336.2|	24	20.6667	8	2	5.66667	0	0.333333	0.333333	2.66667	0	0	3	1.33333	0.666667	0	2.66667	0.666667	72
REPIN1	gi|153792539|ref|NP_055189.2|	15.3333	14.6667	4.5	3	5.66667	0	0.333333	0.333333	2.66667	0	0	4.66667	0	0	0	1.33333	33.6667	86.1667
NOC3L	gi|20806097|ref|NP_071896.8|	9.66667	8.33333	5.5	3	7	0	0	0	2.33333	0	0	3	0	0.333333	0	0	21.6667	60.8333
HIST2H3D	gi|183076548|ref|NP_001116847.1|	107.333	7	31.5	0	0	0	0	0	10	0	0	1.33333	0	0	0	0.333333	21	178.5
ZNF512	gi|40217790|ref|NP_115810.2|	10	13	2	9.33333	0.666667	0	0	0	8.66667	0	0	1.33333	0	0	0	1.33333	44.6667	91
NOM1	gi|61097912|ref|NP_612409.1|	9.66667	5.66667	5	7.66667	1.66667	0	0	0	0	0	0	2	0.333333	0	0	1	25.3333	58.3333
CEP78	gi|149274651|ref|NP_115547.1|	5.33333	8.33333	5.5	2.66667	1	0	0	0.333333	1.66667	0	0	1	0	0	0	0.333333	17	43.1667
SMARCAD1	gi|190358536|ref|NP_001121902.1|	6	17.6667	18	0	0	145.667	1	0	0.333333	0	0	1.66667	0	0	0	0	1	191.333
MGA	gi|256017159|ref|NP_001074010.2|	33.6667	10.3333	7.5	4	5.66667	0	0	0	0	0.333333	0	3	0	0	0	7.66667	0.666667	72.8333
TRIM27	gi|5730009|ref|NP_006501.1|	3	0	0	5	9	0	0	0	1	0	0	2	0	0.333333	0	13.6667	2	36
FBL	gi|12056465|ref|NP_001427.2|	0.666667	0.333333	0	2.33333	0	0	0	0	12.6667	0	0	0.333333	0	0	0	25	10.3333	51.6667
ZNF324	gi|7657693|ref|NP_055162.1|	27.6667	38.6667	21.5	0.666667	0	0	0	0	0	0	0	8.33333	0	0	0	7	6.33333	110.167
IPO8	gi|300360505|ref|NP_001177924.1|	17.3333	26.3333	6.5	0	0.666667	0	1	0	1.66667	0	0	6.66667	0	0	0	0.666667	0	60.8333
WRN	gi|110735439|ref|NP_000544.2|	1.66667	0	0	0	0	0	0	0	0.666667	11.3333	1.66667	41.3333	6	8	0	0	0	70.6667
ZNF460	gi|143771699|ref|NP_006626.3|	16	19.6667	8	0	0	0	0	0	0	0	0	3	0	0	0	0	4.66667	51.3333
ZNF483	gi|190014620|ref|NP_597721.2|	18.3333	33	14	0	0	0	0	0	0	0	0	6.33333	0	0	0	0	4.66667	76.3333
ZNF264	gi|4585643|ref|NP_003408.1|	20.3333	21.3333	5	0	0	0	0	0	0	0	0	3.66667	0	0	0	0	0	50.3333
ZMYM3	gi|283837894|ref|NP_001164633.1|	40	30.6667	12.5	0	0	0	0	0.333333	0.333333	0	0	3.33333	0	0	0	0	1	88.1667
ZNF250	gi|157952211|ref|NP_001103159.1|	17.6667	33.6667	0	0	0	0	0	0	0	0	0	15	0	0	0	0	0.333333	66.6667
ZNF445	gi|31340735|ref|NP_852466.1|	33.3333	43.3333	20.5	0	0.333333	0	0	0	0	0	0	6.33333	0	0	0	0	1	104.833
ZNF7	gi|4508035|ref|NP_003407.1|	17.6667	17.6667	8.5	0	0	0	0	0	0	0	0	4.66667	0	0	0	0	1.33333	49.8333
DSN1	gi|223890151|ref|NP_001138789.1|	14.3333	16.3333	4	0	0	0	0	0.333333	0	0	0	16.3333	0	0.333333	0	0	0	51.6667
gi|358679311|ref|NP_001240626.1|	gi|358679311|ref|NP_001240626.1|	12.6667	38.6667	0	0	0	0	0	0	1	0	0	0	0	0	0	17.3333	0	69.6667
HIRA	gi|21536485|ref|NP_003316.3|	48.3333	21.3333	8	0	0	0	0	0	0	0	0.333333	3.33333	0	0	0	0.666667	0	82
ZNF649	gi|21362078|ref|NP_075562.2|	22.6667	38.3333	11	0	0	0	0	0	0	0	0	4	0	0	0	0	0.333333	76.3333
AHNAK	gi|61743954|ref|NP_001611.1|	198	223.667	0	0	0	0	0	0	18	4.66667	0	0	0	0	0	0	0	444.333
SMARCAL1	gi|187761314|ref|NP_001120679.1|	0	0	0	0	0	0	0	0	0	7	21	53.3333	0	0	0	0	0	81.3333
RPAIN	gi|237858695|ref|NP_001028174.2|	0	0	0	0	0	0	0	0	0	11	10.3333	15.3333	0	0	0	0	0	36.6667
PARP1	gi|156523968|ref|NP_001609.2|	117.667	11.6667	20.5	12	18.6667	10	34.3333	23	627.686	71.3333	15.6667	53.6667	38.6667	138	5	50.6667	56.3333	1304.85
ATP5B	gi|32189394|ref|NP_001677.2|	149	146.667	32	37.6667	170	46.6667	101	162.667	139	49.3333	35	98	97.6667	45.3333	142	145	71.6667	1668.67
PSMC3	gi|21361144|ref|NP_002795.2|	21.3333	13.3333	7	4.66667	31.3333	11.6667	30	33.6667	13.6667	8.33333	4.33333	13.3333	12	7	16	16.3333	10.6667	254.667
PKM2	gi|33286418|ref|NP_002645.3|	21	14.3333	10	9.66667	7.33333	11	38	20	50.3333	12.6667	1.66667	14.3333	21	12.6667	14.5	26.6667	16	301.167
CANX	gi|66933005|ref|NP_001019820.1|	19	17	4	3.66667	19.6667	14.3333	25.3333	21	35.6667	14.3333	6.33333	15.6667	16.6667	12.6667	15	23	13.6667	277
DCTN1	gi|13259510|ref|NP_004073.2|	27.3333	13.3333	6.5	3	5	8.66667	20.3333	16.6667	18	4	1.66667	9.66667	6.66667	7.33333	11.5	13	5	177.667
HIST2H2AA4	gi|106775678|ref|NP_001035807.1|	88.6667	3.33333	8	2	3.33333	0.666667	1.66667	2.66667	12.3333	6	2	9.66667	4.33333	9	0.5	14	45.3333	213.5
NAP1L1	gi|21327708|ref|NP_631946.1|	12	15	432.5	10	12.3333	7.66667	12.6667	11.6667	26	8.66667	4.66667	319.667	13.6667	4.33333	8.5	22	18.3333	939.667
EPRS	gi|62241042|ref|NP_004437.2|	12.6667	12	6.5	5.33333	7	8.33333	29.3333	14.6667	14	2	2.33333	16.3333	7.66667	9.66667	3	25.6667	14.3333	190.833
HNRNPM	gi|14141152|ref|NP_005959.2|	12.6667	14.3333	7	11.3333	7	3	17	13.3333	79	3.66667	3	15.6667	6	38.3333	2.5	21	34.6667	289.5
HNRNPA2B1	gi|14043072|ref|NP_112533.1|	5.33333	3.66667	1.5	1.33333	11.6667	3.33333	13	5.66667	40	2.66667	1.33333	11.3333	4.66667	66	1	84.3333	11.6667	268.5
KRT6A	gi|5031839|ref|NP_005545.1|	0	0	0	0	0	0	5.33333	0.666667	1.33333	3.66667	1.66667	7.66667	1.33333	8.66667	0	0.666667	0	31
ERH	gi|4758302|ref|NP_004441.1|	4	3.33333	3	1	82.6667	3.33333	3.33333	5	1	5.66667	6	5.66667	10.3333	10.6667	9	133	4.33333	291.333
TMPO	gi|4507555|ref|NP_003267.1|	54.3333	0.333333	3	0	2.66667	0	4	2.66667	17	0.666667	1	19.3333	6.33333	94.3333	0	18	2.33333	226
gi|385298678|ref|NP_001245282.1|	gi|385298678|ref|NP_001245282.1|	19	11.6667	6	21.6667	32	8.33333	18	10.3333	27	5.66667	1	11.3333	7.33333	6.66667	0	43	23	252
CBR1	gi|4502599|ref|NP_001748.1|	4	7	5.5	1	7.33333	6	12	12	2.66667	3	0.666667	8	8	7.66667	4.5	6.33333	2.66667	98.3333
HDAC2	gi|293336691|ref|NP_001518.3|	10.6667	19.6667	5	4.66667	10.6667	3.66667	8.66667	6.66667	10	0	0	7	4.66667	5.33333	5.5	15	6	123.167
SLC25A6	gi|156071462|ref|NP_001627.2|	0.333333	0	0.5	6.33333	0	1	0.333333	3.33333	2	0	10.3333	0.333333	6	0.666667	0	0.666667	4.66667	36.5
DLD	gi|91199540|ref|NP_000099.2|	4.66667	2.33333	2.5	4	2	6	11	9.33333	10.3333	3.33333	5.33333	7	8.66667	2.33333	2	10.3333	3.66667	94.8333
GPI	gi|18201905|ref|NP_000166.2|	3.33333	2.66667	1.5	3	4.66667	2.66667	10	10.3333	6.33333	2.33333	0.666667	3	5.66667	1.66667	3.5	6.33333	3.66667	71.3333
RPL7A	gi|4506661|ref|NP_000963.1|	10.3333	8.66667	4.5	2.66667	2.66667	2.66667	7.33333	8	29	0.666667	0	6.33333	1.66667	4.33333	0	8.33333	16.3333	113.5
PDHB	gi|156564403|ref|NP_000916.2|	7	7.66667	2.5	3.33333	4.66667	3.66667	12	15	2.33333	3.66667	3	9.33333	8	7.66667	5	7	5	106.833
NASP	gi|27262628|ref|NP_002473.2|	14	1.66667	2.5	0	6.33333	3	13	3	34.3333	1.66667	0	1.66667	2.33333	2.33333	5.5	7.66667	5.66667	104.667
HIST3H2BB	gi|28173554|ref|NP_778225.1|	1.33333	4	0.5	10.3333	16.3333	0	1.66667	3.66667	0.666667	3.33333	0	4.33333	2.66667	1	0	2.33333	1.66667	53.8333
HIST1H2BB	gi|10800140|ref|NP_066406.1|	1.33333	4	0.5	10.3333	16.3333	0	1.66667	3.66667	0.666667	3.33333	0	4.33333	2.66667	1	0	2.33333	1.66667	53.8333
RPL19	gi|4506609|ref|NP_000972.1|	21.6667	19.3333	7	4.66667	7.33333	1.33333	2.33333	3	15.6667	1	0	6.33333	1.33333	2.66667	0	4.66667	24.3333	122.667
MCM2	gi|33356547|ref|NP_004517.2|	6	1.66667	1.5	1.66667	6	7.66667	6.33333	8	16.6667	1.66667	1	4.66667	2.66667	2.66667	2	9.33333	1.66667	81.1667
RPL24	gi|4506619|ref|NP_000977.1|	13.6667	13.3333	5	6.33333	2	1.66667	2.33333	3.33333	13.3333	4.33333	0	2.33333	2	1.33333	0	1	23.3333	95.3333
ALDOA	gi|193794814|ref|NP_001121089.1|	2	6	2.5	3.33333	2.33333	2.66667	11	7	18.6667	1.33333	0	2.66667	8.33333	0.666667	3	12.3333	5	88.8333
NONO	gi|224028246|ref|NP_001138881.1|	12.3333	4.66667	4	1.66667	0	1.66667	6	1.66667	24	1.66667	0.333333	9.66667	5.66667	7	2.5	62.3333	8.33333	153.5
PABPC4	gi|208431833|ref|NP_001129125.1|	2	0	0	0.333333	1.33333	1	1	0	13.6667	0	0	5.66667	0	2.66667	0	25.3333	7.33333	60.3333
PRPF19	gi|7657381|ref|NP_055317.1|	5	6.33333	2.5	1	12.6667	1	9.66667	2.66667	20.6667	2	0.666667	4.66667	2	2	0	33.3333	11.6667	117.833
MCM6	gi|7427519|ref|NP_005906.2|	11	7	2	1.66667	7.33333	0.666667	6.33333	7	15.3333	1	0	5.33333	2.33333	2.33333	2	13.3333	2	86.6667
SHMT2	gi|19923315|ref|NP_005403.2|	5.33333	1.33333	1	1.33333	1.66667	0.666667	6.66667	4.33333	16.3333	0.333333	0.333333	5.33333	1	1.33333	2.5	6.33333	2.33333	58.1667
RPS2	gi|15055539|ref|NP_002943.2|	8	5.33333	3.5	7	0	2	11	7.33333	7.33333	1.33333	0	7.66667	2.66667	3.66667	0	10	15.3333	92.1667
NUMA1	gi|71361682|ref|NP_006176.2|	17	4.66667	3.5	4	1.33333	0	4.33333	3	6	2	0.666667	8	3	8	0	7.33333	2	74.8333
RRP12	gi|223278379|ref|NP_055994.2|	10	6	2	3.66667	3.66667	1	6	5.33333	4.66667	0	0	3.66667	1	1.66667	0	14.6667	14.6667	78
KPNA6	gi|6912478|ref|NP_036448.1|	20	8.33333	4	2	8	0.666667	1.33333	0.333333	8	0	0.333333	6	1.66667	2	0	8.66667	2.33333	73.6667
IGF2BP1	gi|56237027|ref|NP_006537.3|	0.666667	1.33333	2	1.33333	1.66667	1.66667	5.33333	0.666667	15.3333	0.666667	0	2.66667	1.33333	7.66667	0	18.3333	8.66667	69.3333
CUTA	gi|62198241|ref|NP_001014433.1|	2.33333	10	4	3	0	2	11.3333	13.3333	2	2.66667	1.33333	12.3333	4.66667	1	1.5	13.3333	12.6667	97.5
HIST2H2AB	gi|28195394|ref|NP_778235.1|	14.3333	0.333333	0.5	0	0.333333	0	0	0	2.33333	0	0	1.33333	0	0	0	2	23	44.1667
IPO4	gi|62460637|ref|NP_078934.3|	13	19.6667	4	2	1	1.66667	4	3	11.6667	0.333333	0.666667	3.66667	2.33333	1	2	1.66667	4	75.6667
PSMB7	gi|4506203|ref|NP_002790.1|	4	4	1	0.666667	12.6667	0.333333	3	4	12.3333	0	0.333333	0.666667	3.33333	3.33333	7.5	8.33333	1.66667	67.1667
RCN2	gi|4506457|ref|NP_002893.1|	3.33333	4.33333	1.5	1.33333	5.33333	1.33333	4.66667	1.33333	5	9.33333	0.666667	5	7.33333	0.666667	0	2	5.33333	58.5
CORO1C	gi|7656991|ref|NP_055140.1|	5	3.33333	2	3.33333	1	0.333333	6.33333	4.33333	8.66667	0.666667	0.333333	3	2	3.66667	0	12.6667	2.66667	59.3333
RPS24	gi|14916501|ref|NP_148982.1|	6.33333	2.66667	6.5	2.66667	1.33333	1	6.66667	4.66667	18.3333	3	0	0	3	1.33333	0	6.33333	14	77.8333
RPS9	gi|14141193|ref|NP_001004.2|	6.33333	7.33333	4	7	0.333333	2.33333	4	1.66667	6.66667	0	0	1.33333	0.666667	2.33333	0	1.66667	15	60.6667
SMC3	gi|4885399|ref|NP_005436.1|	2.33333	1.33333	2	6.33333	1.66667	0.666667	1.33333	4	6.33333	0.333333	0.666667	1.66667	0.333333	1.33333	0	4.33333	25	59.6667
PSMD7	gi|25777615|ref|NP_002802.2|	8.33333	3.66667	0	2.66667	3.66667	3	3.66667	3.66667	14.6667	0	0.333333	2	2.66667	1.66667	6	6	3.33333	65.3333
RPL8	gi|15431306|ref|NP_150644.1|	7.66667	6.33333	2	2	0.666667	0.333333	1.66667	1.66667	17	0	0	3	1	2.33333	0	6.33333	11.3333	63.3333
HSPB1	gi|4504517|ref|NP_001531.1|	0.333333	1	0	3.33333	1.66667	1.33333	8.66667	9	2.66667	4.33333	1.66667	3.33333	5.66667	1.33333	4	2.33333	3.33333	54
NOLC1	gi|148596949|ref|NP_004732.2|	5.33333	2.66667	2.5	0.333333	0	1.33333	1.66667	0.666667	22	0.666667	1.66667	5.66667	3.66667	4.33333	0.5	41.3333	4	98.3333
HNRNPL	gi|52632383|ref|NP_001524.2|	2.33333	2.33333	2	1.33333	3.33333	0.666667	5	1.66667	11.6667	0	0	4.33333	1.66667	26	0	21.6667	3	87
RFC4	gi|31881687|ref|NP_853551.1|	2.66667	0	1.5	1.33333	0.333333	0	0.666667	2	2.66667	12.3333	1.66667	14	1	2.66667	0	2	1.33333	46.1667
MRPS34	gi|13027604|ref|NP_076425.1|	7	7.33333	3	6.66667	2.33333	1	0.666667	0	2.66667	0.333333	0	1.33333	1.66667	0.333333	0	4	13.3333	51.6667
POLR1A	gi|103471997|ref|NP_056240.2|	2.66667	1.33333	3.5	10	3.66667	0.666667	3.66667	1	19	0.333333	0.333333	2.66667	0.666667	0.666667	0	6	3.66667	59.8333
IPO7	gi|5453998|ref|NP_006382.1|	9.66667	7.66667	3	3	2.33333	2	4.66667	3	22.6667	0	0	15	0	0	0	5.66667	8	86.6667
ILF2	gi|24234747|ref|NP_004506.2|	1.33333	1.33333	3	1.33333	3.66667	0	5	1	14	0	0.666667	4.33333	1.33333	5.33333	0	15	3.66667	61
RPL6	gi|67189747|ref|NP_001019833.1|	8	7.33333	3	2	0.333333	0	3.33333	0.666667	27.3333	0	0	3.66667	1.33333	2.33333	0	9	24.6667	93
RPS11	gi|4506681|ref|NP_001006.1|	4	4.33333	2	3.66667	0.333333	1.66667	1.33333	1	14.6667	0	0	2.66667	0.333333	2.66667	0	3.66667	9.33333	51.6667
CPVL	gi|83641876|ref|NP_061902.2|	6.33333	2.33333	1	0.666667	6	1	6	0.333333	3	0	0	1.33333	1	0	15	3	3.33333	50.3333
TUBG1	gi|31543831|ref|NP_001061.2|	2.66667	2	0	2	2.33333	0.666667	1.33333	2	21.6667	0	0	1.33333	1	1.66667	0	5.33333	13.6667	57.6667
RPL21	gi|18104948|ref|NP_000973.2|	8.33333	4.66667	1.5	2	0	2.33333	3	0.666667	19.3333	0	0	4.33333	0.333333	1.66667	0	10.6667	8.66667	67.5
MRPS17	gi|7705425|ref|NP_057053.1|	2.33333	3.33333	1	8	10	0.666667	1.66667	0.666667	1.33333	0	0	4	0	1.33333	0	2.66667	7.33333	44.3333
SEC24C	gi|38373671|ref|NP_940999.1|	1.33333	0.333333	0.5	0.666667	13.3333	0.666667	3	3	17.3333	0	0.333333	1	1.33333	0.333333	0	8.33333	0.666667	52.1667
G3BP2	gi|45359846|ref|NP_987100.1|	2	0.333333	0	1.33333	6	0	1.66667	4.33333	12.3333	0	0	0.666667	2.33333	1.33333	1	9.66667	6.66667	49.6667
DNAJA3	gi|205360838|ref|NP_005138.3|	1.33333	0.333333	0.5	26.3333	0	0	2	2.33333	2	0	4.33333	2.66667	4.33333	0.666667	0	1.33333	55	103.167
RPS13	gi|4506685|ref|NP_001008.1|	5.66667	3.33333	2	4	0	0.333333	0.333333	0	14.3333	0	0	1.33333	0.666667	0.333333	0	6.33333	10	48.6667
DCAF7	gi|108936958|ref|NP_005819.3|	0.666667	1.66667	1	7.66667	39.6667	1.33333	2	1.66667	0.666667	0.666667	0.333333	1.33333	0.666667	1	0.5	0.666667	1	62.5
DNAJC9	gi|27597059|ref|NP_056005.1|	6.66667	4.33333	3.5	0.333333	20	0	0.333333	0.333333	4	0	0	2	0	0.666667	0	2.66667	13.3333	58.1667
ABCD3	gi|4506341|ref|NP_002849.1|	3.33333	1.66667	0	3.66667	1.33333	0.333333	1.66667	0.333333	4	0	0	5	0.333333	6.66667	0	15	2.66667	46
DDOST	gi|20070197|ref|NP_005207.2|	2	4.33333	0	1.33333	2.66667	4.66667	10.6667	0.333333	5.66667	0	0	0.666667	1	0.333333	0	6.33333	0.666667	40.6667
gi|323276700|ref|NP_001191020.1|	gi|323276700|ref|NP_001191020.1|	2	4	3	2.66667	0	1.66667	2.66667	2.33333	7.33333	0.666667	0	0	1	0.666667	0	13	16	57
MRPL4	gi|22547138|ref|NP_666499.1|	5	5.33333	1.5	5.33333	0.333333	0	0.666667	1.66667	1.66667	0.666667	0	2.33333	1.33333	0	0	0.666667	11.3333	37.8333
PES1	gi|7657455|ref|NP_055118.1|	8	7.66667	5.5	4	5.33333	0	0.666667	0.333333	1.66667	0	0	1.66667	0	0.333333	0	0.333333	16.3333	51.8333
PDCD2L	gi|14150141|ref|NP_115722.1|	15.3333	5.66667	6.5	0.666667	0.333333	0	0.666667	0.333333	2.33333	0	0.333333	1.66667	0.333333	0	0	1.33333	2	37.5
CNP	gi|94721261|ref|NP_149124.3|	3	1.33333	1	5.66667	0.333333	0.666667	1	0	3.66667	0	0	1.66667	1.33333	0.666667	0.5	3.33333	10.3333	34.5
LMNA	gi|5031875|ref|NP_005563.1|	3.66667	0	0.5	0	0.333333	0	0	0.666667	10.6667	1.66667	0	1.33333	0	11.6667	0	1	0	31.5
MOGS	gi|149999606|ref|NP_006293.2|	1.66667	3.33333	1	6.66667	0	2.33333	3.66667	0.333333	5.33333	0	0	0	0.333333	0	0	5.66667	13.6667	44
RPL10A	gi|15431288|ref|NP_009035.3|	1.66667	2.66667	0.5	1.33333	0	0	1	0.333333	49	0	0	0.666667	0.666667	2	0	7	10.6667	77.5
RRP1B	gi|57863269|ref|NP_055871.1|	1.33333	6.33333	1	5	0.333333	0.666667	1	0	18	0	0	2	0	0	0	2.66667	12.6667	51
RPP40	gi|55743132|ref|NP_006629.2|	1	4	2	6.33333	3.33333	0	1	0.333333	2.66667	0	0	0.666667	0	0	0	1	14.6667	37
HNRNPA3	gi|34740329|ref|NP_919223.1|	0	0	0	0	1	0	1.66667	1	8.66667	1	0.666667	1.66667	0.333333	12	0	16.6667	1	45.6667
KRT77	gi|194018511|ref|NP_778253.2|	0	8.33333	0	0	0	0	0	0	0	7.66667	0	0	0	0	0	0	0	16
RPS15A	gi|71772415|ref|NP_001025180.1|	2.66667	1.33333	1	0.666667	0	0.333333	0	1	20.3333	0	0	0.666667	0.333333	0	0	2.66667	24.3333	55.3333
NXF1	gi|15487670|ref|NP_006353.2|	1	0	0.5	6	13.3333	2.33333	4.33333	0	1	0	0	1	0	0	0	2.33333	2	33.8333
MRPL44	gi|12597661|ref|NP_075066.1|	4.33333	3.33333	2.5	6	2	0	0	0	2	0	0	2.66667	0.666667	0	0	1.66667	9.66667	34.8333
gi|358356404|ref|NP_001240312.1|	gi|358356404|ref|NP_001240312.1|	2.66667	2.66667	1	0.666667	0	0	0.666667	0	13.6667	0	0	0.666667	0.333333	0	0	6.66667	19.3333	48.3333
UTRN	gi|110611228|ref|NP_009055.2|	1.33333	0.666667	0.5	6.66667	13	1	0.666667	0	3.66667	0	0	1	0	1.33333	0	4	1	34.8333
HNRNPC	gi|117190254|ref|NP_001070911.1|	0	0	0	1	2	0	1	0	5.66667	0.333333	0.333333	1.33333	0	22	0	28	1.66667	63.3333
PWP1	gi|5902034|ref|NP_008993.1|	4	1.66667	0.5	0.666667	5.33333	0	0	0	20	0	0	0.333333	0	0	0	2	16	50.5
XRCC1	gi|190684675|ref|NP_006288.2|	5.33333	0	0	0	0.333333	0	0.666667	0.666667	33.6667	0.666667	0.333333	4.33333	1	11	0	0	0.666667	58.6667
C3orf17	gi|68299770|ref|NP_056227.2|	0.666667	3	1.5	6	1	0	0.666667	0.333333	0.666667	0.333333	0	0.333333	0.666667	0	0	0	12.3333	27.5
RPP30	gi|157151755|ref|NP_001098016.1|	4	2.33333	0	14.6667	2.66667	0	0	0	3.33333	0	0	0	0	0.333333	0	2.33333	17.3333	47
RRP15	gi|126362983|ref|NP_057136.2|	4.66667	4	0.5	1	10	0	0	0.333333	1.66667	0	0	0.666667	0	0	0	0.666667	10.6667	34.1667
GLTSCR2	gi|239787829|ref|NP_056525.2|	2.33333	7.66667	12	2.33333	1.33333	0	0	0	5.33333	0	0	4.66667	0	0	0	0	17.6667	53.3333
gi|372266127|ref|NP_001243193.1|	gi|372266127|ref|NP_001243193.1|	1.66667	2.33333	0	8.33333	3	0.333333	0	0.333333	3	0	0	0.666667	0	0	0	0.333333	10.3333	30.3333
TRMT2A	gi|51173878|ref|NP_073564.3|	1	2.33333	1	25.3333	1.33333	0	0.333333	0	0	0	0	1.66667	0	0	0	0	29	62
LLGL1	gi|62912476|ref|NP_004131.3|	0	0.333333	0.5	6.66667	2.66667	0	0.666667	0.666667	3.33333	0	0	0.666667	1	0	0	0	14	30.5
NVL	gi|45643123|ref|NP_002524.2|	3.33333	5.33333	1.5	1.33333	7	0	0	0	31.3333	0	0	0.666667	0	0	0	0	13.6667	64.1667
BRIX1	gi|55770900|ref|NP_060791.3|	1.66667	3.66667	0.5	0	2	0	0	0	32.3333	0	0	0	0	0	0	1.33333	42.3333	83.8333
BCLAF1	gi|7661958|ref|NP_055554.1|	0.333333	0	0	0.333333	96.3333	0.666667	0	0	0.666667	0	0	1.33333	0	1.66667	0.5	185.667	1.33333	288.833
RPL37A	gi|4506643|ref|NP_000989.1|	1	0.333333	0	1.33333	0.333333	0	0.666667	0	13	0	0	0	0	0	0	1.66667	8.33333	26.6667
PIP5K1A	gi|4505815|ref|NP_003548.1|	0.333333	0	0.5	5.66667	4.66667	0	0	0	1.33333	0	0	0.333333	0	0	0	0.333333	10.6667	23.8333
ERLIN2	gi|6005721|ref|NP_009106.1|	2	0	0.5	1.33333	1.33333	0	0	0.333333	3.33333	2	0	3.66667	0.666667	8.33333	0	26	0	49.5
ATF7IP	gi|38261962|ref|NP_060649.3|	176	29	2.5	0.333333	1	0.666667	0	1.33333	0	0	0	2	0	0.333333	0	3	0	216.167
WDR36	gi|21281677|ref|NP_644810.1|	0.666667	1.66667	0	0.666667	5.66667	0	0.333333	0	17	0	0	0.333333	0	0	0	1.33333	18.6667	46.3333
DDX18	gi|38327634|ref|NP_006764.3|	0	0.666667	0	1.66667	5.33333	0	0.666667	0	15.6667	0	0	0	0	0	0	2	15	41
EBNA1BP2	gi|237649012|ref|NP_001153408.1|	0.666667	5.66667	1.5	0	3.33333	0	0	0	10	0	0	0.666667	0	0	0	0.666667	10	32.5
TBL3	gi|19913369|ref|NP_006444.2|	0	2.33333	1	2	5.33333	0	0	0	14.6667	0	0	0	0	0	0	1.33333	18	44.6667
MAP7D1	gi|78042577|ref|NP_060537.3|	0.333333	2.33333	1	5.33333	2	0	0	0	1	0	0	3	0	0	0	0	12.6667	27.6667
MYO5A	gi|215982791|ref|NP_000250.3|	1.33333	3	3.5	10.3333	1.66667	0	0	0	1.33333	0	0	1	0	0	0	0	65	87.1667
FMR1	gi|297374777|ref|NP_001172004.1|	4.66667	1.66667	0	0.666667	29.3333	0	0	0	2	0	0	0	0	0.666667	0	26.6667	0	65.6667
TFB1M	gi|156415992|ref|NP_057104.2|	0.333333	2.33333	0	3.66667	11.3333	0	0.666667	0	7	0	0	0	0	0	0	0	11.3333	36.6667
WDR76	gi|269847398|ref|NP_079184.2|	1	2.33333	0.5	4.66667	0	0	0	0	0	0	0	0	0	0	0	26.3333	224.211	259.044
HERC2	gi|126032348|ref|NP_004658.3|	0	0	0	0	0	0	0	0	6.66667	7.33333	4	93	0	3.66667	0	0	0.333333	115
CHTF18	gi|27501458|ref|NP_071375.1|	0	0	0	2	0	0.333333	0.333333	0	1	7.33333	2	30.6667	0	0	0	0.666667	0.333333	44.6667
PWP2	gi|48762926|ref|NP_005040.2|	0.333333	2.33333	0	0	7	0	0	0	10.6667	0	0	0	0	0	0	0.333333	16	36.6667
FXR1	gi|61835148|ref|NP_005078.2|	0.666667	0	0	0	41.3333	0	0	0	4.66667	0	0	0	0	0.333333	0	29	1	77
NUMB	gi|20070356|ref|NP_003735.3|	2	2.33333	0	7	10	0	0	0	0.333333	0	0	0	0	0	0	0.666667	3.33333	25.6667
PPP2R5C	gi|240849353|ref|NP_001155197.1|	11.3333	16.3333	5.5	0.333333	2	0	0.333333	0	0.666667	0	0	4.33333	0	0	0	0.333333	0.333333	41.5
LARP1	gi|39725634|ref|NP_056130.2|	0.333333	0	0	1.33333	0.666667	0	0	0	5.33333	0	0	0	0	0	0	35.6667	9.66667	53
MAP7D3	gi|147903302|ref|NP_078873.2|	16	9	2.5	4	0	0	0	0	0	0	0	2	0	0	0	0	4.33333	37.8333
BMI1	gi|27883842|ref|NP_005171.4|	1.33333	1	0	10.3333	20.3333	0	0	0	0	0	0	0	0	0	0	2	2	37
BCOR	gi|183396783|ref|NP_001116855.1|	1	2.33333	0	15.3333	15.6667	0	0.333333	0	0.666667	0	0	0.333333	0	0	0	5.66667	0	41.3333
gi|348041302|ref|NP_477352.3|	gi|348041302|ref|NP_477352.3|	0	0	0	11.6667	15.3333	0	0.333333	0	2.66667	0.333333	0	0	0	0	0	0.666667	1.66667	32.6667
FXR2	gi|259013556|ref|NP_004851.2|	0	0	0	0	40.6667	0	0	0	5	0	0	0	0.333333	0	0	33.3333	0	79.3333
LIG3	gi|73747829|ref|NP_039269.2|	7.66667	0	0	0	0	0	0	0	146.333	0	0	6	0	21.3333	0	0	0	181.333
gi|321400107|ref|NP_001189472.1|	gi|321400107|ref|NP_001189472.1|	15	0	0	0	0	0	0	0	1.66667	0	0	1.33333	0	10	0	3.33333	0	31.3333
WDR3	gi|5803221|ref|NP_006775.1|	0	0.333333	0	0.333333	1	0	0	0	25.3333	0	0	0	0	0	0	0	18	45
MEN1	gi|18860847|ref|NP_570711.1|	0.333333	0.333333	1	0	0	0	0	0	0	0	77.6667	0.666667	0	0	0	9.66667	0.666667	90.3333
WDHD1	gi|5901892|ref|NP_009017.1|	0	0	0	0	0	11.3333	0.333333	0	2.33333	0	0	0.666667	0	0	0	13.3333	0	28
gi|375493536|ref|NP_001243616.1|	gi|375493536|ref|NP_001243616.1|	0.666667	0	0	15.6667	0	0	0	0	1.66667	0	0	0	0	0	0	0.333333	14.3333	32.6667
RPL22L1	gi|153791384|ref|NP_001093115.1|	0	0	0	12.3333	0	0	0	0	1.66667	0	0	0	0	0	0	0	23.6667	37.6667
SPIN1	gi|112293285|ref|NP_006708.2|	0	0	1	0	0	0.333333	0.333333	0	0	0	0	0.333333	0	0	0	217.446	17.3333	236.78
AHDC1	gi|71274144|ref|NP_001025053.1|	27.6667	5.66667	11.5	0	0	0	0	0	0	0	0	4.66667	0	0	0	0	1	50.5
MSH3	gi|284813531|ref|NP_002430.3|	0	0	0	0	0.333333	200.667	249.857	0	0.666667	0	0	0.666667	0	0	0	0	0.333333	452.524
THRAP3	gi|167234419|ref|NP_005110.2|	0	0	0	0	67.6667	0	0	0	0	0	0	0	0	1	0	154.667	0	223.333
MLL4	gi|7662046|ref|NP_055542.1|	5.66667	10	0	0	0	0	0	0	0	0	0	0	0	0	0	68.6667	0.333333	84.6667
FAM120A	gi|39652628|ref|NP_055427.2|	0	0	0	8	0	0	0	0	1	0	0	0	0.333333	0.333333	0	21	1.33333	32
PHC1	gi|62953127|ref|NP_004417.2|	0	0	0	7.66667	10	0	0	0	0	0	0	0	0	0	0	1.33333	0	19
TUBB2B	gi|29788768|ref|NP_821080.1|	1.33333	1.33333	0.5	2	0.333333	0.666667	2	1.66667	1.33333	0	9	2	4.66667	1	0	0.666667	4.33333	32.8333
TUBB2A	gi|4507729|ref|NP_001060.1|	1.33333	1.33333	0.5	2	0.333333	0.666667	2	1.66667	1.33333	12.3333	0	2	7.33333	1	0	0.666667	4.33333	38.8333
HSPD1	gi|41399285|ref|NP_955472.1|	37.3333	33	21	14.3333	46.3333	22.3333	73	113.333	46.6667	49	32.6667	60.6667	77.3333	22.6667	211.5	75	27	963.167
KRT10	gi|195972866|ref|NP_000412.3|	77.3333	569.667	55	78.6667	71.3333	64.3333	161.667	225	54	794	274.333	127	227.667	248.333	369.5	86	80.6667	3564.5
CLTC	gi|4758012|ref|NP_004850.1|	211	174	122	63.3333	196.333	108.333	222.667	303	85.6667	99.3333	65.6667	258.333	216.333	121.333	87.5	202.333	119	2656.17
NCL	gi|55956788|ref|NP_005372.2|	31.3333	20.6667	19	7.66667	40.6667	19.3333	53	54.6667	556.333	34	10.6667	36.3333	47.6667	68.6667	14.5	62.6667	47.3333	1124.5
RPS27A	gi|294459921|ref|NP_001170884.1|	16.3333	20.6667	6.5	4.66667	10.3333	23.6667	17	24	6	22.3333	31.6667	18.6667	80.3333	36.6667	40.5	19.6667	10	389
SERBP1	gi|66346679|ref|NP_001018077.1|	9	4.66667	8	7.66667	19.3333	11.6667	22.6667	32.3333	13.6667	18.3333	2.33333	11.3333	7	13.3333	22.5	189.667	15	408.5
PCNA	gi|33239451|ref|NP_872590.1|	8	8.66667	12.5	1	7.33333	2.33333	194	4.33333	10	11.6667	8.33333	18.6667	11	5.33333	11	7	5	326.167
C1QBP	gi|4502491|ref|NP_001203.1|	61	67.6667	34	27.3333	160.667	39.6667	77.6667	112.333	57.3333	13.6667	18.6667	74.6667	29	32.6667	45.5	279.333	54.3333	1185.5
GNB2L1	gi|5174447|ref|NP_006089.1|	42.6667	34.3333	12	16	36.3333	39.6667	56.6667	85.6667	50.6667	29.3333	15.3333	25.6667	34	28	61.5	79	40	686.833
gi|387527974|ref|NP_001248342.1|	gi|387527974|ref|NP_001248342.1|	9.66667	9.66667	5.5	1.33333	6.66667	8.66667	12.6667	14.3333	9	8.33333	3	10.3333	13.3333	7.33333	33.5	8.33333	7.33333	169
PSMD2	gi|25777602|ref|NP_002799.3|	31.6667	21.6667	2.5	7.66667	26	8	21.6667	16	28.3333	5	5.33333	8.66667	13.3333	10.3333	5.5	26.3333	19.6667	257.667
PSMC1	gi|24430151|ref|NP_002793.2|	13.3333	7.66667	5.5	5	20.6667	6.33333	10.3333	17.6667	12.3333	1.66667	3	6.66667	8.66667	6	6	12.6667	6.33333	149.833
gi|389616156|ref|NP_001254503.1|	gi|389616156|ref|NP_001254503.1|	14.6667	6	11.5	4.33333	9.66667	21	21.6667	22.6667	14.3333	8.33333	6.33333	14.6667	15.6667	10	6.5	24	14	225.333
HNRNPF	gi|148470406|ref|NP_001091676.1|	10	5.33333	13.5	6	21.3333	4.66667	13	19.3333	22.6667	20	4.33333	10.3333	24.6667	27	143	26.6667	11	382.833
ACTR1A	gi|5031569|ref|NP_005727.1|	22.3333	13.6667	8.5	3.66667	68	10	18	21.6667	12.6667	6	1	15.6667	12	9.33333	16	13.6667	13.3333	265.5
KIAA1967	gi|24432106|ref|NP_066997.3|	3.33333	5	1.5	5.66667	5	4	9.66667	8.66667	10.6667	2.33333	3.66667	9	2	3.33333	0.5	171.333	7.33333	253
ATP1A1	gi|21361181|ref|NP_000692.2|	18.3333	12	3.5	2.33333	7	11	21	23.3333	21.6667	8	31.6667	12.3333	20.3333	8.66667	5	13	12	231.167
gi|365192532|ref|NP_001242941.1|	gi|365192532|ref|NP_001242941.1|	24.3333	13.6667	7.5	2.33333	18.3333	20.3333	31	32	24	6.66667	0.333333	14	9	13	23.5	31.6667	13.3333	285
EIF4A1	gi|4503529|ref|NP_001407.1|	24.6667	14.6667	6.5	8	32.3333	11.3333	31.6667	60	34.6667	12.3333	4	30.6667	29	23.3333	23	43.6667	14.6667	404.5
RANBP2	gi|150418007|ref|NP_006258.3|	17.3333	8.66667	3	4.66667	9	8.66667	22	13.6667	8	4.66667	1	11.6667	6.33333	4.33333	6.5	12.6667	7.66667	149.833
MDH2	gi|21735621|ref|NP_005909.2|	11.6667	15.3333	5.5	3	10.3333	9.33333	17	26	6	13.3333	6	14.3333	17.3333	16.6667	8	11	5	195.833
YBX1	gi|34098946|ref|NP_004550.2|	6	6.66667	2.5	0.666667	5.66667	13	8.66667	9.66667	16	3.33333	0.666667	5.66667	4.33333	10.6667	2.5	28.3333	16.3333	140.667
PPP1CA	gi|4506003|ref|NP_002699.1|	4.33333	20	1.5	0.333333	0.333333	2.66667	2	3	6	1	0	3	0	4	0.5	5.33333	1.33333	55.3333
TMPO	gi|73760405|ref|NP_001027454.1|	25	7	5	3.33333	0.333333	6	11.6667	8.33333	21	6.66667	1	15	5.66667	33	0.5	16	2	167.5
gi|394953908|ref|NP_001257411.1|	gi|394953908|ref|NP_001257411.1|	9.33333	8.33333	5.5	2.66667	6.66667	7.66667	7	9.33333	12	1.33333	1	6	4.33333	4.33333	2	7	6.66667	101.167
PSMB5	gi|4506201|ref|NP_002788.1|	6.66667	7.33333	1	3.33333	7.66667	3.66667	6	7	12	2	0.666667	3.33333	6.33333	5.33333	15.5	8.33333	7	103.167
RPLP0	gi|16933546|ref|NP_444505.1|	3.33333	5	5.5	3	9	5	10.3333	9	185.667	2	2	7.33333	8	12.3333	0	11.6667	11	290.167
DYNLL1	gi|83267868|ref|NP_001032584.1|	5	8.66667	9	0.666667	6	10	2.66667	6.66667	4.66667	4.33333	1.33333	3.66667	3.66667	4.33333	5.5	2.33333	7.33333	85.8333
LDHA	gi|260099723|ref|NP_001158886.1|	2.66667	2.66667	0.5	2.66667	5	3.66667	5.33333	7.66667	18.3333	2.66667	0.666667	5.33333	6.66667	4.33333	7	6.33333	3.33333	84.8333
RPL5	gi|14591909|ref|NP_000960.2|	13.6667	5	8	3	5	8.66667	15.6667	15.6667	82.3333	2.33333	0.666667	10.6667	11.6667	18	0	24	10.3333	234.667
PSMA6	gi|23110944|ref|NP_002782.1|	6	3.66667	1.5	3	6.33333	4.66667	10.3333	8.33333	5.66667	0.666667	0.333333	4.66667	3.66667	4	12	6.66667	6.66667	88.1667
EIF5	gi|37537716|ref|NP_892116.2|	4.66667	3.66667	3	3.66667	7	5.33333	7	8.33333	3.66667	2	1	4.66667	3.66667	3.33333	1.5	1.66667	2.33333	66.5
TIMM13	gi|11024700|ref|NP_036590.1|	6	4.33333	3.5	2	6.33333	1	5.33333	6.33333	3	4.66667	1.33333	7	13.3333	4.33333	3.5	2.33333	5.33333	79.6667
SSB	gi|10835067|ref|NP_003133.1|	14.3333	5.66667	1.5	3	10.6667	8	18	17	49	2.66667	2.33333	4.33333	7	5	8	38.3333	20.3333	215.167
DNAJC10	gi|24308127|ref|NP_061854.1|	6.66667	4.33333	6	5	8	2.66667	8.66667	12.6667	5.33333	3	0.333333	6.66667	4.33333	5	1.5	6	7.66667	93.8333
ST13	gi|19923193|ref|NP_003923.2|	2.66667	1	1	1	6.33333	4.33333	6	6	15	0.666667	3.33333	3	5.33333	2.33333	38	2.66667	2.66667	101.333
TAGLN2	gi|4507357|ref|NP_003555.1|	6.33333	2	4	1	3.33333	4.33333	12.3333	10.3333	5.66667	2	0.666667	5.66667	4.66667	2.33333	3.5	9.33333	2.66667	80.1667
SEC23A	gi|38202214|ref|NP_006355.2|	3	2.66667	2	1.66667	11.6667	4	8	3.33333	23.3333	0.666667	0.666667	6.66667	2	2	2.5	7	3.33333	84.5
CTPS	gi|148491070|ref|NP_001896.2|	9.33333	3.66667	0.5	1.33333	6.33333	2.33333	11.3333	3.33333	12.6667	0	3.33333	5.33333	8.33333	6	0.5	8.33333	7.33333	90
gi|336176064|ref|NP_001229528.1|	gi|336176064|ref|NP_001229528.1|	3.66667	4.33333	4	12.3333	2.66667	3	6.33333	4.66667	0.333333	3.66667	2.66667	4.66667	4.33333	3	1.5	2.33333	7.33333	70.8333
NCAPD2	gi|178056552|ref|NP_055680.3|	11.6667	7.33333	2.5	3.33333	9.33333	5.66667	8.66667	5	11.3333	0.333333	0.333333	5.33333	2.33333	3	0.5	11.6667	10.3333	98.6667
RPS12	gi|14277700|ref|NP_001007.2|	3	5.33333	1	2	1.33333	1	5.66667	5.66667	6.66667	0.666667	0.666667	4	1.33333	3	0.5	15	5.33333	62.1667
SF3B1	gi|54112117|ref|NP_036565.2|	5.33333	4.66667	5	1.33333	4	2	9.33333	8	9.66667	0.666667	0.666667	4	3	10.6667	0	34.3333	8.33333	111
COPB2	gi|4758032|ref|NP_004757.1|	11.6667	8	4.5	1.33333	104	4.66667	8.33333	8	14.6667	3.66667	0.333333	5.66667	1.33333	2.66667	0	10	5.66667	194.5
PSMD12	gi|4506221|ref|NP_002807.1|	6.66667	6.33333	1	3.33333	15.3333	2.33333	10.3333	12	12	2.33333	0.333333	5	5.66667	1.33333	2.5	11.3333	3	100.833
STRAP	gi|148727341|ref|NP_009109.3|	4	3	0.5	0.333333	0.666667	2	3.66667	7	2.33333	5.33333	1.66667	4.33333	4.66667	4	19	4.33333	1	67.8333
CPSF2	gi|34101288|ref|NP_059133.1|	10.6667	5.33333	5.5	3.66667	9	2.33333	6.33333	2.33333	3.33333	3.66667	0.666667	10.3333	7.66667	5.33333	0	35	1	112.167
HNRNPUL1	gi|21536320|ref|NP_653333.1|	4.66667	2.33333	1.5	1.33333	3	0.666667	5.33333	3	22.3333	2	1	3.66667	9.66667	8.33333	1	11.6667	8	89.5
MAGED2	gi|41350320|ref|NP_957516.1|	2.33333	1	7.5	5	1	1.66667	4	3.66667	3.66667	1	1.66667	10.6667	4	2.33333	0.5	4.66667	4.66667	59.3333
NIPSNAP1	gi|193211616|ref|NP_003625.2|	7	8	6	4.66667	1	2.33333	9.33333	8.33333	28	2	0.333333	4.33333	2.33333	3.66667	0	7.33333	14.3333	109
UBAP2L	gi|188497758|ref|NP_055662.3|	3	2.66667	1	3	7.66667	4	6.33333	5.66667	10	0.333333	0.333333	4	3	2.33333	7.5	140	1.66667	202.5
ACTN1	gi|194097350|ref|NP_001123476.1|	3.66667	0.333333	0	0	1	2.33333	2.66667	0	11	0	0	0.666667	0.666667	0	3.5	4.33333	2.33333	32.5
RPL23A	gi|17105394|ref|NP_000975.2|	2.33333	3	0.5	1.66667	7.33333	3.66667	3.66667	1.66667	12	0.333333	0	4	1	2.33333	0	3.66667	33.6667	80.8333
TARDBP	gi|6678271|ref|NP_031401.1|	2	2.66667	0.5	1	3	2	5.66667	4.66667	6.66667	0.666667	1	3.66667	3.66667	1	1.5	25.6667	6	71.3333
TUFM	gi|34147630|ref|NP_003312.3|	4	2.33333	1.5	0	1	2.33333	6.33333	6	2.33333	8.33333	4.33333	3.66667	1.33333	2	2.5	5.66667	8.33333	62
PRKAR2A	gi|4758958|ref|NP_004148.1|	2	2	0	0.666667	4.33333	7	5.66667	5.66667	5.66667	1	0.666667	5.66667	2	1.33333	0.5	3.33333	0.333333	47.8333
NUCKS1	gi|56118310|ref|NP_073568.2|	1.33333	0.333333	3	1.33333	0	26.3333	1.66667	3	1.66667	5.33333	4.33333	3	6.66667	5.33333	5	2	0.333333	70.6667
2013-09-02	gi|56549640|ref|NP_006146.1|	3	2.33333	0.5	1.66667	5.66667	0.666667	6	5.66667	10.3333	1.33333	1.33333	5	2.33333	0.666667	4.5	7.66667	2.66667	61.3333
OGDH	gi|51873036|ref|NP_002532.2|	7.33333	4	3.5	0.666667	1.66667	7.33333	5.33333	3.33333	9	2	0.333333	10.6667	3	5.66667	0.5	4.66667	1.66667	70.6667
SFPQ	gi|4826998|ref|NP_005057.1|	6.33333	2.33333	0.5	1	2.66667	1	3.66667	1.66667	11.3333	1	0.666667	3.66667	2.33333	4.66667	1	37.3333	1.66667	82.8333
BAT1	gi|18375623|ref|NP_542165.1|	2	1.66667	1	1.33333	4.66667	0.666667	4	3.66667	4.66667	0.666667	0.333333	6	5	5.33333	2.5	28	1.33333	72.8333
STOML2	gi|7305503|ref|NP_038470.1|	3.33333	2.33333	0.5	1.66667	3	1	3.66667	2	8	1	0.666667	2.33333	4.66667	2	3.5	22.3333	1.66667	63.6667
G3BP1	gi|38327552|ref|NP_938405.1|	4.33333	2.66667	0	3.66667	7.66667	3.33333	5	1.33333	18.6667	0.333333	0	1.66667	1.33333	0.666667	0.5	9	5	65.1667
SNRPE	gi|4507129|ref|NP_003085.1|	2.33333	1	2.5	0.333333	3.33333	1.66667	1.66667	0.666667	3	0.333333	0.666667	1.33333	2.66667	2.66667	0.5	10.6667	3.66667	39
IARS	gi|94721241|ref|NP_002152.2|	2.66667	2.33333	3	3	3.66667	2.66667	7	4.66667	3.66667	1	1.33333	5	1.66667	3.33333	0	8.66667	3.33333	57
HAX1	gi|13435356|ref|NP_006109.2|	1.33333	2.66667	0	2.66667	1.33333	1	4	4	4	2.66667	7.66667	2.33333	6	0.666667	0	0.666667	6.66667	47.6667
FUS	gi|283135173|ref|NP_001164408.1|	2	2.33333	2.5	0	1.33333	0.333333	6	3	12.6667	0.666667	0	1.33333	3.66667	4.33333	0	113.667	7.33333	161.167
DYNLL2	gi|18087855|ref|NP_542408.1|	1.33333	1.33333	0	0.666667	0	4.33333	2	2	3	2.33333	0	3.66667	1	2.33333	1.5	2	2	29.5
C22orf28	gi|7657015|ref|NP_055121.1|	3.33333	3	3.5	1.33333	2.33333	0.333333	5.66667	5	9	1.66667	0.333333	5	1	2.66667	0	20.3333	4.66667	69.1667
SLC1A5	gi|5032093|ref|NP_005619.1|	2	1.33333	1	0.333333	2.33333	5	5	2	3.66667	0.666667	1.33333	1.66667	0.333333	1.66667	1.5	3.33333	3	36.1667
UBQLN1	gi|16753203|ref|NP_038466.2|	8	7.33333	0.5	1.66667	1.33333	0	3.66667	0	10.6667	0	0.333333	3	0.666667	1.33333	0.5	4.33333	0.333333	43.6667
DCTN4	gi|208431793|ref|NP_001129115.1|	4	4.66667	1	0.666667	1.66667	1.33333	5	8.33333	2	1.33333	0	2.66667	1.66667	1.66667	3	4.66667	1	44.6667
UBQLN2	gi|16753207|ref|NP_038472.2|	1.66667	0	0.5	0	1	2.33333	1.66667	6.66667	3	1.33333	0.333333	2.66667	1.33333	2	0.5	2.66667	0.333333	28
SF3A1	gi|5032087|ref|NP_005868.1|	1	2.66667	1.5	1	1.66667	2.66667	6.33333	7.33333	6	0.666667	0	5.66667	2.66667	1.33333	0	19.3333	0.666667	60.5
SND1	gi|77404397|ref|NP_055205.2|	1.33333	0	0	1	2.33333	1.33333	3.33333	2.66667	13.6667	0.333333	0.333333	3.33333	1.66667	2.66667	0	8.66667	2.33333	45
BSG	gi|38372919|ref|NP_001719.2|	4.66667	3	0	0.666667	1.66667	2	4.33333	1.33333	19	1.33333	0	2.66667	3	5.33333	2.5	9.33333	4.66667	65.5
SART3	gi|7661952|ref|NP_055521.1|	9.33333	7	1.5	1.33333	5	3	8.33333	2.66667	8.33333	0	0	5.33333	2	1.66667	0	9.66667	3.33333	68.5
RPL13	gi|15431297|ref|NP_000968.2|	9.33333	10.3333	6.5	2.33333	2.33333	2.33333	2.66667	2.33333	15.3333	1	0.666667	3.66667	0	4.33333	0	3.33333	19.3333	85.8333
SF3B2	gi|55749531|ref|NP_006833.2|	3.66667	1	0.5	1.33333	2	1.33333	7	7.66667	2	1	0.333333	6.33333	1.66667	2.66667	0	35.3333	2.33333	76.1667
SMARCA4	gi|192807312|ref|NP_001122316.1|	14.6667	7.66667	1	3	0.666667	0.666667	4.33333	4.33333	3.33333	0	0	16.3333	2	0.666667	1	7.33333	4.33333	71.3333
gi|392494084|ref|NP_001254739.1|	gi|392494084|ref|NP_001254739.1|	4	7.33333	0.5	2.33333	6.33333	1	3	1.33333	7	0.666667	0	2	2	1.33333	0	3.66667	12	54.5
gi|395132436|ref|NP_001257419.1|	gi|395132436|ref|NP_001257419.1|	6	6	1.5	0.666667	0.666667	1.66667	3.66667	2.33333	10.3333	0.333333	0	3	0.666667	1.33333	0	3.33333	10.3333	51.8333
PGAM1	gi|4505753|ref|NP_002620.1|	3	4	1.5	0	1.33333	2.33333	9	6	2.33333	0	0.333333	1.33333	2.66667	2.33333	3.5	2.66667	1.33333	43.6667
PSMA1	gi|23110935|ref|NP_683877.1|	5.66667	4	0	0	4.66667	2.33333	5.66667	2.66667	14.6667	0	0	0.666667	1.66667	2	4	5.33333	2.33333	55.6667
PTCD3	gi|38683855|ref|NP_060422.4|	2	1.66667	1.5	10	2.66667	2	4.66667	4	1.66667	0	0	2	1	1.33333	0	8.66667	7	50.1667
SNRPA1	gi|50593002|ref|NP_003081.2|	1	0.666667	0	0.333333	3	0.666667	1.33333	1	2.66667	1	0.666667	2.33333	1	2	0	19.3333	0.333333	37.3333
UGGT1	gi|9910280|ref|NP_064505.1|	2.66667	3.33333	0	1.66667	4.33333	0	2.66667	3.33333	18.3333	0	2.33333	4.66667	5.33333	0.666667	4.5	3.66667	6.33333	63.8333
GART	gi|209869995|ref|NP_001129478.1|	1.66667	1.66667	0	1.33333	1.33333	2.66667	4.66667	0.666667	17.3333	0.333333	0	1	1.33333	2.66667	1.5	4.66667	2.66667	45.5
RPL30	gi|4506631|ref|NP_000980.1|	2	2	0	1	1.33333	1	2.66667	3	14.6667	1.66667	0	2.33333	0.666667	2.66667	0	4.33333	3.33333	42.6667
SEC23B	gi|289629265|ref|NP_001166216.1|	0.333333	1.33333	0	0	5.33333	0.666667	2.66667	1.66667	11.3333	0	0.333333	0.666667	0.666667	1.33333	0	4.66667	1.66667	32.6667
CETN2	gi|4757902|ref|NP_004335.1|	3.66667	4.33333	3.5	1.33333	17.6667	0	1.33333	0.666667	4.33333	0	0	3.33333	1	1.66667	0	3.33333	6.66667	52.8333
IMMT	gi|154354962|ref|NP_001093639.1|	3.66667	1.66667	0.5	1	1.33333	4.66667	3	3	4.66667	0.666667	0.333333	1.33333	0.333333	1.33333	0	3	2.33333	32.8333
NUP153	gi|24430146|ref|NP_005115.2|	8.66667	3	0.5	0.666667	1.66667	0	4.66667	5.33333	4	1.33333	0	4.33333	0	1.33333	2	16.3333	2	55.8333
BAG3	gi|14043024|ref|NP_004272.2|	2	3	0	0	4.66667	0	2.66667	1.33333	2	0.666667	0.666667	3	5.33333	1.33333	7	1.33333	1	36
TP53	gi|187830777|ref|NP_001119584.1|	1.33333	3	1	2.66667	15.3333	0	2	3.66667	3	0.666667	0.666667	1.33333	2.66667	0	0	8	4	49.3333
RPS27	gi|4506711|ref|NP_001021.1|	1	3.66667	0	2.66667	0	0.333333	0.666667	1.66667	0.666667	0.666667	0.666667	0.333333	1.66667	0	0	1.66667	11.3333	27
C14orf156	gi|13654278|ref|NP_112487.1|	2.33333	2.33333	0.5	14	2.33333	0.666667	1.66667	1	4	0	0	0.666667	1.33333	0	0	5	4	39.8333
CBARA1	gi|116256483|ref|NP_006068.2|	1	1	0.5	5	4.33333	0.666667	2.33333	1.33333	4	0	0	2.66667	0	0.666667	0	2	12.6667	38.1667
RPL27A	gi|4506625|ref|NP_000981.1|	6	7.66667	2	3.66667	1.33333	1.66667	3.33333	1.33333	9.33333	0	0	3.33333	0	0.333333	0	4.33333	12.3333	56.6667
GIGYF2	gi|156766043|ref|NP_001096616.1|	2	2.66667	0	2	1	1	7	2.66667	4.66667	0	0	3	0.333333	1	0.5	28	1	56.8333
PRDX4	gi|5453549|ref|NP_006397.1|	5.66667	1	0	0.333333	1.33333	0.666667	2	3	18.6667	0	0.666667	0.333333	1.66667	0.333333	0.5	6	3	45.1667
TRMT112	gi|7705477|ref|NP_057488.1|	1.66667	2	1	1.66667	35.6667	1.66667	1.66667	2	2	1	0	0.666667	1.66667	0	0.5	0.666667	5.66667	59.5
RPL26	gi|4506621|ref|NP_000978.1|	0.333333	1	0.5	1	0.333333	0	0.333333	0	5.66667	0.333333	0	0	0.333333	0.666667	0	2.66667	21.3333	34.5
WDR77	gi|13129110|ref|NP_077007.1|	8.66667	1.33333	0	3	5	0	2	4	8.33333	0	0.666667	1.33333	1	0	2.5	41.6667	2	81.5
EDC4	gi|45827771|ref|NP_055144.3|	4.33333	3	1	1.66667	2	0.333333	7	2.66667	3.66667	0.333333	0	1.66667	1	0.666667	0	4.66667	2.66667	36.6667
ACBD3	gi|15826852|ref|NP_073572.2|	1	1.33333	0	0	2	0.333333	6.66667	3.33333	3.66667	0.333333	0	1.66667	0.666667	0	1.5	1.66667	1.66667	25.8333
ILF3	gi|212549553|ref|NP_060090.2|	1.33333	0.666667	0	0.333333	4.33333	0	1.66667	2.66667	14.3333	0	0	4	0.333333	6	0	20	3.66667	59.3333
ATAD3A	gi|283436220|ref|NP_060658.3|	2	0.666667	0	10.6667	0.333333	0.666667	3.33333	2.66667	0.333333	0	2	2.33333	0	1.33333	0	2	3.66667	32
CKAP4	gi|19920317|ref|NP_006816.2|	3	0.666667	1	1	0.333333	0.333333	6	3	4	1.66667	0.333333	2	0.666667	3.66667	0	14.6667	0.666667	43
ASH2L	gi|157412280|ref|NP_004665.2|	3	3.33333	1	1.33333	1.66667	0.333333	2.33333	1.66667	1.66667	0	0	2	2	1.33333	0	11	1.33333	34
PPP6R3	gi|255918194|ref|NP_001157633.1|	4	1.33333	1.5	1	2.33333	0.333333	4.66667	3	1	1	0.666667	0	3	0.333333	30	0.333333	3	57.5
RPL12	gi|4506597|ref|NP_000967.1|	0	1.33333	2	0.333333	0.333333	1	3	1.66667	25	0.333333	0	1	0.666667	0.666667	0	5.66667	6.66667	49.6667
RPL11	gi|15431290|ref|NP_000966.2|	0.666667	1.33333	1	0	0	0.666667	1.33333	4	67.6667	2	0	1	2	1.33333	0	0.333333	4.33333	87.6667
NAA10	gi|10835057|ref|NP_003482.1|	2.33333	1	1	1	0	2.33333	1	0.333333	4	0	0	1.33333	0.333333	0	0	2.66667	17	34.3333
KHDRBS1	gi|5730027|ref|NP_006550.1|	0.666667	1.66667	0	0	1.33333	0	3	1.33333	1.66667	0.333333	0	1.33333	0.666667	3	0	142	1	158
ATP6V1A	gi|19913424|ref|NP_001681.2|	2.33333	1.66667	0	3.33333	1.66667	0.666667	3	5	14.6667	0.333333	0	1.33333	1	0.666667	0.5	5.66667	2	43.8333
JUP	gi|12056468|ref|NP_068831.1|	1.33333	2	0	0.333333	0.333333	0	0.666667	3.33333	20.3333	3.66667	0	2.33333	2	2	1.5	3.33333	0	43.1667
ERP29	gi|5803013|ref|NP_006808.1|	1	1	2	0.666667	5.33333	1.33333	6.33333	3	1.33333	2.33333	0.666667	7	2.66667	0.333333	4	1.66667	0.666667	41.3333
SF1	gi|295842307|ref|NP_973726.2|	1	0.333333	0	0.333333	1	0	1.66667	0.666667	6.33333	0	0	2.33333	1	1.33333	1	11	1.66667	29.6667
HNRNPR	gi|5031755|ref|NP_005817.1|	1	0	0	0	4.66667	0	1.33333	0.333333	4.66667	0	0	0.333333	0.666667	6.66667	0	15.6667	3.66667	39
PFAS	gi|31657129|ref|NP_036525.1|	3	2.33333	0	0.666667	1.66667	0.333333	7	3	8	1	0	2	2.33333	0.666667	1.5	5	3.66667	42.1667
RG9MTD1	gi|117647226|ref|NP_060289.2|	3.66667	1.33333	0.5	1	1.33333	0	2.66667	0.666667	4.66667	0	0	1.66667	2	0.666667	1	1	15.6667	37.8333
RPL9	gi|67944630|ref|NP_001020092.1|	3.33333	3.33333	1.5	1.66667	0	0.666667	0.666667	1	45	0.333333	0	1.66667	0.333333	1.66667	0	4.33333	7.33333	72.8333
C14orf166	gi|7706322|ref|NP_057123.1|	1.66667	2.33333	0.5	1	2.66667	0.666667	2.66667	2.66667	4.33333	0.666667	0	1.66667	0	0	0	12	6	38.8333
gi|394581981|ref|NP_001257382.1|	gi|394581981|ref|NP_001257382.1|	1.66667	1.66667	0.5	5	1.33333	0	3.33333	0.666667	5	0	0	2	3	1.33333	0	4.66667	1.66667	31.8333
CNOT1	gi|42716275|ref|NP_057368.3|	5.33333	3.66667	1	0	3.66667	0.666667	6.66667	6	0.666667	0	0	2.66667	0.666667	1.66667	0	6.66667	2	41.3333
LAP3	gi|41393561|ref|NP_056991.2|	0.666667	1.66667	0	0.333333	1.66667	1	1.33333	2	15.6667	0.333333	0	1.66667	0.666667	0.333333	1.5	4.33333	0.666667	33.8333
MRPL15	gi|7661806|ref|NP_054894.1|	2	3	1.5	5.33333	1	0.333333	2	0.333333	0	0	0.333333	2	1	2.33333	0	2.66667	6.33333	30.1667
POLR2B	gi|4505941|ref|NP_000929.1|	3	2.33333	0	2.66667	1	1.33333	2.66667	0.666667	3	0.333333	0	1	0	1	0	4	8.33333	31.3333
NCBP1	gi|4505343|ref|NP_002477.1|	2	2.33333	1	1	2.66667	0	0.333333	0	6	0	0	1.33333	1.33333	2	0	26.6667	2.66667	49.3333
SDF2L1	gi|56243533|ref|NP_071327.2|	0.666667	0	0	2.66667	8.66667	0.333333	1.66667	3	0.666667	0	1.66667	0.333333	1.33333	0.666667	4.5	1.66667	16.3333	44.1667
SRRT	gi|192807332|ref|NP_001122324.1|	0.666667	0.666667	1.5	1.33333	2	0	1.33333	0	3	0	0	1	0.333333	1	0.5	121.333	1	135.667
GTF3C2	gi|78482617|ref|NP_001030598.1|	7	16.6667	4.5	1.33333	6	0.666667	3.66667	2	1.66667	0.333333	0	3	0	0	0	2	2.33333	51.1667
MRPL23	gi|223468571|ref|NP_066957.3|	2.33333	2.33333	1.5	0.666667	1	0.666667	0	1.66667	1	0	0	1.66667	2	1.33333	0	1.33333	9	26.5
RPL14	gi|78000183|ref|NP_001030168.1|	5	2	0	0.666667	0	0	0.666667	3	13.6667	0	0	1.66667	0.666667	1.66667	0	3.33333	7.66667	40
SSRP1	gi|4507241|ref|NP_003137.1|	1.33333	0	0	0.666667	1.66667	0	3	2	6.66667	0	0.333333	4.33333	1.33333	1.66667	0.5	4.33333	9	36.8333
DDX47	gi|20149629|ref|NP_057439.2|	0	4	2	4	6.33333	0	1.66667	1.33333	8	0	0	3	0.666667	0	0	4	23.3333	58.3333
RFC2	gi|31563534|ref|NP_852136.1|	0.666667	0.333333	0.5	2	0	0.666667	0	0	5.33333	5.33333	1.66667	13.3333	0.666667	0.333333	0	1	1.66667	33.5
EIF2S3	gi|4503507|ref|NP_001406.1|	0.666667	0	0	0	1.66667	0.333333	1.66667	3.66667	16	0	0	0.333333	0.333333	1.66667	0.5	1.66667	5	33.5
MRPS31	gi|186928854|ref|NP_005821.2|	2.33333	0.666667	0	7.33333	1.66667	0.666667	2.33333	2.33333	0.333333	0.333333	0	1.66667	0.666667	0.666667	0	3.33333	7.33333	31.6667
SPTLC1	gi|5454084|ref|NP_006406.1|	1.33333	1	0	3	1	0.666667	2.33333	1.66667	1	0.666667	9.33333	2.66667	4.33333	1.33333	1	0	5.66667	37
EWSR1	gi|253970500|ref|NP_053733.2|	0.666667	1.33333	0	1	2	0.666667	2	2.66667	1.33333	0	0	3.33333	0	0.333333	0	31.6667	1	48
CTNNA1	gi|55770844|ref|NP_001894.2|	6.33333	3.66667	0	0.666667	2.66667	1	4	3.33333	16.3333	0	0	2.66667	0.333333	1	0	5.33333	0.333333	47.6667
SRRM2	gi|118572613|ref|NP_057417.3|	0	1	0	0.666667	7	0.666667	1.33333	2.33333	8.33333	1.33333	0	3.33333	0.666667	1	0	44	0	71.6667
USP11	gi|24234683|ref|NP_004642.2|	5.33333	3	0	21.3333	0.666667	0.666667	1.33333	0	1	0	0.333333	5.66667	1.66667	0	0	0	5	46
gi|314122241|ref|NP_004629.3|	gi|314122241|ref|NP_004629.3|	0	0.666667	0	0	1.66667	0.666667	2.33333	1	4	0.333333	0	1	0.666667	0.333333	0.5	19	2	34.1667
PTPLAD1	gi|117168248|ref|NP_057479.2|	6	0	0	4	0.333333	6	3.33333	1.33333	5.33333	0	0.666667	2.66667	0.333333	1.66667	0	5.33333	5	42
GNB1	gi|11321585|ref|NP_002065.1|	0.666667	0.666667	0	2.66667	1.33333	0.333333	2.33333	0	41.6667	0	0.333333	0.666667	0	0	0	8.66667	2.33333	61.6667
ABT1	gi|7019319|ref|NP_037507.1|	1.33333	2	1	3	5	0.666667	1.66667	1	1.33333	0	0	1.33333	0	0	0	0.666667	14	33
MRPL43	gi|28872734|ref|NP_115488.2|	3.33333	2.66667	3	8	2.33333	1	0	0	1.33333	0	0	1.33333	0	0.666667	0	1.33333	3	28
LMNA	gi|27436946|ref|NP_733821.1|	3.66667	0	0.5	0	0.333333	0	0	0.666667	2.33333	1.66667	0	8.33333	0	21.6667	0	1	0	40.1667
STT3B	gi|30578410|ref|NP_849193.1|	2	1.33333	0.5	0.333333	2.33333	1	11.6667	0.666667	0.333333	0	0	1.33333	0	1.66667	0	4.66667	0	27.8333
MRPS7	gi|186928852|ref|NP_057055.2|	1.33333	4.66667	1	11.3333	0	0	0.333333	0.333333	0.666667	0.333333	0	1.66667	0	1.33333	0	1.33333	6.66667	31
IDH3A	gi|5031777|ref|NP_005521.1|	3.33333	0.666667	0	0.333333	0.333333	0.666667	3.33333	1.33333	14.6667	0	0	0	1	0.666667	0	4.66667	1.66667	32.6667
HNRPDL	gi|14110407|ref|NP_112740.1|	0	0	0	0	0	0.333333	0	0	1.66667	0	0	0	0	1.33333	0	8.66667	0	12
CDC73	gi|40018640|ref|NP_078805.3|	3.33333	1.66667	0	5.33333	2.33333	0.333333	1	0.666667	4	0	0.333333	0	0	0.333333	0	5	4	28.3333
NHP2L1	gi|51317376|ref|NP_001003796.1|	3	1	1	1	0.666667	0	2.66667	1.33333	3.66667	0	0	1	0	0	0	12	1.66667	29
GRSF1	gi|149193321|ref|NP_002083.3|	0.333333	0.666667	0	0	1.33333	0.333333	1.33333	0.333333	19	0	0.666667	2	0.333333	0.333333	0	2.33333	1.33333	30.3333
CUL4B	gi|121114298|ref|NP_003579.3|	2.33333	2	0	0.333333	1	0	1	0.333333	15.6667	0	0	0	0.666667	0.333333	2	4	1.66667	31.3333
BAG4	gi|6631075|ref|NP_004865.1|	0.666667	0.333333	0	0.333333	7	0.333333	2	0.666667	0	2	1	1.33333	4	0	9.5	0.333333	0.333333	29.8333
DHX30	gi|20336290|ref|NP_055781.2|	1	0.666667	0	4	1.66667	0	0.666667	0.333333	23.3333	0	0	1	0	3.33333	0	2.66667	4.33333	43
PGAM5	gi|281604136|ref|NP_001164014.1|	3.33333	2	0.5	0.666667	0.666667	0	0.333333	0.666667	18	0	0	0	0	0.333333	0	2.66667	6.66667	35.8333
EXOSC10	gi|50301240|ref|NP_001001998.1|	0.333333	1	0.5	0.666667	3	0	0.666667	0.666667	13.3333	0	0	0.666667	0	0	0	1.66667	4	26.5
BAG5	gi|62548854|ref|NP_001015048.1|	0.666667	0	0.5	1.66667	1	0	4.66667	1	2.66667	3.33333	0	0.666667	10.6667	0	0	0	5.33333	32.1667
FAR1	gi|24308324|ref|NP_115604.1|	0	1	0	5.66667	0	0	1.66667	4.66667	1	0.666667	2.66667	3	2	0	0	1.33333	3.66667	27.3333
DLG1	gi|148539578|ref|NP_004078.2|	0.666667	1.66667	0	0.666667	1.66667	0	1	1.66667	21	0.333333	0	0.333333	0	0.666667	0	1.66667	1	32.3333
XPO5	gi|22748937|ref|NP_065801.1|	1.33333	2.66667	0.5	2.33333	4.33333	0.666667	4	2.66667	17.6667	0	0	1	1	0	0	4	0.333333	42.5
COX5A	gi|190885499|ref|NP_004246.2|	1.33333	1	3	0	1	0	2.33333	2.33333	9.66667	0	3.33333	3	1.66667	0	0	20.6667	1	50.3333
HRNR	gi|57864582|ref|NP_001009931.1|	2.33333	0	0	0	1	0	3.66667	6	3.33333	4.33333	8.33333	5.33333	10.3333	12	16.5	4.66667	1	78.8333
SF3B4	gi|5032069|ref|NP_005841.1|	1.33333	0.333333	0.5	0	0	1	1	1.66667	0.333333	0	0.333333	0.333333	0.666667	0.333333	0	24	0.666667	32.5
GLG1	gi|224586815|ref|NP_001139138.1|	2.66667	2.33333	0.5	1	18.6667	0.333333	2	1	3.66667	0	0	0	0	0.333333	0	4.33333	0.333333	37.1667
MRPS35	gi|16950603|ref|NP_068593.2|	1.66667	2.33333	1.5	9	0	0.666667	3.33333	0.333333	1.66667	0	0	0	0	2	0	3.33333	3.66667	29.5
gi|336020355|ref|NP_663719.2|	gi|336020355|ref|NP_663719.2|	0.333333	0.666667	1	2.33333	4.66667	0	0	0	1.33333	0	0	0	0	0	0	0.666667	18	29
BAG2	gi|4757834|ref|NP_004273.1|	0.666667	0.666667	2	0.666667	0	0	2	0.666667	0.333333	2.66667	0.333333	1.33333	5	0.333333	0	0.666667	11	28.3333
PPP6C	gi|183603929|ref|NP_001116827.1|	1.66667	0.666667	0	2	1.66667	0	2.33333	0.666667	1.66667	0.666667	0.333333	0	1.33333	0.666667	11	0.333333	2.33333	27.3333
EPB41L2	gi|4503579|ref|NP_001422.1|	1	0	0.5	0.333333	1.66667	0.666667	1	0.666667	11	0	0	0.666667	0	0	1.5	0.333333	1	20.3333
MTHFD2	gi|94721354|ref|NP_006627.2|	0	0.666667	0	2	2	0	0.333333	1	381.667	0	0	0.666667	0.666667	0	1.5	1.66667	2.33333	394.5
CDK11A	gi|148763345|ref|NP_277071.2|	1	1.66667	1.5	0	9	0	1	1	1.66667	0	0	1	0.333333	0	0	1.66667	2.33333	22.1667
CTCF	gi|5729790|ref|NP_006556.1|	0	1	0	0	3.66667	0	1	0.666667	1.66667	0	0	0	0	0.666667	0	3	35	46.6667
WDR11	gi|13324688|ref|NP_060587.8|	1	0	0	0.333333	1.33333	1.66667	1	0.333333	3	0	0	0.333333	0	0	0	1.66667	34.6667	45.3333
SF3A3	gi|5803167|ref|NP_006793.1|	2.33333	0.666667	0	0	0.333333	0.333333	1	1.66667	4	0	0	2.66667	0	1.66667	0	12	0.666667	27.3333
UQCRC1	gi|46593007|ref|NP_003356.2|	0.666667	0	0.5	0	1	0	1.33333	0.666667	5.66667	0.333333	0	0	1	1	2	13.3333	0.333333	27.8333
RPL7L1	gi|50053872|ref|NP_940888.2|	3.66667	2	1.5	0.666667	3.33333	0.333333	0	0	1.66667	0	0	0	0	0	0	0	11.6667	24.8333
RRS1	gi|14719402|ref|NP_055984.1|	4.66667	8	4.5	0.666667	2.33333	0	0	0	3	0	0	2.66667	0	0	0	0.333333	13	39.1667
RPF2	gi|39930469|ref|NP_115570.1|	2	2	1	0	1.33333	0	0	0	4.66667	0	0	0.333333	0	0	0	1.66667	12.6667	25.6667
CEBPZ	gi|42542392|ref|NP_005751.2|	2	5.66667	1	0.333333	6.66667	0	0	0	3.66667	0	0	0	0	0	0	1.66667	19.6667	40.6667
TNIK	gi|239735580|ref|NP_001155032.1|	0	0.333333	0	2.33333	9.66667	0	0	0	0.666667	0	0	0	0	0	0	1	6.66667	20.6667
MRPL39	gi|27886570|ref|NP_542984.2|	2.33333	2.66667	0.5	8.66667	2.33333	0.333333	0	0	0.333333	0	0	0.666667	0	0	0	3	2	22.8333
PGD	gi|40068518|ref|NP_002622.2|	0.666667	0	2	0.666667	0.333333	1	1.33333	0.333333	13	0.333333	0	1.33333	0	0.333333	0	0.333333	0.333333	22
RAVER1	gi|123173757|ref|NP_597709.2|	3.33333	38	1	0.333333	0.333333	0	1.33333	0	3.66667	0	1.33333	0	0	0	0.5	2.66667	0.666667	53.1667
DSG2	gi|116534898|ref|NP_001934.2|	0	0.666667	0	0.666667	1.33333	0.666667	1.66667	2.33333	21	0.333333	0.333333	2	0.666667	0	0	1	0.333333	33
MAGOH	gi|4505087|ref|NP_002361.1|	0.333333	1.66667	2.5	0	0	0	3.33333	0	2	0	0.333333	1	3.66667	1	0	12	0	27.8333
TJP1	gi|116875765|ref|NP_783297.2|	0.333333	0	0	0	3	0	0.333333	0	46	0	0	0	0	0	0	0.666667	0.666667	51
TJP1	gi|116875767|ref|NP_003248.3|	0.333333	0	0	0	3	0	0.333333	0	128.333	0	0	0	0	0	0	0.666667	0.666667	133.333
KIAA0090	gi|22095331|ref|NP_055862.1|	0.666667	0.333333	0	0.333333	1	0	1.33333	1	2.33333	0	0	0.666667	0	1	0	8.33333	2.33333	19.3333
OSBPL8	gi|18079218|ref|NP_065892.1|	0.333333	0.666667	0	0.666667	1.33333	0	1.66667	0	3	0	0	0	0	1.33333	0	3.33333	26.3333	38.6667
MRPL10	gi|22547114|ref|NP_660298.2|	1	0.666667	0	6	0	0	1	0	1.33333	0	0	1	0	0.666667	0	3.66667	4.66667	20
gi|379030588|ref|NP_001243778.1|	gi|379030588|ref|NP_001243778.1|	0.666667	0	1.5	1	0.666667	0	2	0	13.6667	0	0	0.333333	0	0	0	2.33333	6.33333	28.5
DDX50	gi|13129006|ref|NP_076950.1|	0.666667	1.33333	0	0	0.666667	0	0	0	12.3333	0	0	0	0	0	0	2.33333	4.33333	21.6667
NOC2L	gi|157694511|ref|NP_056473.2|	2.66667	4	1	0	4.66667	0	0	0	3.66667	0	0	0	0	0	0	0.666667	10.3333	27
RRP1	gi|4503247|ref|NP_003674.1|	0.666667	1.33333	0	0.666667	2.66667	0	0.333333	0.333333	2.66667	0	0	0	0	0	0	0.666667	26.3333	35.6667
CHD8	gi|282165704|ref|NP_001164100.1|	0.666667	0	0	0	2.66667	0	0	0.333333	1.33333	0	0	0.666667	0	0	0	10	2	17.6667
ZNF574	gi|154744870|ref|NP_073589.4|	1.33333	3.66667	1	1.66667	4.66667	0	0.666667	0	0	0	0	1	0	0	0	1	9	24
CPSF1	gi|56676371|ref|NP_037423.2|	0	0.333333	0	0.333333	3.66667	0.333333	0	0.333333	0.333333	0.333333	0	1.33333	0	1.66667	0	24	1.33333	34
TFAM	gi|4507401|ref|NP_003192.1|	4	0.333333	0.5	3.66667	0	0	1.66667	0	0.333333	0	0	4.33333	0	9	0	1	1.66667	26.5
GNAS	gi|18426900|ref|NP_536351.1|	0	0.333333	0	0	0	0	0.666667	0.666667	17	0	0.333333	0	0	0	0	0	0	19
GNAS	gi|117938759|ref|NP_536350.2|	0	0.333333	0	0	0	0	0.666667	0.666667	16.6667	0	0.333333	0	0	0	0	0	0	18.6667
GNB2	gi|20357529|ref|NP_005264.2|	0	0.666667	0	0	0	0	0	0	26.3333	0	0	0	0	1	0	1.66667	1.66667	31.3333
DDX52	gi|38569505|ref|NP_008941.2|	1	0.666667	0	2.66667	0.333333	0	0.333333	0.333333	3.66667	0	0	0.666667	0	0	0	1.66667	11.3333	22.6667
NOL10	gi|171460958|ref|NP_079170.2|	6.33333	3.33333	0	0	2.33333	0	0	0	4.33333	0	0	0	0	0	0	0.666667	18	35
C8orf33	gi|12751497|ref|NP_075568.1|	1.33333	0	0	3.66667	4	0	0	0	12.3333	0	0	0	0	0	0	1.33333	5	27.6667
GNL3	gi|45593130|ref|NP_055181.3|	0.333333	1.66667	0	1.66667	0	0.333333	2.33333	1	2.66667	0	0	0.333333	0	0	0	1.66667	8.66667	20.6667
NOC4L	gi|13129068|ref|NP_076983.1|	4	6.33333	1.5	3.66667	0	0	0	0	1.33333	0	0	0	0	0	0	0.666667	19.6667	37.1667
CSNK1E	gi|23199991|ref|NP_689407.1|	0.666667	1	0	7.66667	0.666667	0	0	0	0.333333	0	0	0.666667	0	0	0	2	4.33333	17.3333
DDX28	gi|256773275|ref|NP_060850.2|	1.33333	5.33333	2	10.6667	0	0	0	0	0.666667	0	0	0.666667	0	0	0	1.66667	8	30.3333
RBBP5	gi|53759148|ref|NP_005048.2|	3.66667	0.666667	1	0.666667	0	0	0	0.666667	0	0.333333	0	0	0.333333	0.333333	0	15.3333	0.333333	23.3333
gi|388240801|ref|NP_116126.3|	gi|388240801|ref|NP_116126.3|	3	0	1	0	0.333333	0	0.666667	1.33333	6	0.666667	0	3.66667	0	12.6667	0	0.333333	0	29.6667
HJURP	gi|83816964|ref|NP_060880.3|	3	3.66667	0	5	3.33333	0	0	0.333333	0	0	0	0.666667	0.333333	0	0	0	17	33.3333
EPB41L5	gi|40254949|ref|NP_065960.2|	1.33333	0.333333	0	1.33333	0.666667	0	0	0	1.33333	0	0	0	0	0	0	1	11.3333	17.3333
ZBTB11	gi|166235167|ref|NP_055230.2|	4.33333	6.33333	1	0	6	0	0	0	1.66667	0	0	0	0	0	0	0	17.3333	36.6667
UPF1	gi|18375673|ref|NP_002902.2|	0	0	0	0.666667	0.333333	0.333333	0.666667	0.333333	4.66667	0	0	0	0	0	0	12.6667	3.33333	23
ZNF629	gi|122937229|ref|NP_001073886.1|	1.33333	2.66667	1	1.33333	1.33333	0	0	0	0.666667	0	0	0	0	0	0	0	9.33333	17.6667
ZNF192	gi|56699473|ref|NP_006289.2|	2	5.66667	1	0.333333	7.33333	0	0	0	0	0	0	0	0	0	0	0	15.3333	31.6667
DDX10	gi|13514831|ref|NP_004389.2|	5	5.66667	1.5	0	7.33333	0	0	0	0	0	0	0	0	0	0	0.333333	14.6667	34.5
C10orf2	gi|39725942|ref|NP_068602.2|	0.333333	0	0	0	0	0	0	0	1.66667	6	1	37.6667	0	4	0	0.333333	1	52
gi|316983156|ref|NP_001186912.1|	gi|316983156|ref|NP_001186912.1|	3	0	0	0.666667	0.666667	0	0.666667	1	1.66667	0	0	2.66667	2	0.333333	0	14.6667	0	27.3333
PARP2	gi|110825961|ref|NP_005475.2|	3.66667	0	0	0.666667	0	0	0	0	26	0	0	0.666667	0	4	0	0	1.66667	36.6667
USP48	gi|52630449|ref|NP_115612.4|	1	0.333333	0.5	2	0.666667	0	0	0	0.333333	0	0	0.333333	0	0	0	0.333333	17.6667	23.1667
HELLS	gi|21914927|ref|NP_060533.2|	0.333333	0.333333	0	1.66667	0	0	0.333333	0	0	0	0	0.666667	0	0	0	5.66667	500.333	509.333
XRCC4	gi|12408647|ref|NP_071801.1|	3.33333	10.3333	0	0	0	0	0.333333	0	2	0	0.333333	0.333333	0.666667	1.66667	0	0.666667	0	19.6667
TP53BP1	gi|213972634|ref|NP_001135451.1|	11.6667	0	3	0	0.333333	0.666667	0.666667	0.333333	1	0	0	0.666667	0.333333	0.333333	0	2	0	21
LBR	gi|37595752|ref|NP_919424.1|	7.33333	2.33333	0.5	0	0	0.666667	0	0	3	0	0	1.33333	0	1.66667	0	180	0	196.833
H2AFY	gi|20336746|ref|NP_613075.1|	19	0	0	0.666667	0	0	0	0	7.66667	0	0	0	0	0	0	0.666667	5	33
SDAD1	gi|153791300|ref|NP_060585.2|	1	0	0.5	0	1	0	0	0	4.33333	0	0	0	0	0	0	0.333333	21.3333	28.5
NOP14	gi|55769587|ref|NP_003694.1|	1.33333	2.33333	0	0.666667	0	0	1	0	0.666667	0	0	0	0	0	0	0.666667	9	15.6667
RCL1	gi|157426877|ref|NP_005763.3|	2.33333	4.66667	0	1	0.666667	0	0	0	1.66667	0	0	0	0	0	0	0	13.3333	23.6667
ZNF771	gi|214831364|ref|NP_001135777.1|	0	3.66667	0	1.66667	6.66667	0	0	0	0.333333	0	0	0.666667	0	0	0	0	20	33
RPP14	gi|149192851|ref|NP_001092253.1|	0.666667	1	0.5	5	0.666667	0	0	0	0	0	0	1	0	0	0	0.333333	6.33333	15.5
ZNF498	gi|64368880|ref|NP_660090.2|	4	3.66667	0.5	0	2	0	0	0	0	0	0	0	0	0	0	0	12	22.1667
MLLT11	gi|5802968|ref|NP_006809.1|	0	0	0	2.66667	0.333333	0	0.333333	0	0	0	1.33333	1.33333	9.66667	1.33333	0	0	2.66667	19.6667
CAPRIN1	gi|42558250|ref|NP_005889.3|	0	0.666667	0	0	0	0	1	0.333333	17	0	0	0.666667	0	0	0	6.66667	0.666667	27
DDX41	gi|21071032|ref|NP_057306.2|	0	0.333333	0	1	21.6667	0	0	0	3	0	0	0	0.333333	0	0	0.333333	0.333333	27
TIMELESS	gi|222136585|ref|NP_003911.2|	0	0	0	0.333333	1.33333	0	0.666667	1	19.6667	0	0	2	0	0.333333	0	0.333333	0.666667	26.3333
TRIM33	gi|74027249|ref|NP_056990.3|	4.33333	9.66667	2.5	0	0	0	0	0.666667	0.666667	0	0	1.33333	0	0	0	1	0	20.1667
PDCD11	gi|70980549|ref|NP_055791.1|	0.666667	1.33333	0.5	0	0	0	0	0	14	0	0	0	0	0	0	0	3	19.5
GNL2	gi|7019419|ref|NP_037417.1|	0.666667	2	0	1.66667	0	0	0	0	7	0	0	0	0	0	0	0	12.6667	24
ZFP62	gi|289547560|ref|NP_689496.4|	4	3.66667	1	0	0	0	0	0	0.666667	0	0	0	0	0	0	0	15.3333	24.6667
PAK1IP1	gi|55769546|ref|NP_060376.2|	0.333333	1.66667	0	1.33333	7.33333	0	0	0	1.33333	0	0	0	0	0	0	0	12	24
DIMT1L	gi|7657198|ref|NP_055288.1|	0	0.666667	0	7.66667	1	0	0.666667	0	4.33333	0	0	0	0	0	0	0	8.33333	22.6667
ZNF24	gi|190610012|ref|NP_008896.2|	0.666667	1	0	1	1.33333	0	0	0	2	0	0	0	0	0	0	0	12.6667	18.6667
ZNF189	gi|37574608|ref|NP_932094.1|	2	15	0	0	0	0	0	0	0	0	0	0	0	0	0	0	6.33333	23.3333
PNPLA6	gi|260656037|ref|NP_001159583.1|	2.66667	0	0	6	0	0	0	0	4.66667	0	0	1	0	5.33333	0	0	3	22.6667
RSL1D1	gi|118498359|ref|NP_056474.2|	0	0.333333	1	0	0	0	0.333333	0	18.3333	0	0	0	0	0.333333	0	1.33333	2	23.6667
FERMT2	gi|201861813|ref|NP_001128471.1|	0	0.333333	0	0.333333	0	0.333333	0.666667	1	1	0	0	0	0	0	8	1.66667	0.666667	14
DUSP11	gi|205277447|ref|NP_003575.2|	0.666667	1	1	3	0	0	0	0	1.33333	0	0	0	0	0	0	0	14	21
ZNF770	gi|46094072|ref|NP_054825.2|	1.66667	2.66667	0	0	0	0	0	0	0.666667	0	0	0.333333	0	0	0	0	14	19.3333
CHD1	gi|68299795|ref|NP_001261.2|	0	0	0	0	0	0	0	0	20.6667	0	0	0	0	0	0	0	1	21.6667
ZNF768	gi|146198654|ref|NP_078947.3|	1	0.333333	1	0	1.66667	0	0	0	0	0	0	0	0	0	0	0.333333	9.33333	13.6667
ZNF589	gi|148528984|ref|NP_057173.2|	4.66667	10	3	0	0	0	0	0	0	0	0	2	0	0	0	0	3.33333	23
RBM34	gi|238859597|ref|NP_055829.2|	0.333333	0.333333	0.5	0	0	0	0	0	12	0	0	0.666667	0	0	0	1.66667	1.33333	16.8333
IQGAP3	gi|39753961|ref|NP_839943.2|	0.666667	0.333333	0	5.33333	0	0	0	0	0.333333	0	0	0	0	0	0	0	0.666667	7.33333
POLR1B	gi|212286172|ref|NP_001131076.1|	0.333333	0	0	6.33333	1.66667	0	0	0.666667	4	0	0	0	0	0	0	0	1.66667	14.6667
RAP1GDS1	gi|155030192|ref|NP_001093896.1|	0	0.333333	0	0	11.6667	0	0	0	2.33333	0	0.333333	0	0	0	0	0.333333	0.666667	15.6667
COX2	gi|251831110|ref|YP_003024029.1|	1.33333	0	0	0	0	0	0.333333	0	4.33333	0	0.666667	0	0	0	0	11	1	18.6667
DKC1	gi|215599015|ref|NP_001135935.1|	0.333333	0	0	0.333333	0.333333	0	0	0	10	0	0	0.333333	0	0	0	21.3333	0.666667	33.3333
CXorf57	gi|193804923|ref|NP_060485.4|	50.3333	0	0	3	1	0	0	0	0	0.333333	0	0.333333	0	0.666667	0	6	0.333333	62
SPEN	gi|14790190|ref|NP_055816.2|	1.66667	4.33333	0	0	0	0.666667	2	0	0.333333	0	0	0.333333	0	0	0	10.6667	0	20
LEMD2	gi|31044432|ref|NP_851853.1|	5.66667	0	0	0	0	0	0	0	1.33333	0	0	3.33333	0	8	0	2.33333	0	20.6667
UBTF	gi|115529451|ref|NP_001070151.1|	0	0	0	0	0	0	0	0	73.6667	0	0	0	0	0	0	5.66667	0.666667	80
UBTF	gi|7657671|ref|NP_055048.1|	0	0	0	0	0	0	0	0	39.6667	0	0	0	0	0	0	5.66667	0.666667	46
CBX8	gi|10190682|ref|NP_065700.1|	1.33333	0.333333	0	2.33333	53.8272	0	0	0	0.333333	0	0	0	0	0	0	0	1	59.1606
FARP2	gi|7662310|ref|NP_055623.1|	0	0.333333	0	0.666667	3	0	0.333333	0	17	0	0	0	0	0	0	0	1.33333	22.6667
ZNF184	gi|222831664|ref|NP_009080.2|	9.33333	14.3333	2.5	0	0	0	0	0	0.333333	0	0	1.33333	0	0	0	0	0.666667	28.5
PPP1R10	gi|25777671|ref|NP_002705.2|	0	0	0	0	1.33333	0	0.333333	0	2	0	0	0	0.333333	0	0	9.33333	0.666667	14
BLM	gi|4557365|ref|NP_000048.1|	0	0	0	0	0	0	0	0	3.33333	0	0	15.6667	0	1	0	0.333333	0.333333	20.6667
PSME2	gi|30410792|ref|NP_002809.2|	1	0	0	0	0	0	1	0	10.6667	0	0	0.666667	0.333333	0	0	0.666667	0	14.3333
gi|311771637|ref|NP_001185706.1|	gi|311771637|ref|NP_001185706.1|	0.333333	0	0.5	0.666667	0.666667	0	0.666667	0	8.66667	0	0	0	0	0	0	8.33333	0	19.8333
ECH1	gi|70995211|ref|NP_001389.2|	0	0	0	0	0.666667	0.333333	0	0	1.66667	0	0.666667	5	0	0.333333	5.5	0.333333	0	14.5
UTP18	gi|118344456|ref|NP_057085.2|	0	0	0	0	1.66667	0	0	0	7.33333	0	0	0	0	0	0	0	18.3333	27.3333
FAM91A1	gi|84000432|ref|NP_659400.2|	0	0.666667	0	1	0	0	0	0	5	0	0	0	0	0	0	0	28	34.6667
GSG2	gi|56790919|ref|NP_114171.2|	1	1	0	1	0	0	0	0	0	0	0	0	0	0	0	0	11.6667	14.6667
gi|307219238|ref|NP_001182534.1|	gi|307219238|ref|NP_001182534.1|	0	2.33333	0.5	1.66667	0	0	0	0	0	0	0	0	0	0	0	0	11.6667	16.1667
PHLDB3	gi|157266264|ref|NP_942147.3|	0	0.333333	0	1.66667	0	0	0	0	0	0	0	0	0	0	0	1	9	12
RECQL4	gi|284005309|ref|NP_004251.3|	0.333333	0.333333	0	5.66667	2.66667	0	0	0	0	0	0	0	0	0	0	0	3.66667	12.6667
TOP2A	gi|19913406|ref|NP_001058.2|	5	0	0	2.66667	0	0	0	0	16	0	0	0	0	0	0	0.333333	3.66667	27.6667
ZNF100	gi|194018565|ref|NP_775802.2|	7.33333	6	5.5	0	0	0	0	0	0	0	0	2.33333	0	0	0	0	0.333333	21.5
POLDIP3	gi|29837655|ref|NP_115687.2|	0.333333	0	0	0.666667	0.666667	0	0	0	0.333333	0	0	0	0	0	0	14.6667	1.66667	18.3333
NEURL4	gi|53829368|ref|NP_001005408.1|	0	0	0	0.666667	0	0	0	0	0.666667	1.66667	0.333333	13.3333	0	0.666667	0	0	1	18.3333
CDC42BPB	gi|115527097|ref|NP_006026.3|	0	0	0	1.33333	33.3333	0	0	0	1.33333	0	0	0	0	0	0	0.333333	1.66667	38
TJP2	gi|42518070|ref|NP_004808.2|	0	0.666667	0	0	3.66667	0.333333	0	0.333333	142	0	0	0	0	0	0	0	0.666667	147.667
KIAA0564	gi|57863271|ref|NP_055873.1|	0.333333	0.333333	0	9.66667	3.33333	0	0.333333	0	0	0	0.666667	0	0	0	0	0	1	15.6667
PARG	gi|70610136|ref|NP_003622.2|	0	0	0	0.666667	0	0	0.666667	0	29.6667	0	0	0.333333	0	0	0	2.33333	0.333333	34
VRK3	gi|71164886|ref|NP_057524.3|	2	0	0	0	0	0	0	0	4.66667	0.333333	0	3.33333	0	9.66667	0	0	0	20
gi|308199413|ref|NP_001184033.1|	gi|308199413|ref|NP_001184033.1|	5.33333	7.66667	0	0.333333	0	0	0	0	0.666667	0	0	0	0	0	0	13.3333	0	27.3333
FASTKD2	gi|209969832|ref|NP_001129666.1|	0	0	0	5.33333	1.66667	0	0.333333	0	0.666667	0	0	0	0	0	0	0.666667	2	10.6667
WRAP53	gi|221136866|ref|NP_001137464.1|	0	0	0	0	0	0	0.333333	0	1.66667	0	0	0	0	0	0	15.3333	1.33333	18.6667
RAF1	gi|4506401|ref|NP_002871.1|	0.666667	0	0	10.3333	0	0	0.666667	0	0.666667	0	0	0.666667	0	0	0	0.333333	4	17.3333
gi|385198059|ref|NP_001245237.1|	gi|385198059|ref|NP_001245237.1|	0.333333	0	0	0	0	0	0	0	16.3333	0	0	0	0.333333	0	0	0.666667	1.33333	19
CSTF3	gi|4557495|ref|NP_001317.1|	0	0	0.5	0	0.666667	0	0	0	2	0	0	0	0	0	1	12.3333	0	16.5
S100A9	gi|4506773|ref|NP_002956.1|	1.33333	0.666667	0	0	0	0	0.666667	0	0.666667	6.33333	0	4.33333	1	1.33333	0.5	0	0	16.8333
S100A11	gi|5032057|ref|NP_005611.1|	0.666667	0	0	14	0	0	0	0.333333	1.33333	0	0.333333	1	1	1	0	1.33333	0	21
SIRT1	gi|7657575|ref|NP_036370.2|	1	0	0	0	1.66667	0	0	0	0.666667	0	0	0	0	0	0	0	65.3333	68.6667
MYO9B	gi|194272142|ref|NP_001123537.1|	0	0	0	3.33333	0.666667	0	0	0	0	0	0	0	0	0	0	0.333333	9.33333	13.6667
MCM8	gi|19923727|ref|NP_115874.3|	0	0	0	3.66667	0	29.3333	0	0	0	0	0	0	0	0	0	0.666667	1.33333	35
ZBTB48	gi|4885419|ref|NP_005332.1|	0	0.333333	0	0	0.333333	0	0	0	0	0	0	0	0	0	0	11.6667	1.33333	13.6667
CCNB1	gi|14327896|ref|NP_114172.1|	0	0	0	0.333333	0	0	0.333333	8	0	0	0	0	0	0	0.5	0.666667	0.333333	10.1667
ZNF197	gi|11386193|ref|NP_008922.1|	5	9.66667	1.5	0	0	0	0	0	0	0	0	0.333333	0	0	0	0	0.666667	17.1667
ZNF791	gi|190886444|ref|NP_699189.2|	4.66667	11.3333	3.5	0	0	0	0	0	0	0	0	1	0	0	0	0	0.666667	21.1667
NOP10	gi|8923942|ref|NP_061118.1|	0	0	0	0	0	0	0.333333	0	4.33333	0	0	0	0	0	0	9	0.333333	14
ZNF613	gi|21362003|ref|NP_079116.2|	7	12.3333	1.5	0	0	0	0	0	0	0	0	0.666667	0	0	0	0	0	21.5
MST4	gi|109633028|ref|NP_001035918.1|	0	0	0	0	0	0	1	0	0	0	0.333333	1.33333	0.333333	0	25.5	0	0	28.5
ERLIN1	gi|154800489|ref|NP_001094096.1|	0.333333	0	0	0	0	0	0	0	0.333333	0	0	0.666667	0	1	0	14	0	16.3333
HELB	gi|32455236|ref|NP_387467.2|	0	0	0	0	0	0	0	0	0	3.33333	1.66667	31.3333	0	0.333333	0	0	0	36.6667
CASK	gi|186700629|ref|NP_001119527.1|	1	0	0	0.333333	1	0	0	0	53.6667	0	0	0.333333	0	0	0	0.333333	0	56.6667
HOXA5	gi|24497517|ref|NP_061975.2|	0	0	0	0.666667	0	0	0	0	1	0	0	0	0	0	0	0	15.3333	17
HOXB6	gi|23503237|ref|NP_061825.2|	0.333333	0	0	0	0.666667	0	0	0	0	0	0	0	0	0	0	0	11.3333	12.3333
CCNA2	gi|4502613|ref|NP_001228.1|	0	0	0	25	0.333333	0	0	0	0	0	0	0	0	0	0	0	0.666667	26
RBM28	gi|187960109|ref|NP_060547.2|	0.333333	0	0	0	0	0	0	0	20.3333	0	0	0	0	0	0	1	2	23.6667
HNRNPA0	gi|5803036|ref|NP_006796.1|	0	0	0	0	0	0	0	0	8.33333	0	0	0	0	2.33333	0	10.6667	0.333333	21.6667
KRBA1	gi|116292168|ref|NP_115923.2|	6.33333	10	0	0	0	0	0	0	0	0	0	0.333333	0	0	0	0	0.333333	17
C1orf163	gi|282396088|ref|NP_075565.2|	0	0.333333	0	0.333333	0	0	0	0	0	0	3	0	0	1.33333	10	0.333333	0	15.3333
PNN	gi|33356174|ref|NP_002678.2|	0	0	0	1	3	0	0	0	0.666667	0	0	0	0	0	0	13	0	17.6667
RFWD3	gi|71143112|ref|NP_060594.3|	0	0	0	0.666667	0	0	0	0	0	1.33333	17.6667	8.33333	0	0	0	0	0	28
OSBPL5	gi|14149740|ref|NP_065947.1|	0	0	0	0	0	0	0	0	0	0	0	0	0	0	0	0	10.6667	10.6667
C17orf75	gi|45505147|ref|NP_071739.2|	0	0	0	0	0	0	0	0	0	0	0	0	0	0	0	0.333333	10.3333	10.6667
URB1	gi|194394141|ref|NP_055640.2|	0	0	0	0	0	0	0	0	15.6667	0	0	0	0	0	0	0	1.66667	17.3333
DGCR8	gi|298358598|ref|NP_001177255.1|	0	0	0	0	0	0	0	0	0.666667	0	0	0	0	0	0	15.3333	0.666667	16.6667
GNAI3	gi|5729850|ref|NP_006487.1|	0	0	0	0	0	0	1	0.333333	33	0	0	0	0	0	0	0	0.333333	34.6667
NKAP	gi|168229156|ref|NP_078804.2|	0	0	0	0	8.66667	0	0	0	0	0	0	0	0	0	0	0.666667	0.333333	9.66667
ANXA2	gi|209862831|ref|NP_001129487.1|	0.333333	0	0	0	0	0	0	0	19	0.666667	0	0.666667	0	0.333333	1	0	0	22
gi|306482694|ref|NP_001182375.1|	gi|306482694|ref|NP_001182375.1|	0	0	0	0	0	0	0	0	1.33333	0	0	0	0	0	0	13.3333	0	14.6667
TOP3A	gi|10835218|ref|NP_004609.1|	0	0	0	0	0	0	0	0	0.333333	0.666667	0.333333	24.6667	0	1.33333	0	0	0	27.3333
ACIN1	gi|259906018|ref|NP_001158286.1|	0	0	0	0	0.666667	0	0	0	0	0	0	0	0	0.333333	0	17	0	18
XPNPEP1	gi|264681563|ref|NP_065116.3|	0	0	0	0	0.333333	0	0.333333	0	3	0	0	0	0	0	0	433	0	436.667
GAN	gi|11545731|ref|NP_071324.1|	0	0	0	0	0	0	0	0	0	0	0	0	0	0	0	0	174.667	174.667
UTP15	gi|50980309|ref|NP_115551.2|	0	0	0	0	0	0	0	0	0	0	0	0	0	0	0	0	16.3333	16.3333
CSF2	gi|27437030|ref|NP_000749.2|	0	0	0	0	0	0	0	0	0	0	0	0	0	0	0	0	8.33333	8.33333
CDC20	gi|118402582|ref|NP_001246.2|	0	0	0	9	0.333333	0	0	0	0	0	0	0	0	0	0	0	1	10.3333
CENPC1	gi|68508961|ref|NP_001803.2|	0	0.333333	0	0	0	0	0	0	25.6667	0	0	0	0	0	0	0	1.33333	27.3333
SNRPG	gi|4507133|ref|NP_003087.1|	0	0	1	0	0.333333	0	0	0	0.666667	0	0	0	0	0	0	9.33333	0	11.3333
GPC4	gi|21614525|ref|NP_001439.2|	0	0	0	0	0	0	0.666667	0.333333	36.6667	0	0	0	0	0	0	0	0	37.6667
GPC6	gi|5031719|ref|NP_005699.1|	0.333333	0	0	0	0	0	0.666667	0.333333	19	0	0	0	0	0	0	0	0	20.3333
C7orf50	gi|197304710|ref|NP_001127868.1|	0	0	0	0	0	0	0	0	14.3333	0	0	0	0	0	0	0	0.333333	14.6667
TYK2	gi|187608615|ref|NP_003322.3|	0	0	0	6.33333	0	0	0	0	0	0	0	0	0	0	0	0	1.33333	7.66667
C11orf84	gi|39930523|ref|NP_612480.1|	0	0	0	0	0	0	0	0	0	0	0	0	0.666667	0	0	300	0.333333	301
RNASEN	gi|155030234|ref|NP_037367.3|	0	0	0	0	0.666667	0	0	0	0	0	0	0	0	0	0	21.6667	0.333333	22.6667
SCML2	gi|5174669|ref|NP_006080.1|	0.333333	0	0	8	0.333333	0	0	0	0	0	0	0	0	0	0	0	0.666667	9.33333
RBM27	gi|168229174|ref|NP_061862.1|	0	0	0	0	0	0	0	0	0.666667	0	0	0	0	0	0	121	0	121.667
FBRS	gi|157364934|ref|NP_001098549.1|	0	0	0	4.33333	11.3333	0	0	0	0	0	0	0	0	0	0	0	0	15.6667
PNKP	gi|31543419|ref|NP_009185.2|	0	0	0	0	0	0	0	0	20	0	0	0.333333	0	1.33333	0	0	0	21.6667
gi|312284070|ref|NP_060166.2|	gi|312284070|ref|NP_060166.2|	0	0	0	0.333333	0	41.6667	0	0	0	0	0	0	0	0	0	0.333333	0	42.3333
UNG	gi|19718751|ref|NP_550433.1|	0	0	0	0	0	0	0	0.333333	0	0	31	0.666667	0	0	0	0	0	32
gi|320461728|ref|NP_001073918.2|	gi|320461728|ref|NP_001073918.2|	0	0.333333	0	8.66667	0	0	0	0	0	0	0	0.333333	0	0	0	0	1	10.3333
COIL	gi|4758024|ref|NP_004636.1|	0	0	0	0	0	0	0	0	0	0	0	0	0	0	0	46	0.333333	46.3333
RPTOR	gi|22094987|ref|NP_065812.1|	0	0	0	0	12	0	0	0	0	0	0	0	0	0	0	0	0.333333	12.3333
SPIN4	gi|108796661|ref|NP_001012986.2|	0	0	0	0	0	0	0	0	0	0	0	0	0	0	0	137.667	0.333333	138
gi|373428660|ref|NP_004275.4|	gi|373428660|ref|NP_004275.4|	0	0	0	0	0	0	0	0	18	0	0	0.333333	0	0.666667	0	0	0	19
EPPK1	gi|207452735|ref|NP_112598.2|	0	0	0	0	0	0	0	0	15	0	0	0	0	2.66667	0	0	0	17.6667
ANXA6	gi|71773329|ref|NP_001146.2|	0	0	0	0	0	0	0	0	16.6667	0	0	0	0	0.333333	0.5	0	0	17.5
KIAA1797	gi|150456451|ref|NP_060264.3|	0	0	0	0	0	0	0	0	0.333333	0	0	0	0	0	0	29	0	29.3333
SYNE1	gi|23097308|ref|NP_149062.1|	0	0	0	0	0	0	35.6667	0	0.333333	0	0	0	0	0	0	0	0	36
EXO1	gi|284055276|ref|NP_003677.4|	0	0	0	1	0	41.3333	0	0	0	0	0	0	0	0	0	0	0	42.3333
GOLPH3	gi|11545859|ref|NP_071413.1|	0	0	0	0	0	0.333333	0	0	0	0	0	0	0	0	372	0	0	372.333
POLB	gi|4505931|ref|NP_002681.1|	0	0	0	0	0	0	0	0	11.6667	0	0	0	0	0	0	0	0	11.6667
KRT86	gi|14318422|ref|NP_002275.1|	0	0	0	0	0	0	0	7	0	0	0	0	0	0.666667	0	0	0	7.66667
TDP1	gi|57242805|ref|NP_001008744.1|	0	0	0	0	0	0	0	0	18	0	0	0	0	0	0	0	0	18
GNAI2	gi|261878575|ref|NP_001159897.1|	0	0	0	0	0	0	0	0	19	0	0	0	0	0	0	0	0	19
GSTCD	gi|149588660|ref|NP_001026890.2|	0	0	0	0	0	0	16.3333	0	0	0	0	0	0	0	0	0	0	16.3333
FLG2	gi|62122917|ref|NP_001014364.1|	0	8	0	0	0	0	0	0	0	0.666667	0	0	0	0	3.5	0	0	12.1667
NOVA2	gi|5902724|ref|NP_002507.1|	0	0	0	0	0	0	0	0	0	0	7.66667	0	0	0	0	0	0	7.66667
YES1	gi|4885661|ref|NP_005424.1|	0	0	0	0	0	0	0	0	18	0	0	0	0	0	0	0	0	18
FARP1	gi|5031633|ref|NP_005757.1|	0	0	0	0	0	0	0	0	44	0	0	0	0	0	0	0	0	44
GPC1	gi|167001141|ref|NP_002072.2|	0	0	0	0	0	0	0	0	13.6667	0	0	0	0	0	0	0	0	13.6667
gi|355477262|ref|NP_001239048.1|	gi|355477262|ref|NP_001239048.1|	0	0	0	0	0	0	0	0	0	0	0	0	0	0	6.5	0	0	6.5
PARP14	gi|154813199|ref|NP_060024.2|	0	0	0	0	0	0	0	0	15.3333	0	0	0	0	0	0	0	0	15.3333
		15900.3																	214741

## Sheet: Topological Scores
Supplementary Data 2B. Scoring Interactions within the Human DNA Repair Dataset: Topological Scores (TopS)
Protein	Locus	CBX1_TopS	CBX3_TopS	CBX5_TopS	CBX7_TopS	CBX8_TopS	MSH2_TopS	MSH3_TopS	MSH6_TopS	PARP1_TopS	RPA1_TopS	RPA2_TopS	RPA3_TopS	XRCC5_TopS	XRCC6_TopS	SSBP1_TopS	SPIN1_TopS	WDR76_TopS	Count (score >=20)
HSPH1	gi|42544159|ref|NP_006635.2|	-33.7756	-33.0712	-18.7557	-21.3238	243.418	-3.57907	-13.8355	-0.156572	-30.2758	-9.10957	27.721	-42.5101	32.8074	-16.1921	364.635	-30.2127	-21.8702	4
DNAJA1	gi|4504511|ref|NP_001530.1|	-22.6786	-20.9126	-8.23965	81.5843	-31.3639	-7.1319	-8.5536	62.2751	-21.1978	-9.27092	219.486	-30.2557	-1.29947	-15.8045	-11.449	-21.1008	312.187	4
EIF5A	gi|219555707|ref|NP_001137232.1|	11.6904	-4.98082	12.8643	-8.03288	-16.8044	31.3713	73.6493	32.7356	3.67536	-3.57887	-6.69611	12.3105	-3.36998	-5.65093	-6.34412	9.72182	-13.5593	3
PRKDC	gi|13654237|ref|NP_008835.5|	177.524	-55.5002	-29.7422	40.2372	-80.8593	2.10238	-12.6487	12.3802	-20.4548	-16.501	-17.3649	-49.3083	507.807	55.8859	0	-27.955	-26.5615	4
SLC25A5	gi|156071459|ref|NP_001143.2|	-14.222	-13.2098	-3.09832	32.1818	-16.3258	-0.666675	15.9786	83.5692	-11.3474	42.5368	111.876	-12.8632	73.7326	-7.99908	-1.94223	-11.0949	9.87432	5
EIF3F	gi|4503519|ref|NP_003745.1|	4.48059	-3.14749	-3.35303	-0.93183	-8.5064	4.43835	14.1793	14.8214	-0.191081	-2.93396	-3.12787	-3.04736	-6.34271	-1.43111	-4.79876	31.4159	-4.35436	1
HSPA6	gi|34419635|ref|NP_002146.2|	-22.2468	-16.7032	-10.3392	3.69289	380.225	-2.86081	-0.710757	30.3122	-18.6591	-10.2499	-10.773	-20.8215	240.089	-9.07089	-0.363407	-10.3095	-23.1792	3
TRIM28	gi|5032179|ref|NP_005753.1|	3291.68	9055.91	4146.08	-57.6159	-339.554	-76.6104	-81.3727	-74.207	-143.077	-27.9505	-24.7031	498.977	-52.8909	-37.942	-67.1373	-157.698	-240.724	4
IPO5	gi|24797086|ref|NP_002262.3|	-1.52788	-1.83123	-0.830023	0.047884	-0.816756	1.32185	3.92614	18.9257	13.6991	-3.78046	-2.79623	0.163173	-3.86052	-4.09274	-4.17405	5.09928	5.8138	0
TUBB	gi|29788785|ref|NP_821133.1|	-201.987	-195.863	-111.221	78.6719	-147.694	9.03552	263.649	696.836	-191.123	290.183	1328.97	-165.094	232.791	8.03635	-114.01	-176.996	216.114	7
KPNB1	gi|19923142|ref|NP_002256.2|	12.0444	-24.2767	-6.1435	-15.3588	-33.47	5.83386	5.58251	31.9016	18.013	195.99	-12.2954	126.157	-24.0626	-16.6257	-2.00073	-8.8147	-27.2045	3
XRCC5	gi|10863945|ref|NP_066964.1|	170.144	-35.3807	-70.4904	-11.7523	-78.6863	-12.9915	-41.7016	-30.6866	68.5683	-53.5527	-74.9324	-146.194	321.562	6328.74	-5.36697	-92.3326	-132.457	4
LRPPRC	gi|31621305|ref|NP_573566.2|	-17.4984	-11.8574	-8.55616	696.601	12.7396	-5.04863	-7.79905	-11.3485	56.8595	-1.45283	-1.46841	-18.4913	-10.9606	-7.36609	-8.32194	2.32018	-4.86187	2
RPN2	gi|35493916|ref|NP_002942.2|	2.43108	-4.45409	-2.8072	-2.64894	-4.39389	2.99232	43.1086	5.80971	30.5684	-2.94523	-1.69317	-6.28144	-4.39836	-1.01013	0	18.3811	-5.26706	2
HSPA9	gi|24234688|ref|NP_004125.3|	-60.7528	-68.0393	-27.6331	-40.4139	721.235	-1.86679	-47.5314	-12.6412	-59.7672	44.7235	39.8898	-86.1913	28.1622	90.7338	138.105	-59.2123	19.3257	6
CCT5	gi|24307939|ref|NP_036205.1|	-51.0587	-40.1066	-28.8535	688.673	686.515	-13.8963	-35.1748	1.78821	-37.1341	-7.33721	-25.5068	-61.3181	-35.194	-28.8264	-25.8265	-6.1341	129.387	3
CCT6A	gi|4502643|ref|NP_001753.1|	-32.0679	-35.3984	-22.571	341.863	237.677	-11.9268	-28.044	-25.0929	-28.5475	-15.2143	-18.037	-40.6429	-26.1141	-24.6253	-22.3122	66.0587	493.256	4
CAD	gi|18105007|ref|NP_004332.2|	11.2088	-6.89837	-6.38864	2.60701	-13.8145	4.50055	11.1986	0.35244	2.53261	3.13622	55.0999	-10.0854	-4.52103	-5.42566	-6.71059	-3.72851	16.1639	1
FASN	gi|41872631|ref|NP_004095.4|	29.4077	-11.0839	-12.7544	-14.2638	-20.7955	28.9503	40.242	37.839	135.603	-10.5226	-12.988	-28.7635	-21.2203	-14.7264	50.8816	15.524	-3.81787	6
CHD4	gi|51599156|ref|NP_001264.2|	237.625	119.107	0.643207	-6.68889	-14.9459	0.375006	-4.97308	-4.32804	-8.35369	-2.79482	-2.16469	-13.5001	-7.46987	-6.99109	-5.36924	-5.73395	-11.1094	2
PPP2R1A	gi|21361399|ref|NP_055040.2|	25.8647	53.6289	22.7367	-3.753	-8.51715	-1.79545	-2.92335	-3.41342	1.43421	-2.86552	-3.33571	-5.74202	-5.01967	33.2323	0.290868	-5.37004	-6.13015	4
COPA	gi|148536853|ref|NP_004362.2|	6.75478	0.917376	-2.00042	0.497323	-3.88495	8.94905	18.5753	15.1952	20.7179	-3.27159	-3.36509	-8.55702	-6.44019	-4.40502	0	11.1363	5.22417	1
HUWE1	gi|61676188|ref|NP_113584.3|	20.5822	5.39429	-3.84059	-4.76735	-9.04734	3.92827	9.33563	5.6942	24.5428	-3.69903	-4.39794	-8.96639	-6.68317	-4.93816	-4.19719	35.1371	1.86879	3
RPS15	gi|4506687|ref|NP_001009.1|	-0.502709	-1.82414	24.4987	12.0269	0	-2.06055	0.918558	18.0281	10.1891	-3.54639	-2.74635	2.6914	-9.15833	-5.35433	0	16.5661	53.1195	2
HIST1H2BK	gi|18105048|ref|NP_542160.1|	92.6655	-11.2629	28.7022	-7.06531	1.50954	0	-4.34748	-6.50844	31.4864	-5.66874	0	7.85177	-6.57456	-1.86956	0	-5.09367	98.4513	4
XPO1	gi|4507943|ref|NP_003391.1|	15.7519	-1.49834	-2.97597	-3.09925	-0.483026	0.418427	4.23924	0.086178	50.7932	0	2.87207	-6.6871	-4.75924	-2.8886	-1.43837	10.8081	-0.126259	1
CSNK2A1	gi|29570791|ref|NP_808227.1|	-31.6321	-22.1883	-18.1521	18.4235	1153.47	-3.26116	-14.3724	-6.75401	-27.5938	0	0	-37.8404	-4.44213	-6.72245	-2.34356	11.843	106.211	2
gi|393715091|ref|NP_001257328.1|	gi|393715091|ref|NP_001257328.1|	-25.0161	-17.2122	-6.99751	-9.34344	-37.4262	-0.970355	-18.5838	7.51056	-15.7158	0.286292	418.952	-6.21713	-4.40775	-3.41118	-16.5034	-17.83	366.754	2
TUBA1C	gi|14389309|ref|NP_116093.1|	-76.4773	-91.7683	-54.0032	-1.18118	-76.4478	0.959029	53.2988	455.011	-95.3592	404.254	503.558	-98.9507	437.505	54.2576	-35.5186	-88.8213	-38.1031	6
XRCC6	gi|4503841|ref|NP_001460.1|	-154.057	-56.3321	-82.384	-27.1461	-90.6479	-22.8875	-57.1609	-36.0773	-166.602	76.4974	-92.447	-218.055	9880.23	933.793	-9.96008	-94.6245	-126.485	3
TCP1	gi|57863257|ref|NP_110379.2|	-53.1793	-57.7336	-30.3569	630.143	917.261	-9.35712	-38.529	-29.5262	-44.4554	-31.0226	-30.0449	-64.1566	-51.3324	-37.0093	-34.9385	-36.9131	181.382	3
HSPA4L	gi|31541941|ref|NP_055093.2|	-17.1396	-16.785	-9.44197	-10.6814	210.358	-3.57321	-6.53599	-4.07079	-10.551	-9.4359	23.6972	-21.2924	3.54245	-10.7882	132.406	-14.9507	-6.42131	3
TUBA8	gi|301171345|ref|NP_001180343.1|	-5.66455	-3.24152	0	14.5921	-3.4161	0.131157	-2.2951	41.7078	-4.56141	51.5488	63.8061	-2.621	5.19152	-3.40258	-1.46914	-4.1251	0	3
GANAB	gi|38202257|ref|NP_938148.1|	-3.92462	-6.63312	-3.62821	-4.3918	-8.72493	13.3993	6.4399	2.56962	76.4034	-1.84833	-2.83479	-8.81056	-3.01004	-4.02536	20.736	9.70658	4.29752	2
CSE1L	gi|29029559|ref|NP_001307.2|	11.5435	-0.340516	-3.9929	-4.41889	-2.19348	1.48627	12.3143	-1.36605	59.8548	0	-4.35792	-7.24462	-7.15944	-4.66853	2.78235	11.3568	-3.08949	1
RPA1	gi|4506583|ref|NP_002936.1|	-97.5612	-9.47809	-9.87574	-7.27641	-14.8349	-10.6943	-35.426	-10.2141	-169.247	463.432	4699.02	5816.45	-80.1301	-7.43377	-34.2142	-21.2502	-26.9215	3
RPS7	gi|4506741|ref|NP_001002.1|	-0.646352	-2.50489	-2.80314	15.3861	-3.72702	-1.46511	1.96002	-0.366477	32.7288	-2.76448	-1.10496	-4.67251	-4.34913	-3.44436	0	27.8729	45.1663	3
RPS4X	gi|4506725|ref|NP_000998.1|	3.26527	2.31621	16.3343	33.1682	-5.97883	1.22165	-0.609599	-0.51011	17.5861	-2.62227	-1.69093	-5.8812	-3.86547	-3.14343	0	-2.19479	37.6085	2
RPL10	gi|223890243|ref|NP_006004.2|	8.9146	52.5891	19.5358	10.9712	-13.4299	-2.77838	-4.0425	-3.9675	63.8522	-1.27341	0	-11.5857	-4.58746	-5.5719	0	-7.79322	126.524	3
AP2A2	gi|27477041|ref|NP_036437.1|	-8.24992	-8.26809	-3.98152	267.907	111.798	-2.15769	-5.75214	-5.19843	-8.04422	0	0	-9.23486	-3.08692	-3.2153	0	-5.17652	-4.47765	2
CSNK2A2	gi|4503097|ref|NP_001887.1|	-18.0265	-14.0707	-8.4955	41.7307	665.022	-2.04614	-7.25734	-3.47272	-15.8387	0	0	-18.4625	-2.83344	0	0	-5.76002	46.8078	3
HSP90AA1	gi|153792590|ref|NP_001017963.2|	-22.4352	-20.1492	-9.90909	-18.1124	-21.0343	27.9721	51.1694	33.7517	153.401	-14.9114	-18.0792	-38.6752	-5.7323	-14.4718	58.9695	10.3796	1.32283	5
RPL23	gi|4506605|ref|NP_000969.1|	-9.44931	-18.9823	-2.51271	415.235	-34.8643	-7.07475	-17.3512	-15.0291	-23.7735	-13.489	-14.4192	-31.3442	-11.7134	-15.2168	-4.99175	-19.4213	466.284	2
STIP1	gi|5803181|ref|NP_006810.1|	-12.7917	-11.1543	-6.93896	-7.85071	-17.3587	2.93845	-4.87096	13.953	-10.2898	7.24184	-7.13097	-13.487	67.1406	-3.23787	277.923	-10.8635	0.948796	2
PAICS	gi|119220557|ref|NP_001072992.1|	-3.52431	-4.68808	-2.75442	-3.37538	-0.010997	3.78458	14.9978	3.21273	32.7723	-2.43725	-2.49958	-6.36282	-4.47543	-1.52092	26.2529	6.04108	-3.10216	2
VIM	gi|62414289|ref|NP_003371.2|	-7.96653	-8.05103	-5.0447	-4.46633	-12.9054	3.8344	2.30664	1.68823	15.6973	19.7518	-3.63807	19.9202	-8.87337	102.97	0.006017	13.2017	-9.88115	1
NME1-NME2	gi|66392203|ref|NP_001018146.1|	2.2819	1.04471	-0.768306	-0.519613	-3.07477	8.50646	5.62828	0.527883	-2.01019	0	-0.872362	-3.15173	3.32684	1.8097	0	7.64634	2.63662	0
DNAJA2	gi|5031741|ref|NP_005871.1|	-12.2852	-13.0001	-5.55375	31.363	-21.0491	-3.31191	-9.12626	-5.75429	-14.52	-7.4517	156.822	-17.4949	28.2721	-9.2937	0	-13.2322	361.644	4
HDAC1	gi|13128860|ref|NP_004955.2|	14.4335	6.01288	1.48784	-1.48232	-1.45112	3.57809	0.266976	5.92056	-0.515319	-1.36521	-1.6891	-2.12634	-3.00348	-2.21432	-2.08548	2.37081	0.816619	0
HSD17B10	gi|4758504|ref|NP_004484.1|	-0.383907	-4.22524	-1.49505	-2.56494	-5.25469	3.3067	7.77743	3.29767	24.0268	-2.33693	-2.96555	-2.55006	-4.56639	7.2051	-2.83428	13.9836	-1.89521	1
HADHA	gi|20127408|ref|NP_000173.2|	-1.73106	-3.36907	-2.8558	8.15303	-7.0719	2.75564	5.24079	5.87083	70.798	-2.80629	-1.82989	-5.18277	-4.39457	-3.16548	-2.14353	1.38549	-1.13771	1
SLC25A3	gi|47132595|ref|NP_998776.1|	-3.19094	-4.10068	-2.36609	3.12424	-5.46257	1.86533	0.961767	8.84695	9.0444	-0.991418	34.7284	-3.02549	3.51527	-2.75202	0	-3.78419	20.255	2
RPA3	gi|4506587|ref|NP_002938.1|	-50.6742	-18.6994	-4.98079	0	-4.19943	0	-16.1574	-3.70362	-90.0496	1822.78	233.773	3941.97	-36.4444	-61.9765	0	-21.9124	-34.7875	3
SLIT2	gi|4759146|ref|NP_004778.1|	42.6919	85.095	31.9565	9.39633	-4.75582	-0.99564	0	-1.2653	-6.53091	-1.20873	0	-9.03938	0	0	0	-7.02501	72.3385	4
HSPA1A	gi|194248072|ref|NP_005336.3|	-413.033	-335.24	-228.613	-215.485	1401.16	-99.4812	-54.3643	524.638	-394.906	391.229	61.7441	-509.388	850.872	-91.7222	2818.1	-356.246	-11.395	6
TUBB6	gi|14210536|ref|NP_115914.1|	-3.22383	-2.71157	-1.57111	-1.95708	-3.81895	1.34932	8.9667	12.583	-1.15076	13.5962	6.29669	-3.71176	16.4252	-1.35279	0	-2.76931	11.5348	0
AIFM1	gi|4757732|ref|NP_004199.1|	-9.9441	-7.25567	-3.45896	11.7296	12.686	-0.580718	3.25361	-2.58833	-9.45665	3.23072	94.5133	-12.5509	41.5113	-4.12745	-3.83418	-8.7966	20.624	3
HSP90B1	gi|4507677|ref|NP_003290.1|	-0.575607	-7.41693	-4.90837	-5.36424	-10.1167	9.87598	15.1411	8.11766	79.521	-4.54267	-2.65958	-11.3104	-8.56318	-0.880826	44.3333	11.0845	-7.46061	2
UBA1	gi|23510340|ref|NP_695012.1|	-4.64738	-5.59454	0.31372	-3.60376	-7.2118	2.12448	19.661	10.067	51.356	-3.37914	-2.63571	-5.36341	-1.97419	3.74364	1.5076	2.96965	-3.6755	1
CSNK2B	gi|23503295|ref|NP_001311.3|	-13.6314	-11.131	3.5923	2.51364	156.765	-3.86163	-9.83711	-9.18883	-5.86362	-4.76297	-2.35123	-17.9746	-9.68745	-7.87791	0	36.5126	164.74	3
PGRMC1	gi|5729875|ref|NP_006658.1|	-3.37789	4.128	-3.34551	-3.04302	-1.91166	-1.45271	9.14479	32.3067	4.26879	-3.3433	-3.47763	-3.79617	6.75915	-3.83309	-1.06586	15.9388	-6.25057	1
HYOU1	gi|195976805|ref|NP_001124463.1|	-4.69802	-2.15383	-2.25862	0.278372	66.5261	-1.70125	0.838341	-1.81248	66.5234	-1.11889	-3.61861	-6.9801	-5.87682	-2.83243	12.8826	-5.13772	21.0827	3
PSMD14	gi|5031981|ref|NP_005796.1|	7.77607	3.75893	-1.22164	-1.26091	-0.786213	-0.765126	2.28757	1.72086	8.61499	-0.834335	-1.56719	-3.31367	-2.47372	-0.949845	-1.19795	9.63046	-1.30961	0
XRN2	gi|18860916|ref|NP_036387.2|	0.241346	1.64265	-1.42028	1.23163	-0.770722	1.96466	6.8513	2.61421	8.63712	-1.20547	-1.54907	-2.16451	-2.07173	-0.075725	0	2.54073	-1.02551	0
PRDX3	gi|32483377|ref|NP_054817.2|	-0.769384	3.29361	-0.728141	-1.95111	-4.08424	1.16575	8.22851	-1.98433	19.2413	0	-2.28751	-0.87174	-3.95633	-2.27046	5.14553	26.2197	-3.24286	1
AP2B1	gi|4557469|ref|NP_001273.1|	-11.8612	-12.8975	-6.59508	443.55	192.51	-1.86714	-5.11217	-4.48901	-13.0378	0	0	-11.6245	-1.55827	-2.39594	-3.12805	-1.67377	4.83286	2
RPN1	gi|4506675|ref|NP_002941.1|	0.740698	3.96103	-2.58177	-2.44283	-6.66532	10.911	66.3558	-1.17898	22.0502	-1.59263	0	-5.8898	-3.35725	-3.11149	0	23.535	-3.71563	3
MDN1	gi|24415404|ref|NP_055426.1|	15.4854	1.54069	-1.32019	1.27901	-1.50416	-0.282579	1.97261	1.8144	-1.48841	0	-1.18124	-2.28992	-2.33638	-1.5812	0	5.7055	10.5266	0
FAM115A	gi|7662276|ref|NP_055534.1|	39.3072	42.7348	8.3644	8.63139	-0.751514	-1.34328	-3.29598	-1.08363	-3.90834	0	-2.75109	10.9062	-1.20762	0	0	-4.24582	3.84567	2
DDX24	gi|9966805|ref|NP_065147.1|	11.9775	23.5578	1.62565	1.08101	-1.88972	0	-1.18763	0	-0.908922	0	0	-6.21549	0	-1.87264	0	-3.67053	191.783	2
DAXX	gi|215422366|ref|NP_001135442.1|	15.3968	-0.005072	12.6368	-0.351839	26.7327	-0.731741	-2.21722	0	-3.50693	0	0	-1.44152	0	0	0	-0.660032	31.8653	2
IRS4	gi|4504733|ref|NP_003595.1|	-9.06648	-6.42788	-3.54728	31.2332	-14.2756	3.01863	11.842	11.3636	-0.934296	1.31003	6.20365	-7.40376	-1.30917	-7.20822	-5.06338	-9.89519	51.6554	2
CCT2	gi|5453603|ref|NP_006422.1|	-74.8683	-72.4937	-39.4131	1058.87	945.841	-21.0372	-51.1287	-34.0482	-69.5031	-33.2045	-33.4773	-85.2655	-50.3633	-40.225	-44.3876	-30.5033	426.957	3
TUBB4	gi|21361322|ref|NP_006078.2|	-3.82284	-2.56911	0	0.373224	-5.70454	-1.43327	-3.15548	3.32638	-4.49933	26.7863	95.0822	-4.2493	43.6787	-2.98783	0	0	0.86907	3
CCT4	gi|38455427|ref|NP_006421.2|	-20.8066	-23.6292	-14.3951	243.773	179.042	20.0312	-12.0606	7.1131	-13.2532	-12.4927	-13.9628	-32.4969	-24.6424	-16.4302	-13.2911	-1.81412	62.2059	4
SSBP1	gi|374671789|ref|NP_001243442.1|	-48.1912	-38.5815	-14.9721	-23.9492	-58.7773	-4.66592	-26.2553	-30.4649	-43.3531	892.25	85.2666	1084.33	-38.4493	149.93	128.438	-25.3392	-24.6195	5
TUBA4A	gi|17921989|ref|NP_005991.1|	-12.2219	-10.6735	-5.41627	23.5441	-13.3983	0.043192	-0.919314	56.5985	-11.4814	55.1672	138.613	-12.9137	44.538	-7.74177	-2.99702	-10.4276	-11.9286	5
ACTN4	gi|12025678|ref|NP_004915.2|	-3.4222	-4.38893	-2.83223	-3.17562	-5.98201	11.6153	13.6295	9.49543	35.3931	-2.7238	-2.08888	-5.72765	-4.75244	-3.0596	11.0169	18.402	-5.42066	1
PSMD1	gi|25777600|ref|NP_002798.2|	15.2678	0.100275	-2.113	-3.31286	-2.29903	11.7556	0.333515	8.74016	10.1841	-2.95346	-1.69373	-6.55981	-2.55396	-3.16439	-0.819768	12.3752	-1.36547	0
RPL4	gi|16579885|ref|NP_000959.2|	6.14108	24.462	-0.34773	-2.5293	-9.30242	-2.00878	-3.59386	-4.18442	73.0674	-3.71458	0	-8.53283	-5.58176	-2.87092	0	3.5111	41.2839	3
PRMT1	gi|151301219|ref|NP_938074.2|	-11.9135	-12.5918	-6.63774	-4.41479	425.233	-3.80407	-9.29476	-8.38833	-12.7791	-2.30043	-2.33159	-13.7266	-7.943	-5.48757	-8.26702	267.872	-11.9751	2
NUP210	gi|27477134|ref|NP_079199.2|	1.06963	8.69699	-1.78364	-2.03436	-4.50522	12.3613	11.132	13.0044	-1.29443	-1.59175	-1.67594	-3.34273	-0.421888	-1.13254	-1.72273	4.70548	-3.0759	0
RPL22	gi|4506613|ref|NP_000974.1|	-5.47373	-7.15939	-3.63714	18.5319	76.3003	-2.1619	-5.12263	-1.38746	43.2308	-1.89085	0	-9.22124	-2.25198	-4.71337	0	4.32616	60.9193	3
USP7	gi|150378533|ref|NP_003461.2|	-12.1256	-15.1818	-6.23398	115.508	523.872	-4.64958	-10.5876	-10.1306	-7.49525	-3.85116	0	-13.2201	-8.86771	-4.69861	-3.26959	16.2033	-16.625	2
CCDC47	gi|171906582|ref|NP_064583.2|	8.32384	-2.36365	-1.78381	8.25889	-3.53476	0.460136	0.295157	-1.24749	10.9263	0	-1.73445	-3.79079	-3.05431	-1.17911	0	8.80779	12.9551	0
RPS6	gi|17158044|ref|NP_001001.2|	16.5523	31.3443	30.8627	-2.35406	-4.3867	-1.79886	-3.90214	-4.05135	106.872	-1.10934	0	-6.64872	-2.77111	-3.38041	0	-5.13752	16.2169	3
gi|313569776|ref|NP_001186273.1|	gi|313569776|ref|NP_001186273.1|	23.8358	19.6737	2.20056	18.8806	-1.45373	-1.41022	-4.0053	-1.20582	93.6031	-1.8364	0	-8.30035	-2.19753	-3.61985	0	-6.104	58.2454	3
DNAJB11	gi|7706495|ref|NP_057390.1|	-1.99664	0	0	4.00071	3.76062	-0.543225	-1.47938	-0.494129	-1.55085	-1.11945	8.06211	-2.00156	5.26345	-0.811681	13.4127	-1.90587	17.0426	0
GCN1L1	gi|54607053|ref|NP_006827.1|	6.19135	-1.9984	-1.14393	0.146936	-3.42515	0.069192	12.2366	-0.479425	29.9393	0	-1.76018	-3.08574	-2.8854	-0.9489	0	7.10037	3.75706	1
RPA2	gi|4506585|ref|NP_002937.1|	-23.3954	-4.56399	-3.99733	0	-6.16337	0	-10.6781	-3.04797	-28.4617	304.116	325.952	1346.64	-21.9413	-7.02021	-6.79432	-4.46036	-5.80974	3
MRPS22	gi|9910244|ref|NP_064576.1|	3.52885	17.3549	-1.02418	31.5045	9.39177	0	-1.62261	-1.02735	-2.85292	0	0	-5.11673	-1.15134	-2.60714	0	0.252752	38.2695	2
BOP1	gi|21327667|ref|NP_056016.1|	6.89057	8.95699	3.85204	-0.841999	27.4818	0	-1.98339	0	-0.384097	0	0	-3.46151	0	0	0	-2.86905	72.272	2
LAS1L	gi|13654270|ref|NP_112483.1|	15.2449	22.0827	1.41654	7.52868	-5.06208	0	-2.52914	0	-3.59591	0	0	-4.76753	0	-1.53493	0	1.71241	71.0396	2
gi|310923196|ref|NP_001185619.1|	gi|310923196|ref|NP_001185619.1|	1.87994	6.73435	4.83722	-0.221696	48.9313	0	0	0	2.59302	0	0	-4.32294	0	0	0	-2.44681	34.2166	2
HSPA8	gi|5729877|ref|NP_006588.1|	-255.787	-226.219	-130.801	-151.942	570.611	-25.8914	-83.9603	139.729	-243.435	295.157	138.079	-292.267	713.355	12.5303	2038.32	-225.592	-154.293	6
HSPA4	gi|38327039|ref|NP_002145.3|	-60.1005	-59.0614	-33.4158	-34.5964	215.244	-1.99894	-35.5581	22.6636	-57.4062	40.0581	13.0199	-75.6315	176.188	-3.14907	949.951	-52.7304	-61.8161	5
PHGDH	gi|23308577|ref|NP_006614.2|	-5.26165	-5.20383	-3.79069	-4.02621	-8.85615	7.93325	3.8611	3.3651	37.3598	-3.69625	45.0283	-8.22508	2.7e-05	-4.27585	13.0611	0.72552	-5.85374	2
RUVBL1	gi|4506753|ref|NP_003698.1|	-6.27635	-6.56669	-3.38514	-4.28881	-2.165	4.98714	4.68022	13.7229	5.91033	-1.75334	0.553422	-5.99648	26.1798	4.03809	-3.58486	3.96675	-0.569172	1
gi|378548190|ref|NP_001243731.1|	gi|378548190|ref|NP_001243731.1|	4.18219	2.05749	4.61195	1.24856	-6.03163	9.03772	6.36766	12.2639	-1.57212	-2.81376	-3.14267	1.53289	-5.09333	-2.37895	-2.68214	16.9355	6.22196	0
HIST2H4B	gi|77539758|ref|NP_001029249.1|	82.2359	1.257	31.1	-4.2313	-9.09755	-1.69033	-3.38916	-2.94885	4.47256	-2.00127	-3.56778	-4.39893	-6.44127	28.8156	-2.42313	-0.968448	-3.28359	3
TROVE2	gi|291084629|ref|NP_001166995.1|	-4.36141	-4.85548	-2.64219	-2.42259	-0.661578	23.1735	8.1956	41.797	-3.79199	-2.01369	-2.87896	-4.78343	-3.80756	-2.03808	33.1914	0.781463	-3.14432	3
IMPDH2	gi|66933016|ref|NP_000875.2|	-3.21032	-2.49932	-1.9613	-1.60588	-4.48538	0.56666	8.80081	3.64589	24.4807	-1.84644	-1.71999	-0.088784	-3.0275	-1.3381	-1.79905	10.7208	1.20464	1
RPS5	gi|13904870|ref|NP_001000.2|	10.2354	2.78758	1.58401	5.18509	-3.53613	1.67498	-0.852199	-1.14567	4.86723	0	-1.76582	-0.638725	-3.48646	-0.172155	0	21.9152	3.3849	1
SLC3A2	gi|61744477|ref|NP_001012680.1|	0.56395	-1.60412	-0.978896	-1.27282	-2.92712	5.39479	5.55968	3.96821	1.90471	-1.29157	6.11286	-1.3836	0.744406	-1.88001	-0.07996	1.81566	-2.85335	0
gi|312284072|ref|NP_001185986.1|	gi|312284072|ref|NP_001185986.1|	-1.02001	-0.075891	-1.15507	6.16633	-4.61324	-0.874026	11.0848	11.1276	1.63056	-1.93016	-2.03924	-3.83363	-3.24943	0.11007	0	13.5409	5.32187	0
MRPS27	gi|186928850|ref|NP_055899.2|	8.22081	9.8914	-1.62531	89.3776	5.77755	-1.29468	-2.48132	-2.82104	-4.30619	0	-1.02644	-5.7455	-3.2747	-2.08789	0	-0.949522	21.0012	2
DDB1	gi|148529014|ref|NP_001914.3|	13.0293	-1.88175	-2.39422	-0.453206	-5.22855	-1.2434	3.59147	-0.839588	27.6567	-2.1446	-2.46303	-5.30028	-2.64638	-2.71385	-1.98967	4.77921	17.9884	1
MYO1C	gi|124494238|ref|NP_001074248.1|	-4.6783	-1.8634	-2.43698	54.7383	-6.16691	-0.875715	0.306115	2.24405	-0.993792	-1.69526	-0.946273	-5.85339	-3.95378	-2.94487	0	-1.17023	72.01	2
MCM5	gi|23510448|ref|NP_006730.2|	0.474616	-2.39822	-1.02326	4.57945	0.641078	0.014747	6.47574	3.15805	4.37794	-0.807885	-1.18484	-2.50735	-1.2865	-1.47392	3.69134	0.723262	0.487807	0
GTF2I	gi|14670350|ref|NP_127492.1|	-1.43119	0.150691	-2.0946	1.69074	-1.62184	4.63294	8.83769	0.870823	23.1387	-0.95073	-0.966313	-2.19218	-3.50519	-2.34514	-2.30793	3.21288	5.93276	1
TLN1	gi|223029410|ref|NP_006280.3|	-5.28869	-5.31787	-2.10635	-1.10631	-6.56248	1.95137	9.73716	4.19667	196.949	-2.1058	-1.08372	-5.63394	-4.64665	-2.62941	-2.94948	6.22111	-4.9662	1
STUB1	gi|56181387|ref|NP_005852.2|	-2.51405	-3.08517	0	0	5.49034	-0.676633	-1.59593	-0.654174	-2.32708	19.97	-1.37776	-3.87301	34.9007	-1.87764	11.7112	-2.32862	7.33924	1
LMNB1	gi|5031877|ref|NP_005564.1|	9.54893	-3.8568	-2.67436	0	-5.87932	-0.703637	-1.77998	0.431453	88.3526	-2.22447	-2.10108	-0.030298	-4.92605	67.6283	-1.42051	-3.50784	-2.70255	2
AP2A1	gi|19913414|ref|NP_055018.2|	-5.81828	-6.04543	-3.15062	97.3249	189.271	-1.78794	-4.15205	-2.86659	-5.99109	0	0	-5.61637	-2.8096	-3.18503	0	-3.6696	-3.12104	2
MRPS26	gi|14269586|ref|NP_110438.1|	0.660107	8.44509	5.84621	14.3301	5.28512	0	-1.66959	-1.56458	-1.39212	0	0	-2.03521	-0.99614	-1.38992	0	-1.49658	12.4202	0
RPL7	gi|15431301|ref|NP_000962.2|	-0.570749	8.21278	1.77297	-2.02522	-2.60551	-1.05281	-2.4273	-2.36716	42.4911	-0.930229	0	-4.5085	-1.11079	-2.14014	0	16.8014	35.3076	2
MRPS18B	gi|7662645|ref|NP_054765.1|	5.18443	5.55079	4.16171	10.2286	8.45441	-0.563444	-1.39629	-1.48403	-1.72866	0	-1.12213	-2.37816	0	-1.45683	0	-0.109867	7.26847	0
KPNA3	gi|34485722|ref|NP_002258.2|	370.071	-18.0514	404.34	-1.52107	-3.11265	-4.61325	-2.64684	-7.26352	-14.4863	-3.35007	-2.53485	207.575	-1.66346	0	-3.4436	-6.24102	-1.69896	3
MRPS25	gi|14028877|ref|NP_071942.1|	3.47861	2.5229	1.06409	32.2126	-0.708499	0	-1.76414	-1.56579	-0.569937	0	0	-2.54022	-1.56215	-1.55001	0	-2.0547	28.6423	2
KPNA4	gi|4504901|ref|NP_002259.1|	200.285	-14.3856	442.9	-1.45061	-5.01927	-1.19935	-7.53185	-2.47592	-13.1879	0	0	169.669	-1.593	-4.00661	-1.96269	-10.2843	-4.66564	3
PELP1	gi|155030232|ref|NP_055204.2|	20.2834	42.1435	13.5394	-1.96324	-4.15722	-1.1656	-2.51461	-1.5867	-3.30295	0	0	-5.05628	-2.74518	-1.57618	0	-2.67668	53.9526	3
POLRMT	gi|110618253|ref|NP_005026.3|	3.82897	13.8705	-0.322824	92.7186	-4.90785	-0.740745	-1.97761	0	-1.78559	0	0	-4.45002	0	-1.00515	0	-3.39972	45.1279	2
NOL9	gi|40217805|ref|NP_078930.3|	10.0247	15.9894	2.35081	0.477554	-3.00336	-0.619583	0	-0.889246	-2.38055	0	0	-3.30037	0	0	0	-0.108733	75.4982	1
WDR12	gi|217330644|ref|NP_060726.3|	16.6934	9.73898	1.80151	0.827591	4.77476	0	-0.853972	-0.838971	-0.30448	0	0	-2.84748	0	0	0	-0.936928	32.2802	1
OBSL1	gi|144226847|ref|NP_056126.1|	3.55062	22.1695	6.92122	17.6658	5.27075	0	0	0	0	0	0	-2.43592	0	0	0	-1.30705	7.79749	1
ZNF644	gi|41152093|ref|NP_958357.1|	219.367	98.5432	58.5581	-4.49284	0	0	0	0	0	0	0	4.6827	0	0	0	-3.46927	-2.31982	3
WIZ	gi|151301215|ref|NP_067064.2|	150.616	58.1882	17.6909	9.2417	0	0	0	0	0	0	0	0.023163	0	0	0	-3.98813	-2.661	2
HSPA5	gi|16507237|ref|NP_005338.1|	-73.5503	-47.0566	-42.2979	59.8781	1111.31	-8.02404	-35.8759	-31.7883	-72.3791	-36.1422	-6.6035	-96.3069	9.41173	15.1637	96.4069	-63.3162	-34.2126	3
TUBA1B	gi|57013276|ref|NP_006073.2|	-14.5666	-13.8445	-7.33653	34.3543	-11.3182	14.9445	5.98769	68.8491	-13.6416	54.4564	125.505	-16.5661	20.0392	-9.29614	-6.64773	-12.0116	-13.3678	5
HSP90AB1	gi|20149594|ref|NP_031381.2|	-39.4065	-44.1155	-22.6401	-28.0723	10.2063	25.041	29.6335	117.285	55.2611	-8.09117	-26.65	-59.1661	86.816	-5.10433	268.738	-22.5987	-38.2114	6
EIF3B	gi|83367072|ref|NP_001032360.1|	3.86806	-5.51284	2.47738	-7.71507	-8.40993	20.7612	30.4357	44.3448	-11.414	-3.1449	-7.16505	-10.8924	-1.22566	2.0838	-7.12704	27.3291	-7.99172	4
EEF2	gi|4503483|ref|NP_001952.1|	-6.02442	0.325	-7.56114	-9.03745	-20.3991	22.8004	51.3647	44.7624	0.473545	-2.81535	-5.33702	-13.6824	17.5199	-7.16675	-2.70534	1.17593	-4.34541	3
CCT3	gi|63162572|ref|NP_005989.3|	-28.2194	-29.5644	-18.2641	192.894	261.561	3.6345	-15.9672	33.02	-21.0623	-18.2166	-20.2351	-42.6247	-34.6258	-22.5877	-3.98398	15.0058	101.134	4
DCTPP1	gi|13129100|ref|NP_077001.1|	-3.16194	-7.79702	-3.25718	-4.90581	-10.2499	1.97351	16.6536	24.1564	-6.11584	-4.03761	-4.80206	-5.00657	-7.43769	53.7102	0.319364	36.9163	-5.95856	3
KPNA2	gi|4504897|ref|NP_002257.1|	1228.82	0.511408	163.762	-14.264	-30.2203	-8.20285	-17.3955	-18.4786	-26.7362	-12.3387	-10.5197	-28.3583	-20.5066	-15.3417	-7.31291	-24.7492	-28.8112	2
DDX3X	gi|301171467|ref|NP_001180345.1|	-8.26998	-7.69571	-0.817791	-4.65665	23.7899	-1.5549	0.719366	12.3911	56.4525	-3.27203	-4.38313	-6.03639	-7.57706	4.43439	-3.82659	19.7351	-0.911763	2
HNRNPH2	gi|74099697|ref|NP_001027565.1|	-1.3502	-1.76086	0.27509	0	0.532627	6.21171	1.06276	4.80692	2.34005	-0.958242	0	-2.26456	4.25106	0.903972	1.81881	2.84778	-1.79666	0
RBBP4	gi|5032027|ref|NP_005601.1|	135.29	77.7259	223.913	-2.20296	-6.00948	-3.13971	-7.37283	-4.52204	-10.0715	-5.92252	-5.19775	7.16777	-4.6922	-2.93839	0	-8.24943	-9.62235	3
PRPF8	gi|91208426|ref|NP_006436.3|	0.598898	-9.32616	-5.10747	39.3207	2.73853	10.5036	3.33075	1.4791	29.8988	-5.99851	-5.76233	-14.8596	-11.1442	-7.45471	0	58.5372	24.5618	4
ACLY	gi|38569423|ref|NP_942127.1|	0.931711	-1.33458	0	0	2.0917	0.911213	1.07183	7.74557	-1.23388	-1.00101	-0.747135	-2.11526	0.193249	-1.23193	12.1988	-1.54348	5.58326	0
ACLY	gi|38569421|ref|NP_001087.2|	-1.24991	-3.8161	-2.01048	-2.95683	-5.79174	13.3583	3.53477	-0.18387	82.5787	-1.61096	-1.05211	-5.775	-4.10848	-2.75682	5.98563	7.01559	-3.5661	1
LRRC59	gi|40254924|ref|NP_060979.2|	-1.98827	1.30577	-2.52345	1.03864	-4.02375	4.6204	14.6888	4.68081	2.43862	-2.51811	-2.64277	-0.859547	-2.42632	-1.47713	0	6.60681	6.59691	0
HCFC1	gi|98986457|ref|NP_005325.2|	17.1345	11.6032	-1.60718	-0.869002	-6.5913	1.68979	5.519	-0.990886	-3.65374	-2.2783	-1.04726	-0.034354	-4.47807	-2.54065	-2.93013	34.2048	0.600668	1
PPP2CA	gi|4506017|ref|NP_002706.1|	5.10405	16.0335	10.4471	-1.86801	-2.48998	-0.401878	-1.22087	-1.92598	-2.83734	-1.29255	-1.25376	-3.03531	-2.92931	33.3087	1.59194	-2.60759	-3.11329	1
PRDX2	gi|32189392|ref|NP_005800.3|	-0.239384	-0.937748	-1.17473	-1.12944	-2.80527	2.80271	10.4344	-0.163579	16.2559	-1.17418	0	-0.331306	-1.08132	-0.808909	-0.05232	6.09887	-1.5429	0
RPS3A	gi|4506723|ref|NP_000997.1|	-1.97621	-3.74831	2.28704	-0.881253	-1.29417	-0.0907	9.34317	4.39256	25.1774	-2.35461	-1.00527	-2.71574	-3.93691	0.440423	0	16.0709	13.6506	1
PRMT5	gi|20070220|ref|NP_006100.2|	8.39721	-3.54909	-2.1949	-2.43014	-4.58918	1.8014	-1.02975	1.30706	-1.50768	-2.00802	-1.49727	-5.00685	-2.33539	-2.50898	-2.22064	121.702	-4.00809	1
NAP1L4	gi|5174613|ref|NP_005960.1|	-0.627977	-2.01998	25.7409	-0.212631	-3.05408	-0.672633	2.45957	-0.694993	0.055546	0	0	8.61108	-1.93492	-1.20144	-1.33629	4.92101	2.75633	1
PSMB4	gi|22538467|ref|NP_002787.2|	1.65677	1.14062	-0.981688	-1.3821	1.57338	4.89515	0.261551	-1.02235	10.4112	0	-0.805012	-2.94922	-2.21478	-1.34474	4.07889	5.69319	1.29241	0
SDHA	gi|156416003|ref|NP_004159.2|	-1.08042	0.163664	-1.15276	-1.74125	-1.40103	0	3.79909	-0.860531	44.3828	-1.34486	-1.65857	-3.83477	-3.06891	-2.00145	-0.905773	17.1374	-2.80968	1
COPG	gi|11559929|ref|NP_057212.1|	-2.08403	-1.73304	0	1.14591	24.6769	-0.74053	6.29322	4.00634	18.1084	-1.16671	0	-2.94103	-2.36305	-1.49854	0	3.04458	-2.42607	1
H2AFZ	gi|4504255|ref|NP_002097.1|	22.7961	-2.27123	-0.93184	-1.4197	-3.18748	0	-1.62068	0	4.25777	0	0	-2.1133	0	-1.23192	0	5.50521	43.9353	2
PSMA5	gi|23110942|ref|NP_002781.2|	4.85195	0.62617	-1.57063	-1.79857	-3.45495	0.379168	2.63926	0.864791	22.2424	0	0	-3.53046	-0.816567	-1.8774	6.45856	4.07006	-1.52668	1
ALDH18A1	gi|21361368|ref|NP_002851.2|	3.60476	-1.01238	0.026289	-1.35922	-1.7401	-0.157677	4.96016	2.73225	5.6929	-0.781104	0	-2.07886	-1.60041	-1.11416	-1.01569	19.8353	-2.17664	0
WDR6	gi|197927448|ref|NP_060501.3|	-2.76952	-0.993359	-0.257171	17.5583	2.30926	-0.884581	-1.55641	-2.03261	11.8831	-1.69732	-1.60742	-3.84337	-2.10237	-1.95675	0	-0.548472	39.4686	1
GRWD1	gi|237820620|ref|NP_113673.3|	-3.49894	-3.39954	-2.10316	-0.081519	36.5805	-0.01889	-2.41859	-2.16829	84.9266	-1.94199	0	-4.62888	-2.28587	-2.39851	-1.26543	-3.3311	1.85672	2
PSMA2	gi|4506181|ref|NP_002778.1|	0.806283	1.10173	-1.42139	-0.596272	-3.2551	-0.451246	3.55103	3.4218	39.9941	0	-0.8554	-3.42387	-1.96254	-1.77326	-0.046344	4.65976	-0.246657	1
COPB1	gi|221316632|ref|NP_001137534.1|	2.53802	1.57703	-1.14275	-0.839631	0.882371	-0.686777	7.04576	3.58556	8.73925	-1.25524	-1.14412	-2.93019	-2.12115	0.571849	0	3.74337	-1.51372	0
GTF3C1	gi|101943240|ref|NP_001511.2|	27.5576	38.6535	7.06512	0.139168	-2.80559	0.427078	-1.49026	-2.14418	0.917669	0	-1.64227	-4.02573	-2.46605	-2.06439	0	-1.07993	-2.71185	2
LONP1	gi|21396489|ref|NP_004784.2|	2.39043	0.326054	-1.17681	-1.40474	2.23808	0.479659	4.14891	-1.05631	17.2119	0	0	-1.84981	-1.7456	-1.48358	-1.1456	4.56405	-1.81424	0
RNF2	gi|6005747|ref|NP_009143.1|	-15.056	-14.3569	-5.49592	266.375	618.087	0	-6.26132	-1.46081	-9.07024	0	0	-6.48004	-3.6558	-5.14979	-5.02898	-13.0778	-12.7149	2
RPL3	gi|4506649|ref|NP_000958.1|	-4.41704	-3.78415	-2.67262	-0.816824	-6.39601	-1.19673	-3.36745	-2.81299	194.588	0	-1.65408	-4.97903	0	-2.18284	0	2.43804	33.2675	2
gi|315434212|ref|NP_001186778.1|	gi|315434212|ref|NP_001186778.1|	-1.77395	-2.10079	-1.18097	18.8176	8.67858	-0.546588	1.48712	-0.984826	-1.09994	0	0	-1.73603	-2.05794	-0.434619	0	-0.769914	17.0779	0
POP1	gi|225007652|ref|NP_001139333.1|	2.06535	15.6162	-1.16518	19.7786	0.680174	-1.03777	-2.02186	-2.24443	-2.73239	0	-1.4195	-4.04072	-1.74947	-1.49096	0	-1.86707	52.975	1
EMD	gi|4557553|ref|NP_000108.1|	4.24052	0	-1.73405	-0.982209	-2.64693	-0.972335	-1.90293	-2.32065	1.75105	5.17349	-2.13177	3.11733	-3.45163	155.256	0	-2.62073	-1.85811	1
DNAJC7	gi|262206280|ref|NP_003306.3|	-1.83177	-1.57358	0	-0.638369	-2.34829	-0.367095	2.90992	5.3888	-1.54611	3.01537	0	-1.48726	15.9749	-0.752971	3.32667	-1.57636	23.747	1
UBR5	gi|15147337|ref|NP_056986.2|	14.1427	10.3054	-1.02483	3.33319	1.07468	0	0.20195	-0.276641	-2.05656	-0.767875	-0.783457	-2.77639	-2.10712	-1.42836	0	4.25432	5.99137	0
BANF1	gi|221316573|ref|NP_001137457.1|	151.176	-6.26125	-4.21576	0	-4.08725	0	-5.22895	0	27.2438	-1.17943	-1.19501	11.6919	-2.2579	149.612	0	-6.00687	-4.29512	3
MSH6	gi|4504191|ref|NP_000170.1|	-7.69068	-2.82323	0	-10.0154	-6.10796	972.1	-3.47689	649.502	-4.68565	0	-7.69048	-10.7797	-11.3594	-4.84213	0	0	-17.4906	2
TSPYL1	gi|62988322|ref|NP_003300.1|	1.15022	2.68125	-0.601608	16.822	2.9564	0	-1.84689	-1.59382	-0.74747	0	0	-3.46396	0	0	0	-2.36723	56.9284	1
MYBBP1A	gi|157694492|ref|NP_055335.2|	-2.44084	-2.02803	-1.46137	15.5839	-2.78209	0	-1.73077	0	56.1269	0	0	-2.94842	0	-1.83988	0	8.32709	36.4898	2
FTSJ3	gi|194097365|ref|NP_060117.3|	17.6793	17.8803	34.5419	-2.23659	-5.10381	0	-1.57229	0	0.592812	0	0	-4.50612	0	0	0	-2.20185	63.9087	2
HLTF	gi|21071054|ref|NP_620636.1|	-1.05246	0	-1.57678	-1.71059	0	0	-0.923145	0	45.3967	64.3083	2.17219	6.0194	-1.9978	13.0697	0	0	-2.95178	2
CBX1	gi|187960037|ref|NP_001120700.1|	918.893	102.762	129.05	0	0	0	-1.6	0	0	0	0	50.9876	-1.70899	0	0	-2.90382	0	4
WDR18	gi|56243583|ref|NP_077005.2|	21.1931	11.8548	4.8439	-0.810529	-1.1912	-0.481078	-0.765741	0	-1.64794	0	0	-2.19233	0	0	0	-1.0466	17.5378	1
NOP56	gi|32483374|ref|NP_006383.2|	-2.22907	-2.15817	0	7.27958	-1.07235	0	-1.41973	-1.1868	19.2031	0	0	-1.61969	0	-1.35895	0	79.8058	2.65424	1
DDX54	gi|164419743|ref|NP_001104792.1|	11.3912	35.7495	-1.48415	-2.00667	-3.21625	0	0	0	2.50236	0	0	-3.81603	0	-0.948443	0	-2.72644	71.3117	2
SENP3	gi|21361499|ref|NP_056485.2|	16.1445	20.2288	3.22205	4.99114	-2.75944	0	-0.810567	-0.795566	-1.92994	0	0	-2.44486	0	0	0	-1.7257	23.1081	2
HIST1H3D	gi|21071021|ref|NP_003521.2|	254.851	-3.19095	40.5794	0	0	0	0	0	-2.19728	0	-1.05121	-4.26836	0	0	0	0	0.087564	2
TEX10	gi|239787838|ref|NP_060216.2|	29.1896	23.0837	8.87834	-1.38605	-3.66661	0	0	0	-2.55698	0	0	-3.65813	0	0	0	-2.33025	53.1076	3
NOP58	gi|7706254|ref|NP_057018.1|	0	0	0	5.8169	0	-0.567262	-1.13659	-0.784342	17.6577	0	-0.743352	-1.00079	-1.35457	0	0	76.3174	5.69677	1
DDX27	gi|224593278|ref|NP_060365.7|	1.55485	6.95216	4.65656	0.773011	11.5343	0	0	0	-0.359388	0	0	-1.734	0	0	0	-0.806583	15.8661	0
CBX5	gi|188035910|ref|NP_001120794.1|	-37.4119	-25.9454	198.091	0	0	0	0	0	-1.96263	0	0	3104.24	-4.79122	-4.40346	0	0	0	2
BMS1	gi|224589071|ref|NP_055568.3|	12.3382	14.7967	6.78639	0	-2.74315	0	0	0	0.855063	0	0	-2.16907	0	0	0	0	40.6854	1
CHAF1B	gi|4885105|ref|NP_005432.1|	470.85	433.082	471.767	0	0	0	0	-1.6785	-6.3268	0	0	83.2308	0	-1.67324	0	-1.77645	-1.83799	4
ADNP	gi|31563503|ref|NP_852107.1|	244.781	249.627	10.1696	-1.24564	0	0	-1.27904	0	-2.31267	0	0	-10.3946	0	0	0	-2.2619	-3.17201	2
CHAF1A	gi|50513245|ref|NP_005474.2|	117.398	217.241	739.537	0	0	0	0	0	-10.2232	0	0	166.628	0	0	0	0	0	4
gi|325053658|ref|NP_001191385.1|	gi|325053658|ref|NP_001191385.1|	39.7125	220.557	44.5505	0	0	0	0	0	0	0	0	-1.01203	0	0	0	0	-5.34905	3
POGZ	gi|302699211|ref|NP_665739.3|	22.3824	95.1235	17.0006	0	0	0	0	0	0	0	0	3.01297	0	0	0	-0.968346	-1.02989	2
NSL1	gi|110349759|ref|NP_056286.3|	71.6644	250.352	96.3619	0	0	0	0	0	0	0	0	37.0678	-1.41104	0	0	0	0	4
ZNF689	gi|34147544|ref|NP_612456.1|	30.7762	94.6129	26.7416	0	0	0	0	0	0	0	0	2.32941	0	0	0	0	-1.6836	3
NIPBL	gi|47578105|ref|NP_597677.2|	57.1002	50.2154	122.459	0	0	0	0	0	0	0	0	4.92284	0	0	0	0	-1.20437	3
TUBB2C	gi|5174735|ref|NP_006079.1|	-5.84883	-6.02932	0	-4.41971	-10.0214	7.58857	23.3956	14.5578	-7.08732	47.5023	11.5966	-9.60653	131.958	-0.766572	0	-6.63762	-6.54371	3
ENO1	gi|4503571|ref|NP_001419.1|	-13.4969	-18.9735	-3.3716	-12.6027	21.2764	54.7976	59.2794	111.853	-14.0085	5.11022	-11.9928	-23.4091	-1.92875	-5.47864	-0.741727	23.3226	-22.4374	5
CCT7	gi|5453607|ref|NP_006420.1|	-24.4455	-33.1387	-18.4118	260.317	151.74	-6.22961	-19.934	-10.9499	-18.574	-18.3242	-16.0603	-35.1657	-29.7759	-21.9317	-9.19293	7.29417	364.752	3
UBA52	gi|77539055|ref|NP_001029102.1|	-8.12815	-5.16739	-4.05229	-4.98752	-11.085	30.9715	-4.76594	12.3277	-7.45602	13.6546	28.9382	-10.0413	108.435	-2.50318	45.0801	0	-8.30515	4
CCT8	gi|48762932|ref|NP_006576.2|	-33.9811	-28.7518	-19.5883	360.378	179.979	9.76316	-11.0106	15.9649	-31.2684	-19.4691	-20.0451	-43.5665	-34.4439	-23.0007	16.3619	-13.2886	107.86	3
CALM3	gi|58218968|ref|NP_005175.2|	-5.90415	-1.3739	-1.14414	-3.00369	-9.32748	13.3232	0.45035	15.8178	-4.43995	4.37405	-3.91	1.62885	-4.23629	0.609194	48.2485	-0.147625	-7.84486	1
EIF3D	gi|4503523|ref|NP_003744.1|	5.85248	-1.06112	0.167579	-1.94044	-9.65994	2.25432	21.7553	16.1228	-4.63981	-3.39645	-3.47142	-3.28962	-3.98646	3.37599	-4.28008	25.4092	-1.63177	2
LDHB	gi|291575128|ref|NP_001167568.1|	-3.79562	-5.01584	-1.39686	-3.24224	-3.06421	15.7741	7.32547	8.04552	39.2545	-2.93606	-3.10918	-6.58323	1.72042	-3.09326	17.8702	2.9441	-5.10254	1
VCP	gi|6005942|ref|NP_009057.1|	5.62275	-13.4132	-10.2189	-11.6421	-5.25114	13.9299	26.2579	73.4115	41.5499	-10.0196	-8.62419	-22.7061	-15.1274	-6.42907	85.6271	19.952	-18.7411	4
SNRNP200	gi|40217847|ref|NP_054733.2|	-9.65176	-15.5838	-6.80235	38.1131	7.14135	0.671814	-2.03743	-1.11413	29.1224	-8.54686	-7.35841	-18.4177	-15.1684	-10.2605	0	210.728	13.5187	3
EIF3I	gi|4503513|ref|NP_003748.1|	-0.994023	-4.09513	-1.38954	-3.3028	-3.61395	2.53377	30.2717	10.3634	-4.20426	-2.78376	-2.98191	-3.4615	3.51037	-0.375645	-2.97083	26.8199	-3.90522	2
gi|394582093|ref|NP_002379.3|	gi|394582093|ref|NP_002379.3|	10.1657	-4.03803	-0.252861	-2.24631	-5.4426	9.02828	7.74747	5.78205	16.3699	-1.59039	-2.28212	-4.94552	-2.5926	-1.88925	1.22045	6.16666	-3.21698	0
HNRNPA1	gi|4504445|ref|NP_002127.1|	-6.82634	-6.44652	-3.93618	-2.60473	-10.3489	-2.08435	-5.22501	-5.09454	118.473	-4.28746	-2.53696	-9.41435	-6.35295	40.4317	-1.63845	206.911	-7.72212	3
FLNB	gi|105990514|ref|NP_001448.2|	0.509323	-1.62361	-1.9537	-2.35684	-4.39991	15.7652	24.8373	20.312	17.47	-2.1354	-2.09264	-1.44508	-3.76049	-1.97822	0	2.13191	-3.53096	2
EIF3E	gi|4503521|ref|NP_001559.1|	7.27818	-2.22322	-1.62589	-3.29782	-10.0176	4.5143	29.4789	17.2814	3.51444	-4.78753	-4.59394	-0.362367	-8.08265	-5.00612	-4.98382	47.6688	-5.6868	2
TNPO1	gi|23510381|ref|NP_694858.1|	-0.082231	-3.11035	-1.85223	-1.83428	-3.20351	4.74776	9.81082	6.47287	25.3072	-1.89318	-1.68648	-1.83776	-2.33803	-2.08518	-1.3879	5.04411	-2.8001	1
PPP1CB	gi|46249376|ref|NP_996759.1|	4.02226	-2.13976	-1.47073	-1.61031	-3.78472	-0.643173	0	-0.912835	40.1515	-1.47018	0	-3.14294	-1.32067	-1.71542	-1.74113	13.4212	15.0892	1
ACAT1	gi|4557237|ref|NP_000010.1|	-1.84227	-3.27263	-1.47805	-2.19738	-4.61324	6.37468	2.77195	0.711776	-3.14446	-0.90208	34.1465	-4.21087	1.23142	2.00795	23.4462	-2.28648	-3.56642	2
EIF4G1	gi|302699237|ref|NP_886553.3|	5.71953	-3.055	-2.03344	-1.55279	-5.97746	9.80054	8.45905	14.8779	0.612657	0.362655	-1.01315	-5.06979	-4.06305	-2.64698	-0.292088	14.9884	2.10117	0
PHB2	gi|221307584|ref|NP_001138303.1|	21.325	53.753	1.44971	-2.31926	-3.91709	1.14922	-1.92515	0.619339	0.950587	-1.9341	-1.46031	-4.66207	-2.74946	-2.38075	-2.19954	5.6459	-3.88516	2
DHX9	gi|100913206|ref|NP_001348.2|	-8.54069	-9.13612	-5.04279	-1.70663	95.7619	-0.733669	-2.01067	-6.12691	72.3064	-5.04058	-3.63727	-11.716	-7.46112	1.25969	0	44.975	-3.66062	3
VARS	gi|5454158|ref|NP_006286.1|	8.1759	2.60184	-1.80311	-1.94091	-3.77781	1.72565	12.2366	0.888342	16.0067	-0.897587	-0.91317	-3.44062	-3.10624	-1.64562	-1.92849	9.75466	-2.07517	0
EIF3M	gi|23397429|ref|NP_006351.2|	-1.06678	-2.92169	-0.314254	-1.7678	-4.05947	1.80881	0.022072	8.32601	15.1878	-1.57336	-1.85392	-2.50384	0.043402	3.27472	-1.18002	3.97042	5.37629	0
PSMA4	gi|156713442|ref|NP_001096137.1|	1.14486	3.99244	0.503126	-1.39603	-2.02024	2.06921	9.1431	-0.342705	2.54575	-1.22894	-1.53114	-3.73094	-2.20259	0.062816	-1.79449	4.6865	1.08469	0
PABPC1	gi|46367787|ref|NP_002559.2|	-5.2257	-5.2442	-2.93578	-2.82291	-6.05789	-1.05651	-3.36424	0.428165	17.983	-2.81502	-2.1368	-6.74242	-5.10811	-1.03104	0	149.106	7.31275	1
RANGAP1	gi|4506411|ref|NP_002874.1|	3.30851	1.39555	-0.067541	-1.09371	-2.3033	-0.258165	10.3342	4.58933	-0.254427	-1.11052	-1.04852	-2.05096	-1.81717	-1.16273	-1.04192	6.61703	0.137835	0
CAP1	gi|157649073|ref|NP_001099000.1|	0.279858	-1.54015	-1.34752	-1.5068	-1.64463	4.72722	7.25677	5.9497	16.8334	-1.22023	0	-3.04399	-2.07637	-1.07576	3.84379	4.35625	-2.49168	0
MMAB	gi|16418349|ref|NP_443077.1|	1.9226	-1.43942	2.70151	-0.979917	-0.25277	2.58219	5.77742	6.12244	-1.67335	-0.929598	-0.737982	0.063153	-1.14032	0.655088	-1.13498	1.14709	-1.96258	0
MCM7	gi|33469968|ref|NP_005907.3|	-0.588724	-1.92561	-1.06052	-1.62066	-3.65672	0.138181	8.31411	12.5825	22.626	-1.42735	-0.857568	-2.90024	-2.55179	-1.034	2.97521	3.65157	-1.45497	1
MCM4	gi|33469919|ref|NP_005905.2|	0.955139	-2.20909	-1.07015	-1.19052	-1.46537	1.32211	4.82306	1.87196	27.1489	-1.55964	-1.60756	-3.5175	-2.26749	-1.32191	-1.69399	18.9755	-2.83411	1
TIMM50	gi|48526509|ref|NP_001001563.1|	0.518985	9.90704	-0.311522	6.7621	-2.5818	0.584136	-0.731305	1.99686	-1.72322	-0.882536	2.61171	-1.89246	3.4871	-1.19429	0	-1.21597	1.3904	0
COPE	gi|31542319|ref|NP_009194.2|	-0.022336	2.12184	0.407177	0.935747	3.39001	3.55875	6.4139	2.43105	-0.008787	-0.744829	-1.05872	-2.40685	-1.96885	-1.28981	0	3.35354	3.25344	0
CBX3	gi|20544151|ref|NP_057671.2|	-17.6549	318.821	228.74	-6.88402	-18.594	-3.13575	-4.9711	-4.8961	-7.56716	0	-1.47471	381.985	-5.51606	-6.53833	-3.3723	-5.38588	-5.69359	3
KPNA1	gi|222144293|ref|NP_002255.3|	29.6768	0.363684	1.66766	-0.829496	-2.38218	-0.636085	-1.63208	-1.03938	1.3004	-1.12055	-0.910058	-2.98741	-2.17704	0.900733	0	15.864	-1.33115	1
COPG2	gi|109134349|ref|NP_036265.3|	18.9719	-0.508717	0	4.70733	-1.70281	1.62678	4.13953	-0.260854	-0.417169	-0.629329	0	-0.90235	-1.33107	-0.500329	0	7.22751	-0.205171	0
CAND1	gi|21361794|ref|NP_060918.2|	1.21274	-2.01701	-0.931846	-1.32911	-2.53392	-0.543112	4.45658	-0.957019	44.5568	-0.756202	-0.771784	-2.26511	-1.89868	-1.32393	-0.494746	6.69003	-1.04384	1
GRPEL1	gi|24308295|ref|NP_079472.1|	-2.35706	-2.05545	-0.977879	-1.45186	25.4057	-0.685503	-1.58546	0.888308	-2.18927	-1.11168	-1.3615	-2.92382	-1.47281	-0.427947	40.9377	-1.8811	5.86474	2
LARS	gi|108773810|ref|NP_064502.9|	-1.22439	-0.301167	-0.552057	-0.727252	-2.13685	3.5564	12.627	5.65298	-0.766663	-0.907921	0	1.50146	0.140588	0.271373	-1.06216	3.59589	-1.84335	0
PTBP1	gi|14165464|ref|NP_114367.1|	-2.92909	-3.42298	-1.87468	-2.11551	-4.04074	-0.954537	-1.97614	-2.27866	59.3408	-0.921407	-1.41188	-4.15818	-3.02832	4.34165	0	68.4266	3.68593	2
AP1B1	gi|260436860|ref|NP_663782.2|	-0.480583	0	0	10.5022	14.386	-0.401608	-0.748959	-0.67127	20.5384	0	-0.63028	-0.887718	-0.795263	0	0	2.47951	-1.10097	1
AP2M1	gi|14917109|ref|NP_004059.2|	-1.77414	-1.05389	-1.50484	63.92	22.1329	-0.690755	-1.93318	-1.54837	-2.65409	-1.44502	-0.863459	-3.27321	-1.02844	-0.899189	0	-1.25136	3.79121	2
MSH2	gi|4557761|ref|NP_000242.1|	-19.1595	-2.23641	-5.04394	-11.1389	-19.4588	1031.92	6694.18	849.548	-24.5735	-5.04339	-2.06292	-20.1694	-18.875	-9.00836	0	-10.8726	-20.4108	3
MYO1B	gi|240120050|ref|NP_001155291.1|	-5.39523	-5.37187	-2.84279	278.879	-6.33652	-1.60649	-3.73695	-3.47434	-2.29836	-2.11399	-2.74985	-4.47981	-5.0571	-1.78226	0	-1.2254	40.3125	2
SKP1	gi|25777713|ref|NP_733779.1|	2.89669	-1.40365	-0.635636	10.8589	13.3328	-0.624127	-1.38471	-1.33971	-0.190752	0	-1.04719	-0.907116	-1.71169	-1.32393	-1.14076	14.0767	-2.233	0
GARS	gi|116805340|ref|NP_002038.2|	-1.39053	-2.05586	-0.672057	-0.848675	-2.98008	1.65996	16.6143	9.48305	16.7724	-0.761058	0	-2.6655	-0.867124	0	-0.088665	3.45033	-2.27185	0
DNAJB6	gi|17388799|ref|NP_490647.1|	4.05393	-0.449119	1.15597	0.455748	-2.16008	-0.568663	4.4123	-0.953249	0.032199	-0.931806	2.02979	-2.893	2.32882	-1.20403	0	-1.05688	22.7206	1
ACTL6A	gi|4757718|ref|NP_004292.1|	0.799602	0.672619	24.6884	-1.4078	-3.13151	0.206804	6.20317	0.292957	-1.31051	0	0	10.4566	-1.97737	-1.37961	0	5.56879	-2.39039	1
USP9X	gi|145309309|ref|NP_001034679.2|	-3.70731	-5.11848	-2.75611	-2.36046	210.819	-1.52493	-3.47632	-3.09444	-4.24765	0	-1.072	-5.3733	-1.23699	-2.58254	0	18.8203	-5.41066	1
gi|385719194|ref|NP_001245321.1|	gi|385719194|ref|NP_001245321.1|	-7.0542	-17.4968	-4.14123	793.645	2094.83	-1.53334	-7.3245	-6.33261	0	-6.04975	-1.76201	-3.5768	-1.927	-4.29461	0	-8.76626	-28.4989	2
HSPBP1	gi|194294548|ref|NP_001123578.1|	-1.51641	-1.75096	-1.00196	-1.00851	-0.437139	-0.486919	2.44182	0	-1.71723	-1.00141	-0.46868	-2.16559	30.6985	-1.07421	-0.446642	-1.44131	10.6397	1
SYNCRIP	gi|228008291|ref|NP_006363.4|	-1.33804	-0.888252	-0.999481	-1.10102	-1.2714	-0.486091	4.55647	-0.755753	8.23253	-0.69918	0	-2.15814	0	0.170355	0	54.2722	0.143118	1
RPS23	gi|4506701|ref|NP_001016.1|	1.8902	2.58135	-1.00245	3.62415	-2.26529	0	0.393435	0.206618	35.0182	0	0	-2.43053	0	0	0	-1.68731	12.2116	1
DPY30	gi|14211889|ref|NP_115963.1|	7.23443	0.188994	-1.50484	-1.55954	-3.88863	0	-1.65974	0	-1.65755	-1.44502	-1.17946	-3.27321	-0.892277	-0.899189	0	102.178	-2.82774	1
DDX1	gi|4826686|ref|NP_004930.1|	-2.19123	-2.2994	-1.44557	-0.403869	-1.84261	0	-0.5567	-1.61474	26.4667	0	0	-1.7797	-1.98671	-1.81355	0	94.2046	5.1686	2
DDX21	gi|50659095|ref|NP_004719.2|	-2.32742	-2.69755	-1.28711	-1.67656	-1.14754	0	-1.86201	-1.33718	113.048	-0.843065	0	-3.4534	0	-1.58452	0	12.8165	10.5396	1
RING1	gi|51479192|ref|NP_002922.2|	-2.52945	3.00292	-2.04737	45.7109	137.802	0	-2.21563	-1.53991	0	0	0	-2.55375	0	-1.52939	0	-3.01026	-3.58307	2
RAE1	gi|62739173|ref|NP_001015885.1|	0	-1.14414	-0.63065	-0.609249	1.08272	2.64	6.33972	8.74584	0.865789	0.506801	0	-1.05164	-1.10161	0	0	9.93184	-0.792308	0
MRPL41	gi|21265093|ref|NP_115866.1|	-0.880289	8.81692	2.38547	11.64	-1.88684	-0.370381	1.08235	0	-1.32912	0	0	-1.67362	-1.36707	-0.72081	0	2.72928	9.27714	0
MYO1D	gi|51100974|ref|NP_056009.1|	-4.82905	-4.28535	0	246.481	0	-0.816745	-2.55724	-2.74964	0.446032	0	0	-2.80995	-2.99321	0	0	-1.18436	67.4617	2
SMC1A	gi|30581135|ref|NP_006297.2|	-0.143965	-1.81992	-0.864631	3.85005	-1.56964	-0.534506	-0.455015	-0.767964	26.0134	0	-0.726974	-1.50673	-1.76822	-0.762704	0	-1.61201	44.3984	2
H3F3B	gi|4885385|ref|NP_005315.1|	92.9709	-2.45361	-0.257171	0	0	0	0	0	2.42783	0	-0.902011	-3.37318	-1.06699	0	0	10.2568	39.4686	2
THOC4	gi|238776833|ref|NP_005773.3|	-8.19891	-3.4999	0	-2.30178	-17.1485	0	-5.36691	-2.33858	-10.8533	0	0	-2.77147	0	-4.29299	0	1101.98	-13.1519	1
RPL38	gi|78214522|ref|NP_001030335.1|	-2.91688	-1.25245	0	92.2679	-1.16281	0	-1.87121	0	20.923	0	-1.64724	-2.29543	0	0	0	-1.41856	28.7624	3
GTF3C4	gi|156119605|ref|NP_036336.2|	36.1076	28.7351	8.0639	-0.984552	-1.41517	0	-0.794745	-0.779744	-1.67953	0	0	-2.37406	-1.76656	-1.08687	0	-1.47643	-1.41639	2
REPIN1	gi|153792539|ref|NP_055189.2|	13.4449	12.7284	1.13853	-0.799284	-2.43301	0	-0.854618	-0.839617	-2.15851	0	0	-2.4693	0	0	0	-1.9019	54.4651	1
NOC3L	gi|20806097|ref|NP_071896.8|	7.38187	5.4223	4.41002	0.245152	0.910705	0	0	0	-1.38793	0	0	-1.86847	0	-0.718308	0	0	33.0457	1
HIST2H3D	gi|183076548|ref|NP_001116847.1|	224.804	-4.2009	46.3242	0	0	0	0	0	-2.15989	0	0	-3.34694	0	0	0	-1.18034	8.76718	2
ZNF512	gi|40217790|ref|NP_115810.2|	3.94821	9.00432	-1.225	7.59711	-1.74933	0	0	0	2.72687	0	0	-2.44863	0	0	0	-1.97467	82.451	1
NOM1	gi|61097912|ref|NP_612409.1|	7.78752	1.73954	3.74238	8.14163	-2.10503	0	0	0	0	0	0	-1.97265	-0.833573	0	0	-1.324	43.662	1
CEP78	gi|149274651|ref|NP_115547.1|	2.73069	8.28121	6.2969	0.818677	-1.47274	0	0	-0.609212	-0.980381	0	0	-1.37837	0	0	0	-0.707169	27.6368	1
SMARCAD1	gi|190358536|ref|NP_001121902.1|	-5.15497	4.52642	15.1482	0	0	520.37	-2.26297	0	-1.22887	0	0	-3.92748	0	0	0	0	-2.69647	1
MGA	gi|256017159|ref|NP_001074010.2|	61.6582	7.0861	6.98956	0.757455	-1.48038	0	0	0	0	-0.727007	0	-2.40858	0	0	0	3.76344	-1.42406	1
TRIM27	gi|5730009|ref|NP_006501.1|	0.354568	0	0	5.58581	8.15431	0	0	0	-0.917504	0	0	-1.00734	0	-0.543435	0	24.2394	-0.665642	1
FBL	gi|12056465|ref|NP_001427.2|	-1.16479	-0.801625	0	-0.014634	0	0	0	0	15.9622	0	0	-0.885575	0	0	0	50.406	9.79717	1
ZNF324	gi|7657693|ref|NP_055162.1|	33.7901	61.5393	33.7823	-1.34414	0	0	0	0	0	0	0	-1.62524	0	0	0	-0.097364	-1.89124	3
IPO8	gi|300360505|ref|NP_001177924.1|	23.3582	47.4329	6.2977	0	-1.48085	0	-1.11709	0	-1.55216	0	0	1.17122	0	0	0	-1.18095	0	2
WRN	gi|110735439|ref|NP_000544.2|	-1.90675	0	0	0	0	0	0	0	-1.33162	15.5894	-0.98022	76.4831	1.18712	6.98635	0	0	0	1
ZNF460	gi|143771699|ref|NP_006626.3|	22.9975	33.023	10.7705	0	0	0	0	0	0	0	0	-1.35908	0	0	0	0	0.745059	2
ZNF483	gi|190014620|ref|NP_597721.2|	21.573	59.3983	21.1282	0	0	0	0	0	0	0	0	-0.649683	0	0	0	0	-1.10653	3
ZNF264	gi|4585643|ref|NP_003408.1|	34.4994	37.9766	4.47991	0	0	0	0	0	0	0	0	-0.853171	0	0	0	0	0	2
ZMYM3	gi|283837894|ref|NP_001164633.1|	72.5099	48.5299	15.6464	0	0	0	0	-0.847265	-0.970609	0	0	-2.96185	0	0	0	0	-1.92168	2
ZNF250	gi|157952211|ref|NP_001103159.1|	22.5262	65.8302	0	0	0	0	0	0	0	0	0	13.4257	0	0	0	0	-0.913589	2
ZNF445	gi|31340735|ref|NP_852466.1|	48.5761	76.0544	32.2519	0	-1.15288	0	0	0	0	0	0	-2.65901	0	0	0	0	-2.09482	3
ZNF7	gi|4508035|ref|NP_003407.1|	27.6676	28.294	12.211	0	0	0	0	0	0	0	0	0.086158	0	0	0	0	-1.41793	2
DSN1	gi|223890151|ref|NP_001138789.1|	18.9325	24.2868	2.58677	0	0	0	0	-0.669126	0	0	0	20.1732	0	-0.663866	0	0	0	2
gi|358679311|ref|NP_001240626.1|	gi|358679311|ref|NP_001240626.1|	11.3791	79.2592	0	0	0	0	0	0	-1.57771	0	0	0	0	0	0	23.4188	0	2
HIRA	gi|21536485|ref|NP_003316.3|	100.267	27.5648	7.02347	0	0	0	0	0	0	0	-0.782105	-2.72015	0	0	0	-1.38001	0	2
ZNF649	gi|21362078|ref|NP_075562.2|	31.4813	74.7408	13.948	0	0	0	0	0	0	0	0	-2.24845	0	0	0	0	-0.958724	2
AHNAK	gi|61743954|ref|NP_001611.1|	355.368	436.627	0	0	0	0	0	0	-9.7234	-6.30171	0	0	0	0	0	0	0	2
SMARCAL1	gi|187761314|ref|NP_001120679.1|	0	0	0	0	0	0	0	0	0	5.27183	37.9046	104.784	0	0	0	0	0	2
RPAIN	gi|237858695|ref|NP_001028174.2|	0	0	0	0	0	0	0	0	0	22.0197	19.5561	23.2279	0	0	0	0	0	2
PARP1	gi|156523968|ref|NP_001609.2|	23.1929	-24.2499	-19.4383	-19.1723	-36.4892	-10.2623	-22.2029	-23.053	1214.07	21.3488	-19.7916	-43.1669	-33.0522	111.122	-12.2609	-25.6577	-32.9554	4
ATP5B	gi|32189394|ref|NP_001677.2|	27.902	30.3501	-23.9626	-26.3577	1.41894	12.5198	18.8247	115.163	25.1184	-15.5605	-24.6896	-43.9149	-17.0088	-25.1106	92.0552	43.3736	-42.2979	6
PSMC3	gi|21361144|ref|NP_002795.2|	2.63277	-4.14851	-2.72184	-4.23858	6.1744	8.88781	25.5685	34.0908	-3.53941	-1.78273	-3.96328	-7.50649	-4.69177	-3.79553	5.5178	-0.074683	-6.563	2
PKM2	gi|33286418|ref|NP_002645.3|	-1.26096	-5.82687	-1.99867	-3.36146	-10.4346	5.8879	34.9967	6.48228	44.1433	0.469606	-3.39637	-9.4367	0.019462	-1.48027	1.14136	8.47802	-6.04039	2
CANX	gi|66933005|ref|NP_001019820.1|	-1.45317	-2.58832	-4.13004	-4.5228	-6.93769	12.665	15.1784	9.58756	21.9783	3.50213	-3.92144	-7.61056	-2.44231	-0.420754	2.94393	5.83399	-6.17059	1
DCTN1	gi|13259510|ref|NP_004073.2|	19.9887	0.652108	-0.668818	-2.97016	-6.39071	7.1466	16.7424	11.1591	6.77659	-2.3514	-2.51678	-5.0704	-4.12481	-0.994787	4.30868	1.6538	-5.0646	0
HIST2H2AA4	gi|106775678|ref|NP_001035807.1|	152.892	-5.07038	-0.631868	-3.15849	-6.22445	-1.28271	-3.10295	-3.59137	-2.28557	-2.19668	-3.02295	-6.84643	-5.344	-1.03127	-1.47228	0.246338	45.694	2
NAP1L1	gi|21327708|ref|NP_631946.1|	-21.0903	-22.4839	1050.66	-14.517	-25.171	-7.38769	-16.6631	-15.782	-23.9568	-12.8291	-10.015	418.269	-21.4088	-10.0852	-13.5425	-22.2708	-25.2863	2
EPRS	gi|62241042|ref|NP_004437.2|	-1.38485	-1.53532	-1.13351	-2.59296	-7.09213	5.94913	32.8054	6.8966	0.751399	-2.70498	-2.9052	-1.16768	-4.22012	0.668057	-3.12168	18.8898	-0.448086	1
HNRNPM	gi|14141152|ref|NP_005959.2|	-6.66375	-5.26058	-3.61923	-1.69053	-10.0094	-2.17353	2.65371	-0.5579	108.017	-4.26473	-4.23158	-8.30205	-7.27397	39.483	-4.09909	2.48939	15.086	2
HNRNPA2B1	gi|14043072|ref|NP_112533.1|	-7.01749	-6.0684	-2.97326	-2.9519	-9.84418	-1.81282	-0.479165	-4.65916	30.4817	-3.75002	-2.86154	-8.82188	-6.47891	108.81	-2.48062	133.593	-6.74992	3
KRT6A	gi|5031839|ref|NP_005545.1|	0	0	0	0	0	0	6.5655	-0.535604	-0.640388	3.92722	0.393091	7.5869	-0.642983	15.4035	0	-0.731518	0	0
ERH	gi|4758302|ref|NP_004441.1|	-6.74031	-6.10648	-4.11193	-2.58323	85.3679	-2.08488	-4.93151	-5.14492	-3.00845	-4.15992	-4.34215	-8.80127	-6.97526	-2.72553	-3.28513	260.421	-7.15251	2
TMPO	gi|4507555|ref|NP_003267.1|	63.9883	-1.29353	-3.35013	0	-5.72634	0	-4.17279	-3.74309	1.33778	-1.74682	-2.26152	-1.39205	-5.76739	205.47	0	3.81621	-4.70327	2
gi|385298678|ref|NP_001245282.1|	gi|385298678|ref|NP_001245282.1|	0.344011	-5.065	-3.19475	13.8144	7.31633	3.63222	6.33574	-1.63275	11.6754	-3.33803	-2.37041	-8.1031	-6.40149	-3.86989	0	41.8797	3.76317	1
CBR1	gi|4502599|ref|NP_001748.1|	-2.39589	-0.02732	1.76878	-1.49712	-2.22643	6.29057	10.651	11.1911	-2.51072	-0.85196	-1.22321	-0.97776	1.24117	3.83598	0.125747	-0.002288	-2.79996	0
HDAC2	gi|293336691|ref|NP_001518.3|	1.67127	15.8108	0.005556	-0.848635	-1.64359	1.21285	2.92057	0.797514	1.55061	0	0	-3.36649	-2.84212	-0.467924	0.018915	9.5503	-2.78537	0
SLC25A6	gi|156071462|ref|NP_001627.2|	-0.69761	0	-0.542624	8.48513	0	0.24772	-0.568294	2.14235	-0.476301	0	19.6031	-0.769741	5.15109	-0.633967	0	-0.840402	2.33652	0
DLD	gi|91199540|ref|NP_000099.2|	-1.90671	-2.48797	-1.07655	-0.298334	-3.13329	6.50802	9.20499	6.69682	4.64244	-0.474614	1.49798	-1.53656	2.35241	-1.52366	-1.49349	5.42943	-2.54939	0
GPI	gi|18201905|ref|NP_000166.2|	-1.53432	-1.72796	-0.98503	-0.232525	-2.02809	1.48933	10.2626	11.4086	1.54836	-0.500037	-1.00921	-2.34615	0.744064	-1.17452	0.341701	2.03071	-1.50528	0
RPL7A	gi|4506661|ref|NP_000963.1|	2.13557	0.574006	-0.101311	-1.75928	-3.88972	0.250823	1.84558	3.06948	37.7437	-1.28767	0	-3.16207	-2.59485	-0.925771	0	1.08863	10.1096	1
PDHB	gi|156564403|ref|NP_000916.2|	-0.855847	0.031909	-1.37442	-1.25351	-3.91298	1.7345	9.65615	16.0924	-2.7019	-0.609484	-1.24092	-0.475778	0.577918	3.20036	0.251987	0.117707	-2.52141	0
NASP	gi|27262628|ref|NP_002473.2|	8.27922	-2.50234	-1.32319	0	-3.24663	0.878591	11.7677	-1.54837	53.263	-1.55699	0	-2.92209	-2.65863	-1.75387	0.914083	0.983452	-2.03223	1
HIST3H2BB	gi|28173554|ref|NP_778225.1|	-1.46015	0.155806	-0.736914	14.8875	17.9608	0	-0.806707	1.28126	-1.15023	1.41281	0	-0.575702	-0.909321	-0.934067	0	-0.92498	-1.52919	0
HIST1H2BB	gi|10800140|ref|NP_066406.1|	-1.46015	0.155806	-0.736914	14.8875	17.9608	0	-0.806707	1.28126	-1.15023	1.41281	0	-0.575702	-0.909321	-0.934067	0	-0.92498	-1.52919	0
RPL19	gi|4506609|ref|NP_000972.1|	18.837	15.2909	2.39156	-0.829652	-3.84789	-0.902342	-2.26597	-2.02444	9.52657	-1.60371	0	-3.65397	-2.47696	-2.07151	0	-2.45864	22.8716	1
MCM2	gi|33356547|ref|NP_004517.2|	-0.009896	-2.07855	-1.17874	-1.32406	-1.8745	11.3881	2.78898	5.75186	18.0487	-1.13319	-1.23749	-2.19034	-2.00429	-0.970264	-1.18226	5.40645	-2.21355	0
RPL24	gi|4506619|ref|NP_000977.1|	9.02924	8.9525	1.28635	2.4047	-3.14381	-0.33587	-1.67776	-1.05787	9.31869	0.497127	0	-3.08789	-2.40033	-1.62383	0	-1.8152	26.8346	1
ALDOA	gi|193794814|ref|NP_001121089.1|	-2.38104	-0.338714	-0.913148	-0.638487	-3.14332	0.904265	9.92394	3.46636	20.6452	-1.32442	0	-2.98462	2.47975	-1.22693	-0.827761	9.46853	-1.59887	1
NONO	gi|224028246|ref|NP_001138881.1|	1.00764	-3.98862	-1.76878	-2.38605	0	-1.12974	-1.50539	-2.47805	19.4488	-2.19518	-0.991099	-3.65705	-3.59851	-0.251749	-2.51295	114.754	-2.96572	1
PABPC4	gi|208431833|ref|NP_001129125.1|	-1.60728	0	0	-0.702418	-2.0265	-0.254853	-1.10884	0	16.1416	0	0	0.121368	0	-0.179278	0	47.4851	3.30071	1
PRPF19	gi|7657381|ref|NP_055317.1|	-2.78369	-1.80433	-1.61942	-1.67803	0.785727	-0.924239	4.74107	-2.00639	19.1222	-1.74072	-1.34381	-3.92991	-2.82411	-2.0486	0	49.3154	2.85851	1
MCM6	gi|7427519|ref|NP_005906.2|	5.92814	0.856736	-1.12742	-1.43333	-1.30028	-0.681668	2.37373	3.63921	14.3209	-1.25631	0	-2.14075	-2.21831	-1.31354	-1.31339	11.605	-2.42274	0
SHMT2	gi|19923315|ref|NP_005403.2|	1.14005	-1.51611	-0.858101	-0.912516	-2.10026	-0.41583	5.499	1.90264	22.7999	-0.652054	-0.667636	-0.01405	-1.39924	-0.965072	-0.086981	3.32303	-1.53642	1
RPS2	gi|15055539|ref|NP_002943.2|	1.27151	-1.12572	-0.229683	3.59488	0	0.029162	9.51873	3.70243	0.988872	-1.37354	0	-0.766782	-2.3432	-0.632461	0	5.21162	11.7144	0
NUMA1	gi|71361682|ref|NP_006176.2|	19.0578	-0.635919	0.49949	0.649096	-2.31367	0	0.615838	-0.541816	0.855063	-0.832704	-1.04114	1.20704	-1.65775	6.52804	0	3.07517	-2.12913	0
RRP12	gi|223278379|ref|NP_055994.2|	5.48972	0.441604	-0.9167	0.123997	-2.80536	-0.511677	2.55656	1.88434	-0.701163	0	0	-2.45932	-1.69264	-1.32343	0	15.7086	13.0008	0
KPNA6	gi|6912478|ref|NP_036448.1|	25.9856	3.82719	1.16782	-1.03032	0.577757	-0.573322	-1.3611	-0.787372	3.56725	0	-0.746382	-0.726536	-1.87443	-1.10915	0	5.21828	-2.08764	1
IGF2BP1	gi|56237027|ref|NP_006537.3|	-1.36086	-1.75026	-0.681134	-1.14667	-2.39295	0.194887	2.2725	-1.07223	17.7425	-0.959085	0	-2.32372	-1.71623	6.515	0	25.8861	4.14361	1
CUTA	gi|62198241|ref|NP_001014433.1|	-2.6354	3.61283	0.046615	-1.16999	0	-0.083346	9.50797	13.9528	-2.44138	-1.04869	-1.51087	3.93624	-1.75158	-1.52803	-1.59324	10.0345	6.54452	0
HIST2H2AB	gi|28195394|ref|NP_778235.1|	21.1806	-0.749344	-0.637953	0	-0.864751	0	0	0	-0.640869	0	0	-1.48478	0	0	0	-0.705296	43.8167	2
IPO4	gi|62460637|ref|NP_078934.3|	10.9422	25.3924	1.06067	-1.0839	-2.03401	0.0492	0.203997	-0.575039	9.29148	-0.739729	-1.04852	-2.34796	-1.9016	-1.27451	-1.04192	-1.78889	-1.52997	1
PSMB7	gi|4506203|ref|NP_002790.1|	-0.871147	-0.729331	-1.00196	-1.01427	7.90559	-0.486919	-0.352566	0.860652	11.9774	0	-0.715591	-1.48396	-1.13045	0.162073	6.89967	5.46051	-1.898	0
RCN2	gi|4506457|ref|NP_002893.1|	-0.873193	0.155395	-0.687525	-0.920135	-0.54785	0.084917	2.15815	-0.993732	1.03213	12.7897	-0.876984	-0.364436	4.30813	-0.948444	0	-1.26741	0.866669	0
CORO1C	gi|7656991|ref|NP_055140.1|	0.646813	-0.802161	-0.369624	0.706815	-1.79084	-0.445584	4.77342	1.81658	6.43351	-0.855248	-0.674256	-1.79357	-1.45191	0.982439	0	15.1744	-1.45278	0
RPS24	gi|14916501|ref|NP_148982.1|	0.597568	-1.96051	4.69589	-0.753327	-2.36608	-0.509538	3.55729	1.03563	22.3697	-0.15058	0	0	-1.77567	-1.35342	0	1.4784	11.7885	1
RPS9	gi|14141193|ref|NP_001004.2|	2.17568	3.8543	1.94445	6.52231	-0.970559	1.36952	1.08777	-0.930872	3.0516	0	0	-1.90801	-1.23119	-0.481297	0	-1.42066	17.4031	0
SMC3	gi|4885399|ref|NP_005436.1|	-1.48955	-1.55005	-0.380829	5.37254	-2.1427	-0.432804	-1.08007	1.33427	2.67943	-0.660541	-0.890148	-1.98541	-0.841106	-0.99902	0	0.518867	42.1913	1
PSMD7	gi|25777615|ref|NP_002802.2|	4.53214	-0.886121	0	-0.28648	-2.1556	2.29243	0.406352	0.571363	17.1906	0	-0.706366	-2.19931	-1.42561	-1.02808	4.34692	2.12659	-1.39326	0
RPL8	gi|15431306|ref|NP_150644.1|	3.76867	2.12778	-0.500106	-0.728043	-1.5077	-0.467331	-1.07757	-1.00257	22.9639	0	0	-1.98929	-1.48434	-0.581671	0	2.78407	9.48472	1
HSPB1	gi|4504517|ref|NP_001531.1|	-0.828167	-1.35043	0	1.02077	-1.97638	0.19164	10.0667	11.1986	-0.912374	2.96017	-0.531903	-1.3277	2.32155	-0.865968	2.03816	-0.932193	-0.758201	0
NOLC1	gi|148596949|ref|NP_004732.2|	-1.66022	-2.58396	-1.16715	-0.865244	0	-0.607532	-1.81082	-1.30519	25.7113	-1.19204	-1.53087	-2.64668	-2.29171	-0.304199	-1.08464	77.5199	-2.57807	2
HNRNPL	gi|52632383|ref|NP_001524.2|	-2.36953	-2.28681	-1.1351	-1.44931	-3.23202	-0.684227	0.672863	-1.53173	7.66316	0	0	-2.65577	-2.15169	47.9444	0	29.2942	-2.42923	2
RFC4	gi|31881687|ref|NP_853551.1|	-0.662221	0	-0.332372	-0.604444	-0.879514	0	-0.83112	-0.20613	-0.494438	23.2583	-0.270693	16.709	-1.16819	0.534393	0	-0.793872	-1.31603	1
MRPS34	gi|13027604|ref|NP_076425.1|	4.22935	5.03189	1.07703	6.957	-1.87877	-0.099781	-0.906157	0	-0.794584	-0.612554	0	-1.69391	-1.2832	-0.663866	0	0.734626	16.0401	0
POLR1A	gi|103471997|ref|NP_056240.2|	-1.3537	-1.55377	1.28244	13.0227	-1.83316	-0.434664	0.728797	-1.05552	28.8589	-0.66147	-0.677053	-1.93075	-1.22197	-0.963468	0	2.65423	-0.860673	1
IPO7	gi|5453998|ref|NP_006382.1|	3.96053	1.63578	-0.474736	-0.816642	-3.0857	0.15222	0.323953	-0.982234	30.0297	0	0	9.49024	0	0	0	0.083338	1.39938	1
ILF2	gi|24234747|ref|NP_004506.2|	-1.62679	-1.57952	0.578851	-0.975932	-1.90396	0	2.44803	-1.07483	16.7188	0	-0.904882	-1.11729	-1.5455	3.27962	0	20.0903	-0.93148	1
RPL6	gi|67189747|ref|NP_001019833.1|	1.1995	0.721459	-0.686326	-1.49642	-1.11296	0	-1.12528	-1.26801	39.4016	0	0	-3.10426	-2.1078	-1.47811	0	3.6612	30.35	2
RPS11	gi|4506681|ref|NP_001006.1|	0.17831	0.693655	-0.092908	1.63428	-0.917032	0.685075	-0.888117	-0.908767	20.6328	0	0	-1.53942	-0.793119	0.234247	0	0.354366	7.89908	1
CPVL	gi|83641876|ref|NP_061902.2|	3.35828	-1.00991	-0.713456	-0.821926	0.992522	-0.073635	5.18481	-0.660411	-0.462122	0	0	-1.65905	-1.2546	0	28.5242	-0.233641	-0.523813	1
TUBG1	gi|31543831|ref|NP_001061.2|	-1.25534	-1.44596	0	-0.540578	-2.13512	-0.410075	-1.03461	-0.650973	36.5541	0	0	-1.84039	-1.39061	-0.820046	0	1.92785	15.277	1
RPL21	gi|18104948|ref|NP_000973.2|	4.26027	-0.154618	-0.902176	-0.855475	0	1.12047	-0.367418	-1.05436	27.3705	0	0	-1.55605	-0.882224	-1.08246	0	9.56982	4.37587	1
MRPS17	gi|7705425|ref|NP_057053.1|	-0.796467	0.169287	-0.586525	11.0316	8.03177	-0.23478	-0.483114	-0.774104	-1.11739	0	0	-0.074964	0	-0.602971	0	-0.183287	5.56046	0
SEC24C	gi|38373671|ref|NP_940999.1|	-1.41822	-0.804835	-0.72119	-0.845777	12.3754	-0.343251	0.405634	0.540643	27.1128	0	-0.631347	-1.56774	-1.33692	-0.667077	0	7.56662	-1.20157	1
G3BP2	gi|45359846|ref|NP_987100.1|	-1.21818	-0.788465	0	-0.701878	1.07252	0	-0.672443	2.58721	15.7002	0	0	-1.28273	-0.919259	-0.754434	-0.793105	10.6867	3.66224	0
DNAJA3	gi|205360838|ref|NP_005138.3|	-2.32742	-1.03214	-1.06214	45.4443	0	0	-1.90431	-1.757	-2.55437	0	-0.047634	-3.38351	-2.19241	-1.32666	0	-2.14199	106.07	2
RPS13	gi|4506685|ref|NP_001008.1|	2.56532	-0.141571	0.026729	2.37017	0	-0.379525	-0.664188	0	20.6917	0	0	-1.61415	-1.08426	-0.643927	0	4.45238	9.75142	1
DCAF7	gi|108936958|ref|NP_005819.3|	-1.29169	-1.64298	-0.929955	7.61268	72.8944	-0.00327	-0.901953	-0.980492	-1.24975	-0.889912	-0.691587	-1.94771	-1.25104	-1.08334	-0.858042	-1.19897	-1.57762	1
DNAJC9	gi|27597059|ref|NP_056005.1|	2.91269	0.180157	1.38132	-0.690227	24.495	0	-0.723627	-0.708626	-0.044014	0	0	-1.96693	0	-0.944634	0	-0.907488	14.4601	1
ABCD3	gi|4506341|ref|NP_002849.1|	-0.071909	-1.13211	0	2.06024	-1.66484	-0.360741	-0.544622	-0.630403	0.89467	0	0	0.83749	-0.754395	7.4687	0	24.3238	-0.77403	1
DDOST	gi|20070197|ref|NP_005207.2|	-0.818331	1.73107	0	-0.435311	-1.15267	7.84032	17.6294	-0.589325	3.93951	0	0	-1.14945	-1.04134	-0.584065	0	5.58976	-1.03555	0
gi|323276700|ref|NP_001191020.1|	gi|323276700|ref|NP_001191020.1|	-1.49362	-0.072827	0.782319	0.07739	0	0.521344	-0.189811	-0.372651	4.51288	-0.828502	0	0	-1.37898	-0.931127	0	16.433	20.5934	1
MRPL4	gi|22547138|ref|NP_666499.1|	2.89672	3.62312	-0.03377	6.03749	-0.813158	0	-0.698409	-0.143865	-0.760584	-0.555261	0	-0.931446	-0.908587	0	0	-0.86432	15.3239	0
PES1	gi|7657455|ref|NP_055118.1|	5.87603	5.57672	5.2906	2.11802	0.097448	0	-0.908304	-0.6702	-1.28532	0	0	-1.75084	0	-0.66494	0	-0.768157	22.9112	1
PDCD2L	gi|14150141|ref|NP_115722.1|	26.2014	4.24326	9.44238	-0.625709	-0.810208	0	-0.692509	-0.562303	-0.259067	0	-0.521312	-1.21136	-0.686295	0	0	-0.792645	-0.747286	1
CNP	gi|94721261|ref|NP_149124.3|	0.482247	-0.819636	-0.335747	7.28101	-0.782414	-0.067595	-0.549917	0	1.55591	0	0	-1.07239	-0.785612	-0.596399	-0.560939	1.35063	13.9703	0
LMNA	gi|5031875|ref|NP_005563.1|	1.65877	0	-0.468961	0	-0.75209	0	0	-0.546271	16.8869	0.444337	0	-1.03414	0	24.0167	0	-0.707812	0	1
MOGS	gi|149999606|ref|NP_006293.2|	-1.11711	0.194444	-0.578978	8.02782	0	2.11899	1.85583	-0.615585	2.96427	0	0	0	-0.739578	0	0	3.92466	18.9737	0
RPL10A	gi|15431288|ref|NP_009035.3|	-2.06059	-1.94906	-0.919107	-1.29514	0	0	-1.35923	-0.804282	108.17	0	0	-1.57936	-1.39445	-1.21061	0	2.36465	6.1269	1
RRP1B	gi|57863269|ref|NP_055871.1|	-1.38806	3.49949	-0.726614	3.84428	-0.912703	-0.328172	-0.940783	0	29.2421	0	0	-1.70395	0	0	0	-0.556857	14.7529	1
RPP40	gi|55743132|ref|NP_006629.2|	-1.00782	1.65571	0.574882	8.39896	-0.382056	0	-0.619875	-0.557828	0.095802	0	0	-1.08645	0	0	0	-0.868743	23.9391	1
HNRNPA3	gi|34740329|ref|NP_919223.1|	0	0	0	0	-1.52904	0	-0.5325	-0.785323	8.70246	-0.615605	-0.711878	-1.53974	-0.751971	20.5844	0	28.9036	-1.26382	2
KRT77	gi|194018511|ref|NP_778253.2|	0	16.5519	0	0	0	0	0	0	0	18.9371	0	0	0	0	0	0	0	0
RPS15A	gi|71772415|ref|NP_001025180.1|	-1.1452	-1.44952	-0.808164	-0.885065	0	-0.422319	0	-0.97733	33.853	0	0	-1.35476	-0.815973	0	0	-0.774323	42.2432	2
NXF1	gi|15487670|ref|NP_006353.2|	-0.918351	0	-0.504691	8.16934	18.1487	2.73206	4.05571	0	-0.855432	0	0	-1.13474	0	0	0	0.158728	-0.541497	0
MRPL44	gi|12597661|ref|NP_075066.1|	2.24839	0.97316	1.42732	7.99457	-1.1302	0	0	0	-0.382826	0	0	-0.488117	-0.861315	0	0	-0.495957	12.3314	0
gi|358356404|ref|NP_001240312.1|	gi|358356404|ref|NP_001240312.1|	-0.784523	-0.689979	-0.67291	-0.794896	0	0	-0.861696	0	19.1723	0	0	-1.26459	-0.770889	0	0	5.07449	31.731	1
UTRN	gi|110611228|ref|NP_009055.2|	-0.879729	-0.878327	-0.519255	9.58526	16.9871	0.294457	-0.643331	0	1.52065	0	0	-1.16387	0	-0.281422	0	2.31158	-0.993024	0
HNRNPC	gi|117190254|ref|NP_001070911.1|	0	0	0	-1.05717	-2.32587	0	-1.15737	0	1.42915	-0.68042	-0.696003	-1.96537	0	43.8781	0	53.9271	-1.80006	2
PWP1	gi|5902034|ref|NP_008993.1|	0.269668	-1.28766	-0.704954	-0.82413	0.236435	0	0	0	34.7955	0	0	-0.877961	0	0	0	-0.973302	22.5307	2
XRCC1	gi|190684675|ref|NP_006288.2|	1.0944	0	0	0	-0.959385	0	-0.990863	-0.960861	71.0586	-0.847715	-0.670489	-0.948277	-1.4078	15.1563	0	0	-1.27986	1
C3orf17	gi|68299770|ref|NP_056227.2|	-0.74437	1.26893	0.444736	9.4129	-1.02186	0	-0.485739	-0.458918	-0.702424	-0.402345	0	-0.675366	-0.703722	0	0	0	21.6533	1
RPP30	gi|157151755|ref|NP_001098016.1|	0.556971	-0.850033	0	28.2579	-1.53864	0	0	0	0.066132	0	0	0	0	-0.632311	0	-0.608241	27.0406	2
RRP15	gi|126362983|ref|NP_057136.2|	2.85736	1.97438	-0.509593	-0.440007	10.6366	0	0	-0.531272	-0.590684	0	0	-1.03334	0	0	0	-0.79636	14.8632	0
GLTSCR2	gi|239787829|ref|NP_056525.2|	-1.22772	5.35801	20.5627	-0.088715	-1.86207	0	0	0	1.93829	0	0	-0.230603	0	0	0	0	25.6638	2
gi|372266127|ref|NP_001243193.1|	gi|372266127|ref|NP_001243193.1|	-0.497209	0.171735	0	14.9938	-0.063919	-0.221942	0	-0.491605	1.05714	0	0	-0.954007	0	0	0	-0.589561	15.3003	0
TRMT2A	gi|51173878|ref|NP_073564.3|	-1.52404	-1.49633	-0.921923	55.6378	-2.06283	0	-0.744901	0	0	0	0	-2.04935	0	0	0	0	52.1337	2
LLGL1	gi|62912476|ref|NP_004131.3|	0	-0.62593	-0.452831	10.4709	-0.385517	0	-0.554766	-0.524764	1.50754	0	0	-0.95766	-0.753659	0	0	0	24.9043	1
NVL	gi|45643123|ref|NP_002524.2|	-1.18138	0.805561	-0.82621	-1.04341	0.537283	0	0	0	61.0753	0	0	-1.4535	0	0	0	0	13.8174	1
BRIX1	gi|55770900|ref|NP_060791.3|	-2.19151	-1.80032	-0.958383	0	-2.88671	0	0	0	55.3961	0	0	0	0	0	0	-1.8653	79.3452	2
BCLAF1	gi|7661958|ref|NP_055554.1|	-1.38712	0	0	-1.22441	115.05	-1.48419	0	0	-2.2702	0	0	-3.98862	0	-3.50533	-1.62338	427.085	-3.76082	2
RPL37A	gi|4506643|ref|NP_000989.1|	-0.680318	-0.581159	0	0.127348	-0.696566	0	-0.465224	0	25.3181	0	0	0	0	0	0	-0.050689	11.62	1
PIP5K1A	gi|4505815|ref|NP_003548.1|	-0.555534	0	-0.32951	9.37697	3.08788	0	0	0	-0.289851	0	0	-0.627665	0	0	0	-0.509174	18.705	0
ERLIN2	gi|6005721|ref|NP_009106.1|	-1.21146	0	-0.694954	-0.697397	-1.76262	0	0	-0.654846	-0.106618	-0.006123	0	-0.791956	-1.09558	10.5843	0	54.5558	0	1
ATF7IP	gi|38261962|ref|NP_060649.3|	421.965	18.2641	-3.13637	-1.12781	-3.08372	-1.29099	0	-2.73643	0	0	0	-4.5924	0	-1.14095	0	-4.60579	0	1
WDR36	gi|21281677|ref|NP_644810.1|	-1.09215	-1.14414	0	-0.766722	1.08272	0	-0.64781	0	28.2772	0	0	-0.849257	0	0	0	-1.07467	30.7707	2
DDX18	gi|38327634|ref|NP_006764.3|	0	-0.986991	0	-0.185839	1.34791	0	-0.751996	0	26.6957	0	0	0	0	0	0	-0.5565	23.2804	2
EBNA1BP2	gi|237649012|ref|NP_001153408.1|	-0.85574	5.05416	0.194155	0	0.050204	0	0	0	14.8736	0	0	-1	0	0	0	-0.76302	13.789	0
TBL3	gi|19913369|ref|NP_006444.2|	0	-0.731219	-0.594016	-0.029674	0.891079	0	0	0	22.768	0	0	0	0	0	0	-1.02583	29.6765	2
MAP7D1	gi|78042577|ref|NP_060537.3|	-0.605248	0.386446	-0.115016	7.70662	-0.669505	0	0	0	-0.654214	0	0	0.495257	0	0	0	0	22.4998	1
MYO5A	gi|215982791|ref|NP_000250.3|	-2.10272	-2.19198	-0.034465	9.90756	-2.77445	0	0	0	-2.01883	0	0	-2.08112	0	0	0	0	147.168	1
FMR1	gi|297374777|ref|NP_001172004.1|	-0.191569	-1.72536	0	-0.999209	43.6029	0	0	0	-1.65086	0	0	0	0	-1.02549	0	49.0933	0	2
TFB1M	gi|156415992|ref|NP_057104.2|	-0.699128	-0.270714	0	2.89175	12.673	0	-0.677527	0	7.0704	0	0	0	0	0	0	0	15.6789	0
WDR76	gi|269847398|ref|NP_079184.2|	-2.9539	-4.83268	-1.52247	-4.31812	0	0	0	0	0	0	0	0	0	0	0	12.0083	541.052	1
HERC2	gi|126032348|ref|NP_004658.3|	0	0	0	0	0	0	0	0	-1.21198	3.32392	-0.798486	202.216	0	-1.44402	0	0	-1.09533	1
CHTF18	gi|27501458|ref|NP_071375.1|	0	0	0	-0.029674	0	-0.350936	-0.635599	0	-1.13321	10.2591	0.105872	61.6599	0	0	0	-0.975012	-0.780096	1
PWP2	gi|48762926|ref|NP_005040.2|	-0.699128	-0.270714	0	0	4.45459	0	0	0	15.2669	0	0	0	0	0	0	-0.652768	27.6523	1
FXR1	gi|61835148|ref|NP_005078.2|	-1.43078	0	0	0	69.0346	0	0	0	-0.640947	0	0	0	0	-0.796864	0	51.2043	-1.78625	2
NUMB	gi|20070356|ref|NP_003735.3|	0.1021	0.561528	0	12.5437	13.4972	0	0	0	-0.559264	0	0	0	0	0	0	-0.605655	1.7211	0
PPP2R5C	gi|240849353|ref|NP_001155197.1|	14.7917	27.8657	6.51347	-0.577688	-1.48044	0	-0.611088	0	-0.976763	0	0	0.551829	0	0	0	-0.694044	-0.755585	1
LARP1	gi|39725634|ref|NP_056130.2|	-0.821936	0	0	-0.788489	-1.38895	0	0	0	1.97173	0	0	0	0	0	0	83.6776	8.27411	1
MAP7D3	gi|147903302|ref|NP_078873.2|	27.8799	10.8233	1.22078	3.37739	0	0	0	0	0	0	0	-1.10668	0	0	0	0	1.69302	1
BMI1	gi|27883842|ref|NP_005171.4|	-0.960187	-0.972368	0	18.7622	34.438	0	0	0	0	0	0	0	0	0	0	-0.351191	-0.72044	1
BCOR	gi|183396783|ref|NP_001116855.1|	-1.11857	-0.55025	0	32.1939	20.7144	0	-0.609746	0	-0.97408	0	0	-0.811193	0	0	0	4.27894	0	2
gi|348041302|ref|NP_477352.3|	gi|348041302|ref|NP_477352.3|	0	0	0	24.0523	23.552	0	-0.531308	0	0.42797	-0.459734	0	0	0	0	0	-0.76643	-0.696631	2
FXR2	gi|259013556|ref|NP_004851.2|	0	0	0	0	66.0459	0	0	0	-0.49103	0	0	0	-0.936068	0	0	62.5025	0	2
LIG3	gi|73747829|ref|NP_039269.2|	-4.29609	0	0	0	0	0	0	0	358.746	0	0	-6.13126	0	19.4509	0	0	0	1
gi|321400107|ref|NP_001189472.1|	gi|321400107|ref|NP_001189472.1|	27.997	0	0	0	0	0	0	0	-0.446404	0	0	-1.02706	0	19.0973	0	1.67155	0	1
WDR3	gi|5803221|ref|NP_006775.1|	0	-0.755575	0	-0.604677	-1.51433	0	0	0	52.984	0	0	0	0	0	0	0	29.5427	2
MEN1	gi|18860847|ref|NP_570711.1|	-0.999674	-0.987856	-1.29829	0	0	0	0	0	0	0	233.616	-1.68151	0	0	0	4.9044	-1.56761	1
WDHD1	gi|5901892|ref|NP_009017.1|	0	0	0	0	0	33.3265	-0.479925	0	0.422585	0	0	-0.900645	0	0	0	26.6698	0	2
gi|375493536|ref|NP_001243616.1|	gi|375493536|ref|NP_001243616.1|	-0.85915	0	0	36.9173	0	0	0	0	-0.515858	0	0	0	0	0	0	-0.614264	24.8509	2
RPL22L1	gi|153791384|ref|NP_001093115.1|	0	0	0	24.3555	0	0	0	0	-0.753226	0	0	0	0	0	0	0	49.5306	2
SPIN1	gi|112293285|ref|NP_006708.2|	0	0	-2.26192	0	0	-0.906903	-1.19157	0	0	0	0	-1.39301	0	0	0	577.754	-0.987092	1
AHDC1	gi|71274144|ref|NP_001025053.1|	55.3707	2.55667	19.8442	0	0	0	0	0	0	0	0	0.024142	0	0	0	0	-1.36442	1
MSH3	gi|284813531|ref|NP_002430.3|	0	0	0	0	-1.64037	608.389	598.931	0	-2.56953	0	0	-2.75574	0	0	0	0	-1.55197	2
THRAP3	gi|167234419|ref|NP_005110.2|	0	0	0	0	74.3154	0	0	0	0	0	0	0	0	-2.35684	0	367.3	0	2
MLL4	gi|7662046|ref|NP_055542.1|	-0.572475	5.02413	0	0	0	0	0	0	0	0	0	0	0	0	0	173.913	-0.993261	1
FAM120A	gi|39652628|ref|NP_055427.2|	0	0	0	13.6396	0	0	0	0	-0.799721	0	0	0	-0.633427	-0.504174	0	48.7402	-0.827337	1
PHC1	gi|62953127|ref|NP_004417.2|	0	0	0	16.7416	16.5047	0	0	0	0	0	0	0	0	0	0	0.113891	0	0
TUBB2B	gi|29788768|ref|NP_821080.1|	-0.800888	-0.753616	-0.48969	0.585892	-0.765909	-0.034585	0.385491	0.092378	-0.716997	0	16.7832	-0.823191	3.32766	-0.439618	0	-0.769823	2.30726	0
TUBB2A	gi|4507729|ref|NP_001060.1|	-1.02467	-0.977396	-0.573607	0.250223	-0.821854	-0.146475	0.049822	-0.187346	-0.940777	25.3918	0	-1.15886	7.31294	-0.607453	0	-0.881713	1.57997	1
HSPD1	gi|41399285|ref|NP_955472.1|	-24.1638	-24.2606	-13.0303	-16.0017	-34.381	1.80645	30.0231	101.564	-16.8552	11.1405	-7.34526	-22.9399	10.9788	-15.8101	337.602	14.2078	-27.4546	3
KRT10	gi|195972866|ref|NP_000412.3|	-94.9312	458.481	-53.1429	-56.8222	-115.495	-10.9154	-16.5223	61.5076	-82.2841	1353.03	163.113	-120.382	-19.7679	96.3084	312.45	-84.4741	-99.2928	6
CLTC	gi|4758012|ref|NP_004850.1|	14.8364	-15.1439	15.2004	-40.849	-61.3536	69.9406	114.023	262.137	-65.8058	-7.9858	-35.5277	14.5475	33.8019	-4.15827	-26.3175	33.8812	-65.2078	5
NCL	gi|55956788|ref|NP_005372.2|	-30.6225	-28.0658	-16.6334	-14.5434	-41.7792	-4.21913	-3.37923	0.667262	1091.69	-9.96095	-15.9888	-37.9922	-23.6805	17.5784	-17.9614	-9.09225	-28.8889	1
RPS27A	gi|294459921|ref|NP_001170884.1|	-9.2655	-6.12781	-5.76267	-6.21549	-13.8041	24.744	-2.36849	6.01248	-9.03483	7.77792	20.6056	-12.1359	87.2961	25.3042	34.4231	-4.76876	-11.0344	5
SERBP1	gi|66346679|ref|NP_001018077.1|	-10.9095	-8.55632	-5.82271	-6.78015	-14.6611	3.37489	2.25412	16.1554	-9.99741	1.86987	-4.68108	-13.5778	-9.8176	-4.93865	4.79819	374.582	-11.2034	1
PCNA	gi|33239451|ref|NP_872590.1|	-8.83897	-8.57458	-0.70585	-2.69617	-11.0194	-2.55518	479.47	-5.56844	-8.18809	-1.45727	-4.2344	-8.84739	-7.9799	-5.6619	-3.05012	-7.69526	-8.1021	1
C1QBP	gi|4502491|ref|NP_001203.1|	-22.201	-15.2099	-11.7758	-18.5476	47.1943	17.7557	20.6243	76.3413	-20.8133	-17.1817	-18.5204	-28.2378	-30.3501	-17.6315	-6.733	362.201	-28.5376	4
GNB2L1	gi|5174447|ref|NP_006089.1|	-7.49132	-12.2716	-10.1037	-10.6922	-23.5087	39.4069	28.1144	81.7618	2.99901	1.53698	-9.86004	-23.1051	-11.6165	-4.14571	42.9993	45.783	-11.4265	5
gi|387527974|ref|NP_001248342.1|	gi|387527974|ref|NP_001248342.1|	-2.49515	-2.15243	-1.20966	-2.33463	-6.26967	7.58002	5.06816	8.15187	-2.39994	1.63441	-2.61681	-4.21416	1.65915	-0.628044	50.0449	-2.22883	-4.25273	1
PSMD2	gi|25777602|ref|NP_002799.3|	16.0453	3.52426	-3.57541	-3.24715	-0.032286	2.98246	11.1616	4.11148	12.9876	-3.68232	-3.83293	-8.71417	-3.96442	-1.69948	-4.04079	12.1487	-0.298752	0
PSMC1	gi|24430151|ref|NP_002793.2|	2.45119	-2.56137	-0.5476	-1.54421	6.43409	4.31512	3.27457	15.8682	2.08182	-2.15489	-2.25569	-4.83801	-1.61175	-0.995627	-0.633208	3.44059	-3.83893	0
gi|389616156|ref|NP_001254503.1|	gi|389616156|ref|NP_001254503.1|	-1.89064	-5.92363	2.64475	-3.72667	-8.28017	30.9114	14.0668	16.7588	-1.27536	-0.762943	-2.61401	-5.06443	-0.030978	-0.631695	-2.81807	12.0636	-3.09362	1
HNRNPF	gi|148470406|ref|NP_001091676.1|	-10.4192	-8.72039	-1.88593	-6.38758	-12.6933	-2.62324	-5.0909	0.972015	-3.6423	5.07793	-5.72973	-12.6637	-1.92594	10.8017	304.229	2.07972	-10.9137	1
ACTR1A	gi|5031569|ref|NP_005727.1|	2.84887	-4.4841	-2.00886	-4.36733	63.255	5.66002	5.39639	11.4878	-4.7706	-3.50455	-2.4226	-6.94625	-5.19168	-2.7645	4.85125	-3.06789	-5.78396	1
KIAA1967	gi|24432106|ref|NP_066997.3|	-5.7544	-6.42701	-2.88407	-4.00942	-8.15812	-1.20825	-2.64541	-2.92812	-5.33601	-3.4541	-3.942	-8.54517	-4.35235	-4.25863	-1.55715	403.044	-7.21166	1
ATP1A1	gi|21361181|ref|NP_000692.2|	1.25909	-3.83619	-3.44807	-3.51073	-8.4343	8.79767	12.441	17.3318	6.47076	-1.26347	37.0862	-6.71096	4.74155	-2.00918	-3.60736	-1.76819	-4.80818	1
gi|365192532|ref|NP_001242941.1|	gi|365192532|ref|NP_001242941.1|	3.46638	-5.45272	-3.24281	-3.99921	-8.2764	24.4977	23.9488	27.1774	4.5979	-3.66403	-1.19736	-8.77422	-7.12077	-0.464277	14.4934	17.2568	-6.72895	3
EIF4A1	gi|4503529|ref|NP_001407.1|	-4.78787	-9.95169	-6.01664	-6.65574	-7.57326	3.06146	14.0491	67.6643	7.25023	-3.50984	-5.82936	-5.91173	0.832655	4.64467	5.63666	22.5367	-11.1397	2
RANBP2	gi|150418007|ref|NP_006258.3|	7.7342	-1.83291	-2.1171	-1.76323	-4.67973	8.62327	23.5964	8.76692	-2.11254	-1.2288	-1.85051	-1.93767	-3.16432	-2.12923	-0.165697	3.44059	-3.18236	1
MDH2	gi|21735621|ref|NP_005909.2|	-2.53671	1.40017	-2.02017	-3.26223	-6.71213	7.47936	9.29887	26.4388	-4.91694	6.9169	-1.95893	-3.26763	4.15022	9.79955	-0.684743	-1.50913	-5.55138	1
YBX1	gi|34098946|ref|NP_004550.2|	-3.30923	-2.73815	-2.06223	-1.50708	-5.21029	19.0267	1.76916	3.46392	7.87536	-1.78885	-1.46189	-4.67551	-3.53595	5.04061	-2.29468	32.2949	6.60464	1
PPP1CA	gi|4506003|ref|NP_002699.1|	0.242916	32.4181	-0.604048	-0.673582	-0.939886	2.16663	-0.658371	0.363847	2.66639	-0.807611	0	-1.58418	0	1.69898	-0.797147	2.14814	-1.55752	1
TMPO	gi|73760405|ref|NP_001027454.1|	17.5247	-3.75566	-1.53167	-2.75256	-1.30909	3.09485	3.81261	0.294382	12.3806	-0.120662	-1.96197	-0.393474	-4.09311	47.1026	-1.35095	6.30049	-3.74057	1
gi|394953908|ref|NP_001257411.1|	gi|394953908|ref|NP_001257411.1|	2.05258	1.1837	1.61255	-1.45253	-2.84881	9.69944	2.24128	6.09344	6.40982	-1.49776	-1.45775	-2.62985	-2.10758	-0.427293	-1.62278	0.499211	-1.08066	0
PSMB5	gi|4506201|ref|NP_002788.1|	-0.907533	-0.039347	-1.43113	-1.1371	-2.35471	1.86255	0.878738	2.41927	6.1749	-1.47487	-1.2552	-3.48557	-0.800856	0.477103	18.8592	1.88411	-0.930194	0
RPLP0	gi|16933546|ref|NP_444505.1|	-6.21129	-7.11234	-4.18273	-4.4418	-10.6281	-1.07993	-3.55506	-3.93467	412.089	-3.54309	-3.63658	-9.46971	-7.41557	-1.31133	0	-5.50135	-7.8651	1
DYNLL1	gi|83267868|ref|NP_001032584.1|	-1.19937	2.99543	8.55026	-1.17775	-2.20992	16.9521	-1.28143	3.20506	-1.14776	0.952006	-1.34095	-2.81022	-1.79321	0.284942	2.00514	-2.01351	0.715539	0
LDHA	gi|260099723|ref|NP_001158886.1|	-2.2847	-2.19016	-0.964312	-0.982977	-2.69461	2.57996	1.19643	4.84717	20.7909	-0.677587	-1.12476	-2.02672	0.803331	0.335724	4.32216	0.932984	-2.26388	1
RPL5	gi|14591909|ref|NP_000960.2|	-3.28151	-6.05089	-1.3881	-3.80493	-7.782	4.73504	4.45579	5.16083	133.267	-3.27858	-1.80308	-7.51297	-3.93589	8.71257	0	11.0895	-5.84082	1
PSMA6	gi|23110944|ref|NP_002782.1|	-0.506241	-1.98512	-1.30283	-0.868121	-2.16013	4.22916	8.75428	5.64234	-0.445476	-1.11929	-0.806275	-2.57638	-1.89155	-0.164434	13.4149	1.06711	-0.163721	0
EIF5	gi|37537716|ref|NP_892116.2|	-0.250418	-0.951019	0.319867	0.708855	0.287257	7.04964	5.17826	7.99256	-0.850316	-0.596581	-1.03819	-1.26026	-0.857453	0.195324	-1.01926	-1.57367	-1.84882	0
TIMM13	gi|11024700|ref|NP_036590.1|	0.102025	-1.18284	0.280432	-1.18692	-1.51808	-0.532819	1.53156	3.19213	-1.83967	1.719	-1.24154	-0.316677	11.6865	0.608019	-0.045006	-1.83955	-0.780395	0
SSB	gi|10835067|ref|NP_003133.1|	-1.51545	-5.65682	-2.6411	-3.54467	-7.59425	4.42449	9.18003	8.46338	58.1347	-3.15952	-3.18523	-6.57962	-5.33004	-3.55074	-1.43793	38.9881	4.03412	2
DNAJC10	gi|24308127|ref|NP_061854.1|	-0.275362	-1.89208	2.73271	0.795804	-1.358	0.758243	5.27806	13.091	-1.07482	-0.711431	-0.827039	-1.71799	-1.7815	0.59872	-1.53574	-0.045514	0.405663	0
ST13	gi|19923193|ref|NP_003923.2|	-2.75864	-1.97986	-1.4132	-1.52717	-3.04165	3.0028	0.986321	1.25634	11.3347	-1.21208	-0.851421	-3.39931	-1.49531	-1.67835	80.9932	-2.38776	-2.88009	1
TAGLN2	gi|4507357|ref|NP_003555.1|	0.410494	-2.10482	0.829594	-1.29286	-2.95935	4.01813	13.804	10.2022	0.093544	-0.970393	-1.08704	-1.48923	-0.838108	-1.13163	-0.066904	5.52215	-2.25527	0
SEC23A	gi|38202214|ref|NP_006355.2|	-2.20513	-2.17966	-1.07679	-1.39114	3.64365	3.1783	5.06986	-0.655777	32.1801	-1.09097	-1.12213	-1.01953	-2.15907	-1.38356	-1.02058	1.75934	-2.25076	1
CTPS	gi|148491070|ref|NP_001896.2|	3.1442	-2.06058	-0.993873	-1.49451	-2.29048	0.449214	10.4151	-0.865971	8.93226	0	-0.456068	-2.34204	2.37102	2.06266	-1.04036	3.02191	0.367923	0
gi|336176064|ref|NP_001229528.1|	gi|336176064|ref|NP_001229528.1|	-1.31249	-0.673584	1.32471	16.5664	-2.63246	2.04994	3.65142	1.47542	-0.897642	0.897297	-0.321291	-1.55485	-0.563006	-0.329674	-1.11395	-1.56533	2.12411	0
NCAPD2	gi|178056552|ref|NP_055680.3|	5.46099	0.287709	-1.17561	-0.988438	-0.614381	5.59802	4.84276	0.268682	5.68951	-0.828198	-0.843781	-2.83237	-2.52089	-1.32393	-1.08633	7.08358	3.11218	0
RPS12	gi|14277700|ref|NP_001007.2|	-1.28433	0.97444	-0.924607	-0.690857	-2.06641	-0.284787	3.37634	3.63136	2.88877	-0.886347	-0.917512	-1.42729	-1.57076	0.061859	-0.855368	19.8061	0.542444	0
SF3B1	gi|54112117|ref|NP_036565.2|	-2.30644	-2.47583	0.525598	-1.77414	-4.12363	-0.342702	4.80764	3.24766	2.17662	-1.27282	-1.30399	-3.74614	-2.84055	7.56714	0	53.8608	-0.264299	1
COPB2	gi|4758032|ref|NP_004757.1|	-2.45701	-4.41952	-2.52514	-2.52201	173.294	0.536877	-1.32605	-1.23956	1.19034	-2.80641	-1.07001	-6.51173	-3.09158	-3.30074	0	-2.25672	-5.54359	1
PSMD12	gi|4506221|ref|NP_002807.1|	-0.755021	-0.817584	-1.40826	-1.06084	6.26962	0.184009	7.36714	10.8898	6.44943	-1.30762	-0.851022	-3.08665	-1.2172	-1.69861	-1.46237	6.30648	-2.87192	0
STRAP	gi|148727341|ref|NP_009109.3|	-0.910654	-1.43967	-0.852495	-0.741474	-1.55346	0.642251	0.268664	5.35431	-1.64206	3.53433	-0.91202	-1.5774	-0.058522	0.884267	34.9527	-0.037014	-1.6595	1
CPSF2	gi|34101288|ref|NP_059133.1|	2.66916	-2.17312	1.04486	-1.20802	-2.0739	-0.06453	0.740263	-1.95217	-2.83333	-0.788109	-1.31096	0.021603	-0.145941	0.031023	0	55.2138	-2.16243	1
HNRNPUL1	gi|21536320|ref|NP_653333.1|	-1.63659	-2.35291	-1.32534	-1.48708	-3.30989	-0.703114	0.91083	-1.07874	28.5388	-1.19066	-1.33522	-2.9636	4.23896	5.64876	-1.38201	8.22118	1.14203	1
MAGED2	gi|41350320|ref|NP_957516.1|	-1.47648	-1.44462	8.52708	3.08755	-1.79084	0.454478	1.17666	0.924577	-0.432204	-0.877407	-0.688882	7.15364	-0.131235	-0.429443	-0.832044	0.930761	0.069181	0
NIPSNAP1	gi|193211616|ref|NP_003625.2|	-0.996393	0.21315	1.83374	-0.278412	-2.39902	0.002292	4.97735	3.87468	36.5924	-1.58487	-0.876981	-3.63267	-2.75329	-1.24754	0	0.317221	7.57933	1
UBAP2L	gi|188497758|ref|NP_055662.3|	-4.82709	-4.5103	-2.10553	-3.36265	-7.52506	-0.317653	-3.00118	-3.06053	-3.4214	-1.06786	-1.08344	-6.15098	-4.64418	-3.29377	-1.37705	332.231	-3.73727	1
ACTN1	gi|194097350|ref|NP_001123476.1|	1.54418	-0.647101	0	0	-1.18891	2.82588	1.30835	0	17.4094	0	0	-1	-0.815091	0	3.09313	3.15151	-0.178247	0
RPL23A	gi|17105394|ref|NP_000975.2|	-2.19799	-1.96568	-0.940162	-1.3172	-0.789293	2.75706	-0.374234	-1.4092	9.10238	-0.761746	0	-2.47757	-1.72832	-1.15095	0	-1.28675	56.6162	1
TARDBP	gi|6678271|ref|NP_031401.1|	-1.94224	-1.72796	-0.87765	-1.17612	-2.62927	0.541631	2.59692	1.44259	1.97181	-0.978043	-1.10835	-2.13172	-1.11471	-1.21554	-1.1245	44.1468	0.491679	1
TUFM	gi|34147630|ref|NP_003312.3|	-0.550976	-1.49633	-0.774686	0	-1.83481	1.31879	4.49499	4.20402	-1.43225	9.99078	2.15895	-1.61755	-1.56718	-0.764322	-0.246535	1.9813	4.589	0
PRKAR2A	gi|4758958|ref|NP_004148.1|	-1.14296	-1.07205	0	-0.787963	-0.472581	13.4625	4.86155	5.11657	3.01973	-0.661959	-0.742781	1.43695	-1.02102	-0.704286	-0.72432	0.261417	-0.802928	0
NUCKS1	gi|56118310|ref|NP_073568.2|	-1.82293	-0.906012	0.13755	-1.17206	0	75.2579	-1.26018	-0.369948	-1.80189	3.31609	1.59198	-2.31798	2.02143	2.49509	2.31847	-1.6453	-0.933012	1
2016-09-02	gi|56549640|ref|NP_006146.1|	-1.24385	-1.47111	-0.802129	-0.857091	-0.506566	-0.451171	3.99887	3.70783	9.14568	-0.830503	-0.892833	-0.60092	-1.41157	-0.979975	2.24993	5.08096	-1.54118	0
OGDH	gi|51873036|ref|NP_002532.2|	2.47538	-0.932518	0.700003	-1.04813	-2.4247	11.5829	2.17091	-0.059852	5.44739	-0.718125	-0.732523	5.28908	-1.48588	2.99457	-0.919446	0.115015	-1.98266	0
SFPQ	gi|4826998|ref|NP_005057.1|	0.20325	-2.17229	-0.952383	-1.32559	-3.04979	-0.571798	-0.463851	-1.44993	7.6719	-1.21107	-1.10885	-2.67977	-2.11275	0.818723	-1.3046	72.622	-2.24742	1
BAT1	gi|18375623|ref|NP_542165.1|	-1.98386	-1.898	-1.08296	-1.21233	-2.1252	-0.565738	0.356654	0.172901	-0.381333	-0.991916	-0.74259	-0.658276	-0.073338	2.33402	-0.649134	50.0138	-1.92392	1
STOML2	gi|7305503|ref|NP_038470.1|	-1.15531	-1.55823	-0.820798	-0.919321	-2.28816	-0.308629	0.501103	-0.848937	4.73436	-0.947897	-0.933407	-2.14588	0.23731	-0.817375	0.73966	37.8459	-1.80881	1
G3BP1	gi|38327552|ref|NP_938405.1|	-0.465899	-1.48685	0	0.783119	1.16734	2.90686	2.11766	-1.13763	26.4284	-0.689932	0	-2.13237	-1.6336	-1.02039	-0.878933	6.86206	-0.049797	1
SNRPE	gi|4507129|ref|NP_003085.1|	-0.497392	-1.02501	1.14485	-0.556977	-0.557535	1.15383	-0.269489	-0.688654	0.303195	-0.518803	-0.606674	-1.3189	-0.049771	0.98425	-0.62224	15.4212	0.708665	0
IARS	gi|94721241|ref|NP_002152.2|	-1.22434	-1.30014	0.782319	0.440412	-1.65528	2.08749	6.25731	2.48938	-0.285097	-0.837287	-0.795137	-0.234559	-1.44693	0.709159	0	7.44127	-0.938425	0
HAX1	gi|13435356|ref|NP_006109.2|	-1.29794	-0.652941	0	0.55424	-1.7123	-0.0192	2.05242	2.23243	0.752306	0.859629	10.2094	-1.47054	3.54957	-0.811914	0	-1.01835	3.93626	0
FUS	gi|283135173|ref|NP_001164408.1|	-3.57239	-3.72538	-2.40234	0	-3.33657	-0.778673	-1.79782	-2.84334	1.55229	-1.52143	0	-3.21074	-4.10332	-2.4452	0	272.005	-3.90469	1
DYNLL2	gi|18087855|ref|NP_542408.1|	-0.65815	-0.610877	0	-0.465742	0	8.35024	0.599599	0.689605	1.14071	1.56023	0	1.10585	-0.720322	1.20105	0.199956	0.101864	-0.267385	0
C22orf28	gi|7657015|ref|NP_055121.1|	-1.4315	-1.49807	0.775095	-1.14346	-2.55942	-0.4967	2.77171	2.04482	5.64048	-0.866549	-0.725372	-1.2019	-1.57245	-0.543636	0	30.8643	-0.646442	1
SLC1A5	gi|5032093|ref|NP_005619.1|	-0.58379	-0.882541	-0.382926	-0.531836	-1.04653	9.33166	5.06171	0.28211	1.38292	-0.525226	-0.188586	-1.15102	-0.674227	-0.042477	-0.105665	1.19337	0.204076	0
UBQLN1	gi|16753203|ref|NP_038466.2|	7.24762	6.26556	-0.63226	-0.290861	-1.59543	0	1.88372	0	13.4032	0	-0.57206	-0.873814	-1.01199	-0.582769	-0.678751	1.87168	-0.772549	0
DCTN4	gi|208431793|ref|NP_001129115.1|	0.760651	1.77225	-0.594016	-0.7423	-1.66012	0.444649	4.00627	11.309	-0.880132	-0.407708	0	-1.15119	-1.04056	-0.394293	1.23484	2.25583	-1.24168	0
UBQLN2	gi|16753207|ref|NP_038472.2|	-0.363805	0	-0.41007	0	-1.03988	3.17363	0.282773	10.6731	1.29727	0.214989	-0.423933	0.094203	-0.507272	0.825538	-0.456561	1.04213	-0.624422	0
SF3A1	gi|5032087|ref|NP_005868.1|	-1.49955	-1.2887	-0.73795	-1.0114	-2.16581	1.92858	4.6501	6.78944	2.13078	-0.86823	0	0.105736	-1.22066	-1.01751	0	30.9597	-1.30037	1
SND1	gi|77404397|ref|NP_055205.2|	-1.22118	0	0	-0.715419	-1.55642	0.434736	1.29451	0.560566	20.1489	-0.566504	-0.582086	-0.71996	-1.05295	0.602648	0	9.48997	-0.937566	1
BSG	gi|38372919|ref|NP_001719.2|	-0.179709	-1.33466	0	-0.997515	-2.29816	0.712258	1.1931	-1.14443	27.1397	-0.918139	0	-2.17205	-1.25811	2.90001	-0.383825	7.40803	-0.392253	1
SART3	gi|7661952|ref|NP_055521.1|	5.69197	2.50339	-0.924235	-1.13054	-1.62534	2.15043	7.3706	-0.55989	4.66204	0	0	-0.886164	-1.73924	-1.10697	0	7.57891	-1.55103	0
RPL13	gi|15431297|ref|NP_000968.2|	3.58662	5.38901	4.05994	-1.19902	-3.06316	0.559819	-1.28143	-1.32782	14.4691	-1.24664	-1.13257	-2.81022	0	0.284942	0	-1.68753	20.6282	1
SF3B2	gi|55749531|ref|NP_006833.2|	-1.57866	-1.69437	-0.91043	-1.272	-2.6949	-0.266946	4.2282	5.67336	-1.94752	-1.12716	-0.757507	-0.635839	-1.93005	-0.800716	0	69.7508	-2.16551	1
SMARCA4	gi|192807312|ref|NP_001122316.1|	14.9792	3.12852	-1.06215	-0.232525	-1.587	-0.551864	0.823403	1.01842	-1.32459	0	0	14.9049	-1.8203	-1.08067	-1.15513	3.42644	-1.05506	0
gi|392494084|ref|NP_001254739.1|	gi|392494084|ref|NP_001254739.1|	-0.035242	4.64038	-0.743068	-0.139206	0.886378	-0.153169	0.274363	-0.899297	4.29607	-0.798601	0	-1.8367	-1.28197	-0.878257	0	0.15861	12.5311	0
gi|395132436|ref|NP_001257419.1|	gi|395132436|ref|NP_001257419.1|	2.68093	2.89366	-0.506035	-0.841504	-1.37411	0.679707	1.25507	-0.150943	10.8847	-0.613627	0	-1.38816	-1.12629	-0.811367	0	-0.006285	9.76389	0
PGAM1	gi|4505753|ref|NP_002620.1|	-0.22463	0.993038	-0.248862	0	-1.59543	2.13674	12.7051	6.30732	-0.614303	0	-0.57206	-1.4696	-0.351167	0.285924	2.05943	-0.142882	-1.2418	0
PSMA1	gi|23110935|ref|NP_683877.1|	1.80379	0.021852	0	0	-0.870838	1.57021	4.00215	-0.006684	19.5391	0	0	-1.35876	-1.40748	-0.548816	1.91657	2.11611	-1.43391	0
PTCD3	gi|38683855|ref|NP_060422.4|	-1.23822	-1.27662	-0.457011	14.7848	-1.71252	1.24566	2.87531	2.02796	-1.23085	0	0	-1.671	-1.25128	-0.76779	0	8.54801	4.11677	0
SNRPA1	gi|50593002|ref|NP_003081.2|	-1.01679	-0.924534	0	-0.542419	-0.686838	-0.120213	-0.454882	-0.583841	0.071886	-0.414122	-0.577557	-0.900403	-0.955818	0.250174	0	40.293	-0.720316	1
UGGT1	gi|9910280|ref|NP_064505.1|	-1.52627	-1.04584	0	-0.923678	-1.72298	0	-0.491743	0.279143	26.0051	0	-0.34991	-1.06927	0.969435	-1.00661	2.07014	-0.420997	1.56498	1
GART	gi|209869995|ref|NP_001129478.1|	-1.17298	-1.11389	0	-0.58505	-1.65027	2.6884	3.33095	-0.791421	29.4828	-0.570187	0	-1.43101	-1.15462	0.573182	-0.450027	2.16957	-0.744886	1
RPL30	gi|4506631|ref|NP_000980.1|	-0.91435	-0.843441	0	-0.662175	-1.56454	0.091614	0.582544	1.14372	23.4399	-0.06138	0	-1.21198	-0.996543	0.744633	0	1.97208	0.027019	1
SEC23B	gi|289629265|ref|NP_001166216.1|	-0.660624	-0.746831	0	0	2.55973	-0.031192	1.29471	0.10086	18.2173	0	-0.475317	-1.00341	-0.818501	-0.195796	0	3.7159	-0.696631	0
CETN2	gi|4757902|ref|NP_004335.1|	-0.237466	0.596894	1.71791	-0.78429	21.1446	0	-0.91789	-0.891041	0.715907	0	0	-1.25489	-1.30307	-0.674151	0	-0.069981	3.25019	1
IMMT	gi|154354962|ref|NP_001093639.1|	1.50676	-0.570114	-0.48969	-0.400201	-1.21524	8.83882	1.79463	1.92964	3.33674	-0.460764	-0.477013	-1.08941	-0.641996	-0.202581	0	1.04803	-0.202056	0
NUP153	gi|24430146|ref|NP_005115.2|	6.41515	-0.855626	-0.755153	-0.891062	-2.03203	0	2.37588	3.66747	0.119751	-0.705233	0	-0.733774	0	-0.910484	-0.433989	24.7125	-1.54335	1
BAG3	gi|14043024|ref|NP_004272.2|	-0.574552	0.46093	0	0	1.16319	0	1.03561	-0.346388	-0.448715	-0.522147	-0.553312	-0.294615	4.02414	-0.325348	10.3223	-0.738216	-1.02597	0
TP53	gi|187830777|ref|NP_001119584.1|	-1.34376	-0.484313	-0.693388	0.462593	17.2309	0	-0.42882	1.60134	-0.40192	-0.732201	-0.763366	-1.63229	-0.67654	0	0	7.38413	0.180981	0
RPS27	gi|4506711|ref|NP_001021.1|	-0.692741	2.35399	0	2.06996	0	-0.183139	-0.473506	0.418391	-0.690192	-0.330359	-0.361524	-0.669249	-0.201572	0	0	-0.071394	19.1472	0
C14orf156	gi|13654278|ref|NP_112487.1|	-0.546724	-0.463998	-0.58632	28.6383	-1.27185	-0.163425	-0.304726	-0.648658	1.47042	0	0	-1.13565	-0.977272	0	0	3.33454	1.03656	1
CBARA1	gi|116256483|ref|NP_006068.2|	-1.03887	-1.00341	-0.564949	5.29359	0.505713	-0.13493	0.458215	-0.424313	1.64139	0	0	-0.731818	0	-0.663734	0	-0.413281	18.4245	0
RPL27A	gi|4506625|ref|NP_000981.1|	2.14601	4.89322	-0.277654	1.29558	-1.9429	0.531119	0.526098	-0.951278	8.04926	0	0	-1.48837	0	-0.694657	0	0.742413	12.7363	0
GIGYF2	gi|156766043|ref|NP_001096616.1|	-1.48776	-1.12198	0	-0.511465	-1.74779	-0.195091	6.27781	-0.061995	0.776237	0	0	-1.66443	-0.824889	-0.988297	-0.81052	56.9592	-1.48257	1
PRDX4	gi|5453549|ref|NP_006397.1|	2.98825	-1.17181	0	-0.60591	-1.64047	-0.247195	-0.252339	0.972896	33.2714	0	-0.704539	-0.840757	-1.05911	-0.619048	-0.695639	4.34145	-0.462589	1
TRMT112	gi|7705477|ref|NP_057488.1|	-1.62009	-1.50856	-0.880764	-0.806513	63.5069	0.449802	-0.973513	-0.713567	-1.45363	-0.880212	0	-1.40316	-1.51847	0	-0.833447	-1.16618	1.16833	1
RPL26	gi|4506621|ref|NP_000978.1|	-0.678825	-0.902409	-0.514447	-0.449716	-0.782414	0	-0.54951	0	4.87139	-0.477936	0	0	-0.658501	-0.596399	0	0.485453	44.3064	1
WDR77	gi|13129110|ref|NP_077007.1|	3.13713	-1.96583	0	-0.632243	-2.49418	0	-1.43283	0.086948	3.21396	0	-1.09804	-2.30163	-1.73653	0	-0.930207	86.3031	-2.29981	1
EDC4	gi|45827771|ref|NP_055144.3|	2.02611	0.405883	-0.396656	0.000334	-1.23279	-0.285149	9.34559	1.10668	1.33258	-0.498239	0	-1.1739	-0.9378	-0.637005	0	3.17684	-0.169301	0
ACBD3	gi|15826852|ref|NP_073572.2|	-0.64857	-0.433911	0	0	-0.53238	-0.168415	10.91	3.29451	2.61665	-0.381505	0	-0.590231	-0.662042	0	0.399043	0.002225	-0.305482	0
ILF3	gi|212549553|ref|NP_060090.2|	-1.58986	-1.23339	0	-0.696847	-1.40619	0	-0.968838	-0.17679	17.8512	0	0	-1.2407	-0.839238	4.56249	0	33.0947	-0.829904	1
ATAD3A	gi|283436220|ref|NP_060658.3|	-0.338986	-0.821767	0	21.2547	-0.75734	-0.017446	2.43093	1.4697	-0.632778	0	0.772855	-0.540718	0	-0.168303	0	-0.060827	1.43403	1
CKAP4	gi|19920317|ref|NP_006816.2|	-0.178476	-1.01874	-0.555988	-0.669957	-0.855828	-0.33826	6.12961	1.12037	1.16444	-0.074351	-0.566932	-1.3627	-1.00173	2.163	0	24.4428	-1.07274	1
ASH2L	gi|157412280|ref|NP_004665.2|	0.526043	1.05387	-0.321149	-0.19658	-1.20534	-0.25998	0.727954	0.034185	-0.582534	0	0	-0.893024	-0.33829	-0.249136	0	17.7508	-0.90817	0
PPP6R3	gi|255918194|ref|NP_001157633.1|	-0.249579	-1.50074	-0.661662	-0.960542	-2.12837	-0.435122	2.23861	0.248619	-1.38577	-0.846021	-0.865489	0	-0.867314	-0.699524	73.8493	-0.802741	-1.18687	1
RPL12	gi|4506597|ref|NP_000967.1|	0	-1.30547	-0.01395	-0.637568	-0.903873	-0.060302	0.552963	-0.597438	49.4889	-0.599394	0	-1.51863	-1.09782	-0.839315	0	3.23817	3.66224	1
RPL11	gi|15431290|ref|NP_000966.2|	-1.51727	-2.06308	-1.26833	0	0	-0.689316	-1.59309	-0.204807	162.878	-1.14926	0	-2.08684	-2.23265	-1.51205	0	-0.943326	-1.9485	1
NAA10	gi|10835057|ref|NP_003482.1|	-0.20002	-0.897567	-0.330905	-0.444874	0	2.69783	-0.545074	-0.532894	2.06477	0	0	-1.14898	-0.656887	0	0	0.498367	31.529	1
KHDRBS1	gi|5730027|ref|NP_006550.1|	-1.90998	-3.1887	0	0	-3.31011	0	-2.91882	-2.31849	-3.14292	-0.985148	0	-3.18428	-1.86933	-2.73647	0	374.228	-2.50504	1
ATP6V1A	gi|19913424|ref|NP_001681.2|	-0.770002	-1.0517	0	1.71607	-1.62873	-0.227218	0.927781	4.32545	23.0442	-0.557748	0	-1.47468	-1.11633	-0.756022	-0.680656	3.94616	-1.05939	1
JUP	gi|12056468|ref|NP_068831.1|	-1.16572	-0.866743	0	-0.590813	-0.857117	0	-0.786327	1.58317	38.9019	2.71326	0	-1.23916	-0.815707	-0.04019	-0.371061	0.603598	0	1
ERP29	gi|5803013|ref|NP_006808.1|	-1.11857	-1.08312	0.353379	-0.690594	1.30472	0.54806	7.06293	1.23897	-1.02396	0.77325	-0.645412	4.2766	-0.204725	-0.589485	3.10742	-0.781114	-1.04639	0
SF1	gi|295842307|ref|NP_973726.2|	-0.786928	-0.616695	0	-0.465798	-1.0977	0	0.186407	-0.506296	7.10484	0	0	-0.364058	-0.725956	-0.067354	-0.277795	19.2505	-0.536079	0
HNRNPR	gi|5031755|ref|NP_005817.1|	-1.06047	0	0	0	0.789655	0	-0.513116	-0.575376	2.53352	0	0	-0.791824	-0.936639	8.56923	0	28.6723	0.708665	1
PFAS	gi|31657129|ref|NP_036525.1|	-0.119765	-0.596825	0	-0.703901	-1.56413	-0.331737	8.36726	1.17908	8.03061	-0.535866	0	-1.32356	-0.537283	-0.730179	-0.335903	3.04991	0.422414	0
RG9MTD1	gi|117647226|ref|NP_060289.2|	0.987024	-0.942611	-0.560563	-0.541947	-1.40424	0	0.903151	-0.668407	2.67525	0	0	-1.22611	-0.55195	-0.657886	-0.520961	-0.891015	26.2557	1
RPL9	gi|67944630|ref|NP_001020092.1|	-1.60368	-1.4855	-1.01625	-1.14351	0	-0.565738	-1.13506	-1.25213	98.3026	-0.727007	0	-2.31774	-0.907573	-1.2092	0	-0.3452	1.91992	1
C14orf166	gi|7706322|ref|NP_057123.1|	-0.908929	-0.404672	-0.573607	-0.568036	-1.02966	-0.146475	0.833581	0.953589	2.04998	-0.572653	0	-1.26959	0	0	0	18.8136	4.14019	0
gi|394581981|ref|NP_001257382.1|	gi|394581981|ref|NP_001257382.1|	-0.577654	-0.518564	-0.474225	6.20083	-1.174	0	2.44834	-0.553289	4.07469	0	0	-0.76133	0.906499	-0.161341	0	3.8365	-0.653563	0
CNOT1	gi|42716275|ref|NP_057368.3|	2.96215	0.792601	-0.516457	0	-0.476879	-0.188068	7.77662	6.63682	-0.97408	0	0	-0.944369	-0.975377	-0.265029	0	6.11751	-0.941943	0
LAP3	gi|41393561|ref|NP_056991.2|	-0.882544	-0.620118	0	-0.509605	-1.19715	0.323586	-0.323629	0.415493	29.7056	-0.471432	0	-1.03987	-0.841896	-0.522744	-0.005628	2.97728	-0.912907	1
MRPL15	gi|7661806|ref|NP_054894.1|	-0.220989	0.991274	0.305909	7.24524	-1.11441	-0.220106	0.554905	-0.489768	0	0	-0.448778	-0.653778	-0.742669	1.1489	0	0.843378	6.31205	0
POLR2B	gi|4505941|ref|NP_000929.1|	0.771077	0.096053	0	1.67304	-1.15235	0.917376	1.40584	-0.542735	0.959833	-0.445844	0	-1.05798	0	-0.392856	0	2.73515	10.2761	0
NCBP1	gi|4505343|ref|NP_002477.1|	-1.20471	-0.963088	-0.693388	-0.807357	-1.66785	0	-0.668723	0	3.35504	0	0	-1.63229	-1.26247	-0.307253	0	56.7197	-0.960586	1
SDF2L1	gi|56243533|ref|NP_071327.2|	-1.06023	0	0	0.757605	5.7533	-0.347183	-0.476837	1.04006	-1.01828	0	-0.196881	-0.833294	-1.11496	-0.761073	3.72751	-0.891616	25.5255	1
SRRT	gi|192807332|ref|NP_001122324.1|	-1.80838	-1.78474	-1.94929	-2.0417	-3.84945	0	-2.1753	0	-3.43672	0	0	-2.5235	-1.11492	-1.85838	-1.24556	319.169	-2.35265	1
GTF3C2	gi|78482617|ref|NP_001030598.1|	4.29742	25.2812	3.4839	-0.741551	0.893998	-0.330347	1.30254	-0.411791	-1.26375	-0.609312	0	-1.34932	0	0	0	-0.999532	-1.23723	1
MRPL23	gi|223468571|ref|NP_066957.3|	0.404248	0.486974	0.500298	-0.394244	-0.984816	0.108282	0	0.449544	-0.61113	0	0	-0.632696	0.160141	0.083151	0	-0.329717	13.2987	0
RPL14	gi|78000183|ref|NP_001030168.1|	2.61827	-0.714364	0	-0.668734	0	0	-0.735535	1.33733	21.7586	0	0	-1.31892	-0.953518	-0.210379	0	0.857561	6.94257	1
SSRP1	gi|4507241|ref|NP_003137.1|	-0.954167	0	0	-0.61375	-1.33875	0	1.44975	0.245579	6.37821	0	-0.515333	1.06875	-0.872871	-0.072919	-0.59366	2.60914	10.3354	0
DDX47	gi|20149629|ref|NP_057439.2|	0	-0.165317	-0.335629	1.64545	0.455883	0	-0.940509	-0.989928	5.43426	0	0	-1.74258	-1.20505	0	0	0.249183	38.2961	1
RFC2	gi|31563534|ref|NP_852136.1|	-0.875943	-0.657203	-0.49974	0.54569	0	-0.047986	0	0	4.41838	7.29704	0.263828	19.539	-0.835295	-0.519444	0	-0.76937	-0.738615	0
EIF2S3	gi|4503507|ref|NP_001406.1|	-0.875943	0	0	0	-1.18065	-0.255042	-0.016128	3.02054	30.8329	0	0	-0.741152	-0.648697	0.085177	-0.546232	-0.430908	3.27722	1
MRPS31	gi|186928854|ref|NP_005821.2|	-0.011365	-0.814786	0	11.9417	-1.08685	-0.010465	0.893844	0.998851	-0.629287	-0.449371	0	-0.929562	-0.797774	-0.539269	0	1.63628	8.02792	0
SPTLC1	gi|5454084|ref|NP_006406.1|	-0.960187	-0.972368	0	1.73681	-1.31859	-0.114234	0.530653	-0.106744	-0.944903	-0.540413	16.6291	-0.649032	2.25111	-0.361879	-0.498688	0	3.86033	0
EWSR1	gi|253970500|ref|NP_053733.2|	-1.11571	-1.25996	0	-0.779958	-1.77145	-0.287756	-0.374022	0.388464	-1.22334	0	0	-0.935089	0	-0.639329	0	73.6642	-1.31365	1
CTNNA1	gi|55770844|ref|NP_001894.2|	3.70304	0.269869	0	-0.785636	-1.5762	-0.0192	2.05242	1.25262	26.0515	0	0	-1.32454	-0.766259	-0.812406	0	2.94357	-0.801765	1
SRRM2	gi|118572613|ref|NP_057417.3|	0	-1.63348	0	-1.0575	-0.23651	-0.554972	-1.3244	-0.906925	4.28544	-1.03811	0	-2.27117	-1.34228	-1.2202	0	99.1909	0	1
USP11	gi|24234683|ref|NP_004642.2|	2.39163	-0.274437	0	49.5546	-1.29452	-0.259383	-0.733222	0	-1.16263	0	-0.589412	1.65841	-1.08958	0	0	0	1.69174	1
gi|314122241|ref|NP_004629.3|	gi|314122241|ref|NP_004629.3|	0	-0.865444	0	0	-1.21349	-0.061122	0.716544	-0.495205	2.08423	-0.4747	0	-1.14455	-0.848432	-0.526012	-0.556084	40.9519	-0.561105	1
PTPLAD1	gi|117168248|ref|NP_057479.2|	3.94312	0	0	2.95947	-0.847984	11.3947	1.52449	-0.551923	3.21238	0	-0.656079	-0.987037	-0.724071	-0.291696	0	3.61857	2.1466	0
GNB1	gi|11321585|ref|NP_002065.1|	-1.28274	-1.25911	0	-0.132457	-2.05564	-0.458441	-0.661274	0	94.7489	0	-0.687113	-1.42701	0	0	0	6.75927	-1.67275	1
ABT1	gi|7019319|ref|NP_037507.1|	-0.807639	-0.329621	-0.291296	2.08004	2.02629	-0.03796	0.008935	-0.460462	-0.723748	0	0	-1.09617	0	0	0	-0.773198	23.8014	1
MRPL43	gi|28872734|ref|NP_115488.2|	1.58288	0.7658	2.91486	14.7078	-0.449349	0.512828	0	0	-0.504677	0	0	-0.877094	0	-0.457229	0	-0.40313	0.971876	0
LMNA	gi|27436946|ref|NP_733821.1|	0.767585	0	-0.590486	0	-0.833107	0	0	-0.708305	-0.419359	0.039254	0	6.78273	0	52.7489	0	-0.950862	0	1
STT3B	gi|30578410|ref|NP_849193.1|	-0.059982	-0.533336	-0.407085	-0.444535	-0.435419	0.518798	24.7513	-0.463769	-0.586277	0	0	-0.869134	0	0.394029	0	4.46313	0	1
MRPS7	gi|186928852|ref|NP_057055.2|	-0.724279	3.4767	-0.228775	23.63	0	0	-0.513852	-0.498851	-0.782292	-0.442278	0	-0.8941	0	-0.125972	0	-0.53884	6.80456	1
IDH3A	gi|5031777|ref|NP_005521.1|	1.06905	-0.835513	0	-0.497908	-0.764213	-0.031192	2.3622	-0.216837	27.3568	0	0	0	-0.822287	-0.559996	0	3.7159	-0.696631	1
HNRPDL	gi|14110407|ref|NP_112740.1|	0	0	0	0	0	0.087171	0	0	1.15322	0	0	0	0	1.13947	0	20.9452	0	1
CDC73	gi|40018640|ref|NP_078805.3|	1.54343	-0.324439	0	7.57963	-0.476963	-0.199206	-0.352996	-0.475639	2.83308	0	-0.427878	0	0	-0.463608	0	5.03787	2.39922	0
NHP2L1	gi|51317376|ref|NP_001003796.1|	1.00324	-0.728746	-0.162084	-0.276053	-0.986955	0	1.6122	-0.058091	2.19267	0	0	-0.980594	0	0	0	22.3174	-0.498199	1
GRSF1	gi|149193321|ref|NP_002083.3|	-0.635921	-0.786108	0	0	-1.10965	-0.221942	-0.17803	-0.491605	41.7659	0	-0.439131	-0.664797	-0.615597	-0.486344	0	0.413527	-0.756019	1
CUL4B	gi|121114298|ref|NP_003579.3|	0.013326	-0.22597	0	-0.484017	-1.15235	0	-0.45364	-0.502416	30.9083	0	0	0	-0.79072	-0.497156	0.721388	2.73515	-0.627177	1
BAG4	gi|6631075|ref|NP_004865.1|	-0.798664	-0.618563	0	-0.467665	5.89829	-0.216402	0.577127	-0.510031	0	1.00657	-0.23661	-0.961657	2.61895	0	18.695	-0.584021	-0.645563	0
DHX30	gi|20336290|ref|NP_055781.2|	-1.1581	-1.01874	0	2.86535	-1.59674	0	-0.783748	-0.607922	47.9429	0	0	-1.3745	0	1.64866	0	-0.101855	1.13831	1
PGAM5	gi|281604136|ref|NP_001164014.1|	0.760634	-0.494363	-0.533407	-0.5954	-1.12801	0	-0.562149	-0.632199	35.5951	0	0	0	0	-0.541888	0	0.384335	5.83861	1
EXOSC10	gi|50301240|ref|NP_001001998.1|	-0.590887	-0.638595	-0.38254	-0.394244	0.341388	0	-0.461045	-0.431043	26.3885	0	0	-0.863939	0	0	0	-0.04024	2.6668	1
BAG5	gi|62548854|ref|NP_001015048.1|	-0.848867	0	-0.479433	0.218563	-1.1786	0	4.94927	-0.434885	0.469101	3.12935	0	-0.99313	16.6428	0	0	0	4.05652	0
FAR1	gi|24308324|ref|NP_115604.1|	0	-0.669557	0	8.60051	0	0	0.322936	5.91912	-0.642092	-0.338539	2.21797	0.531621	0.098217	0	0	-0.371	2.012	0
DLG1	gi|148539578|ref|NP_004078.2|	-0.852312	-0.544538	0	-0.52688	-1.12157	0	-0.485056	0.117954	46.9232	-0.456316	0	-0.729336	0	-0.553158	0	-0.37183	-0.918548	1
XPO5	gi|22748937|ref|NP_065801.1|	-1.14497	-0.346999	-0.61872	0.441086	0.0397	-0.206625	2.51133	0.712989	31.5914	0	0	-1.3628	-1.08544	0	0	1.51586	-0.763522	1
COX5A	gi|190885499|ref|NP_004246.2|	-1.37052	-1.28012	1.15547	0	-1.62634	0	-0.18743	-0.082423	9.82163	0	1.48107	-1.30006	-1.23962	0	0	38.2753	-1.36112	1
HRNR	gi|57864582|ref|NP_001009931.1|	-2.13953	0	0	0	-2.07501	0	-0.282371	2.76281	-1.65783	1.32065	7.59953	-1.63551	6.53177	14.0328	25.5462	-0.39534	-1.80978	1
SF3B4	gi|5032069|ref|NP_005841.1|	-0.787283	-0.647101	-0.484588	0	0	0.363792	-0.490197	0.109385	-0.637946	0	-0.473612	-0.73105	-0.815091	-0.509342	0	58.5357	-0.886103	1
GLG1	gi|224586815|ref|NP_001139138.1|	-0.083966	-0.302317	-0.551674	-0.524169	29.9349	-0.289664	0.137555	-0.579367	1.28291	0	0	0	0	-0.554066	0	2.5701	-0.718825	1
MRPS35	gi|16950603|ref|NP_068593.2|	-0.450781	0.236735	0.33943	17.1367	0	0.036785	2.70208	-0.482319	-0.345917	0	0	0	0	0.721166	0	1.87252	1.73229	0
gi|336020355|ref|NP_663719.2|	gi|336020355|ref|NP_663719.2|	-0.620937	-0.756141	-0.162084	1.33291	2.17223	0	0	0	-0.551466	0	0	0	0	0	0	-0.687057	37.4513	1
BAG2	gi|4757834|ref|NP_004273.1|	-0.764272	-0.740636	1.10864	-0.438841	0	0	0.680302	-0.475639	-0.592212	2.24681	-0.427878	-0.892874	4.64733	-0.463608	0	-0.671553	17.7255	0
PPP6C	gi|183603929|ref|NP_001116827.1|	-0.323642	-0.716681	0	0.952567	-0.841588	0	1.23721	-0.451684	-0.218778	-0.338539	-0.415901	0	-0.475142	-0.441164	24.2222	-0.554848	0.225731	1
EPB41L2	gi|4503579|ref|NP_001422.1|	-0.409166	0	-0.250098	-0.339877	-0.348513	0.28487	-0.021219	-0.254454	22.5681	0	0	-0.68735	0	0	0.75815	-0.456233	-0.454711	1
MTHFD2	gi|94721354|ref|NP_006627.2|	0	-2.49636	0	-4.38646	-5.98429	0	-1.36173	-2.94157	1004.91	0	0	-2.66425	-2.47934	0	-3.68989	-4.54103	-6.00313	1
CDK11A	gi|148763345|ref|NP_277071.2|	-0.495494	0.084643	0.768131	0	12.5187	0	-0.107547	-0.062544	0.130417	0	0	-0.711888	-0.511045	0	0	0.257352	0.714604	0
CTCF	gi|5729790|ref|NP_006556.1|	0	-1.20448	0	0	-0.921869	0	-0.851987	-0.8083	-1.11032	0	0	0	0	-0.797779	0	-0.006728	79.4454	1
WDR11	gi|13324688|ref|NP_060587.8|	-1.21095	0	0	-0.607137	-1.64538	0.903025	-0.823	-0.625536	-0.148247	0	0	-0.841984	0	0	0	-0.93507	79.3619	1
SF3A3	gi|5803167|ref|NP_006793.1|	0.332003	-0.716681	0	0	-0.704797	-0.187229	-0.317064	0.397941	2.97681	0	0	0.158464	0	0.424241	0	23.0277	-0.770681	1
UQCRC1	gi|46593007|ref|NP_003356.2|	-0.752402	0	-0.407085	0	-1.03391	0	-0.063346	-0.463769	6.08816	-0.406361	0	0	-0.662166	-0.274408	0.958285	26.7494	-0.622432	1
RPL7L1	gi|50053872|ref|NP_940888.2|	2.5307	0.239021	0.597735	-0.350939	0.947048	-0.155256	0	0	-0.058911	0	0	0	0	0	0	0	21.0245	1
RRS1	gi|14719402|ref|NP_055984.1|	2.22	8.40132	4.68658	-0.654699	-1.23247	0	0	0	0.290402	0	0	-0.800787	0	0	0	-0.674754	18.9108	0
RPF2	gi|39930469|ref|NP_115570.1|	0.1021	0.173008	-0.039981	0	-0.88691	0	0	0	4.48591	0	0	-0.652368	0	0	0	0.013013	23.4502	1
CEBPZ	gi|42542392|ref|NP_005751.2|	-0.818331	3.78387	-0.500197	-0.570926	3.22693	0	0	0	0.952925	0	0	0	0	0	0	-0.754013	36.011	1
TNIK	gi|239735580|ref|NP_001155032.1|	0	-0.496195	0	2.12338	14.8141	0	0	0	-0.511982	0	0	0	0	0	0	-0.286347	9.50766	0
MRPL39	gi|27886570|ref|NP_542984.2|	0.751735	1.30975	-0.308078	18.3951	0.026611	-0.127267	0	0	-0.520273	0	0	-0.764657	0	0	0	2.1377	0.244953	0
PGD	gi|40068518|ref|NP_002622.2|	-0.595608	0	1.61463	-0.270176	-0.632442	0.75399	0.250243	-0.384536	27.819	-0.327964	0	-0.555545	0	-0.379276	0	-0.482493	-0.544035	1
RAVER1	gi|123173757|ref|NP_597709.2|	-0.554543	87.5028	-0.76822	-0.660267	-0.926572	0	-0.926276	0	-0.029825	0	-0.702311	0	0	0	-0.777175	-0.667806	-1.21423	1
DSG2	gi|116534898|ref|NP_001934.2|	0	-0.842282	0	-0.540486	-1.222	-0.03796	0.008935	0.902617	46.4946	-0.463119	-0.478701	-0.833318	-0.82527	0	0	-0.754332	-0.67919	1
MAGOH	gi|4505087|ref|NP_002361.1|	-0.60725	-0.294764	1.98817	0	0	0	2.89594	0	0.065855	0	-0.421943	-0.939533	2.33609	-0.274408	0	22.8102	0	1
TJP1	gi|116875765|ref|NP_783297.2|	-0.809114	0	0	0	-1.62265	0	-0.679798	0	117.89	0	0	0	0	0	0	-1.06341	-1.18649	1
TJP1	gi|116875767|ref|NP_003248.3|	-1.12946	0	0	0	-4.50573	0	-1.00014	0	337.233	0	0	0	0	0	0	-1.70409	-1.82718	1
KIAA0090	gi|22095331|ref|NP_055862.1|	-0.509467	-0.473964	0	-0.323067	-0.669502	0	0.422525	0.074215	1.28679	0	0	-0.65373	0	0.089995	0	15.8384	1.03371	0
OSBPL8	gi|18079218|ref|NP_065892.1|	-0.716831	-0.947929	0	-0.646133	-1.43329	0	-0.255183	0	0.328947	0	0	0	0	-0.420626	0	0.970567	57.2331	1
MRPL10	gi|22547114|ref|NP_660298.2|	-0.392636	-0.508432	0	11.3236	0	0	-0.00469	0	-0.056048	0	0	-0.609031	0	-0.232914	0	3.83433	5.1439	0
gi|379030588|ref|NP_001243778.1|	gi|379030588|ref|NP_001243778.1|	-0.768182	0	0.391159	-0.258661	-0.975361	0	0.668572	0	26.3913	0	0	-0.687272	0	0	0	0.558994	6.672	1
DDX50	gi|13129006|ref|NP_076950.1|	-0.585429	-0.19939	0	0	-0.792608	0	0	0	25.9314	0	0	0	0	0	0	1.19863	4.10849	1
NOC2L	gi|157694511|ref|NP_056473.2|	0.768236	2.91603	-0.090625	0	2.5057	0	0	0	2.45469	0	0	0	0	0	0	-0.639418	16.5033	0
RRP1	gi|4503247|ref|NP_003674.1|	-0.917724	-0.863979	0	-0.592292	-0.802824	0	-0.560595	-0.545594	0.193673	0	0	0	0	0	0	-0.825004	59.3598	1
CHD8	gi|282165704|ref|NP_001164100.1|	-0.449366	0	0	0	1.07061	0	0	-0.311415	0.109356	0	0	-0.593629	0	0	0	21.7308	0.758037	1
ZNF574	gi|154744870|ref|NP_073589.4|	-0.383034	2.78586	0.027158	0.706691	3.05536	0	-0.394984	0	0	0	0	-0.791352	0	0	0	-0.435879	14.1905	0
CPSF1	gi|56676371|ref|NP_037423.2|	0	-0.662141	0	-0.511243	0.239253	-0.25998	0	-0.529642	-0.652986	-0.47307	0	-1.13597	0	0.060486	0	57.4528	-0.90817	1
TFAM	gi|4507401|ref|NP_003192.1|	2.84898	-0.579069	-0.38254	4.0824	0	0	0.374539	0	-0.569914	0	0	2.49554	0	17.7472	0	-0.53497	-0.347947	0
GNAS	gi|18426900|ref|NP_536351.1|	0	-0.468167	0	0	0	0	-0.239241	-0.209239	43.4314	0	-0.294678	0	0	0	0	0	0	1
GNAS	gi|117938759|ref|NP_536350.2|	0	-0.462267	0	0	0	0	-0.227441	-0.197439	42.5448	0	-0.288778	0	0	0	0	0	0	1
GNB2	gi|20357529|ref|NP_005264.2|	0	-0.807732	0	0	0	0	0	0	65.6271	0	0	0	0	-0.392856	0	-0.31947	-0.627177	1
DDX52	gi|38569505|ref|NP_008941.2|	-0.517799	-0.591874	0	2.53647	-0.642393	0	-0.409488	-0.394487	3.09614	0	0	-0.759773	0	0	0	0.220175	21.1299	1
NOL10	gi|171460958|ref|NP_079170.2|	5.65931	0.957249	0	0	-0.970017	0	0	0	2.50035	0	0	0	0	0	0	-0.812425	34.0663	1
C8orf33	gi|12751497|ref|NP_075568.1|	-0.5726	0	0	3.92442	1.43358	0	0	0	22.9165	0	0	0	0	0	0	-0.387162	4.2338	1
GNL3	gi|45593130|ref|NP_055181.3|	-0.508013	0.201423	0	0.955911	0	-0.094034	1.88958	0.007524	1.64886	0	0	-0.580144	0	0	0	0.374131	14.6338	0
NOC4L	gi|13129068|ref|NP_076983.1|	1.49591	5.50344	-0.007103	2.84208	0	0	0	0	-0.882288	0	0	0	0	0	0	-0.852468	37.7809	1
CSNK1E	gi|23199991|ref|NP_689407.1|	-0.436667	-0.214081	0	17.4455	-0.643845	0	0	0	-0.42841	0	0	-0.58093	0	0	0	1.16538	5.07545	0
DDX28	gi|256773275|ref|NP_060850.2|	-0.695292	4.80149	0.972224	21.8253	0	0	0	0	-0.767799	0	0	-0.954007	0	0	0	-0.265411	9.79796	1
RBBP5	gi|53759148|ref|NP_005048.2|	2.75915	-0.611199	0.055329	-0.309403	0	0	0	-0.346202	0	-0.347577	0	0	-0.528142	-0.39889	0	35.6089	-0.563648	1
gi|388240801|ref|NP_116126.3|	gi|388240801|ref|NP_116126.3|	0.935052	0	-0.184812	0	-0.732103	0	-0.536298	-0.088395	6.4065	-0.39315	0	1.08519	0	27.8765	0	-0.582154	0	1
HJURP	gi|83816964|ref|NP_060880.3|	0.585451	1.58134	0	5.97062	-0.034189	0	0	-0.523042	0	0	0	-1.01688	-0.647034	0	0	0	32.0315	1
EPB41L5	gi|40254949|ref|NP_065960.2|	0.050862	-0.437565	0	0.701725	-0.643845	0	0	0	0.134754	0	0	0	0	0	0	-0.110456	24.1702	1
ZBTB11	gi|166235167|ref|NP_055230.2|	2.02611	5.58922	-0.396656	0	2.89332	0	0	0	-0.70838	0	0	0	0	0	0	0	31.3441	1
UPF1	gi|18375673|ref|NP_002902.2|	0	0	0	-0.299811	-0.647259	-0.129691	-0.366611	-0.399354	4.99784	0	0	0	0	0	0	27.1783	2.08677	1
ZNF629	gi|122937229|ref|NP_001073886.1|	0.025464	1.99387	0.333532	0.676327	-0.388892	0	0	0	-0.40742	0	0	0	0	0	0	0	17.915	0
ZNF192	gi|56699473|ref|NP_006289.2|	-0.318043	5.20136	-0.250053	-0.487545	6.08296	0	0	0	0	0	0	0	0	0	0	0	28.0955	1
DDX10	gi|13514831|ref|NP_004389.2|	3.35787	4.71575	0.104576	0	5.45453	0	0	0	0	0	0	0	0	0	0	-0.632466	24.9651	1
C10orf2	gi|39725942|ref|NP_068602.2|	-0.815587	0	0	0	0	0	0	0	-1.29067	6.27768	-0.792227	77.7528	0	1.94751	0	-0.769227	-1.39369	1
gi|316983156|ref|NP_001186912.1|	gi|316983156|ref|NP_001186912.1|	1.1808	0	0	-0.414886	-0.947496	0	-0.481686	-0.272061	-0.218778	0	0	0.158464	0.098217	-0.451631	0	31.0881	0	1
PARP2	gi|110825961|ref|NP_005475.2|	1.10187	0	0	-0.610727	0	0	0	0	60.3783	0	0	-1.08042	0	3.34501	0	0	-0.889153	1
USP48	gi|52630449|ref|NP_115612.4|	-0.539619	-0.534259	-0.315325	1.28335	-0.837234	0	0	0	-0.525104	0	0	-0.618208	0	0	0	-0.499717	40.3951	1
HELLS	gi|21914927|ref|NP_060533.2|	-1.57621	-1.56439	0	-4.38506	0	0	-1.44689	0	0	0	0	-2.83458	0	0	0	-9.95252	1270.71	1
XRCC4	gi|12408647|ref|NP_071801.1|	2.76048	20.615	0	0	0	0	-0.362165	0	0.760473	0	-0.306174	-0.563612	-0.480215	0.972878	0	-0.428143	0	1
TP53BP1	gi|213972634|ref|NP_001135451.1|	23.5119	0	3.77791	0	-0.616935	0.263363	-0.305963	-0.36903	-0.378508	0	0	-0.708857	-0.493022	-0.36377	0	0.7816	0	1
LBR	gi|37595752|ref|NP_919424.1|	-5.03676	-4.19186	-1.38515	0	0	-1.22853	0	0	-4.55319	0	0	-3.4773	0	-2.86618	0	477.499	0	1
H2AFY	gi|20336746|ref|NP_613075.1|	38.9695	0	0	-0.540486	0	0	0	0	9.24898	0	0	0	0	0	0	-0.773198	3.35241	1
SDAD1	gi|153791300|ref|NP_060585.2|	-0.746808	0	-0.41892	0	-1.05758	0	0	0	3.39061	0	0	0	0	0	0	-0.56878	48.3822	1
NOP14	gi|55769587|ref|NP_003694.1|	0.185657	1.7134	0	-0.043838	0	0	0.239507	0	-0.327324	0	0	0	0	0	0	-0.27655	18.0292	0
RCL1	gi|157426877|ref|NP_005763.3|	0.668094	4.73633	0	-0.072824	-0.85147	0	0	0	0.021288	0	0	0	0	0	0	0	26.45	1
ZNF771	gi|214831364|ref|NP_001135777.1|	0	1.61819	0	0.175935	4.61961	0	0	0	-0.643035	0	0	-1.01018	0	0	0	0	41.1355	1
RPP14	gi|149192851|ref|NP_001092253.1|	-0.362139	-0.10229	-0.114388	9.79921	-0.569318	0	0	0	0	0	0	-0.354138	0	0	0	-0.365759	10.5294	0
ZNF498	gi|64368880|ref|NP_660090.2|	3.5632	3.07723	-0.293263	0	-0.226228	0	0	0	0	0	0	0	0	0	0	0	23.3264	1
MLLT11	gi|5802968|ref|NP_006809.1|	0	0	0	2.91506	-0.59507	0	-0.362165	0	0	0	0.623698	-0.406055	18.887	0.480778	0	0	1.49188	0
CAPRIN1	gi|42558250|ref|NP_005889.3|	0	-0.708501	0	0	0	0	-0.304794	-0.452801	37.4576	0	0	-0.8764	0	0	0	8.95639	-0.762501	1
DDX41	gi|21071032|ref|NP_057306.2|	0	-0.5853	0	-0.204594	44.8991	0	0	0	1.40637	0	0	0	-0.576794	0	0	-0.550758	-0.612299	1
TIMELESS	gi|222136585|ref|NP_003911.2|	0	0	0	-0.426068	-0.9211	0	-0.456839	-0.23479	46.6907	0	0	-0.381974	0	-0.439207	0	-0.542424	-0.745833	1
TRIM33	gi|74027249|ref|NP_056990.3|	4.61674	18.3976	2.79368	0	0	0	0	-0.248967	-0.495654	0	0	-0.43953	0	0	0	-0.261856	0	0
PDCD11	gi|70980549|ref|NP_055791.1|	-0.515189	-0.05891	-0.229175	0	0	0	0	0	32.6852	0	0	0	0	0	0	0	2.05725	1
GNL2	gi|7019419|ref|NP_037417.1|	-0.653615	0.307287	0	0.706691	0	0	0	0	10.0371	0	0	0	0	0	0	0	24.3006	1
ZFP62	gi|289547560|ref|NP_689496.4|	3.13575	2.68539	-0.000241	0	0	0	0	0	-0.629936	0	0	0	0	0	0	0	31.9259	1
PAK1IP1	gi|55769546|ref|NP_060376.2|	-0.557857	-0.047797	0	0.267828	8.11584	0	0	0	-0.299143	0	0	0	0	0	0	0	22.3728	1
DIMT1L	gi|7657198|ref|NP_055288.1|	0	-0.591874	0	15.3888	-0.828567	0	-0.356879	0	4.38298	0	0	0	0	0	0	0	12.9743	0
ZNF24	gi|190610012|ref|NP_008896.2|	-0.486072	-0.288189	0	0.164504	-0.462305	0	0	0	0.864845	0	0	0	0	0	0	0	27.4839	1
ZNF189	gi|37574608|ref|NP_932094.1|	0.29272	32.9508	0	0	0	0	0	0	0	0	0	0	0	0	0	0	7.9388	1
PNPLA6	gi|260656037|ref|NP_001159583.1|	1.23475	0	0	10.5726	0	0	0	0	5.06597	0	0	-0.734194	0	8.5595	0	0	1.6058	0
RSL1D1	gi|118498359|ref|NP_056474.2|	0	-0.541377	0.041144	0	0	0	-0.423879	0	44.1956	0	0	0	0	-0.403618	0	-0.178947	0.173261	1
FERMT2	gi|201861813|ref|NP_001128471.1|	0	-0.366373	0	-0.215476	0	0.035788	-0.035653	0.396988	0.026957	0	0	0	0	0	20.4209	1.02324	-0.324648	1
DUSP11	gi|205277447|ref|NP_003575.2|	-0.564594	-0.405972	0.160689	3.436	0	0	0	0	-0.121101	0	0	0	0	0	0	0	30.1292	1
ZNF770	gi|46094072|ref|NP_054825.2|	0.253485	1.75346	0	0	0	0	0	0	-0.467521	0	0	-0.557914	0	0	0	0	31.2869	1
CHD1	gi|68299795|ref|NP_001261.2|	0	0	0	0	0	0	0	0	54.1211	0	0	0	0	0	0	0	-0.518224	1
ZNF768	gi|146198654|ref|NP_078947.3|	-0.011864	-0.358341	0.590252	0	0.313657	0	0	0	0	0	0	0	0	0	0	-0.323799	20.311	1
ZNF589	gi|148528984|ref|NP_057173.2|	4.70422	18.0564	3.50499	0	0	0	0	0	0	0	0	-0.111291	0	0	0	0	2.08677	0
RBM34	gi|238859597|ref|NP_055829.2|	-0.439626	-0.427808	-0.155648	0	0	0	0	0	27.9307	0	0	-0.561416	0	0	0	0.716066	0.029162	1
IQGAP3	gi|39753961|ref|NP_839943.2|	0.1368	-0.150831	0	14.7882	0	0	0	0	-0.141676	0	0	0	0	0	0	0	0.106437	0
POLR1B	gi|212286172|ref|NP_001131076.1|	-0.393698	0	0	14.2595	0.195961	0	0	-0.036665	5.46693	0	0	0	0	0	0	0	0.637999	0
RAP1GDS1	gi|155030192|ref|NP_001093896.1|	0	-0.403866	0	0	23.3045	0	0	0	1.77748	0	-0.230377	0	0	0	0	-0.369324	-0.399633	1
COX2	gi|251831110|ref|YP_003024029.1|	-0.047949	0	0	0	0	0	-0.34477	0	5.22432	0	-0.115459	0	0	0	0	24.3466	-0.369189	1
DKC1	gi|215599015|ref|NP_001135935.1|	-0.667358	0	0	-0.504642	-0.770947	0	0	0	14.6204	0	0	-0.73949	0	0	0	48.9789	-0.902981	1
CXorf57	gi|193804923|ref|NP_060485.4|	120.53	0	0	0.188163	-1.83481	0	0	0	0	-0.673328	0	-0.946348	0	-0.987182	0	2.4408	-0.889399	1
SPEN	gi|14790190|ref|NP_055816.2|	0.196982	4.80634	0	0	0	0.29589	1.37691	0	-0.47611	0	0	-0.569214	0	0	0	22.5447	0	1
LEMD2	gi|31044432|ref|NP_851853.1|	7.41866	0	0	0	0	0	0	0	-0.099767	0	0	1.87384	0	16.822	0	1.30889	0	0
UBTF	gi|115529451|ref|NP_001070151.1|	0	0	0	0	0	0	0	0	190.321	0	0	0	0	0	0	0.536914	-1.48663	1
UBTF	gi|7657671|ref|NP_055048.1|	0	0	0	0	0	0	0	0	99.8761	0	0	0	0	0	0	3.67276	-1.1177	1
CBX8	gi|10190682|ref|NP_065700.1|	-1.58597	-0.846773	0	-0.330667	118.304	0	0	0	-0.837618	0	0	0	0	0	0	0	-1.5227	1
FARP2	gi|7662310|ref|NP_055623.1|	0	-0.526986	0	-0.290078	0.810136	0	-0.409488	0	40.4317	0	0	0	0	0	0	0	-0.36755	1
ZNF184	gi|222831664|ref|NP_009080.2|	13.8767	27.9677	1.929	0	0	0	0	0	-0.594167	0	0	-0.900694	0	0	0	0	-0.798546	1
PPP1R10	gi|25777671|ref|NP_002705.2|	0	0	0	0	-0.078729	0	-0.248876	0	1.44021	0	0	0	-0.357867	0	0	21.8093	-0.324648	1
BLM	gi|4557365|ref|NP_000048.1|	0	0	0	0	0	0	0	0	2.80488	0	0	33.0522	0	0.023304	0	-0.461653	-0.523195	1
PSME2	gi|30410792|ref|NP_002809.2|	-0.059492	0	0	0	0	0	0.328455	0	25.2859	0	0	-0.454234	-0.365711	0	0	-0.217252	0	1
gi|311771637|ref|NP_001185706.1|	gi|311771637|ref|NP_001185706.1|	-0.494293	0	-0.23765	-0.201057	-0.733667	0	-0.267858	0	15.9305	0	0	0	0	0	0	15.6256	0	0
ECH1	gi|70995211|ref|NP_001389.2|	0	0	0	0	-0.524857	0.02409	0	0	0.837819	0	0.052935	6.60995	0	-0.240312	11.7856	-0.343529	0	0
UTP18	gi|118344456|ref|NP_057085.2|	0	0	0	0	-0.841588	0	0	0	9.90248	0	0	0	0	0	0	0	39.5664	1
FAM91A1	gi|84000432|ref|NP_659400.2|	0	-0.875129	0	-0.454536	0	0	0	0	3.64837	0	0	0	0	0	0	0	65.6313	1
GSG2	gi|56790919|ref|NP_114171.2|	-0.082481	-0.047027	0	0.405666	0	0	0	0	0	0	0	0	0	0	0	0	27.1683	1
gi|307219238|ref|NP_001182534.1|	gi|307219238|ref|NP_001182534.1|	0	1.64009	-0.135443	1.36519	0	0	0	0	0	0	0	0	0	0	0	0	26.0322	1
PHLDB3	gi|157266264|ref|NP_942147.3|	0	-0.31499	0	1.86194	0	0	0	0	0	0	0	0	0	0	0	0.257268	20.4288	1
RECQL4	gi|284005309|ref|NP_004251.3|	-0.34483	-0.333012	0	12.9589	1.95782	0	0	0	0	0	0	0	0	0	0	0	4.83215	0
TOP2A	gi|19913406|ref|NP_001058.2|	4.46153	0	0	2.00492	0	0	0	0	33.894	0	0	0	0	0	0	-0.558889	1.96755	1
ZNF100	gi|194018565|ref|NP_775802.2|	11.2015	8.17354	10.1305	0	0	0	0	0	0	0	0	0.387208	0	0	0	0	-0.536371	0
POLDIP3	gi|29837655|ref|NP_115687.2|	-0.468079	0	0	-0.148629	-0.681238	0	0	0	-0.447106	0	0	0	0	0	0	36.9458	0.266093	1
NEURL4	gi|53829368|ref|NP_001005408.1|	0	0	0	-0.148629	0	0	0	0	-0.432114	1.34645	-0.282772	27.5766	0	-0.174907	0	0	-0.35117	1
CDC42BPB	gi|115527097|ref|NP_006026.3|	0	0	0	-0.344881	72.0433	0	0	0	-0.911853	0	0	0	0	0	0	-0.664674	-0.948683	1
TJP2	gi|42518070|ref|NP_004808.2|	0	-1.84125	0	0	-5.1456	-0.749513	0	-1.01917	373.018	0	0	0	0	0	0	0	-1.89525	1
KIAA0564	gi|57863271|ref|NP_055873.1|	-0.415684	-0.403866	0	25.2144	2.48255	0	-0.286368	0	0	0	0.001344	0	0	0	0	0	-0.193984	1
PARG	gi|70610136|ref|NP_003622.2|	0	0	0	-0.560388	0	0	-0.627189	0	75.0471	0	0	-0.74609	0	0	0	0.147262	-0.689141	1
VRK3	gi|71164886|ref|NP_057524.3|	0.601022	0	0	0	0	0	0	0	5.65006	-0.296193	0	1.98314	0	22.4728	0	0	0	1
gi|308199413|ref|NP_001184033.1|	gi|308199413|ref|NP_001184033.1|	5.16782	10.4828	0	-0.438492	0	0	0	0	-0.698372	0	0	0	0	0	0	26.9911	0	1
FASTKD2	gi|209969832|ref|NP_001129666.1|	0	0	0	12.7898	0.726717	0	-0.158231	0	-0.071049	0	0	0	0	0	0	-0.020276	1.76715	0
WRAP53	gi|221136866|ref|NP_001137464.1|	0	0	0	0	0	0	-0.34477	0	0.416835	0	0	0	0	0	0	39.0305	-0.108675	1
RAF1	gi|4506401|ref|NP_002871.1|	-0.436667	0	0	26.5979	0	0	-0.178036	0	-0.394721	0	0	-0.58093	0	0	0	-0.403023	4.36486	1
gi|385198059|ref|NP_001245237.1|	gi|385198059|ref|NP_001245237.1|	-0.479985	0	0	0	0	0	0	0	41.0748	0	0	0	-0.459661	0	0	-0.405153	-0.132275	1
CSTF3	gi|4557495|ref|NP_001317.1|	0	0	-0.145648	0	-0.610998	0	0	0	1.1116	0	0	0	0	0	0.308869	30.2305	0	1
S100A9	gi|4506773|ref|NP_002956.1|	0.089889	-0.393517	0	0	0	0	-0.158522	0	-0.375208	14.1121	0	4.46194	-0.159293	0.688196	-0.202139	0	0	0
S100A11	gi|5032057|ref|NP_005611.1|	-0.564594	0	0	37.6009	0	0	0	-0.36903	-0.121101	0	-0.328039	-0.657821	-0.380454	0.007304	0	-0.019554	0	1
SIRT1	gi|7657575|ref|NP_036370.2|	-1.62617	0	0	0	-2.37685	0	0	0	-1.31248	0	0	0	0	0	0	0	163.842	1
MYO9B	gi|194272142|ref|NP_001123537.1|	0	0	0	5.60085	-0.485398	0	0	0	0	0	0	0	0	0	0	-0.323799	20.311	1
MCM8	gi|19923727|ref|NP_115874.3|	0	0	0	3.06232	0	107.607	0	0	0	0	0	0	0	0	0	-0.812425	-0.94682	1
ZBTB48	gi|4885419|ref|NP_005332.1|	0	-0.358341	0	0	-0.473748	0	0	0	0	0	0	0	0	0	0	30.1461	0.307031	1
CCNB1	gi|14327896|ref|NP_114172.1|	0	0	0	-0.108828	0	0	-0.142228	22.371	0	0	0	0	0	0	0.049984	0.01173	-0.286725	1
ZNF197	gi|11386193|ref|NP_008922.1|	6.84782	19.9546	1.15156	0	0	0	0	0	0	0	0	-0.518293	0	0	0	0	-0.460589	0
ZNF791	gi|190886444|ref|NP_699189.2|	5.09186	22.8239	4.91941	0	0	0	0	0	0	0	0	-0.665726	0	0	0	0	-0.600228	1
NOP10	gi|8923942|ref|NP_061118.1|	0	0	0	0	0	0	-0.248876	0	6.47094	0	0	0	0	0	0	20.7031	-0.393373	1
ZNF613	gi|21362003|ref|NP_079116.2|	10.3667	25.6879	0.813936	0	0	0	0	0	0	0	0	-0.724544	0	0	0	0	0	1
MST4	gi|109633028|ref|NP_001035918.1|	0	0	0	0	0	0	-0.358861	0	0	0	-0.429833	-0.900694	-0.594816	0	76.5256	0	0	1
ERLIN1	gi|154800489|ref|NP_001094096.1|	-0.429575	0	0	0	0	0	0	0	-0.408602	0	0	-0.541314	0	0.258618	0	36.2323	0	1
HELB	gi|32455236|ref|NP_387467.2|	0	0	0	0	0	0	0	0	0	2.6929	0.11329	69.8582	0	-0.549551	0	0	0	1
CASK	gi|186700629|ref|NP_001119527.1|	-1.43409	0	0	-0.681518	-1.74486	0	0	0	140.157	0	0	-0.916366	0	0	0	-0.797874	0	1
HOXA5	gi|24497517|ref|NP_061975.2|	0	0	0	-0.09829	0	0	0	0	-0.167199	0	0	0	0	0	0	0	37.6336	1
HOXB6	gi|23503237|ref|NP_061825.2|	-0.335941	0	0	0	-0.416962	0	0	0	0	0	0	0	0	0	0	0	28.0273	1
CCNA2	gi|4502613|ref|NP_001228.1|	0	0	0	76.3006	-0.688127	0	0	0	0	0	0	0	0	0	0	0	-0.737341	1
RBM28	gi|187960109|ref|NP_060547.2|	-0.553195	0	0	0	0	0	0	0	51.1222	0	0	0	0	0	0	-0.421893	0.173261	1
HNRNPA0	gi|5803036|ref|NP_006796.1|	0	0	0	0	0	0	0	0	14.2542	0	0	0	0	1.92115	0	21.6909	-0.538945	1
KRBA1	gi|116292168|ref|NP_115923.2|	10.2328	21.0792	0	0	0	0	0	0	0	0	0	-0.515041	0	0	0	0	-0.458092	1
C1orf163	gi|282396088|ref|NP_075565.2|	0	-0.396697	0	-0.245799	0	0	0	0	0	0	4.5828	0	0	0.812639	26.8479	-0.362155	0	1
PNN	gi|33356174|ref|NP_002678.2|	0	0	0	0.219563	1.55778	0	0	0	-0.40742	0	0	0	0	0	0	31.6608	0	1
RFWD3	gi|71143112|ref|NP_060594.3|	0	0	0	-0.430951	0	0	0	0	0	0.214989	47.6733	9.78967	0	0	0	0	0	1
OSBPL5	gi|14149740|ref|NP_065947.1|	0	0	0	0	0	0	0	0	0	0	0	0	0	0	0	0	27.2805	1
C17orf75	gi|45505147|ref|NP_071739.2|	0	0	0	0	0	0	0	0	0	0	0	0	0	0	0	-0.241187	26.1	1
URB1	gi|194394141|ref|NP_055640.2|	0	0	0	0	0	0	0	0	40.1837	0	0	0	0	0	0	0	0.359575	1
DGCR8	gi|298358598|ref|NP_001177255.1|	0	0	0	0	0	0	0	0	-0.368574	0	0	0	0	0	0	40.7682	-0.440883	1
GNAI3	gi|5729850|ref|NP_006487.1|	0	0	0	0	0	0	-0.554736	-0.536115	86.3525	0	0	0	0	0	0	0	-0.695613	1
NKAP	gi|168229156|ref|NP_078804.2|	0	0	0	0	18.9205	0	0	0	0	0	0	0	0	0	0	0.045351	-0.269915	0
ANXA2	gi|209862831|ref|NP_001129487.1|	-0.528853	0	0	0	0	0	0	0	47.8688	-0.193829	0	-0.739871	0	-0.379276	0.021187	0	0	1
gi|306482694|ref|NP_001182375.1|	gi|306482694|ref|NP_001182375.1|	0	0	0	0	0	0	0	0	0.357492	0	0	0	0	0	0	35.2915	0	1
TOP3A	gi|10835218|ref|NP_004609.1|	0	0	0	0	0	0	0	0	-0.580235	-0.338539	-0.415901	56.3398	0	0.041868	0	0	0	1
ACIN1	gi|259906018|ref|NP_001158286.1|	0	0	0	0	-0.669006	0	0	0	0	0	0	0	0	-0.312386	0	45.6453	0	1
XPNPEP1	gi|264681563|ref|NP_065116.3|	0	0	0	0	-1.62848	0	-1.39558	0	-6.94363	0	0	0	0	0	0	1183.71	0	1
GAN	gi|11545731|ref|NP_071324.1|	0	0	0	0	0	0	0	0	0	0	0	0	0	0	0	0	446.719	1
UTP15	gi|50980309|ref|NP_115551.2|	0	0	0	0	0	0	0	0	0	0	0	0	0	0	0	0	41.7733	1
CSF2	gi|27437030|ref|NP_000749.2|	0	0	0	0	0	0	0	0	0	0	0	0	0	0	0	0	21.3129	1
CDC20	gi|118402582|ref|NP_001246.2|	0	0	0	26.5778	-0.380553	0	0	0	0	0	0	0	0	0	0	0	0.222176	1
CENPC1	gi|68508961|ref|NP_001803.2|	0	-0.58939	0	0	0	0	0	0	66.8129	0	0	0	0	0	0	0	-0.617165	1
SNRPG	gi|4507133|ref|NP_003087.1|	0	0	0.777464	0	-0.411344	0	0	0	-0.111466	0	0	0	0	0	0	23.7815	0	1
GPC4	gi|21614525|ref|NP_001439.2|	0	0	0	0	0	0	-0.695465	-0.563781	96.7673	0	0	0	0	0	0	0	0	1
GPC6	gi|5031719|ref|NP_005699.1|	-0.502593	0	0	0	0	0	-0.284456	-0.358276	49.3656	0	0	0	0	0	0	0	0	1
C7orf50	gi|197304710|ref|NP_001127868.1|	0	0	0	0	0	0	0	0	37.8834	0	0	0	0	0	0	0	-0.40888	1
TYK2	gi|187608615|ref|NP_003322.3|	0	0	0	18.3679	0	0	0	0	0	0	0	0	0	0	0	0	1.0778	0
C11orf84	gi|39930523|ref|NP_612480.1|	0	0	0	0	0	0	0	0	0	0	0	0	-2.29901	0	0	821.654	-1.41606	1
RNASEN	gi|155030234|ref|NP_037367.3|	0	0	0	0	-0.822688	0	0	0	0	0	0	0	0	0	0	58.4362	-0.553986	1
SCML2	gi|5174669|ref|NP_006080.1|	-0.243036	0	0	23.4967	-0.346625	0	0	0	0	0	0	0	0	0	0	0	-0.054338	1
RBM27	gi|168229174|ref|NP_061862.1|	0	0	0	0	0	0	0	0	-1.69382	0	0	0	0	0	0	331.138	0	1
FBRS	gi|157364934|ref|NP_001098549.1|	0	0	0	7.82619	22.3101	0	0	0	0	0	0	0	0	0	0	0	0	1
PNKP	gi|31543419|ref|NP_009185.2|	0	0	0	0	0	0	0	0	51.7194	0	0	-0.595895	0	0.351644	0	0	0	1
gi|312284070|ref|NP_060166.2|	gi|312284070|ref|NP_060166.2|	0	0	0	-0.584315	0	159.548	0	0	0	0	0	0	0	0	0	-0.700671	0	1
UNG	gi|19718751|ref|NP_550433.1|	0	0	0	0	0	0	0	-0.509434	0	0	96.9453	-0.989666	0	0	0	0	0	1
gi|320461728|ref|NP_001073918.2|	gi|320461728|ref|NP_001073918.2|	0	-0.265146	0	25.2664	0	0	0	0	0	0	0	-0.349095	0	0	0	0	0.222176	1
COIL	gi|4758024|ref|NP_004636.1|	0	0	0	0	0	0	0	0	0	0	0	0	0	0	0	125.808	-0.792308	1
RPTOR	gi|22094987|ref|NP_065812.1|	0	0	0	0	27.1792	0	0	0	0	0	0	0	0	0	0	0	-0.351122	1
SPIN4	gi|108796661|ref|NP_001012986.2|	0	0	0	0	0	0	0	0	0	0	0	0	0	0	0	377.173	-1.1561	1
gi|373428660|ref|NP_004275.4|	gi|373428660|ref|NP_004275.4|	0	0	0	0	0	0	0	0	47.0151	0	0	-0.552117	0	-0.198719	0	0	0	1
EPPK1	gi|207452735|ref|NP_112598.2|	0	0	0	0	0	0	0	0	37.5358	0	0	0	0	3.09594	0	0	0	1
ANXA6	gi|71773329|ref|NP_001146.2|	0	0	0	0	0	0	0	0	43.6204	0	0	0	0	-0.302996	-0.221559	0	0	1
KIAA1797	gi|150456451|ref|NP_060264.3|	0	0	0	0	0	0	0	0	-0.603774	0	0	0	0	0	0	79.1916	0	1
SYNE1	gi|23097308|ref|NP_149062.1|	0	0	0	0	0	0	106.349	0	-0.672039	0	0	0	0	0	0	0	0	1
EXO1	gi|284055276|ref|NP_003677.4|	0	0	0	-0.654332	0	157.94	0	0	0	0	0	0	0	0	0	0	0	1
GOLPH3	gi|11545859|ref|NP_071413.1|	0	0	0	0	0	-1.05779	0	0	0	0	0	0	0	0	1157.42	0	0	1
POLB	gi|4505931|ref|NP_002681.1|	0	0	0	0	0	0	0	0	31.1035	0	0	0	0	0	0	0	0	1
KRT86	gi|14318422|ref|NP_002275.1|	0	0	0	0	0	0	0	20.6155	0	0	0	0	0	0.406319	0	0	0	1
TDP1	gi|57242805|ref|NP_001008744.1|	0	0	0	0	0	0	0	0	47.9883	0	0	0	0	0	0	0	0	1
GNAI2	gi|261878575|ref|NP_001159897.1|	0	0	0	0	0	0	0	0	50.6543	0	0	0	0	0	0	0	0	1
GSTCD	gi|149588660|ref|NP_001026890.2|	0	0	0	0	0	0	48.8537	0	0	0	0	0	0	0	0	0	0	1
FLG2	gi|62122917|ref|NP_001014364.1|	0	17.7543	0	0	0	0	0	0	0	0.201066	0	0	0	0	6.53202	0	0	0
NOVA2	gi|5902724|ref|NP_002507.1|	0	0	0	0	0	0	0	0	0	0	24.2191	0	0	0	0	0	0	1
YES1	gi|4885661|ref|NP_005424.1|	0	0	0	0	0	0	0	0	47.9883	0	0	0	0	0	0	0	0	1
FARP1	gi|5031633|ref|NP_005757.1|	0	0	0	0	0	0	0	0	117.305	0	0	0	0	0	0	0	0	1
GPC1	gi|167001141|ref|NP_002072.2|	0	0	0	0	0	0	0	0	36.4355	0	0	0	0	0	0	0	0	1
gi|355477262|ref|NP_001239048.1|	gi|355477262|ref|NP_001239048.1|	0	0	0	0	0	0	0	0	0	0	0	0	0	0	20.2295	0	0	1
PARP14	gi|154813199|ref|NP_060024.2|	0	0	0	0	0	0	0	0	40.8789	0	0	0	0	0	0	0	0	1

## Sheet: Summary TopS & QSPEC
Supplementary Data 2C. Scoring Interactions within the Human DNA Repair Dataset: Summary of TopS and QSPEC analyses of each bait vs all other baits
Protein	Locus	CBX1_TopS	LogFoldChange_CBX1	Zstatistic_CBX1	fdr_CBX1	FDRup_CBX1	CBX3_TopS	LogFoldChange_CBX3	Zstatistic_CBX3	fdr_CBX3	FDRup_CBX3	CBX5_TopS	LogFoldChange	Zstatistic	fdr	FDRup	CBX7_TopS	LogFoldChange_CBX7	Zstatistic_CBX7	fdr_CBX7	FDRup_CBX7	CBX8_TopS	LogFoldChange_CBX8	Zstatistic_CBX8	fdr_CBX8	FDRup_CBX8	MSH2_TopS	LogFoldChange_MSH2	Zstatistic_MSH2	fdr_MSH2	FDRup_MSH2	MSH3_TopS	LogFoldChange	Zstatistic	fdr	FDRup	MSH6_TopS	LogFoldChange	Zstatistic	fdr	FDRup	PARP1_TopS	LogFoldChange	Zstatistic	fdr	FDRup	RPA1_topS	LogFoldChange_RPA1	Zstatistic_RPA1
HSPH1	gi|42544159|ref|NP_006635.2|	-33.7756	-1.192	-13.5542	0.000103	0	-33.0712	-0.769	-8.7745	0	0.559155	-18.7557	-0.827	-5.6602	0.031073	0	-21.3238	-0.841	-6.4347	0.315114	0	243.418	1.434	37.4979	0	0	-3.57907	-0.138	-1.155	0.602846	0.734243	-13.8355	0.083	1.0036	0.053234	0.030948	-0.156572	0.31	4.2073	0	0	-30.2758	-0.591	-6.9933	0	0	-9.10957	-0.387	-4.4587
DNAJA1	gi|4504511|ref|NP_001530.1|	-22.6786	-2.01	-14.5598	1.3e-05	0	-20.9126	-1.678	-10.5341	0	0.552298	-8.23965	-2.509	-6.2012	0.018983	0	81.5843	1.181	19.8566	0	0	-31.3639	-0.358	-4.1515	0.103991	0.600532	-7.1319	-1.008	-4.8003	0	0.613778	-8.5536	0.048	0.5182	0.046626	0.032674	62.2751	0.995	16.3155	0	0	-21.1978	-0.65	-6.7346	0	0	-9.27092	-0.612	-5.5203
EIF5A	gi|219555707|ref|NP_001137232.1|	11.6904	-0.173	-1.9956	0.226792	0.356201	-4.98082	-0.166	-1.4812	0.878207	0.359547	12.8643	0.396	2.9332	0.133929	0.020056	-8.03288	-0.647	-3.3242	0.617868	0	-16.8044	-1.106	-6.5704	3e-06	0.557111	31.3713	1.062	9.6332	0	0	73.6493	1.484	19.9753	0	0	32.7356	1.009	11.6014	0	0	3.67536	0.137	1.4005	0	0	-3.57887	-2.809	-6.0786
PRKDC	gi|13654237|ref|NP_008835.5|	177.524	0.199	5.3006	0.01298	0.001659	-55.5002	-0.743	-11.3608	0	0.549924	-29.7422	-0.692	-6.9126	0.001987	0	40.2372	0.589	11.5814	0	0	-80.8593	-0.499	-8.7353	0	0.549978	2.10238	-0.009	-0.104	0.956361	0.634546	-12.6487	0.173	3.0136	0.04294	0.023583	12.3802	0.355	6.5706	0	0	-20.4548	-0.142	-2.8574	0	0	-16.501	-0.468	-6.8575
SLC25A5	gi|156071459|ref|NP_001143.2|	-14.222	-1.872	-10.3597	0.013409	0	-13.2098	-1.534	-7.663	0	0.563053	-3.09832	-3.411	-4.3214	0.346758	0	32.1818	0.975	10.8605	2e-06	0	-16.3258	-1.514	-7.8218	0	0.551839	-0.666675	-0.122	-0.6797	0.951086	0.722885	15.9786	0.715	7.397	0.018081	0.007997	83.5692	1.41	19.3798	0	0	-11.3474	-1.848	-7.8341	0	0	42.5368	0.645	7.5619
EIF3F	gi|4503519|ref|NP_003745.1|	4.48059	-0.271	-2.2816	nan	nan	-3.14749	-0.174	-1.2563	0.850643	0.289889	-3.35303	-0.472	-1.9207	0.329249	0	-0.93183	0.221	1.347	0.985807	0.272381	-8.5064	-0.102	-0.7553	0.93802	0.139201	4.43835	0.392	2.151	0.04233	0.003919	14.1793	0.893	7.2213	0.01514	0.008484	14.8214	0.866	7.2822	0	0	-0.191081	0.014	0.1046	0	0	-2.93396	-0.601	-3.1253
HSPA6	gi|34419635|ref|NP_002146.2|	-22.2468	-1.471	-12.269	0.00088	0	-16.7032	-0.456	-4.758	0.016962	0.603439	-10.3392	-0.586	-3.7594	0.321213	0	3.69289	0.382	4.1823	0.431581	0.026606	380.225	2.019	48.5219	0	0	-2.86081	-2.528	-5.1355	0	0.610975	-0.710757	0.308	3.3932	0.045072	0.021835	30.3122	0.762	9.9023	0	0	-18.6591	-1.587	-9.7929	1e-06	0	-10.2499	-1.929	-7.9524
TRIM28	gi|5032179|ref|NP_005753.1|	3291.68	0.924	81.6458	0	0	9055.91	2.301	229.559	0	0	4146.08	1.719	113.741	0	0	-57.6159	-3.294	-22.4867	0	0	-339.554	-1.736	-37.5802	0	0.537009	-76.6104	-1.948	-22.0528	0	0.594243	-81.3727	-2.936	-24.7547	0	0	-74.207	-3.07	-24.2094	0	0.500312	-143.077	-2.883	-34.6892	0	0	-27.9505	-4.586	-19.0483
IPO5	gi|24797086|ref|NP_002262.3|	-1.52788	-0.563	-4.1482	0.455951	0	-1.83123	-0.108	-0.763	0.821239	0.140276	-0.830023	-0.134	-0.5969	0.242323	0.392679	0.047884	0.312	1.9601	0.774557	0.194383	-0.816756	0.332	2.7379	2e-06	0	1.32185	0.133	0.5803	0.960548	0.394725	3.92614	0.568	4.0603	0.032877	0.018804	18.9257	1.037	8.9468	0	0	13.6991	0.542	4.8103	0	0	-3.78046	-1.338	-4.2892
TUBB	gi|29788785|ref|NP_821133.1|	-201.987	-1.647	-39.2184	0	0	-195.863	-0.956	-23.7729	0	0.53993	-111.221	-1.164	-17.0624	0	0	78.6719	0.48	16.3963	0	0	-147.694	0.095	4.045	0	0	9.03552	0.01	0.2313	0.997535	0.54314	263.649	0.791	32.9898	0	0	696.836	1.154	58.5477	0	0	-191.123	-0.992	-24.7989	0	0	290.183	0.359	14.1778
KPNB1	gi|19923142|ref|NP_002256.2|	12.0444	-0.277	-4.1908	0.464521	0	-24.2767	-0.769	-7.3269	0	0.566185	-6.1435	-0.246	-1.959	0.337436	0	-15.3588	-0.47	-3.5762	0.675747	0	-33.47	-0.356	-4.3052	0.068561	0.595656	5.83386	0.205	1.7884	0.170748	0.018528	5.58251	0.444	5.2832	0.032009	0.014372	31.9016	0.743	10.5607	0	0	18.013	0.284	4.2138	0	0	195.99	1.259	23.9468
XRCC5	gi|10863945|ref|NP_066964.1|	170.144	-0.803	-31.6047	0	0	-35.3807	-4.267	-24.1145	0	0.539272	-70.4904	-1.959	-22.571	0	0	-11.7523	-4.739	-14.4193	0	0	-78.6863	-3.275	-28.7831	0	0.538353	-12.9915	-3.999	-14.1587	0	0.596511	-41.7016	-3.181	-21.7261	0	0	-30.6866	-3.644	-20.1901	0	0.502194	68.5683	-0.49	-16.9356	0	0	-53.5527	-1.326	-26.1939
LRPPRC	gi|31621305|ref|NP_573566.2|	-17.4984	-1.56	-10.9557	0.005606	0	-11.8574	-2.189	-8.9873	0	0.558388	-8.55616	-1.605	-5.3697	0.050786	0	696.601	3.185	70.177	0	0	12.7396	0.55	7.6468	0	0	-5.04863	-1.042	-4.0928	1e-06	0.621282	-7.79905	-0.054	-0.4368	nan	nan	-11.3485	-0.838	-4.799	6e-06	0.522613	56.8595	0.747	11.2723	0	0	-1.45283	-3.707	-5.8789
RPN2	gi|35493916|ref|NP_002942.2|	2.43108	-0.325	-2.2955	nan	nan	-4.45409	-0.587	-2.7101	1	0.594926	-2.8072	-0.859	-2.3601	0.456925	0	-2.64894	-0.188	-0.7633	0.296621	0	-4.39389	0.029	0.1832	0.179543	0.013158	2.99232	0.377	1.5862	0.327259	0.037013	43.1086	1.684	16.3174	2.8e-05	7e-06	5.80971	0.658	4.3143	0	0	30.5684	1.024	9.5752	0	0	-2.94523	-1.094	-3.5256
HSPA9	gi|24234688|ref|NP_004125.3|	-60.7528	-0.96	-17.925	0	0	-68.0393	-0.728	-12.1461	0	0.548865	-27.6331	-0.412	-4.939	0.153845	0	-40.4139	-1.276	-11.0487	0.000121	0	721.235	1.603	60.2008	0	0	-1.86679	-0.047	-0.589	0.992052	0.713819	-47.5314	-0.401	-5.2662	0.077432	0	-12.6412	0.163	3.0333	2e-06	0	-59.7672	-1.653	-17.2334	0	0	44.7235	0.124	2.5142
CCT5	gi|24307939|ref|NP_036205.1|	-51.0587	-1.275	-18.7845	0	0	-40.1066	-0.478	-7.3966	0	0.56542	-28.8535	-1.105	-8.1112	0.000121	0	688.673	2.08	61.7846	0	0	686.515	1.774	65.5401	0	0	-13.8963	-1.581	-8.0652	0	0.600575	-35.1748	-0.551	-5.9956	0.095093	0	1.78821	0.265	4.4353	0	0	-37.1341	-0.422	-6.7737	0	0	-7.33721	-3.874	-9.8236
CCT6A	gi|4502643|ref|NP_001753.1|	-32.0679	-0.937	-12.7649	0.000698	0	-35.3984	-0.614	-8.0479	0	0.561286	-22.571	-1.011	-7.1466	0.001165	0	341.863	1.744	47.2098	0	0	237.677	1.245	34.5824	0	0	-11.9268	-1.118	-6.1482	0	0.607156	-28.044	-0.754	-6.4592	0.168947	0	-25.0929	-0.462	-4.6817	1.5e-05	0.523725	-28.5475	-0.41	-5.8182	0	0	-15.2143	-2.416	-10.7916
CAD	gi|18105007|ref|NP_004332.2|	11.2088	-0.176	-1.8926	0.24838	0.36424	-6.89837	-0.33	-2.712	1	0.595091	-6.38864	-0.959	-3.698	0.321117	0	2.60701	0.405	3.2194	0.545483	0.072579	-13.8145	-0.241	-2.105	1	0.518854	4.50055	0.291	1.783	0.173914	0.018851	11.1986	0.68	6.351	0.018302	0.010424	0.35244	0.247	1.9327	0.00314	0.000119	2.53261	0.093	0.8979	0	0	3.13622	-0.079	-0.6109
FASN	gi|41872631|ref|NP_004095.4|	29.4077	-0.07	-1.0922	0.582537	0.359861	-11.0839	-0.21	-2.435	1	0.56544	-12.7544	-1.047	-4.864	0.184865	0	-14.2638	-0.776	-4.6787	0.666009	0	-20.7955	0.027	0.3525	0.110051	0.007642	28.9503	0.754	8.1104	0	0	40.242	0.925	13.4492	0.000995	0.00014	37.839	0.844	11.9651	0	0	135.603	1.088	21.4921	0	0	-10.5226	-1.96	-7.8356
CHD4	gi|51599156|ref|NP_001264.2|	237.625	1.533	25.5797	0	0	119.107	1.438	22.1178	0	0	0.643207	-0.037	-0.2206	0.434757	0.42671	-6.68889	-0.591	-2.9168	0.618895	0	-14.9459	-0.618	-4.0337	0.139496	0.604401	0.375006	-0.017	-0.0859	0.947635	0.630236	-4.97308	-0.055	-0.3442	nan	nan	-4.32804	-0.077	-0.4806	0.897671	0.321725	-8.35369	-0.491	-3.2528	0	0	-2.79482	-2.628	-5.8192
PPP2R1A	gi|21361399|ref|NP_055040.2|	25.8647	0.39	3.703	0.096269	0.013744	53.6289	1.3	13.5487	0	0	22.7367	0.942	6.2401	0.00016	6e-06	-3.753	-0.412	-1.6193	0.504732	0	-8.51715	-0.632	-3.0743	0.868702	0.61752	-1.79545	-0.84	-2.2452	0.034617	0.671515	-2.92335	-0.066	-0.3161	nan	nan	-3.41342	-1.377	-3.6532	0.004318	0.537793	1.43421	0.125	0.8584	0	0	-2.86552	-2.06	-4.4836
COPA	gi|148536853|ref|NP_004362.2|	6.75478	-0.173	-1.4638	0.414469	0.378177	0.917376	0.048	0.3371	0.083932	0.007653	-2.00042	-0.361	-1.4606	0.228472	0	0.497323	0.365	2.2375	0.811363	0.162444	-3.88495	0.161	1.2365	0.004415	0.000234	8.94905	0.726	4.2413	0	0	18.5753	1.075	9.0498	0.010851	0.003354	15.1952	0.935	7.6809	0	0	20.7179	0.706	6.6514	0	0	-3.27159	-1.982	-4.6711
HUWE1	gi|61676188|ref|NP_113584.3|	20.5822	0.142	1.3646	0.530788	0.124549	5.39429	0.228	1.9585	0.000102	5e-06	-3.84059	-1.548	-3.5717	0.337761	0	-4.76735	-0.74	-2.9368	0.617359	0	-9.04734	-0.227	-1.5861	0.958465	0.39582	3.92827	0.361	1.9736	0.086973	0.009016	9.33563	0.748	5.9731	0.023287	0.011574	5.6942	0.553	4.0223	0	0	24.5428	0.728	7.3362	0	0	-3.69903	-0.782	-3.738
RPS15	gi|4506687|ref|NP_001009.1|	-0.502709	-0.479	-4.2068	0.467867	0	-1.82414	-0.066	-0.5464	0.736573	0.089847	24.4987	0.73	5.623	0.000644	3.8e-05	12.0269	0.787	6.7224	0.010621	0.000794	0	-3.526	-5.9878	0.000102	0.56048	-2.06055	-0.469	-1.7825	0.153271	0.699673	0.918558	0.366	2.7164	0.041564	0.024794	18.0281	0.866	7.7816	0	0	10.1891	0.355	3.3781	0	0	-3.54639	-0.546	-3.0965
HIST1H2BK	gi|18105048|ref|NP_542160.1|	92.6655	0.714	10.3811	1e-06	0	-11.2629	-1.409	-7.0435	0	0.569552	28.7022	0.706	6.1781	0.000189	7e-06	-7.06531	-0.399	-2.2119	0.633085	0	1.50954	0.414	4.6772	0	0	0	-2.474	-3.9331	4e-06	0.623104	-4.34748	-2.411	-5.362	0.077712	0	-6.50844	-1.595	-5.2664	0	0.518136	31.4864	0.665	8.1471	0	0	-5.66874	-1.89	-6.204
XPO1	gi|4507943|ref|NP_003391.1|	15.7519	0.167	1.3985	0.531639	0.121629	-1.49834	-0.148	-0.8527	0.833792	0.164857	-2.97597	-1.011	-2.553	0.518624	0	-3.09925	-0.331	-1.2909	0.41655	0	-0.483026	0.318	2.3393	1.7e-05	1e-06	0.418427	-0.008	-0.0295	0.962258	0.619516	4.23924	0.615	3.77	0.041046	0.020032	0.086178	0.21	1.0954	0.109203	0.006055	50.7932	1.33	13.4252	0	0	0	-2.505	-3.9381
CSNK2A1	gi|29570791|ref|NP_808227.1|	-31.6321	-1.23	-13.8807	4.5e-05	0	-22.1883	-0.392	-5.1257	0.003305	0.595539	-18.1521	-1.163	-6.943	0.001836	0	18.4235	0.536	7.844	0.001437	0.000108	1153.47	2.776	76.5554	0	0	-3.26116	-3.149	-6.2136	0	0.606969	-14.3724	-1.986	-8.7742	0.095857	0	-6.75401	-3.252	-8.0101	0	0.50928	-27.5938	-0.603	-6.8467	0	0	0	-4.307	-7.4458
gi|393715091|ref|NP_001257328.1|	gi|393715091|ref|NP_001257328.1|	-25.0161	-1.124	-12.1191	0.001056	0	-17.2122	-2.326	-10.6857	0	0.551808	-6.99751	-3.018	-6.446	0.009238	0	-9.34344	-0.007	-0.0759	0.368572	0.403879	-37.4262	-0.824	-8.1021	0	0.551073	-0.970355	-0.103	-0.8041	0.879161	0.731037	-18.5838	-0.614	-5.1237	0.091278	0	7.51056	0.385	4.9389	0	0	-15.7158	-2.432	-10.9093	0	0	0.286292	-0.229	-2.5991
TUBA1C	gi|14389309|ref|NP_116093.1|	-76.4773	-2.511	-26.7048	0	0	-91.7683	-1.496	-20.1491	0	0.540729	-54.0032	-1.402	-12.994	0	0	-1.18118	0.267	5.7834	0.029401	0.0033	-76.4478	0.08	2.2506	2.8e-05	1e-06	0.959029	-0.039	-0.6012	0.987197	0.715199	53.2988	0.545	12.863	0.000893	0.000232	455.011	1.289	42.5103	0	0	-95.3592	-0.875	-15.1496	0	0	404.254	0.83	26.4016
XRCC6	gi|4503841|ref|NP_001460.1|	-154.057	-1.851	-55.2135	0	0	-56.3321	-4.167	-29.6622	0	0.537359	-82.384	-2.566	-25.3194	0	0	-27.1461	-4.269	-19.351	0	0	-90.6479	-3.635	-33.5374	0	0.53768	-22.8875	-3.717	-17.4728	0	0.594965	-57.1609	-3.274	-26.2423	0	0	-36.0773	-3.968	-23.2562	0	0.501027	-166.602	-1.73	-40.2686	0	0	76.4974	-0.791	-25.9406
TCP1	gi|57863257|ref|NP_110379.2|	-53.1793	-1.087	-18.4787	0	0	-57.7336	-1.082	-13.5634	0	0.545437	-30.3569	-1.543	-10.53	0	0	630.143	1.918	60.3189	0	0	917.261	1.91	72.3816	0	0	-9.35712	-0.309	-3.1423	0.000573	0.637144	-38.529	-0.423	-5.1376	0.089599	0	-29.5262	-0.2	-3.0185	0.050153	0.558353	-44.4554	-0.465	-8.4199	0	0	-31.0226	-1.631	-13.7005
HSPA4L	gi|31541941|ref|NP_055093.2|	-17.1396	-1.678	-10.6691	0.007666	0	-16.785	-1.074	-7.2494	0	0.567066	-9.44197	-0.926	-4.1609	0.347321	0	-10.6814	-0.631	-3.6219	0.689036	0	210.358	1.786	36.1056	0	0	-3.57321	-0.407	-2.1158	0.055129	0.679031	-6.53599	0.076	0.6252	0.051993	0.032351	-4.07079	0.123	1.0419	0.135128	0.00753	-10.551	-0.281	-2.6633	0	0	-9.4359	-1.084	-6.1646
TUBA8	gi|301171345|ref|NP_001180343.1|	-5.66455	-1.722	-6.243	0.500307	0	-3.24152	-2.167	-5.0071	0.005722	0.598037	0	-2.495	-3.2319	0.436782	0	14.5921	1.033	7.9983	0.001112	8.1e-05	-3.4161	0.107	0.7575	0.02806	0.001774	0.131157	0.052	0.1973	0.999768	0.555456	-2.2951	-0.042	-0.1999	0.017887	0.031887	41.7078	1.54	15.3842	0	0	-4.56141	-1.826	-4.9743	0	0	51.5488	1.316	12.9055
GANAB	gi|38202257|ref|NP_938148.1|	-3.92462	-0.746	-4.9879	0.907072	0	-6.63312	-0.776	-3.9534	0.215597	0.622954	-3.62821	-1.413	-3.5021	0.34828	0	-4.3918	-0.641	-2.3836	0.632061	0	-8.72493	-0.272	-1.7096	0.947374	0.429551	13.3993	0.931	6.0325	0	0	6.4399	0.686	4.9055	0.029319	0.015891	2.56962	0.426	2.7369	2.5e-05	1e-06	76.4034	1.476	17.6441	0	0	-1.84833	-2.449	-5.1594
CSE1L	gi|29029559|ref|NP_001307.2|	11.5435	-0.046	-0.3908	0.545785	0.30194	-0.340516	-0.011	-0.0779	0.262204	0.027317	-3.9929	-1.52	-3.5861	0.335645	0	-4.41889	-0.415	-1.763	0.551232	0	-2.19348	0.275	2.2332	3.1e-05	1e-06	1.48627	0.138	0.6114	0.960983	0.379848	12.3143	0.865	6.8031	0.014138	0.009354	-1.36605	0.113	0.6232	0.465511	0.032288	59.8548	1.241	13.5456	0	0	0	-2.896	-4.7652
RPA1	gi|4506583|ref|NP_002936.1|	-97.5612	-3.496	-38.2465	0	0	-9.47809	-6.155	-13.95	0	0.544546	-9.87574	-5.224	-11.9546	0	0	-7.27641	-5.222	-13.1219	1e-06	0	-14.8349	-5.574	-16.9384	0	0.542412	-10.6943	-4.346	-13.6219	0	0.597164	-35.426	-3.641	-19.8846	2e-06	0	-10.2141	-5.158	-13.7173	0	0.502824	-169.247	-1.692	-34.7565	0	0	463.432	2.328	166.832
RPS7	gi|4506741|ref|NP_001002.1|	-0.646352	-0.521	-3.3348	0.273502	0	-2.50489	-0.219	-1.2602	0.850559	0.291117	-2.80314	-0.694	-2.1275	0.379881	0	15.3861	1.065	7.9464	0.001212	8.9e-05	-3.72702	-2.372	-5.2387	0.00195	0.570893	-1.46511	-0.535	-1.5489	0.280749	0.71623	1.96002	0.461	2.6785	0.041433	0.024939	-0.366477	0.19	1.028	0.142692	0.007972	32.7288	1.01	9.7852	0	0	-2.76448	-1.797	-4.5032
RPS4X	gi|4506725|ref|NP_000998.1|	3.26527	-0.274	-1.8398	0.261152	0.367849	2.31621	0.151	0.9812	0.010131	0.000636	16.3343	0.816	4.6671	0.005455	0.000496	33.1682	1.561	13.8889	0	0	-5.97883	-1.455	-4.6092	0.025698	0.58675	1.22165	0.157	0.5896	0.960689	0.390292	-0.609599	0.215	1.0482	0.052161	0.03078	-0.51011	0.161	0.8027	0.300813	0.017917	17.5861	0.757	6.5046	0	0	-2.62227	-1.573	-3.9092
RPL10	gi|223890243|ref|NP_006004.2|	8.9146	-0.184	-1.7781	0.277919	0.37154	52.5891	0.968	12.1459	0	0	19.5358	0.616	4.758	0.004162	0.000396	10.9712	0.724	6.2598	0.0151	0.001651	-13.4299	-1.015	-5.4485	0.000848	0.56663	-2.77838	-1.513	-3.4295	0.000112	0.63078	-4.0425	-2.238	-4.5448	0.124819	0	-3.9675	-2.249	-4.7662	8e-06	0.522924	63.8522	1.102	13.886	0	0	-1.27341	-3.124	-4.959
AP2A2	gi|27477041|ref|NP_036437.1|	-8.24992	-1.283	-6.6516	0.449052	0	-8.26809	-1.065	-4.8757	0.010258	0.600872	-3.98152	-0.594	-2.1957	0.399597	0	267.907	2.872	40.2794	0	0	111.798	1.755	24.412	0	0	-2.15769	-1.553	-3.2485	0.000317	0.634579	-5.75214	-0.579	-2.3671	0.037176	0	-5.19843	-0.5	-2.158	0.543107	0.583664	-8.04422	-1.056	-4.6995	0	0	0	-2.957	-4.8901
CSNK2A2	gi|4503097|ref|NP_001887.1|	-18.0265	-1.724	-10.8374	0.0063	0	-14.0707	-0.507	-4.4559	0.053594	0.610077	-8.4955	-0.617	-3.4958	0.349254	0	41.7307	1.005	13.2032	0	0	665.022	2.841	65.2836	0	0	-2.04614	-2.608	-4.7689	0	0.614074	-7.25734	-2.127	-6.1791	0.106133	0	-3.47272	-3.49	-5.5528	0	0.515472	-15.8387	-0.678	-5.5287	0	0	0	-3.787	-5.9961
HSP90AA1	gi|153792590|ref|NP_001017963.2|	-22.4352	-0.839	-10.7605	0.006804	0	-20.1492	-0.325	-4.0445	0.166036	0.620665	-9.90909	-0.327	-2.6836	0.54308	0	-18.1124	-0.381	-3.4749	0.646414	0	-21.0343	0.157	2.5978	4e-06	0	27.9721	0.618	7.1317	0	0	51.1694	0.906	15.2691	0.000179	2e-05	33.7517	0.707	10.7684	0	0	153.401	0.997	21.6611	0	0	-14.9114	-0.765	-6.6989
RPL23	gi|4506605|ref|NP_000969.1|	-9.44931	-0.633	-8.2216	0.391819	0	-18.9823	-0.463	-5.2914	0.001596	0.592238	-2.51271	-0.147	-1.2082	0.194178	0	415.235	2.261	51.7275	0	0	-34.8643	-0.646	-6.9947	0	0.55481	-7.07475	-1.434	-5.6595	0	0.608707	-17.3512	-0.772	-5.2667	0.077433	0	-15.0291	-0.4	-3.3084	0.016496	0.547674	-23.7735	-0.882	-7.752	0	0	-13.489	-1.007	-7.4349
STIP1	gi|5803181|ref|NP_006810.1|	-12.7917	-1.406	-8.7523	0.106143	0	-11.1543	-1.481	-7.0504	0	0.569468	-6.93896	-0.874	-3.5231	0.345057	0	-7.85071	-0.607	-2.9864	0.614159	0	-17.3587	-0.494	-3.6243	0.3455	0.617265	2.93845	0.275	1.7027	0.227087	0.0246	-4.87096	0.13	0.9677	0.054116	0.031085	13.953	0.795	7.8275	0	0	-10.2898	-0.446	-3.3921	0	0	7.24184	0.183	1.5797
PAICS	gi|119220557|ref|NP_001072992.1|	-3.52431	-0.776	-4.3157	0.501304	0	-4.68808	-0.555	-2.6898	1	0.59313	-2.75442	-0.582	-1.8422	0.311199	0	-3.37538	-0.51	-1.7733	0.554812	0	-0.010997	0.414	3.2084	0	0	3.78458	0.513	2.2391	0.028942	0.002694	14.9978	1.119	8.6139	0.017178	0.004262	3.21273	0.547	3.3219	0	0	32.7723	1.11	10.7915	0	0	-2.43725	-1.91	-4.1146
VIM	gi|62414289|ref|NP_003371.2|	-7.96653	-1.017	-6.7374	0.444815	0	-8.05103	-0.6	-3.7782	0.349651	0.62649	-5.0447	-1.407	-3.7644	0.321285	0	-4.46633	-1.471	-4.1843	0.643948	0	-12.9054	-0.783	-4.6365	0.023334	0.585998	3.8344	0.32	1.862	0.132203	0.01475	2.30664	0.436	3.1548	0.044197	0.022958	1.68823	0.34	2.4118	0.000243	7e-06	15.6973	0.511	5.0156	0	0	19.7518	0.521	4.3473
NME1-NME2	gi|66392203|ref|NP_001018146.1|	2.2819	-0.287	-1.5933	0.347317	0.378301	1.04471	0.107	0.5489	0.0444	0.003517	-0.768306	-0.284	-0.7734	nan	nan	-0.519613	0.15	0.5451	0.736372	0.374429	-3.07477	-0.191	-0.8219	0.956951	0.156957	8.50646	1.131	5.2066	0	0	5.62828	0.889	4.6932	0.0287	0.016667	0.527883	0.384	1.643	0.01139	0.000537	-2.01019	-0.492	-1.9061	0	0	0	-1.94	-3.203
DNAJA2	gi|5031741|ref|NP_005871.1|	-12.2852	-2.411	-11.7556	0.00208	0	-13.0001	-1.704	-8.691	0	0.559455	-5.55375	-2.223	-5.5258	0.037483	0	31.363	0.954	11.3005	0	0	-21.0491	-0.636	-5.4921	0.000722	0.565885	-3.31191	-2.152	-4.719	0	0.614555	-9.12626	-0.302	-2.2361	0.035181	0	-5.75429	-0.073	-0.6061	0.863227	0.361245	-14.52	-0.995	-7.3492	0	0	-7.4517	-1.844	-7.4486
HDAC1	gi|13128860|ref|NP_004955.2|	14.4335	0.345	2.4224	0.326855	0.051321	6.01288	0.465	2.835	1e-06	0	1.48784	0.184	0.6236	0.626182	0.318789	-1.48232	-0.01	-0.0331	0.384859	0.404464	-1.45112	0.201	1.0989	0.007689	0.000433	3.57809	0.593	2.2217	0.031236	0.002891	0.266976	0.309	1.288	0.047415	0.02993	5.92056	0.803	4.2232	0	0	-0.515319	-0.035	-0.1678	0	0	-1.36521	-1.773	-3.3499
HSD17B10	gi|4758504|ref|NP_004484.1|	-0.383907	-0.497	-2.9677	0.204667	0	-4.22524	-0.562	-2.5515	1	0.579225	-1.49505	-0.283	-0.9749	0	0	-2.56494	-0.178	-0.7177	0.291319	0	-5.25469	-0.094	-0.5442	0.843354	0.090993	3.3067	0.493	2.1462	0.043198	0.004005	7.77743	0.832	5.3216	0.032078	0.014206	3.29767	0.519	3.0039	3e-06	0	24.0268	0.922	7.9031	0	0	-2.33693	-1.671	-3.8588
HADHA	gi|20127408|ref|NP_000173.2|	-1.73106	-0.651	-3.7352	0.384976	0	-3.36907	-0.401	-2.0643	0.97749	0.504178	-2.8558	-0.99	-2.4723	0.494984	0	8.15303	0.845	5.3409	0.067033	0.006086	-7.0719	-0.582	-2.7698	0.959413	0.601464	2.75564	0.35	1.4358	0.504895	0.063499	5.24079	0.673	4.2964	0.029175	0.01798	5.87083	0.659	4.149	0	0	70.798	1.605	16.4733	0	0	-2.80629	-1.414	-3.8269
SLC25A3	gi|47132595|ref|NP_998776.1|	-3.19094	-0.926	-4.3881	0.530712	0	-4.10068	-0.851	-3.0387	0.960395	0.616522	-2.36609	-1.174	-2.4681	0.493331	0	3.12424	0.603	3.1623	0.585047	0.076455	-5.46257	-1.272	-3.9871	0.155747	0.605962	1.86533	0.275	0.9801	0.921955	0.204091	0.961767	0.391	1.9179	0.044187	0.02784	8.84695	0.873	5.4294	0	0	9.0444	0.539	3.8211	0	0	-0.991418	-2.309	-3.736
RPA3	gi|4506587|ref|NP_002938.1|	-50.6742	-3.497	-26.7565	0	0	-18.6994	-4.441	-16.6193	0	0.542983	-4.98079	-5.146	-8.1551	0.000105	0	0	-5.339	-8.6203	0.009474	0	-4.19943	-5.782	-10.6584	0	0.54566	0	-4.878	-7.815	0	0.601689	-16.1574	-3.769	-14.0371	0.002564	0	-3.70362	-5.107	-9.3695	0	0.505452	-90.0496	-1.591	-24.0397	0	0	1822.78	1.499	73.3988
SLIT2	gi|4759146|ref|NP_004778.1|	42.6919	0.465	5.5302	0.009607	0.001203	85.095	1.377	17.9907	0	0	31.9565	0.934	7.8104	0	0	9.39633	0.747	6.0972	0.018302	0.002102	-4.75582	0.157	1.3538	0.002703	0.000139	-0.99564	-2.109	-3.5196	6.6e-05	0.629151	0	-2.644	-4.3499	0.115736	0	-1.2653	-2.66	-4.4543	7.1e-05	0.525973	-6.53091	-0.515	-3.0412	0	0	-1.20873	-2.957	-4.9128
HSPA1A	gi|194248072|ref|NP_005336.3|	-413.033	-1.279	-46.4487	0	0	-335.24	-0.476	-19.3443	0	0.541411	-228.613	-0.921	-20.6114	0	0	-215.485	-0.204	-7.0329	0.143866	0	1401.16	1.038	87.711	0	0	-99.4812	-0.5	-12.6767	0	0.597965	-54.3643	0.279	12.2612	0.001909	0.000374	524.638	0.775	42.7622	0	0	-394.906	-1	-32.2758	0	0	391.229	0.258	13.2763
TUBB6	gi|14210536|ref|NP_115914.1|	-3.22383	-1.474	-4.4441	0.557043	0	-2.71157	-1.641	-3.8975	0.251597	0.624278	-1.57111	-1.477	-2.3281	0.447966	0	-1.95708	-0.72	-1.8171	0.569702	0	-3.81895	-1.204	-3.3419	0.599191	0.621598	1.34932	0.334	1.0866	0.815888	0.15881	8.9667	1.024	5.937	0.023905	0.011699	12.583	1.158	6.9955	0	0	-1.15076	-0.175	-0.7671	0	0	13.5962	0.842	5.1873
AIFM1	gi|4757732|ref|NP_004199.1|	-9.9441	-1.728	-8.268	0.357477	0	-7.25567	-2.08	-6.5634	1e-06	0.574561	-3.45896	-2.545	-4.0592	0.343677	0	11.7296	0.768	6.5564	0.012139	0.001041	12.686	0.663	8.0357	0	0	-0.580718	-0.14	-0.635	0.972652	0.718761	3.25361	0.461	3.5998	0.043956	0.020834	-2.58833	0.056	0.3707	0.720791	0.067093	-9.45665	-1.139	-5.4438	0	0	3.23072	-0.043	-0.2954
HSP90B1	gi|4507677|ref|NP_003290.1|	-0.575607	-0.453	-3.6878	0.370415	0	-7.41693	-0.504	-3.15	0.942296	0.621157	-4.90837	-1.325	-3.6265	0.329829	0	-5.36424	-0.932	-3.1155	0.608464	0	-10.1167	-0.117	-0.9142	0.97733	0.183355	9.87598	0.695	4.4619	0	0	15.1411	0.919	8.1208	0.021321	0.005614	8.11766	0.658	5.313	0	0	79.521	1.353	16.8502	0	0	-4.54267	-1.789	-5.0445
UBA1	gi|23510340|ref|NP_695012.1|	-4.64738	-0.908	-5.1384	0.9578	0	-5.59454	-1.389	-4.9037	0.009078	0.600263	0.31372	-0.044	-0.1828	0.470943	0.426007	-3.60376	-0.903	-2.7429	0.629938	0	-7.2118	-0.211	-1.2922	0.998171	0.304222	2.12448	0.277	1.1591	0.747733	0.132979	19.661	1.181	9.9473	0.008763	0.001929	10.067	0.834	6.09	0	0	51.356	1.292	13.536	0	0	-3.37914	-1.19	-3.8955
CSNK2B	gi|23503295|ref|NP_001311.3|	-13.6314	-1.183	-9.0907	0.069291	0	-11.131	-0.477	-3.922	0.235262	0.623708	3.5923	0.08	0.5741	0.626803	0.326905	2.51364	0.374	3.2445	0.53117	0.070927	156.765	1.638	29.5058	0	0	-3.86163	-0.72	-3.0605	0.000895	0.639292	-9.83711	-0.651	-3.6942	0.077166	0	-9.18883	-0.569	-3.3918	0.012047	0.544923	-5.86362	-0.18	-1.7598	0	0	-4.76297	-2.535	-6.6114
PGRMC1	gi|5729875|ref|NP_006658.1|	-3.37789	-0.752	-4.4627	0.566616	0	4.128	0.228	1.6721	0.000458	2.2e-05	-3.34551	-0.854	-2.4884	0.501519	0	-3.04302	-1.322	-3.3076	0.616068	0	-1.91166	0.26	1.88	0.000224	9e-06	-1.45271	-0.597	-1.7193	0.182087	0.704092	9.14479	0.824	5.5881	0.031792	0.013056	32.3067	1.376	11.5024	0	0	4.26879	0.249	1.8299	0	0	-3.3433	-1.047	-3.6954
HYOU1	gi|195976805|ref|NP_001124463.1|	-4.69802	-2.436	-6.7621	0.440761	0	-2.15383	-3.004	-4.8012	0.014129	0.602498	-2.25862	-2.064	-3.3302	0.40161	0	0.278372	0.331	2.0168	0.777233	0.187729	66.5261	1.609	19.6784	0	0	-1.70125	-0.724	-1.9629	0.090738	0.688084	0.838341	0.378	2.3467	0.044643	0.026229	-1.81248	0.036	0.1947	0.903032	0.104471	66.5234	1.434	16.2261	0	0	-1.11889	-2.632	-4.2302
PSMD14	gi|5031981|ref|NP_005796.1|	7.77607	0.149	0.8239	0.611964	0.175644	3.75893	0.369	1.9707	9.5e-05	4e-06	-1.22164	-0.474	-1.1372	0	0	-1.26091	-0.002	-0.0082	0.395455	0.404639	-0.786213	0.23	1.1629	0.005953	0.00033	-0.765126	-0.673	-1.294	0.473608	0.728888	2.28757	0.615	2.6365	0.04159	0.025099	1.72086	0.492	2.1011	0.001369	4.8e-05	8.61499	0.707	3.9105	0	0	-0.834335	-1.831	-2.9268
XRN2	gi|18860916|ref|NP_036387.2|	0.241346	-0.502	-2.3883	nan	nan	1.64265	0.148	0.6919	0.028011	0.002108	-1.42028	-0.71	-1.5021	0.236928	0	1.23163	0.491	1.8853	0.781724	0.203268	-0.770722	0.205	1.0072	0.010996	0.000641	1.96466	0.505	1.6218	0.293481	0.032606	6.8513	0.979	5.102	0.030381	0.015125	2.61421	0.566	2.4358	0.000208	6e-06	8.63712	0.682	4.0333	0	0	-1.20547	-1.53	-2.7686
PRDX3	gi|32483377|ref|NP_054817.2|	-0.769384	-0.544	-3.0243	0.211069	0	3.29361	0.269	1.6323	0.00056	2.8e-05	-0.728141	-0.15	-0.5205	0.265571	0.404175	-1.95111	-1.29	-2.6305	0.632728	0	-4.08424	-0.052	-0.2881	0.602549	0.049854	1.16575	0.282	1.0214	0.880192	0.185483	8.22851	0.95	5.875	0.025014	0.011919	-1.98433	-0.205	-0.7547	0.907185	0.404777	19.2413	0.929	7.0733	0	0	0	-2.257	-3.6793
AP2B1	gi|4557469|ref|NP_001273.1|	-11.8612	-1.053	-8.8695	0.085692	0	-12.8975	-0.797	-5.8634	8.2e-05	0.582957	-6.59508	-1.831	-4.9992	0.132731	0	443.55	2.894	56.4331	0	0	192.51	1.8	34.2908	0	0	-1.86714	-2.659	-4.344	0	0.618502	-5.11217	-2.244	-5.8774	0.091348	0	-4.48901	-2.428	-5.9497	0	0.512663	-13.0378	-1.185	-7.227	0	0	0	-3.503	-5.7394
RPN1	gi|4506675|ref|NP_002941.1|	0.740698	-0.452	-2.9298	0.202033	0	3.96103	0.235	1.6276	0.000574	2.8e-05	-2.58177	-1.272	-3.013	0.510808	0	-2.44283	-0.146	-0.6167	0	0	-6.66532	-0.685	-3.1553	0.793274	0.619779	10.911	0.982	5.5957	0	0	66.3558	2.053	20.4216	0	0	-1.17898	0.034	0.158	0.914416	0.113497	22.0502	0.885	7.3796	0	0	-1.59263	-2.422	-4.1852
MDN1	gi|24415404|ref|NP_055426.1|	15.4854	0.491	3.177	0.186715	0.024247	1.54069	0.139	0.651	0.032044	0.002451	-1.32019	-1.175	-1.9127	0.327281	0	1.27901	0.574	2.344	0.830601	0.150673	-1.50416	0.117	0.5434	0.059854	0.003949	-0.282579	-0.157	-0.3786	1	0.689616	1.97261	0.62	2.7028	0.041517	0.024846	1.8144	0.492	2.0362	0.001898	6.9e-05	-1.48841	-0.398	-1.4269	0	0	0	-1.751	-2.8284
FAM115A	gi|7662276|ref|NP_055534.1|	39.3072	0.727	6.6691	0.002098	0.000203	42.7348	1.267	11.6365	0	0	8.3644	0.554	2.7477	0.160155	0.02711	8.63139	0.912	5.6788	0.035099	0.003821	-0.751514	0.31	2.2147	3.4e-05	1e-06	-1.34328	-0.998	-2.0791	0.062612	0.681289	-3.29598	-0.911	-2.5595	0.04106	0	-1.08363	-2.131	-3.6125	0.00509	0.538762	-3.90834	-1.806	-4.5895	0	0	0	-2.435	-4.1057
DDX24	gi|9966805|ref|NP_065147.1|	11.9775	-0.006	-0.0534	0.592567	0.27109	23.5578	0.761	7.1618	0	0	1.62565	0.043	0.1882	0.674718	0.38691	1.08101	0.341	1.9582	0.77474	0.194607	-1.88972	0.243	1.8427	0.000274	1.1e-05	0	-1.797	-2.75	0.004192	0.649057	-1.18763	-2.324	-3.5502	0.071205	0	0	-2.328	-3.595	0.005462	0.539194	-0.908922	-0.075	-0.4771	0	0	0	-2.636	-4.0753
DAXX	gi|215422366|ref|NP_001135442.1|	15.3968	0.31	2.3771	0.346046	0.053481	-0.005072	-0.028	-0.1492	0.320346	0.03325	12.6368	0.831	4.1603	0.0198	0.001662	-0.351839	0.271	1.1907	0.994081	0.293958	26.7327	1.311	11.9433	0	0	-0.731741	-1.321	-2.1103	0.056198	0.679366	-2.21722	-1.3	-2.7739	0.046803	0	0	-1.87	-2.9989	0.054012	0.559102	-3.50693	-0.824	-2.9434	0	0	0	-2.153	-3.4173
IRS4	gi|4504733|ref|NP_003595.1|	-9.06648	-0.949	-7.3615	0.281358	0	-6.42788	-0.29	-2.3376	1	0.551638	-3.54728	-0.354	-1.7568	0.2942	0	31.2332	1.109	11.2353	1e-06	0	-14.2756	-0.308	-2.4706	0.967162	0.574202	3.01863	0.227	1.3778	0.574954	0.076679	11.842	0.724	6.6501	0.015307	0.009676	11.3636	0.663	5.8989	0	0	-0.934296	0.001	0.0105	0	0	1.31003	-0.143	-1.0594
CCT2	gi|5453603|ref|NP_006422.1|	-74.8683	-1.398	-21.225	0	0	-72.4937	-0.956	-13.9342	0	0.544582	-39.4131	-1.428	-10.84	0	0	1058.87	2.138	78.1903	0	0	945.841	1.746	71.8971	0	0	-21.0372	-0.821	-7.5813	0	0.60275	-51.1287	-0.744	-9.4479	0.047499	0	-34.0482	-0.144	-2.3413	0.378874	0.581309	-69.5031	-0.84	-12.8919	0	0	-33.2045	-2.078	-15.0148
TUBB4	gi|21361322|ref|NP_006078.2|	-3.82284	-2.379	-5.9942	0.586946	0	-2.56911	-2.463	-4.6799	0.023435	0.605152	0	-2.35	-2.9087	0.538924	0	0.373224	0.357	1.8949	0.780809	0.20212	-5.70454	-1.497	-4.5757	0.028891	0.587684	-1.43327	-0.84	-1.9401	0.097199	0.689443	-3.15548	-0.381	-1.4681	0.020277	0	3.32638	0.503	2.9544	5e-06	0	-4.49933	-0.813	-3.428	0	0	26.7863	0.989	8.0538
CCT4	gi|38455427|ref|NP_006421.2|	-20.8066	-0.946	-10.479	0.010267	0	-23.6292	-0.686	-6.7693	0	0.57255	-14.3951	-1.1	-5.7927	0.028333	0	243.773	1.827	39.6026	0	0	179.042	1.344	30.6801	0	0	20.0312	0.533	5.1743	0	0	-12.0606	-0.053	-0.5162	nan	nan	7.1131	0.391	4.6574	0	0	-13.2532	-0.239	-2.8567	0	0	-12.4927	-1.87	-9.0209
SSBP1	gi|374671789|ref|NP_001243442.1|	-48.1912	-2.468	-23.2006	0	0	-38.5815	-2.41	-16.4681	0	0.543246	-14.9721	-3.052	-10.2806	0	0	-23.9492	-2.135	-11.8265	9e-06	0	-58.7773	-1.917	-18.2641	0	0.541066	-4.66592	-3.735	-7.9408	0	0.601104	-26.2553	-2.15	-12.1848	0.009592	0	-30.4649	-1.793	-12.4894	0	0.503453	-43.3531	-0.785	-12.6806	0	0	892.25	1.461	53.5415
TUBA4A	gi|17921989|ref|NP_005991.1|	-12.2219	-1.619	-9.1605	0.06878	0	-10.6735	-1.608	-7.3797	0	0.565603	-5.41627	-1.861	-4.5572	0.297697	0	23.5441	0.935	9.7536	2.5e-05	2e-06	-13.3983	-0.159	-1.4275	0.978682	0.3479	0.043192	-0.017	-0.0912	0.950239	0.631503	-0.919314	0.258	1.9942	0.044358	0.027568	56.5985	1.303	15.8578	0	0	-11.4814	-0.972	-5.904	0	0	55.1672	0.908	10.7687
ACTN4	gi|12025678|ref|NP_004915.2|	-3.4222	-0.827	-4.3501	0.514696	0	-4.38893	-0.593	-2.6775	1	0.592012	-2.83223	-0.905	-2.2516	0.418486	0	-3.17562	-0.539	-1.7965	0.563096	0	-5.98201	-0.163	-0.9648	0.984875	0.198536	11.6153	1.022	5.6882	0	0	13.6295	1.093	7.9416	0.02304	0.006171	9.49543	0.885	5.7518	0	0	35.3931	1.177	11.2781	0	0	-2.7238	-1.005	-3.1688
PSMD1	gi|25777600|ref|NP_002798.2|	15.2678	0.182	1.4345	0.532837	0.118564	0.100275	0.01	0.0648	0.174597	0.018175	-2.113	-0.392	-1.3531	0.209093	0	-3.31286	-0.666	-2.2857	0.63251	0	-2.29903	0.217	1.5368	0.001214	5.7e-05	11.7556	0.991	5.7805	0	0	0.333515	0.342	1.8318	0.043989	0.028139	8.74016	0.81	5.4698	0	0	10.1841	0.53	3.9439	0	0	-2.95346	-1.266	-3.8941
RPL4	gi|16579885|ref|NP_000959.2|	6.14108	-0.196	-1.6068	0.340974	0.378066	24.462	0.759	7.2227	0	0	-0.34773	-0.139	-0.6225	0.235943	0.388625	-2.5293	0.028	0.1391	0.471079	0.402904	-9.30242	-0.946	-4.438	0.045574	0.591636	-2.00878	-0.993	-2.544	0.010761	0.657203	-3.59386	-0.171	-0.7988	0	0	-4.18442	-0.469	-2.0294	0.667308	0.583101	73.0674	1.435	17.2216	0	0	-3.71458	-1.448	-4.5778
PRMT1	gi|151301219|ref|NP_938074.2|	-11.9135	-2.253	-9.9934	0.041851	0	-12.5918	-1.534	-7.3997	0	0.565387	-6.63774	-1.696	-4.8153	0.202327	0	-4.41479	-2.166	-5.2633	0.427913	0	425.233	2.596	51.4818	0	0	-3.80407	-0.773	-3.033	0.001037	0.640049	-9.29476	-1.021	-4.5631	0.12586	0	-8.38833	-1.315	-5.1803	0	0.518977	-12.7791	-0.784	-5.6224	0	0	-2.30043	-3.184	-5.6705
NUP210	gi|27477134|ref|NP_079199.2|	1.06963	-0.374	-1.9818	0.229464	0.357345	8.69699	0.606	3.703	0	0	-1.78364	-0.705	-1.6378	0.265741	0	-2.03436	-0.356	-1.0593	0.356771	0	-4.50522	-0.487	-2.0735	0.999488	0.512785	12.3613	1.263	6.4645	0	0	11.132	1.17	7.092	0.013689	0.008779	13.0044	1.179	7.0849	0	0	-1.29443	-0.201	-0.8828	0	0	-1.59175	-0.619	-1.9294
RPL22	gi|4506613|ref|NP_000974.1|	-5.47373	-2.531	-7.2554	0.303154	0	-7.15939	-1.341	-5.5125	0.000571	0.588423	-3.63714	-0.697	-2.3572	0.456084	0	18.5319	1.024	9.059	0.000122	9e-06	76.3003	1.562	21.5511	0	0	-2.1619	-0.941	-2.4943	0.013221	0.659302	-5.12263	-0.549	-2.378	0.037373	0	-1.38746	0.1	0.5783	0.50918	0.037047	43.2308	1.019	11.655	0	0	-1.89085	-2.546	-4.8633
USP7	gi|150378533|ref|NP_003461.2|	-12.1256	-0.936	-8.7998	0.097289	0	-15.1818	-1.293	-8.4564	0	0.560207	-6.23398	-2.087	-5.3345	0.055225	0	115.508	1.627	25.4285	0	0	523.872	2.67	58.8173	0	0	-4.64958	-1.096	-4.0993	1e-06	0.621209	-10.5876	-1.025	-5.1913	0.083534	0	-10.1306	-1.083	-5.3965	0	0.516894	-7.49525	-0.233	-2.3867	0	0	-3.85116	-2.829	-6.4082
CCDC47	gi|171906582|ref|NP_064583.2|	8.32384	0.098	0.6405	0.647448	0.194987	-2.36365	-0.429	-1.7424	0.917835	0.431596	-1.78381	-0.839	-1.7387	0.29088	0	8.25889	1.042	5.8074	0.028289	0.003189	-3.53476	-0.187	-0.8485	0.964761	0.164389	0.460136	0.148	0.443	0.954882	0.457324	0.295157	0.304	1.2525	0.047951	0.030051	-1.24749	-0.106	-0.3934	0.914796	0.292035	10.9263	0.724	4.6429	0	0	0	-2.014	-3.1063
RPS6	gi|17158044|ref|NP_001001.2|	16.5523	0.166	1.5182	0.542634	0.111557	31.3443	0.95	9.0174	0	0	30.8627	1.088	7.3421	2e-06	0	-2.35406	-0.003	-0.0165	0.391858	0.404595	-4.3867	-2.254	-5.3662	0.001154	0.568176	-1.79886	-1.027	-2.3943	0.019649	0.663833	-3.90214	-1.253	-3.5028	0.069503	0	-4.05135	-0.85	-2.758	0.126471	0.568354	106.872	1.842	22.9496	0	0	-1.10934	-2.633	-4.4532
gi|313569776|ref|NP_001186273.1|	gi|313569776|ref|NP_001186273.1|	23.8358	0.24	2.2782	0.391743	0.058501	19.6737	0.64	6.0854	0	0	2.20056	0.085	0.4325	0.632344	0.349381	18.8806	1.077	9.0365	0.000128	1e-05	-1.45373	-3.135	-5.1454	0.002892	0.573044	-1.41022	-1.591	-3.0319	0.001043	0.64008	-4.0053	-1.381	-3.8149	0.08372	0	-1.20582	-2.458	-4.0675	0.000678	0.530477	93.6031	1.596	19.3598	0	0	-1.8364	-2.427	-4.6291
DNAJB11	gi|7706495|ref|NP_057390.1|	-1.99664	-1.898	-4.1929	0.464956	0	0	-1.972	-3.2829	0.866303	0.625207	0	-1.526	-2.0706	0.363907	0	4.00071	0.865	3.8518	0.500728	0.038743	3.76062	0.696	3.8848	0	0	-0.543225	-0.185	-0.4019	1	0.69307	-1.47938	-0.715	-1.5699	0.022132	0	-0.494129	0.026	0.0815	0.941316	0.133909	-1.55085	-0.487	-1.5852	0	0	-1.11945	-0.824	-1.9612
GCN1L1	gi|54607053|ref|NP_006827.1|	6.19135	-0.063	-0.3771	0.545529	0.300768	-1.9984	-0.433	-1.8332	0.927573	0.453924	-1.14393	-2.024	-2.5894	0.524648	0	0.146936	0.253	1.0959	0.972877	0.306997	-3.42515	-0.194	-0.8979	0.974952	0.178576	0.069192	-0.046	-0.136	0.970615	0.642038	12.2366	1.167	6.9517	0.013645	0.009056	-0.479425	0.041	0.1697	0.910649	0.110566	29.9393	1.253	9.6044	0	0	0	-2.117	-3.3893
RPA2	gi|4506585|ref|NP_002937.1|	-23.3954	-3.863	-21.1013	0	0	-4.56399	-5.462	-10.1636	0	0.553485	-3.99733	-4.843	-7.4656	0.000706	0	0	-5.041	-7.6824	0.037955	0	-6.16337	-5.233	-10.801	0	0.545314	0	-4.586	-6.9577	0	0.605088	-10.6781	-3.73	-11.8944	0.011958	0	-3.04797	-4.803	-8.7496	0	0.507238	-28.4617	-1.589	-20.5251	0	0	304.116	0.138	3.6305
MRPS22	gi|9910244|ref|NP_064576.1|	3.52885	-0.245	-1.4188	0.435309	0.377282	17.3549	0.792	5.629	0	0	-1.02418	-0.375	-1.1411	0	0	31.5045	1.648	12.8413	0	0	9.39177	0.777	5.6542	0	0	0	-1.435	-2.3803	0.020748	0.664507	-1.62261	-1.645	-3.1445	0.060966	0	-1.02735	-1.965	-3.1768	0.02773	0.552326	-2.85292	-0.455	-2.0055	0	0	0	-2.268	-3.6501
BOP1	gi|21327667|ref|NP_056016.1|	6.89057	-0.059	-0.367	0.545338	0.299901	8.95699	0.527	3.4979	0	0	3.85204	0.308	1.3048	0.955133	0.18641	-0.841999	0.058	0.2434	0.538437	0.398666	27.4818	1.294	12.0579	0	0	0	-1.383	-2.2873	0.029594	0.669235	-1.98339	-1.578	-2.9953	0.054579	0	0	-1.918	-3.1766	0.027751	0.552334	-0.384097	-0.083	-0.4373	0	0	0	-2.223	-3.7024
LAS1L	gi|13654270|ref|NP_112483.1|	15.2449	0.278	1.9947	0.607208	0.075383	22.0827	0.959	7.4626	0	0	1.41654	0.126	0.4775	0.630717	0.342364	7.52868	0.917	5.3501	0.065822	0.006011	-5.06208	-0.472	-2.127	1	0.523009	0	-1.401	-2.3118	0.026982	0.667948	-2.52914	-0.974	-2.4851	0.03945	0	0	-1.942	-3.1667	0.028826	0.552699	-3.59591	-1.114	-3.5335	0	0	0	-2.232	-3.6892
gi|310923196|ref|NP_001185619.1|	gi|310923196|ref|NP_001185619.1|	1.87994	-0.369	-2.0256	0.222969	0.353687	6.73435	0.436	2.7384	1e-06	0	4.83722	0.438	1.7825	0.696949	0.10586	-0.221696	0.196	0.8134	0.850304	0.343918	48.9313	1.736	16.3383	0	0	0	-1.333	-2.1111	0.056042	0.679317	0	-1.857	-2.9339	0.052391	0	0	-1.879	-2.9954	0.054728	0.559236	2.59302	0.191	1.052	0	0	0	-2.17	-3.3911
HSPA8	gi|5729877|ref|NP_006588.1|	-255.787	-1.295	-37.4108	0	0	-226.219	-0.585	-18.3042	0	0.542094	-130.801	-0.674	-12.9723	0	0	-151.942	-0.417	-9.8992	0.000937	0	570.611	0.891	53.9825	0	0	-25.8914	-0.137	-2.8771	0.002271	0.644705	-83.9603	0.14	4.4405	0.027883	0.017515	139.729	0.561	21.5851	0	0	-243.435	-0.984	-25.1274	0	0	295.157	0.334	12.6128
HSPA4	gi|38327039|ref|NP_002145.3|	-60.1005	-1.642	-18.9498	0	0	-59.0614	-0.958	-12.5302	0	0.547896	-33.4158	-1.094	-8.4785	5.5e-05	0	-34.5964	-1.152	-9.2173	0.004964	0	215.244	1.102	32.9655	0	0	-1.99894	-0.007	-0.0794	0.944387	0.628678	-35.5581	-0.166	-2.2569	0.035465	0	22.6636	0.517	9.2642	0	0	-57.4062	-0.894	-11.1401	0	0	40.0581	0.197	3.5325
PHGDH	gi|23308577|ref|NP_006614.2|	-5.26165	-0.889	-5.1904	0.978909	0	-5.20383	-0.432	-2.4394	1	0.566015	-3.79069	-0.877	-2.6396	0.5339	0	-4.02621	-0.344	-1.5607	0.487388	0	-8.85615	-0.289	-1.7706	0.957774	0.445295	7.93325	0.68	3.8145	3e-06	0	3.8611	0.563	3.7828	0.040832	0.019974	3.3651	0.48	3.1364	1e-06	0	37.3598	1.015	10.2711	0	0	-3.69625	-0.956	-3.6111
RUVBL1	gi|4506753|ref|NP_003698.1|	-6.27635	-1.039	-5.9524	0.612295	0	-6.56669	-0.683	-3.6477	0.493853	0.628036	-3.38514	-0.611	-2.1298	0.380496	0	-4.28881	-0.415	-1.7118	0.534253	0	-2.165	0.278	2.3547	1.5e-05	1e-06	4.98714	0.48	2.4623	0.010792	0.000975	4.68022	0.594	4.2989	0.029146	0.017972	13.7229	0.883	7.4287	0	0	5.91033	0.294	2.4928	0	0	-1.75334	-0.428	-2.114
gi|378548190|ref|NP_001243731.1|	gi|378548190|ref|NP_001243731.1|	4.18219	-0.218	-1.5402	0.374969	0.378769	2.05749	0.148	1.0035	0.009333	0.000584	4.61195	0.355	1.6702	0.819476	0.121883	1.24856	0.421	2.2484	0.813094	0.161224	-6.03163	-1.583	-4.8269	0.011318	0.580953	9.03772	0.845	4.4214	0	0	6.36766	0.762	4.7981	0.028989	0.016289	12.2639	0.957	6.6853	0	0	-1.57212	-0.122	-0.7417	0	0	-2.81376	-1.59	-4.0823
HIST2H4B	gi|77539758|ref|NP_001029249.1|	82.2359	1.049	12.942	0	0	1.257	0.096	0.682	0.028954	0.002202	31.1	1.054	7.5992	1e-06	0	-4.2313	-0.851	-2.8245	0.625853	0	-9.09755	-0.443	-2.5434	0.964218	0.582036	-1.69033	-1.922	-3.0403	0.000998	0.639846	-3.38916	-1.667	-3.786	0.08175	0	-2.94885	-1.886	-3.8445	0.001991	0.533922	4.47256	0.263	1.9772	0	0	-2.00127	-0.492	-2.4215
TROVE2	gi|291084629|ref|NP_001166995.1|	-4.36141	-2.188	-5.7312	0.785465	0	-4.85548	-1.067	-3.7879	0.340442	0.626342	-2.64219	-1.248	-2.6756	0.541327	0	-2.42259	-0.12	-0.4715	nan	nan	-0.661578	0.359	2.5656	5e-06	0	23.1735	1.48	9.7699	0	0	8.1956	0.902	5.9536	0.023619	0.011641	41.797	1.725	15.7566	0	0	-3.79199	-0.465	-2.3122	0	0	-2.01369	-2.067	-3.8966
IMPDH2	gi|66933016|ref|NP_000875.2|	-3.21032	-1.121	-4.302	0.496235	0	-2.49932	-0.381	-1.5994	0.880229	0.392936	-1.9613	-0.929	-1.9724	0.34032	0	-1.60588	-0.015	-0.0519	0.377406	0.404248	-4.48538	-0.346	-1.5019	0.967475	0.370831	0.56666	0.087	0.2636	0.993535	0.530947	8.80081	1.014	6.2004	0.01985	0.010853	3.64589	0.639	3.2185	1e-06	0	24.4807	1.135	8.902	0	0	-1.84644	-0.989	-2.6756
RPS5	gi|13904870|ref|NP_001000.2|	10.2354	0.151	1.073	0.562624	0.150964	2.78758	0.23	1.4137	0.001637	8.1e-05	1.58401	0.124	0.4624	0.631279	0.344733	5.18509	0.81	4.5084	0.270191	0.017965	-3.53613	-1.767	-4.0857	0.123069	0.602688	1.67498	0.31	1.1337	0.771138	0.14158	-0.852199	0.127	0.5471	0.048182	0.032595	-1.14567	-0.016	-0.0618	0.995349	0.177805	4.86723	0.383	2.3877	0	0	0	-2.174	-3.4907
SLC3A2	gi|61744477|ref|NP_001012680.1|	0.56395	-0.425	-2.0929	0.215197	0.347986	-1.60412	-0.29	-1.2639	0.851058	0.292288	-0.978896	-0.426	-1.1386	0	0	-1.27282	0.056	0.2046	0.513881	0.400533	-2.92712	-0.053	-0.259	0.57191	0.046326	5.39479	0.858	3.6222	1.5e-05	1e-06	5.55968	0.879	4.6195	0.028427	0.016923	3.96821	0.71	3.362	0	0	1.90471	0.215	1.1249	0	0	-1.29157	-1.595	-3.2419
gi|312284072|ref|NP_001185986.1|	gi|312284072|ref|NP_001185986.1|	-1.02001	-0.628	-2.9696	0.2048	0	-0.075891	-0.033	-0.1623	0.332078	0.034474	-1.15507	-0.33	-0.9495	0	0	6.16633	0.895	4.8747	0.154251	0.011311	-4.61324	-1.067	-3.3013	0.643887	0.621597	-0.874026	-0.516	-1.1883	0.570664	0.733191	11.0848	1.136	6.8757	0.013894	0.009207	11.1276	1.071	6.1042	0	0	1.63056	0.151	0.82	0	0	-1.93016	-1.182	-2.9006
MRPS27	gi|186928850|ref|NP_055899.2|	8.22081	-0.027	-0.2036	0.553997	0.285522	9.8914	0.522	4.0817	0	0	-1.62531	-0.455	-1.4068	0.218366	0	89.3776	2.376	24.0819	0	0	5.77755	0.637	5.1058	0	0	-1.29468	-1.198	-2.2266	0.037069	0.672549	-2.48132	-1.46	-3.1538	0.061425	0	-2.82104	-1.297	-3.1116	0.035515	0.554766	-4.30619	-1.253	-4.2145	0	0	0	-2.367	-3.8151
DDB1	gi|148529014|ref|NP_001914.3|	13.0293	0.18	1.391	0.531428	0.122272	-1.88175	-0.24	-1.1956	0.85121	0.270637	-2.39422	-0.834	-2.0625	0.361774	0	-0.453206	0.263	1.2414	0.997652	0.286939	-5.22855	-0.25	-1.2612	1	0.29403	-1.2434	-0.719	-1.6542	0.216031	0.70874	3.59147	0.615	3.402	0.045072	0.021793	-0.839588	0.082	0.3702	0.721283	0.067181	27.6567	1.065	9.3787	0	0	-2.1446	-1.761	-3.6034
MYO1C	gi|124494238|ref|NP_001074248.1|	-4.6783	-1.433	-5.5998	0.893696	0	-1.8634	-0.217	-1.2	0.851212	0.272039	-2.43698	-0.847	-2.1633	0.38983	0	54.7383	1.96	18.4074	0	0	-6.16691	-1.013	-3.8589	0.20884	0.610231	-0.875715	-0.446	-1.2412	0.521035	0.731193	0.306115	0.309	1.6213	0.044234	0.028841	2.24405	0.443	2.3689	0.000318	1e-05	-0.993792	-0.1	-0.5587	0	0	-1.69526	-0.487	-1.9459
MCM5	gi|23510448|ref|NP_006730.2|	0.474616	-0.423	-1.8829	0.25063	0.364931	-2.39822	-1.144	-2.9322	0.98635	0.611013	-1.02326	-0.581	-1.2165	0.194963	0	4.57945	0.982	4.7107	0.198507	0.013954	0.641078	0.458	2.4111	1.1e-05	0	0.014747	-0.117	-0.2857	1	0.673731	6.47574	1.027	5.2321	0.031495	0.014589	3.15805	0.697	3.1586	1e-06	0	4.37794	0.476	2.5241	0	0	-0.807885	-1.741	-2.9095
GTF2I	gi|14670350|ref|NP_127492.1|	-1.43119	-0.696	-3.4835	0.318349	0	0.150691	-0.033	-0.1702	0.339317	0.035234	-2.0946	-0.861	-1.9849	0.343074	0	1.69074	0.527	2.5044	0.845754	0.133669	-1.62184	0.183	1.0712	0.008577	0.000487	4.63294	0.646	2.5523	0.007298	0.000565	8.83769	0.962	5.6786	0.029457	0.012675	0.870823	0.321	1.3795	0.034031	0.001841	23.1387	1.036	8.0214	0	0	-0.95073	-2.205	-3.5288
TLN1	gi|223029410|ref|NP_006280.3|	-5.28869	-1.883	-6.4604	0.46249	0	-5.31787	-1.13	-4.2061	0.103272	0.616398	-2.10635	-2.444	-2.9909	0.516777	0	-1.10631	-2.124	-3.5196	0.658507	0	-6.56248	-0.227	-1.2892	0.998483	0.303235	1.95137	0.263	1.0991	0.803854	0.154073	9.73716	0.882	6.1286	0.020799	0.01107	4.19667	0.552	3.3766	0	0	196.949	2.568	29.6302	0	0	-2.1058	-1.922	-4.2404
STUB1	gi|56181387|ref|NP_005852.2|	-2.51405	-2.3	-4.8917	0.837849	0	-3.08517	-1.278	-3.5252	0.664286	0.628398	0	-1.968	-2.5051	0.508653	0	0	-1.645	-2.5908	0.632942	0	5.49034	0.727	4.8798	0	0	-0.676633	-1.195	-1.8689	0.119935	0.693897	-1.59593	-0.079	-0.2679	0.016448	0.031464	-0.654174	0.064	0.2351	0.859967	0.094685	-2.32708	-0.485	-1.8534	0	0	19.97	1.082	6.9557
LMNB1	gi|5031877|ref|NP_005564.1|	9.54893	-0.006	-0.0484	0.594047	0.270586	-3.8568	-1.932	-4.7569	0.01704	0.603463	-2.67436	-0.729	-2.0527	0.359244	0	0	-2.122	-3.3286	0.618532	0	-5.87932	-1.465	-4.7293	0.016633	0.583506	-0.703637	-0.353	-1.0842	0.673188	0.735816	-1.77998	0.035	0.1754	0.030479	0.033079	0.431453	0.261	1.3612	0.03664	0.002	88.3526	1.787	19.1767	0	0	-2.22447	-0.751	-2.9444
AP2A1	gi|19913414|ref|NP_055018.2|	-5.81828	-1.143	-5.9995	0.584987	0	-6.04543	-0.826	-3.9107	0.242686	0.623973	-3.15062	-1.816	-3.6123	0.331853	0	97.3249	2.149	25.9748	0	0	189.271	2.492	33.2148	0	0	-1.78794	-1.097	-2.5848	0.008975	0.655482	-4.15205	-1.194	-3.6332	0.07448	0	-2.86659	-1.652	-3.9525	0.001188	0.532146	-5.99109	-1.275	-4.8234	0	0	0	-2.736	-4.4574
MRPS26	gi|14269586|ref|NP_110438.1|	0.660107	-0.453	-1.9657	0.232662	0.358655	8.44509	0.66	3.8472	0	0	5.84621	0.679	2.7258	0.165168	0.028051	14.3301	1.44	8.6827	0.00029	2.1e-05	5.28512	0.735	4.4826	0	0	0	-1.013	-1.6063	0.243926	0.712172	-1.66959	-0.551	-1.3527	0.018317	0	-1.56458	-0.571	-1.4012	0.986342	0.539804	-1.39212	-0.346	-1.2387	nan	nan	0	-1.845	-2.9235
RPL7	gi|15431301|ref|NP_000962.2|	-0.570749	-0.574	-2.9633	0.204359	0	8.21278	0.539	3.4513	0	0	1.77297	0.122	0.4239	0.632638	0.350708	-2.02522	-0.975	-2.2165	0.633058	0	-2.60551	-1.945	-4.0452	0.135712	0.604019	-1.05281	-0.723	-1.4837	0.323978	0.719448	-2.4273	-0.889	-2.2019	0.034726	0	-2.36716	-0.752	-2.031	0.665695	0.583121	42.4911	1.465	13.2869	0	0	-0.930229	-2.142	-3.4115
MRPS18B	gi|7662645|ref|NP_054765.1|	5.18443	0.015	0.0782	0.626947	0.257401	5.55079	0.524	2.9596	0	0	4.16171	0.596	2.1733	0.368932	0.063115	10.2286	1.31	7.0034	0.007435	0.000493	8.45441	0.947	5.8077	0	0	-0.563444	-0.832	-1.4228	0.368226	0.722543	-1.39629	-0.288	-0.8111	0	0	-1.48403	-0.609	-1.482	0.968053	0.549926	-1.72866	-0.574	-1.853	0	0	0	-1.662	-2.839
KPNA3	gi|34485722|ref|NP_002258.2|	370.071	1.553	32.5958	0	0	-18.0514	-0.744	-6.1046	2.1e-05	0.5796	404.34	2.2	38.2317	0	0	-1.52107	-3.318	-5.1683	0.467681	0	-3.11265	-3.73	-7.0452	0	0.55453	-4.61325	-1.514	-4.7246	0	0.6145	-2.64684	-3.043	-5.6949	0.08368	0	-7.26352	-2.174	-6.501	0	0.510687	-14.4863	-0.398	-3.7577	0	0	-3.35007	-3.346	-6.3041
MRPS25	gi|14028877|ref|NP_071942.1|	3.47861	-0.178	-0.9187	0.605058	0.346113	2.5229	0.223	1.0846	0.006763	0.000391	1.06409	0.107	0.3237	0.657923	0.366156	32.2126	1.942	14.3377	0	0	-0.708499	0.205	0.9584	0.013242	0.000793	0	-1.128	-1.7369	0.173665	0.702849	-1.76414	-1.061	-2.1929	0.034608	0	-1.56579	-1.332	-2.3575	0.365559	0.580946	-0.569937	-0.163	-0.6748	0	0	0	-1.951	-3.0453
KPNA4	gi|4504901|ref|NP_002259.1|	200.285	1.227	21.625	0	0	-14.3856	-0.681	-5.1846	0.002542	0.594323	442.9	2.494	42.4781	0	0	-1.45061	-3.041	-5.1405	0.481309	0	-5.01927	-3.234	-7.1623	0	0.553912	-1.19935	-2.591	-4.4222	0	0.617648	-7.53185	-1.636	-5.5315	0.078358	0	-2.47592	-2.808	-5.5824	0	0.515221	-13.1879	-0.533	-4.0957	0	0	0	-3.432	-5.9874
PELP1	gi|155030232|ref|NP_055204.2|	20.2834	0.431	3.3022	0.154467	0.021228	42.1435	1.365	11.8582	0	0	13.5394	0.876	4.6736	0.005343	0.000488	-1.96324	-0.102	-0.3952	0.293328	0.391293	-4.15722	-0.11	-0.5838	0.866157	0.099031	-1.1656	-1.077	-1.998	0.081511	0.686061	-2.51461	-1.163	-2.7083	0.044843	0	-1.5867	-1.956	-3.0495	0.044665	0.55716	-3.30295	-1.476	-3.9172	0	0	0	-2.251	-3.5205
POLRMT	gi|110618253|ref|NP_005026.3|	3.82897	-0.222	-1.4313	0.429288	0.37757	13.8705	0.707	5.179	0	0	-0.322824	-0.139	-0.4431	0.297247	0.414071	92.7186	2.533	25.0909	0	0	-4.90785	-1.185	-3.7996	0.238023	0.612144	-0.740745	-1.385	-2.1736	0.044923	0.675583	-1.97761	-1.323	-2.7496	0.046054	0	0	-1.93	-3.0506	0.044487	0.557117	-1.78559	-0.29	-1.3801	0	0	0	-2.221	-3.4986
NOL9	gi|40217805|ref|NP_078930.3|	10.0247	0.216	1.3632	0.530758	0.12467	15.9894	0.94	6.2142	0	0	2.35081	0.305	1.0904	0.836476	0.230036	0.477554	0.341	1.3555	0.982719	0.271216	-3.00336	-1.518	-3.5326	0.416082	0.619392	-0.619583	-1.078	-1.7004	0.191483	0.705435	0	-1.609	-2.5778	0.041481	0	-0.889246	-1.627	-2.6332	0.182424	0.572783	-2.38055	-1.446	-3.5055	0	0	0	-1.926	-3.0945
WDR12	gi|217330644|ref|NP_060726.3|	16.6934	0.545	3.4626	0.120525	0.017886	9.73898	0.736	4.0464	0	0	1.80151	0.257	0.8471	0.697163	0.278832	0.827591	0.406	1.5479	0.902288	0.245404	4.77476	0.693	3.8707	0	0	0	-0.916	-1.4397	0.355576	0.721681	-0.853972	-1.44	-2.2504	0.035376	0	-0.838971	-1.47	-2.2799	0.432287	0.582528	-0.30448	-0.151	-0.6124	0	0	0	-1.745	-2.7757
OBSL1	gi|144226847|ref|NP_056126.1|	3.55062	-0.126	-0.6033	0.565532	0.31972	22.1695	1.309	8.5818	0	0	6.92122	0.753	2.8083	0.149744	0.024612	17.6658	1.683	10.0833	1.8e-05	1e-06	5.27075	0.784	4.3953	0	0	0	-0.763	-1.2759	0.489611	0.729707	0	-1.303	-2.1037	0.033488	0	0	-1.302	-2.1106	0.58751	0.583676	0	-1.924	-3.0926	0	0	0	-1.598	-2.5936
ZNF644	gi|41152093|ref|NP_958357.1|	219.367	1.836	24.8832	0	0	98.5432	1.569	20.8465	0	0	58.5581	1.354	12.8422	0	0	-4.49284	-0.508	-2.1966	0.633166	0	0	-3.209	-5.0034	0.005399	0.576502	0	-1.988	-3.0943	0.000745	0.638386	0	-2.529	-3.8845	0.089056	0	0	-2.542	-3.9602	0.001144	0.532027	0	-3.152	-4.8744	0	0	0	-2.831	-4.4999
WIZ	gi|151301215|ref|NP_067064.2|	150.616	1.804	21.6097	0	0	58.1882	1.429	14.1108	0	0	17.6909	0.853	5.0974	0.001929	0.000166	9.2417	0.875	5.9023	0.024332	0.002787	0	-2.917	-4.5779	0.028671	0.587623	0	-1.692	-2.6317	0.007262	0.653569	0	-2.227	-3.4422	0.068171	0	0	-2.238	-3.4126	0.011127	0.544272	0	-2.852	-4.4387	0	0	0	-2.533	-4.0172
HSPA5	gi|16507237|ref|NP_005338.1|	-73.5503	-1.169	-21.1807	0	0	-47.0566	-0.303	-6.344	5e-06	0.57675	-42.2979	-1.232	-10.6617	0	0	59.8781	0.649	15.0605	0	0	1111.31	1.875	79.3192	0	0	-8.02404	-0.178	-2.3707	0.021535	0.664975	-35.8759	-0.037	-0.6554	0	0	-31.7883	-0.06	-1.0646	0.985823	0.480797	-72.3791	-0.838	-13.8798	0	0	-36.1422	-0.749	-11.099
TUBA1B	gi|57013276|ref|NP_006073.2|	-14.5666	-1.542	-10.2855	0.015962	0	-13.8445	-1.238	-7.5236	0	0.564154	-7.33653	-1.609	-5.4727	0.040496	0	34.3543	1.028	11.3504	0	0	-11.3182	0.062	0.7086	0.033534	0.002132	14.9445	0.647	5.4397	0	0	5.98769	0.508	4.8189	0.029048	0.016213	68.8491	1.335	17.418	0	0	-13.6416	-1.123	-7.2892	0	0	54.4564	0.807	9.6415
HSP90AB1	gi|20149594|ref|NP_031381.2|	-39.4065	-0.937	-13.751	6e-05	0	-44.1155	-0.688	-9.4823	0	0.556396	-22.6401	-0.588	-5.4576	0.041394	0	-28.0723	-0.398	-4.2589	0.63212	0	10.2063	0.478	10.7662	0	0	25.041	0.441	5.7528	0	0	29.6335	0.633	11.4471	0.002329	0.000691	117.285	1.037	23.4899	0	0	55.2611	0.424	9.4026	0	0	-8.09117	-0.313	-4.3423
EIF3B	gi|83367072|ref|NP_001032360.1|	3.86806	-0.339	-3.44	0.303634	0	-5.51284	-0.19	-1.7282	0.915292	0.427923	2.47738	0.057	0.3523	0.650767	0.361745	-7.71507	-0.502	-2.65	0.632619	0	-8.40993	0.14	1.384	0.002375	0.000119	20.7612	0.868	7.2311	0	0	30.4357	1.042	11.29	0.002425	0.000765	44.3448	1.171	14.5367	0	0	-11.414	-0.701	-4.8207	0	0	-3.1449	-0.422	-2.792
EEF2	gi|4503483|ref|NP_001952.1|	-6.02442	-0.626	-6.4203	0.469331	0	0.325	0.031	0.3419	0.082786	0.00754	-7.56114	-0.617	-3.1397	0.47202	0	-9.03745	-0.351	-2.1592	0.631926	0	-20.3991	-0.334	-3.2128	0.7332	0.620798	22.8004	0.794	6.8252	0	0	51.3647	1.18	15.8061	6.9e-05	1.1e-05	44.7624	1.064	13.3406	0	0	0.473545	0.046	0.5154	0	0	-2.81535	-0.358	-2.7241
CCT3	gi|63162572|ref|NP_005989.3|	-28.2194	-0.909	-13.2038	0.000301	0	-29.5644	-0.518	-6.9608	0	0.570522	-18.2641	-0.69	-5.4965	0.039117	0	192.894	1.467	33.6029	0	0	261.561	1.382	36.4791	0	0	3.6345	0.082	0.7878	0.969567	0.295	-15.9672	-0.016	-0.1972	0.017949	0.031903	33.02	0.641	10.5837	0	0	-21.0623	-0.287	-4.0876	0	0	-18.2166	-1.745	-10.3754
DCTPP1	gi|13129100|ref|NP_077001.1|	-3.16194	-0.641	-4.6542	0.68184	0	-7.79702	-0.801	-4.161	0.116857	0.617633	-3.25718	-0.486	-1.9077	0.326067	0	-4.90581	-0.963	-3.2569	0.612121	0	-10.2499	-0.292	-1.982	0.988416	0.494206	1.97351	0.195	0.9765	0.925623	0.205776	16.6536	0.954	8.1036	0.021481	0.005666	24.1564	1.077	10.2082	0	0	-6.11584	-0.458	-2.9098	0	0	-4.03761	-0.838	-3.7161
KPNA2	gi|4504897|ref|NP_002257.1|	1228.82	2.463	71.6549	0	0	0.511408	0.053	0.7506	0.022962	0.00163	163.762	1.216	19.2968	0	0	-14.264	-1.489	-7.6208	0.044503	0	-30.2203	-1.586	-11.2749	0	0.544124	-8.20285	-0.96	-4.973	0	0.61223	-17.3955	-1.238	-7.38	0.31482	0	-18.4786	-0.81	-6.0383	0	0.512206	-26.7362	-0.932	-8.6791	0	0	-12.3387	-2.051	-9.3063
DDX3X	gi|301171467|ref|NP_001180345.1|	-8.26998	-1.633	-7.2527	0.303723	0	-7.69571	-0.8	-4.1727	0.112687	0.617328	-0.817791	-0.135	-0.6066	0.239867	0.391152	-4.65665	-0.365	-1.6315	0.508526	0	23.7899	0.915	10.4465	0	0	-1.5549	-0.434	-1.5081	0.307297	0.718226	0.719366	0.342	2.1886	0.044588	0.026844	12.3911	0.782	6.095	0	0	56.4525	1.15	13.5294	0	0	-3.27203	-0.66	-3.0251
HNRNPH2	gi|74099697|ref|NP_001027565.1|	-1.3502	-0.987	-2.9644	0.204436	0	-1.76086	-1.051	-2.267	1	0.540384	0.27509	0.076	0.1853	0.674241	0.387341	0	-1.072	-1.6529	0.515348	0	0.532627	0.439	2.0211	0.000103	4e-06	6.21171	1.166	4.1874	0	0	1.06276	0.578	2.1062	0.044547	0.027155	4.80692	1.003	4.3902	0	0	2.34005	0.321	1.394	0	0	-0.958242	-0.679	-1.4722
RBBP4	gi|5032027|ref|NP_005601.1|	135.29	1.162	18.085	0	0	77.7259	1.259	17.1836	0	0	223.913	2.175	30.245	0	0	-2.20296	-2.481	-4.7769	0.650883	0	-6.00948	-2.622	-6.8895	0	0.555413	-3.13971	-1.113	-3.29	0.000251	0.633645	-7.37283	-0.678	-3.1558	0.061525	0	-4.52204	-1.932	-4.9661	2e-06	0.521041	-10.0715	-0.769	-4.7671	0	0	-5.92252	-1.264	-5.0921
PRPF8	gi|91208426|ref|NP_006436.3|	0.598898	-0.452	-4.4531	0.561619	0	-9.32616	-0.505	-4.0242	0.176167	0.621185	-5.10747	-0.538	-2.4794	0.497826	0	39.3207	1.188	13.5168	0	0	2.73853	0.426	4.9693	0	0	10.5036	0.571	4.2501	0	0	3.33075	0.439	3.8481	0.039393	0.019677	1.4791	0.305	2.5071	0.000132	4e-06	29.8988	0.636	7.8935	0	0	-5.99851	-1.72	-5.8745
ACLY	gi|38569423|ref|NP_942127.1|	0.931711	-0.324	-1.3862	0.451948	0.376386	-1.33458	-0.388	-1.304	0.859215	0.304987	0	-1.495	-1.9196	0.328976	0	0	-1.2	-1.9056	0.595628	0	2.0917	0.584	2.9492	1e-06	0	0.911213	0.37	0.9741	0.92807	0.206904	1.07183	0.542	2.0416	0.044463	0.027395	7.74557	1.139	5.4369	0	0	-1.23388	-0.243	-0.8682	0	0	-1.00101	-1.247	-2.3585
ACLY	gi|38569421|ref|NP_001087.2|	-1.24991	-0.586	-3.3926	0.289205	0	-3.8161	-0.496	-2.4052	1	0.561436	-2.01048	-0.435	-1.4479	0.226005	0	-2.95683	-0.359	-1.3194	0.423787	0	-5.79174	-0.214	-1.1796	1	0.267192	13.3583	1.108	6.4638	0	0	3.53477	0.603	3.4915	0.045078	0.02136	-0.18387	0.207	1.04	0.13614	0.007589	82.5787	1.799	20.5922	0	0	-1.61096	-2.1	-4.0095
LRRC59	gi|40254924|ref|NP_060979.2|	-1.98827	-0.704	-3.7017	0.37455	0	1.30577	0.08	0.4884	0.053558	0.004388	-2.52345	-1.03	-2.444	0.484233	0	1.03864	0.406	2.0535	0.780593	0.183455	-4.02375	-0.022	-0.1329	0.421202	0.033114	4.6204	0.593	2.6274	0.005232	0.000365	14.6888	1.137	7.842	0.023754	0.006497	4.68081	0.624	3.5924	0	0	2.43862	0.183	1.1489	0	0	-2.51811	-1.166	-3.6029
HCFC1	gi|98986457|ref|NP_005325.2|	17.1345	0.265	1.9842	0.614485	0.07609	11.6032	0.587	4.1601	0	0	-1.60718	-0.334	-1.0664	0	0	-0.869002	0.213	0.9321	0.901953	0.328889	-6.5913	-0.986	-3.6064	0.358565	0.617715	1.68979	0.302	1.1975	0.713455	0.120865	5.519	0.717	4.2319	0.029933	0.018197	-0.990886	0.083	0.351	0.740313	0.070628	-3.65374	-0.494	-2.1632	0	0	-2.2783	-1.671	-3.8883
PPP2CA	gi|4506017|ref|NP_002706.1|	5.10405	-0.041	-0.2251	0.549263	0.287475	16.0335	0.943	6.1392	0	0	10.4471	0.899	4.0744	0.024041	0.002017	-1.86801	-0.329	-0.9706	0.334989	0	-2.48998	0.064	0.3156	0.122898	0.008624	-0.401878	-0.144	-0.3905	1	0.691408	-1.22087	-0.027	-0.0942	0.0207	0.032428	-1.92598	-0.551	-1.5347	0.953235	0.555747	-2.83734	-0.738	-2.4717	0	0	-1.29255	-1.615	-3.0685
PRDX2	gi|32189392|ref|NP_005800.3|	-0.239384	-0.567	-2.2767	nan	nan	-0.937748	-0.267	-0.9989	0.848506	0.208612	-1.17473	-1.056	-1.6673	0.272754	0	-1.12944	-0.906	-1.7111	0.534029	0	-2.80527	-0.462	-1.6113	0.954335	0.402993	2.80271	0.674	2.244	0.028324	0.002641	10.4344	1.331	7.1917	0.014756	0.008556	-0.163579	0.125	0.4134	0.679481	0.059935	16.2559	1.158	7.1205	0	0	-1.17418	-1.045	-2.2386
RPS3A	gi|4506723|ref|NP_000997.1|	-1.97621	-0.729	-3.7605	0.389967	0	-3.74831	-0.671	-2.8562	0.999382	0.606203	2.28704	0.226	0.9223	0.735113	0.264198	-0.881253	0.129	0.5612	0.745531	0.372769	-1.29417	-2.739	-4.2747	0.074604	0.596594	-0.0907	-0.059	-0.1884	0.990576	0.653847	9.34317	0.95	6.3289	0.018523	0.010485	4.39256	0.617	3.5438	0	0	25.1774	1.033	8.2416	0	0	-2.35461	-1.388	-3.6222
PRMT5	gi|20070220|ref|NP_006100.2|	8.39721	0.038	0.2543	0.67636	0.238011	-3.54909	-0.669	-2.7689	0.999512	0.599795	-2.1949	-1.088	-2.379	0.462559	0	-2.43014	-0.74	-2.1442	0.631158	0	-4.58918	-0.209	-1.0776	1	0.233973	1.8014	0.321	1.2238	0.69082	0.113164	-1.02975	0.101	0.4488	0.043285	0.032838	1.30706	0.386	1.8835	0.003966	0.000157	-1.50768	-0.179	-0.8891	0	0	-2.00802	-1.445	-3.5158
NAP1L4	gi|5174613|ref|NP_005960.1|	-0.627977	-0.62	-2.4531	nan	nan	-2.01998	-0.589	-1.855	0.928206	0.458948	25.7409	1.58	8.3952	0	0	-0.212631	0.254	0.8336	0.858693	0.341418	-3.05408	-1.112	-2.8514	0.959245	0.606877	-0.672633	-0.83	-1.3385	0.435465	0.726776	2.45957	0.748	3.2285	0.044925	0.022617	-0.694993	-0.026	-0.0785	0.998277	0.183334	0.055546	-0.007	-0.0288	0	0	0	-1.668	-2.6666
PSMB4	gi|22538467|ref|NP_002787.2|	1.65677	-0.286	-1.3505	0.471902	0.375159	1.14062	0.123	0.5736	0.041077	0.003218	-0.981688	-1.607	-1.8981	0.32377	0	-1.3821	-0.369	-0.949	0.330016	0	1.57338	0.498	2.5694	5e-06	0	4.89515	0.907	3.4345	6.4e-05	3e-06	0.261551	0.376	1.4088	0.04562	0.029527	-1.02235	-0.069	-0.214	0.95405	0.229391	10.4112	0.859	4.8829	0	0	0	-1.71	-2.5946
SDHA	gi|156416003|ref|NP_004159.2|	-1.08042	-0.639	-3.0485	0.214927	0	0.163664	-0.008	-0.0377	0.233417	0.024457	-1.15276	-1.964	-2.5626	0.520162	0	-1.74125	-0.135	-0.4704	nan	nan	-1.40103	0.199	1.0964	0.007766	0.000438	0	-1.221	-2.0198	0.076198	0.684847	3.79909	0.753	3.9409	0.036358	0.019276	-0.860531	0.022	0.0843	0.94028	0.133124	44.3828	1.573	13.7661	0	0	-1.34486	-1.73	-3.4489
COPG	gi|11559929|ref|NP_057212.1|	-2.08403	-1.061	-3.6008	0.34677	0	-1.73304	-0.47	-1.7053	0.910621	0.42191	0	-1.724	-2.0328	0.354265	0	1.14591	0.494	1.8966	0.780646	0.201917	24.6769	1.468	12.155	0	0	-0.74053	-0.988	-1.5716	0.265737	0.714637	6.29322	0.959	5.082	0.030231	0.015206	4.00634	0.717	3.2276	1e-06	0	18.1084	1.092	7.6867	0	0	-1.16671	-1.497	-2.7781
H2AFZ	gi|4504255|ref|NP_002097.1|	22.7961	0.714	4.5817	0.078263	0.004446	-2.27123	-0.825	-2.611	1	0.585561	-0.93184	-0.466	-1.0708	0	0	-1.4197	-0.334	-0.9172	0.323084	0	-3.18748	-0.564	-1.9616	0.984457	0.489812	0	-0.999	-1.5374	0.288062	0.716786	-1.62068	-0.726	-1.6991	0.025066	0	0	-1.555	-2.3886	0.340906	0.580209	4.25777	0.373	1.9073	0	0	0	-1.844	-2.8576
PSMA5	gi|23110942|ref|NP_002781.2|	4.85195	-0.049	-0.2828	0.543631	0.292589	0.62617	0.045	0.2179	0.116995	0.011119	-1.57063	-0.808	-1.6333	0.264707	0	-1.79857	-0.457	-1.2402	0.403096	0	-3.45495	-0.224	-0.9327	0.980073	0.188847	0.379168	0.12	0.3394	0.977164	0.500776	2.63926	0.635	2.9661	0.042553	0.023785	0.864791	0.337	1.3341	0.040827	0.002265	22.2424	1.18	8.0826	0	0	0	-1.98	-2.9586
ALDH18A1	gi|21361368|ref|NP_002851.2|	3.60476	-0.089	-0.4696	0.547139	0.308596	-1.01238	-0.284	-1.0643	0.849428	0.228932	0.026289	-0.18	-0.4525	0.29298	0.412992	-1.35922	-0.763	-1.6126	0.502676	0	-1.7401	0.067	0.3052	0.126725	0.008916	-0.157677	-0.302	-0.6315	0.974231	0.71841	4.96016	0.913	4.4415	0.027886	0.017512	2.73225	0.637	2.6436	5.2e-05	2e-06	5.6929	0.61	3.2461	0	0	-0.781104	-1.757	-2.695
WDR6	gi|197927448|ref|NP_060501.3|	-2.76952	-1.103	-4.2489	0.477863	0	-0.993359	-0.188	-0.8465	0.832779	0.163087	-0.257171	-0.08	-0.2588	0.403967	0.426472	17.5583	1.461	9.6751	2.9e-05	2e-06	2.30926	0.522	3.1687	0	0	-0.884581	-0.794	-1.5348	0.289734	0.716913	-1.55641	-0.157	-0.5398	nan	nan	-2.03261	-1.104	-2.3604	0.363209	0.580879	11.8831	0.779	5.1195	0	0	-1.69732	-1.368	-2.9389
GRWD1	gi|237820620|ref|NP_113673.3|	-3.49894	-1.999	-5.3292	0.998749	0	-3.39954	-0.724	-2.75	0.999791	0.598282	-2.10316	-1.04	-2.0903	0.369257	0	-0.081519	0.253	1.0241	0.942033	0.316729	36.5805	1.505	14.4596	0	0	-0.01889	-0.159	-0.4532	1	0.699898	-2.41859	-0.467	-1.4662	0.020246	0	-2.16829	-1.321	-2.6125	0.193376	0.57351	84.9266	2.017	20.7918	0	0	-1.94199	-1.425	-3.1499
PSMA2	gi|4506181|ref|NP_002778.1|	0.806283	-0.425	-2.0235	0.223219	0.353864	1.10173	0.088	0.4136	0.067124	0.005806	-1.42139	-1.302	-2.1519	0.386572	0	-0.596272	0.208	0.7288	0.817429	0.354109	-3.2551	-0.228	-0.9413	0.981357	0.191423	-0.451246	-0.252	-0.6212	0.978781	0.717353	3.55103	0.721	3.3701	0.045072	0.021946	3.4218	0.655	3.0338	2e-06	0	39.9941	1.618	12.9557	0	0	0	-1.86	-3.1174
COPB1	gi|221316632|ref|NP_001137534.1|	2.53802	-0.221	-1.0703	0.589134	0.358239	1.57703	0.141	0.6288	0.034434	0.002648	-1.14275	-0.568	-1.1808	0.191599	0	-0.839631	0.098	0.3083	0.584753	0.394827	0.882371	0.421	2.0545	8.5e-05	4e-06	-0.686777	-0.534	-1.0103	0.734952	0.735982	7.04576	1.047	5.1064	0.030415	0.015108	3.58556	0.713	3.0899	2e-06	0	8.73925	0.738	4.1285	0	0	-1.25524	-0.768	-1.8478
GTF3C1	gi|101943240|ref|NP_001511.2|	27.5576	0.738	5.6375	0.00887	0.001031	38.6535	1.453	11.9552	0	0	7.06512	0.671	2.9298	0.134328	0.02017	0.139168	0.309	1.2339	0.998347	0.287977	-2.80559	-0.007	-0.0374	0.329279	0.025424	0.427078	0.031	0.0853	0.992548	0.591463	-1.49026	-0.111	-0.3749	nan	nan	-2.14418	-0.957	-2.1142	0.584077	0.583683	0.917669	0.081	0.4159	0	0	0	-2.023	-3.2077
LONP1	gi|21396489|ref|NP_004784.2|	2.39043	-0.23	-1.0922	0.582537	0.359861	0.326054	-0.004	-0.0163	0.219188	0.023059	-1.17681	-0.59	-1.2715	0.200221	0	-1.40474	-0.253	-0.6998	0.289257	0	2.23808	0.539	2.9079	1e-06	0	0.479659	0.181	0.4996	0.958307	0.432316	4.14891	0.86	4.1488	0.030925	0.018484	-1.05631	-0.238	-0.7111	0.896361	0.392412	17.2119	1.103	7.4509	0	0	0	-1.758	-2.8506
RNF2	gi|6005747|ref|NP_009143.1|	-15.056	-1.44	-10.3872	0.01258	0	-14.3569	-1.265	-7.6004	0	0.56351	-5.49592	-2.195	-5.4446	0.042437	0	266.375	2.308	41.6222	0	0	618.087	2.997	58.8152	0	0	0	-2.706	-4.4644	0	0.617189	-6.26132	-2.145	-6.1831	0.106644	0	-1.46081	-3.25	-5.2651	0	0.518148	-9.07024	-2.357	-8.1686	0	0	0	-3.538	-5.7931
RPL3	gi|4506649|ref|NP_000958.1|	-4.41704	-1.105	-5.3198	0.998847	0	-3.78415	-0.51	-2.6733	1	0.591625	-2.67262	-1.355	-2.8818	0.540688	0	-0.816824	0.159	0.7865	0.839471	0.347209	-6.39601	-1.19	-4.3815	0.054371	0.593323	-1.19673	-1.326	-2.5592	0.010061	0.656556	-3.36745	-1.099	-3.0156	0.055353	0	-2.81299	-1.424	-3.3767	0.012759	0.545404	194.588	2.625	29.262	0	0	0	-2.51	-4.2038
gi|315434212|ref|NP_001186778.1|	gi|315434212|ref|NP_001186778.1|	-1.77395	-1.085	-3.613	0.349874	0	-2.10079	-0.942	-2.531	1	0.577013	-1.18097	-1.073	-1.6655	0.272314	0	18.8176	1.713	9.8982	1.9e-05	1e-06	8.67858	0.971	5.9711	0	0	-0.546588	-0.828	-1.2924	0.475012	0.728962	1.48712	0.572	2.2691	0.04462	0.026534	-0.984826	-0.271	-0.7449	0.905029	0.402037	-1.09994	-0.367	-1.2897	nan	nan	0	-1.657	-2.5905
POP1	gi|225007652|ref|NP_001139333.1|	2.06535	-0.323	-1.8152	0.267578	0.369393	15.6162	0.825	5.9046	0	0	-1.16518	-0.336	-0.9656	0	0	19.7786	1.428	9.7591	2.4e-05	2e-06	0.680174	0.368	2.2484	2.8e-05	1e-06	-1.03777	-0.739	-1.5339	0.290314	0.716957	-2.02186	-0.288	-0.9759	0.013789	0	-2.24443	-0.616	-1.8047	0.831216	0.576033	-2.73239	-0.55	-2.193	0	0	0	-2.141	-3.227
EMD	gi|4557553|ref|NP_000108.1|	4.24052	-0.196	-1.2412	0.542159	0.369749	0	-2.567	-4.0906	0.144823	0.619472	-1.73405	-1.639	-2.6465	0.535268	0	-0.982209	-1.828	-2.9278	0.618051	0	-2.64693	-2.26	-4.2413	0.081751	0.597639	-0.972335	-0.586	-1.3332	0.439916	0.727033	-1.90293	-0.199	-0.7113	0	0	-2.32065	-1.136	-2.5663	0.21969	0.575105	1.75105	0.159	0.8875	0	0	5.17349	0.276	1.4397
DNAJC7	gi|262206280|ref|NP_003306.3|	-1.83177	-1.389	-3.5362	0.331328	0	-1.57358	-1.249	-2.7411	0.999932	0.597553	0	-1.419	-1.7245	0.287653	0	-0.638369	0.141	0.4201	0.661777	0.386273	-2.34829	-1.086	-2.5852	0.964039	0.586179	-0.367095	-0.662	-1.0595	0.698194	0.736117	2.90992	0.814	3.2453	0.045072	0.022538	5.3888	0.964	3.9462	0	0	-1.54611	-1.474	-2.8734	0	0	3.01537	0.297	1.1235
UBR5	gi|15147337|ref|NP_056986.2|	14.1427	0.488	3.0034	0.241019	0.029089	10.3054	0.804	4.5948	0	0	-1.02483	-0.558	-1.1508	0.188798	0	3.33319	0.84	3.5692	0.453095	0.052047	1.07468	0.435	2.2135	3.4e-05	1e-06	0	-0.878	-1.4232	0.367924	0.722523	0.20195	0.323	1.1912	0.048892	0.030263	-0.276641	0.02	0.0639	0.947879	0.138911	-2.05656	-1.268	-2.8454	0	0	-0.767875	-1.703	-2.8793
BANF1	gi|221316573|ref|NP_001137457.1|	151.176	1.381	18.5408	0	0	-6.26125	-1.811	-6.0458	2.9e-05	0.580379	-4.21576	-1.094	-3.3677	0.389361	0	0	-2.474	-4.1052	0.669355	0	-4.08725	-2.477	-6.0248	8.4e-05	0.560219	0	-2.026	-3.363	0.000165	0.632093	-5.22895	-0.686	-2.8918	0.050896	0	0	-2.569	-4.2243	0.000288	0.528507	27.2438	0.761	7.4455	0	0	-1.17943	-2.853	-4.7644
MSH6	gi|4504191|ref|NP_000170.1|	-7.69068	-5.488	-14.9951	8e-06	0	-2.82323	-6.054	-9.8589	0	0.554682	0	-5.58	-7.2877	0.000909	0	-10.0154	-3.113	-15.373	0	0	-6.10796	-5.283	-12.7783	0	0.543114	972.1	1.126	34.4234	0	0	-3.47689	-4.805	-10.296	0.02933	0	649.502	5.706	191.281	0	0	-4.68565	-5.23	-12.611	0	0	0	-5.674	-9.1839
TSPYL1	gi|62988322|ref|NP_003300.1|	1.15022	-0.417	-2.0377	0.221537	0.352668	2.68125	0.213	1.1397	0.005406	0.000299	-0.601608	-0.249	-0.695	0.219462	0.376788	16.822	1.457	9.7696	2.4e-05	2e-06	2.9564	0.524	3.2189	0	0	0	-1.084	-1.7675	0.159756	0.70071	-1.84689	-0.515	-1.4522	0.020016	0	-1.59382	-1.275	-2.3678	0.357261	0.580707	-0.74747	-0.217	-0.9242	0	0	0	-1.915	-3.1735
MYBBP1A	gi|157694492|ref|NP_055335.2|	-2.44084	-1.152	-3.9896	0.427624	0	-2.02803	-2.004	-3.6353	0.509645	0.62813	-1.46137	-1.392	-2.1573	0.388104	0	15.5839	1.372	8.0963	0.000946	6.7e-05	-2.78209	-1.783	-3.7153	0.284793	0.614774	0	-1.148	-1.7721	0.157744	0.700391	-1.73077	-0.33	-0.985	0.013873	0	0	-1.677	-2.5957	0.202642	0.574095	56.1269	1.808	15.4601	0	0	0	-1.968	-3.0464
FTSJ3	gi|194097365|ref|NP_060117.3|	17.6793	0.395	2.923	0.257223	0.031606	17.8803	0.887	6.3796	0	0	34.5419	1.447	9.3525	0	0	-2.23659	-1.046	-2.4657	0.632113	0	-5.10381	-0.542	-2.2319	0.999622	0.541315	0	-1.357	-2.1436	0.049992	0.677355	-1.57229	-1.548	-2.8242	0.04845	0	0	-1.908	-2.9866	0.056563	0.559573	0.592812	0.09	0.4713	0	0	0	-2.205	-3.4203
HLTF	gi|21071054|ref|NP_620636.1|	-1.05246	-2.818	-4.593	0.63914	0	0	-2.291	-3.8702	0.270863	0.624892	-1.57678	-1.351	-2.2662	0.423915	0	-1.71059	-0.991	-2.1569	0.631808	0	0	-2.321	-3.8212	0.227047	0.611451	0	-1.104	-1.8474	0.127613	0.695299	-0.923145	-1.629	-2.6834	0.044149	0	0	-1.644	-2.6953	0.152507	0.570579	45.3967	1.629	13.2239	0	0	64.3083	1.993	16.5944
CBX1	gi|187960037|ref|NP_001120700.1|	918.893	5.066	144.144	0	0	102.762	-1.427	-27.0862	0	0.538031	129.05	-1.071	-16.0868	0	0	0	-5.694	-9.8837	0.000959	0	0	-6.465	-11.2055	0	0.544284	0	-5.24	-9.045	0	0.598688	-1.6	-5.762	-10.077	0.028377	0	0	-5.782	-9.9951	0	0.504152	0	-6.405	-11.1418	0	0	0	-6.071	-10.648
WDR18	gi|56243583|ref|NP_077005.2|	21.1931	0.853	5.2473	0.014028	0.001787	11.8548	0.953	5.4505	0	0	4.8439	0.62	2.093	0.418509	0.070393	-0.810529	-0.034	-0.0901	0.363537	0.403611	-1.1912	0.048	0.192	0.175209	0.012794	-0.481078	-0.743	-1.1981	0.561324	0.732849	-0.765741	-1.27	-2.0814	0.033221	0	0	-1.278	-2.0451	0.651552	0.58328	-1.64794	-1.055	-2.4994	0	0	0	-1.581	-2.4832
NOP56	gi|32483374|ref|NP_006383.2|	-2.22907	-1.628	-4.2021	0.466877	0	-2.15817	-1.132	-2.9035	0.99395	0.609295	0	-1.645	-2.0503	0.358632	0	7.27958	1.082	5.3611	0.064403	0.005922	-1.07235	-2.113	-3.4671	0.473314	0.620523	0	-0.893	-1.4743	0.330565	0.719922	-1.41973	-0.831	-1.8145	0.027531	0	-1.1868	-1.115	-2.0838	0.613362	0.583578	19.2031	1.146	7.4289	0	0	0	-1.722	-2.8779
DDX54	gi|164419743|ref|NP_001104792.1|	11.3912	0.175	1.1138	0.554507	0.147108	35.7495	1.335	10.4919	0	0	-1.48415	-0.541	-1.3903	0.215436	0	-2.00667	-0.471	-1.3228	0.424603	0	-3.21625	-0.15	-0.6759	0.917949	0.119669	0	-1.234	-2.0184	0.07653	0.684924	0	-1.764	-2.8688	0.050032	0	0	-1.779	-2.9496	0.06488	0.560999	2.50236	0.18	0.9248	0	0	0	-2.071	-3.4099
SENP3	gi|21361499|ref|NP_056485.2|	16.1445	0.589	3.5954	0.105902	0.015477	20.2288	1.233	7.7889	0	0	3.22205	0.381	1.2268	0.930339	0.202056	4.99114	1.013	4.638	0.221585	0.015292	-2.75944	-0.57	-1.8689	0.963765	0.468954	0	-0.786	-1.2859	0.480736	0.729258	-0.810567	-1.327	-2.1421	0.033961	0	-0.795566	-1.338	-2.1008	0.596904	0.58365	-1.92994	-1.014	-2.475	0	0	0	-1.635	-2.6316
HIST1H3D	gi|21071021|ref|NP_003521.2|	254.851	2.61	30.0697	0	0	-3.19095	-0.402	-2.0537	0.974912	0.502039	40.5794	1.382	10.2378	0	0	0	-2.106	-3.3418	0.620567	0	0	-2.877	-4.5299	0.033832	0.588981	0	-1.654	-2.675	0.005953	0.651866	0	-2.189	-3.4369	0.068068	0	0	-2.204	-3.547	0.006607	0.540425	-2.19728	-0.247	-1.3736	0	0	0	-2.496	-3.9433
TEX10	gi|239787838|ref|NP_060216.2|	29.1896	0.781	6.4065	0.003355	0.000312	23.0837	1.112	8.6132	0	0	8.87834	0.725	3.1605	0.12073	0.013469	-1.38605	-0.049	-0.1683	0.338066	0.401514	-3.66661	-1.26	-3.5349	0.414201	0.619345	0	-1.097	-1.8176	0.13892	0.697283	0	-1.623	-2.6762	0.043953	0	0	-1.651	-2.7155	0.143681	0.56986	-2.55698	-1.506	-3.5198	0	0	0	-1.941	-3.1796
NOP58	gi|7706254|ref|NP_057018.1|	0	-2.595	-4.0672	0.440863	0	0	-2.091	-3.3041	0.846914	0.625648	0	-1.68	-2.0516	0.358963	0	5.8169	0.99	4.5026	0.272599	0.018095	0	-2.11	-3.3823	0.556567	0.621413	-0.567262	-0.545	-0.9967	0.744971	0.735892	-1.13659	-1.063	-1.933	0.0301	0	-0.784342	-1.421	-2.2214	0.486623	0.583354	17.6577	1.121	6.8939	0	0	0	-1.715	-2.6948
DDX27	gi|224593278|ref|NP_060365.7|	1.55485	-0.357	-1.4151	0.437128	0.377191	6.95216	0.691	3.392	0	0	4.65656	0.717	2.3754	0.274898	0.047484	0.773011	0.513	1.6317	0.8629	0.234565	11.5343	1.177	6.6472	0	0	0	-0.642	-0.9937	0.747177	0.735869	0	-1.156	-1.7644	0.02658	0	0	-1.192	-1.8405	0.809986	0.577672	-0.359388	-0.176	-0.5818	0	0	0	-1.473	-2.2758
CBX5	gi|188035910|ref|NP_001120794.1|	-37.4119	-2.821	-21.9011	0	0	-25.9454	-0.749	-12.6213	0	0.547601	198.091	3.19	131.292	0	0	0	-4.714	-7.9101	0.024234	0	0	-5.482	-9.0907	0	0.549186	0	-4.257	-6.9774	0	0.605034	0	-4.792	-7.9368	0.133022	0	0	-4.81	-7.9344	0	0.509474	-1.96263	-5.417	-9.0011	0	0	0	-5.101	-8.4748
BMS1	gi|224589071|ref|NP_055568.3|	12.3382	0.405	2.3463	0.359702	0.054998	14.7967	0.999	6.067	0	0	6.78639	0.785	2.9764	0.129405	0.018649	0	-1.277	-1.9862	0.613488	0	-2.74315	-0.931	-2.4756	0.96598	0.574761	0	-0.806	-1.2516	0.511518	0.730761	0	-1.356	-2.1052	0.033507	0	0	-1.366	-2.1282	0.570819	0.583697	0.855063	0.143	0.6374	0	0	0	-1.66	-2.5276
CHAF1B	gi|4885105|ref|NP_005432.1|	470.85	1.356	33.0551	0	0	433.082	1.776	42.1807	0	0	471.767	1.963	40.3666	0	0	0	-3.705	-6.0169	0.410395	0	0	-4.486	-7.2027	0	0.553717	0	-3.257	-5.2852	0	0.610077	0	-3.787	-6.1098	0.099532	0	-1.6785	-3.794	-6.2034	0	0.511506	-6.3268	-3.655	-8.6267	0	0	0	-4.103	-6.7667
ADNP	gi|31563503|ref|NP_852107.1|	244.781	1.801	27.5852	0	0	249.627	2.309	34.1145	0	0	10.1696	0.416	2.6563	0.181918	0.031235	-1.24564	-2.568	-4.1862	0.643344	0	0	-3.325	-5.4811	0.000752	0.566068	0	-2.102	-3.3726	0.000156	0.631898	-1.27904	-2.626	-4.3588	0.115947	0	0	-2.641	-4.379	0.000115	0.526763	-2.31267	-2.912	-5.7786	0	0	0	-2.927	-4.7869
CHAF1A	gi|50513245|ref|NP_005474.2|	117.398	0.596	11.7804	0	0	217.241	1.47	31.0516	0	0	739.537	2.601	56.9836	0	0	0	-3.44	-5.4493	0.375566	0	0	-4.201	-6.7526	1e-06	0.556168	0	-2.994	-4.7485	0	0.614269	0	-3.515	-5.5877	0.079784	0	0	-3.529	-5.5563	0	0.515442	-10.2232	-2.665	-8.7104	0	0	0	-3.826	-6.1662
gi|325053658|ref|NP_001191385.1|	gi|325053658|ref|NP_001191385.1|	39.7125	0.64	6.1955	0.005144	0.000438	220.557	2.701	33.2774	0	0	44.5505	1.355	10.4446	0	0	0	-2.22	-3.4131	0.632819	0	0	-2.977	-4.5638	0.030109	0.588019	0	-1.765	-2.7498	0.004196	0.649064	0	-2.297	-3.5515	0.071253	0	0	-2.297	-3.4945	0.008111	0.541855	0	-2.918	-4.4519	0	0	0	-2.597	-4.0286
POGZ	gi|302699211|ref|NP_665739.3|	22.3824	0.665	4.9026	0.029591	0.002864	95.1235	2.442	22.1111	0	0	17.0006	1.136	5.6368	0.000627	3.7e-05	0	-1.461	-2.494	0.632405	0	0	-2.231	-3.779	0.248868	0.6128	0	-1.003	-1.6977	0.192856	0.705628	0	-1.546	-2.5561	0.040983	0	0	-1.56	-2.6285	0.184867	0.572949	0	-2.17	-3.6554	0	0	0	-1.837	-3.1203
NSL1	gi|110349759|ref|NP_056286.3|	71.6644	0.761	9.382	3e-05	1e-06	250.352	2.312	34.6345	0	0	96.3619	1.601	16.7324	0	0	0	-2.632	-4.2048	0.638455	0	0	-3.414	-5.4687	0.000787	0.566278	0	-2.192	-3.5355	5.9e-05	0.628879	0	-2.72	-4.3536	0.115823	0	0	-2.736	-4.3635	0.000127	0.52693	0	-3.334	-5.3445	0	0	0	-3.009	-4.9157
ZNF689	gi|34147544|ref|NP_612456.1|	30.7762	0.825	6.5481	0.002575	0.000248	94.6129	2.312	21.6611	0	0	26.7416	1.406	8.4752	0	0	0	-1.585	-2.696	0.632063	0	0	-2.341	-3.961	0.165516	0.606842	0	-1.129	-1.9196	0.103338	0.690694	0	-1.656	-2.805	0.047806	0	0	-1.685	-2.8712	0.086047	0.564038	0	-2.296	-3.8787	0	0	0	-1.968	-3.3567
NIPBL	gi|47578105|ref|NP_597677.2|	57.1002	1.119	10.3087	2e-06	0	50.2154	1.513	14.2823	0	0	122.459	2.368	21.7525	0	0	0	-1.903	-3.0376	0.610889	0	0	-2.671	-4.2186	0.086943	0.59836	0	-1.461	-2.3203	0.026126	0.667509	0	-1.975	-3.1292	0.060228	0	0	-1.989	-3.0824	0.039588	0.555884	0	-2.61	-4.1363	0	0	0	-2.281	-3.669
TUBB2C	gi|5174735|ref|NP_006079.1|	-5.84883	-2.405	-7.4058	0.272595	0	-6.02932	-1.895	-5.771	0.000137	0.584353	0	-2.836	-3.5507	0.340885	0	-4.41971	-0.367	-1.6415	0.511687	0	-10.0214	-1.104	-5.026	0.004889	0.575944	7.58857	0.615	3.4697	4.9e-05	2e-06	23.3956	1.113	9.7945	0.009846	0.002133	14.5578	0.851	6.9394	0	0	-7.08732	-1.252	-5.3453	0	0	47.5023	1.07	10.017
ENO1	gi|4503571|ref|NP_001419.1|	-13.4969	-0.775	-8.6994	0.119385	0	-18.9735	-0.619	-5.8512	8.8e-05	0.583138	-3.3716	-0.184	-1.4085	0.218672	0	-12.6027	-1.164	-5.7654	0.369392	0	21.2764	0.629	10.6263	0	0	54.7976	1.097	13.3651	0	0	59.2794	1.106	16.9714	2.3e-05	3e-06	111.853	1.393	23.8425	0	0	-14.0085	-0.345	-3.6738	0	0	5.11022	-0.07	-0.7123
CCT7	gi|5453607|ref|NP_006420.1|	-24.4455	-0.869	-11.8006	0.00189	0	-33.1387	-0.984	-9.7054	0	0.55537	-18.4118	-1.321	-6.8947	0.002081	0	260.317	1.691	40.0997	0	0	151.74	1.116	27.9465	0	0	-6.22961	-0.373	-2.6555	0.006513	0.652626	-19.934	-0.252	-2.5996	0.041995	0	-10.9499	0.013	0.1493	0.91729	0.115709	-18.574	-0.27	-3.83	0	0	-18.3242	-1.49	-9.5245
UBA52	gi|77539055|ref|NP_001029102.1|	-8.12815	-1.382	-6.7692	0.439603	0	-5.16739	-2.009	-5.6596	0.000257	0.586083	-4.05229	-0.692	-2.4095	0.472254	0	-4.98752	-0.73	-2.7033	0.631736	0	-11.085	-0.752	-4.0648	0.129462	0.603372	30.9715	1.362	10.7789	0	0	-4.76594	-0.2	-0.9785	0.013813	0	12.3277	0.83	6.6516	0	0	-7.45602	-1.255	-4.9451	0	0	13.6546	0.468	3.7528
CCT8	gi|48762932|ref|NP_006576.2|	-33.9811	-1.146	-14.2221	2.1e-05	0	-28.7518	-0.49	-6.3968	4e-06	0.576197	-19.5883	-0.88	-5.8132	0.028016	0	360.378	1.888	47.0798	0	0	179.979	1.18	30.1769	0	0	9.76316	0.234	2.3714	0.0159	0.001668	-11.0106	0.12	1.5683	0.044345	0.029013	15.9649	0.479	7.2563	0	0	-31.2684	-0.621	-7.8786	0	0	-19.4691	-1.014	-8.4546
CALM3	gi|58218968|ref|NP_005175.2|	-5.90415	-0.907	-5.675	0.830126	0	-1.3739	-0.027	-0.1911	0.359075	0.037327	-1.14414	-0.16	-0.7017	0.218044	0.375674	-3.00369	0.002	0.0117	0.404364	0.404686	-9.32748	-0.269	-1.7666	0.957247	0.444285	13.3232	0.938	6.1386	0	0	0.45035	0.377	2.3862	0.044399	0.026073	15.8178	0.971	7.8763	0	0	-4.43995	-0.273	-1.7502	0	0	4.37405	0.123	0.828
EIF3D	gi|4503523|ref|NP_003744.1|	5.85248	-0.206	-1.6572	0.319345	0.376804	-1.06112	-0.059	-0.4129	0.586014	0.065873	0.167579	-0.054	-0.2439	0.41538	0.426674	-1.94044	0.093	0.4839	0.703847	0.38047	-9.65994	-0.458	-2.6168	0.963411	0.589133	2.25432	0.23	1.0142	0.887426	0.188632	21.7553	1.136	9.2893	0.010959	0.002933	16.1228	0.947	7.6485	0	0	-4.63981	-0.364	-2.0366	0	0	-3.39645	-0.797	-3.3709
LDHB	gi|291575128|ref|NP_001167568.1|	-3.79562	-0.853	-4.7009	0.720155	0	-5.01584	-1.441	-4.4703	0.051574	0.609759	-1.39686	-2.446	-2.8836	0.540611	0	-3.24224	-0.436	-1.6184	0.504454	0	-3.06421	0.187	1.2985	0.003414	0.000177	15.7741	1.168	7.4583	0	0	7.32547	0.815	5.5317	0.031874	0.0133	8.04552	0.797	5.3096	0	0	39.2545	1.204	11.1839	0	0	-2.93606	-1.071	-3.4255
VCP	gi|6005942|ref|NP_009057.1|	5.62275	-0.318	-3.9297	0.416889	0	-13.4132	-0.384	-3.7701	0.357492	0.62661	-10.2189	-1.297	-5.3355	0.055094	0	-11.6421	-0.647	-3.9403	0.724658	0	-5.25114	0.318	4.2296	0	0	13.9299	0.547	4.5038	0	0	26.2579	0.85	10.2476	0.008506	0.001572	73.4115	1.258	18.3114	0	0	41.5499	0.628	9.4564	0	0	-10.0196	-0.954	-5.982
SNRNP200	gi|40217847|ref|NP_054733.2|	-9.65176	-0.782	-7.7328	0.298026	0	-15.5838	-1.067	-7.0767	0	0.569147	-6.80235	-0.536	-2.8936	0.540189	0	38.1131	1.031	12.9578	0	0	7.14135	0.489	6.5291	0	0	0.671814	-0.004	-0.0261	0.963475	0.61883	-2.03743	0.224	1.9946	0.044359	0.027566	-1.11413	0.197	1.794	0.005986	0.00026	29.1224	0.518	7.2113	0	0	-8.54686	-1.529	-6.8346
EIF3I	gi|4503513|ref|NP_003748.1|	-0.994023	-0.567	-3.5765	0.340772	0	-4.09513	-0.508	-2.5173	1	0.575485	-1.38954	-0.254	-0.8964	nan	nan	-3.3028	-0.822	-2.464	0.632096	0	-3.61395	0.101	0.6819	0.036925	0.002352	2.53377	0.321	1.3917	0.566131	0.074016	30.2717	1.463	12.7362	0.001038	0.000256	10.3634	0.869	5.8318	0	0	-4.20426	-0.544	-2.6772	0	0	-2.78376	-1.555	-3.8962
gi|394582093|ref|NP_002379.3|	gi|394582093|ref|NP_002379.3|	10.1657	0.136	0.94	0.589056	0.16391	-4.03803	-1.158	-3.8561	0.281267	0.625199	-0.252861	-0.132	-0.4444	0.296649	0.413924	-2.24631	-0.163	-0.5878	0	0	-5.4426	-0.41	-1.8486	0.963631	0.464267	9.02828	0.995	5.016	0	0	7.74747	0.918	5.4807	0.031911	0.01352	5.78205	0.77	4.232	0	0	16.3699	0.852	6.2132	0	0	-1.59039	-0.631	-2.2593
HNRNPA1	gi|4504445|ref|NP_002127.1|	-6.82634	-2.296	-7.8108	0.318494	0	-6.44652	-1.875	-6.1207	1.9e-05	0.57939	-3.93618	-1.783	-3.898	0.327253	0	-2.60473	-1.99	-4.3574	0.627503	0	-10.3489	-1.181	-5.2249	0.002068	0.571203	-2.08435	-1.764	-3.4625	9.2e-05	0.630164	-5.22501	-0.475	-2.079	0.033192	0	-5.09454	-1.132	-3.7452	0.002973	0.535792	118.473	1.669	22.8556	0	0	-4.28746	-1.512	-4.9592
FLNB	gi|105990514|ref|NP_001448.2|	0.509323	-0.439	-2.4871	nan	nan	-1.62361	-0.219	-1.0815	0.849752	0.234348	-1.9537	-0.592	-1.673	0.274158	0	-2.35684	-0.926	-2.409	0.631948	0	-4.39991	-0.154	-0.7962	0.949507	0.149959	15.7652	1.305	7.8262	0	0	24.8373	1.5	10.8424	0.004295	0.001024	20.312	1.339	9.275	0	0	17.47	0.864	6.3159	0	0	-2.1354	-0.934	-2.9324
EIF3E	gi|4503521|ref|NP_001559.1|	7.27818	-0.205	-1.884	0.250372	0.364854	-2.22322	-0.11	-0.8443	0.832424	0.162461	-1.62589	-0.251	-1.1478	0.188519	0	-3.29782	-0.028	-0.1631	0.339651	0.401684	-10.0176	-0.184	-1.3751	0.98757	0.33124	4.5143	0.356	1.9403	0.098885	0.01058	29.4789	1.179	11.1817	0.002505	0.00082	17.2814	0.888	7.5551	0	0	3.51444	0.166	1.3997	0	0	-4.78753	-1.407	-4.8907
TNPO1	gi|23510381|ref|NP_694858.1|	-0.082231	-0.501	-2.4853	nan	nan	-3.11035	-0.747	-2.5661	1	0.580807	-1.85223	-1.215	-2.0945	0.370429	0	-1.83428	-0.258	-0.7698	0.297383	0	-3.20351	-0.049	-0.2304	0.534661	0.04296	4.74776	0.738	2.8888	0.001574	0.000102	9.81082	1.088	6.4943	0.016882	0.010048	6.47287	0.847	4.4978	0	0	25.3072	1.178	9.3011	0	0	-1.89318	-1.155	-2.6385
PPP1CB	gi|46249376|ref|NP_996759.1|	4.02226	-0.144	-0.7949	0.595101	0.33582	-2.13976	-0.464	-1.84	0.927842	0.455507	-1.47073	-1.394	-2.2649	0.423422	0	-1.61031	-0.341	-0.9699	0.334825	0	-3.78472	-0.414	-1.6962	0.944422	0.426004	-0.643173	-1.118	-1.8087	0.142452	0.697884	0	-1.65	-2.6552	0.043393	0	-0.912835	-1.664	-2.6916	0.154171	0.57071	40.1515	1.562	12.6928	0	0	-1.47018	-1.373	-2.8515
ACAT1	gi|4557237|ref|NP_000010.1|	-1.84227	-0.711	-3.3422	0.275409	0	-3.27263	-0.74	-2.5701	1	0.581244	-1.47805	-0.414	-1.1488	0.188612	0	-2.19738	-0.467	-1.3862	0.44041	0	-4.61324	-1.117	-3.4515	0.487988	0.620732	6.37468	0.906	4.0879	0	0	2.77195	0.692	3.5018	0.045079	0.02131	0.711776	0.357	1.6405	0.011509	0.000544	-3.14446	-0.62	-2.1754	0	0	-0.90208	-0.387	-1.4141
EIF4G1	gi|302699237|ref|NP_886553.3|	5.71953	-0.099	-0.6771	0.578468	0.325906	-3.055	-0.418	-1.9704	0.950075	0.484456	-2.03344	-0.53	-1.5396	0.24501	0	-1.55279	0.087	0.3636	0.623712	0.390862	-5.97746	-0.53	-2.411	0.979323	0.567109	9.80054	0.99	5.2522	0	0	8.45905	0.92	5.886	0.024805	0.01188	14.8779	1.132	8.076	0	0	0.612657	0.067	0.3934	0	0	0.362655	-0.2	-0.8521
PHB2	gi|221307584|ref|NP_001138303.1|	21.325	0.51	3.7843	0.096568	0.012533	53.753	1.637	14.9811	0	0	1.44971	0.1	0.3573	0.649501	0.360974	-2.31926	-0.693	-1.8939	0.59202	0	-3.91709	-1.469	-4.0391	0.137708	0.604221	1.14922	0.196	0.6577	0.961672	0.357502	-1.92515	-0.153	-0.5598	nan	nan	0.619339	0.311	1.3742	0.034769	0.001885	0.950587	0.097	0.5283	0	0	-1.9341	-1.582	-3.4173
DHX9	gi|100913206|ref|NP_001348.2|	-8.54069	-1.134	-7.5076	0.260975	0	-9.13612	-1.123	-5.7031	0.000202	0.585403	-5.04279	-1.304	-3.7965	0.322007	0	-1.70663	0.162	1.1033	0.974471	0.305985	95.7619	1.57	23.2062	0	0	-0.733669	-0.18	-0.7874	0.889693	0.730208	-2.01067	0.171	1.1642	0.04949	0.030358	-6.12691	-0.728	-3.2003	0.025321	0.551468	72.3064	1.207	16.583	0	0	-5.04058	-1.491	-5.2903
VARS	gi|5454158|ref|NP_006286.1|	8.1759	0.102	0.6384	0.647847	0.195214	2.60184	0.235	1.2128	0.003993	0.000214	-1.80311	-0.871	-1.8016	0.302823	0	-1.94091	-0.303	-0.9098	0.321611	0	-3.77781	-0.235	-0.9803	0.987185	0.203285	1.72565	0.345	1.1423	0.763152	0.138614	12.2366	1.209	7.015	0.013442	0.008932	0.888342	0.342	1.4543	0.025005	0.001321	16.0067	0.926	6.6583	0	0	-0.897587	-2.024	-3.1766
EIF3M	gi|23397429|ref|NP_006351.2|	-1.06678	-0.647	-3.0893	0.221756	0	-2.92169	-0.773	-2.7542	0.999726	0.598622	-0.314254	-0.126	-0.3789	0.330383	0.420344	-1.7678	-0.311	-0.9095	0.321552	0	-4.05947	-0.374	-1.6435	0.948102	0.411917	1.80881	0.436	1.5007	0.420962	0.050329	0.022072	0.257	1.0496	0.052128	0.030775	8.32601	0.984	5.3958	0	0	15.1878	0.912	6.1614	0	0	-1.57336	-1.728	-3.1892
PSMA4	gi|156713442|ref|NP_001096137.1|	1.14486	-0.343	-1.7799	0.277398	0.371441	3.99244	0.396	2.3123	1.3e-05	1e-06	0.503126	0.091	0.2935	0.66532	0.370811	-1.39603	-0.093	-0.3032	0.306794	0.395955	-2.02024	0.118	0.6002	0.049267	0.003189	2.06921	0.529	1.8727	0.12727	0.014287	9.1431	1.129	6.5029	0.016791	0.010026	-0.342705	0.151	0.5815	0.505977	0.036687	2.54575	0.287	1.5667	0	0	-1.22894	-0.481	-1.5868
PABPC1	gi|46367787|ref|NP_002559.2|	-5.2257	-1.882	-6.2149	0.508389	0	-5.2442	-1.056	-3.9779	0.201206	0.622351	-2.93578	-1.151	-2.7924	0.544879	0	-2.82291	-1.187	-3.0186	0.612103	0	-6.05789	-0.188	-1.0874	1	0.237127	-1.05651	-0.357	-1.0987	0.658604	0.735576	-3.36424	-0.309	-1.2223	0.016469	0	0.428165	0.263	1.3851	0.033267	0.001795	17.983	0.73	6.197	0	0	-2.81502	-0.846	-2.9161
RANGAP1	gi|4506411|ref|NP_002874.1|	3.30851	-0.057	-0.2585	0.543106	0.290451	1.39555	0.188	0.7648	0.021871	0.001533	-0.067541	-0.016	-0.0382	0.58083	0.41651	-1.09371	-0.876	-1.4238	0.45038	0	-2.3033	-0.214	-0.7327	0.931947	0.133459	-0.258165	-0.139	-0.272	1	0.671118	10.3342	1.373	6.8713	0.013909	0.009216	4.58933	0.905	3.7612	0	0	-0.254427	-0.071	-0.2508	0	0	-1.11052	-0.979	-1.9093
CAP1	gi|157649073|ref|NP_001099000.1|	0.279858	-0.442	-2.0183	0.22384	0.354301	-1.54015	-0.379	-1.3924	0.872327	0.332674	-1.34752	-0.776	-1.5501	0.24706	0	-1.5068	-0.54	-1.2884	0.415865	0	-1.64463	0.102	0.4583	0.079026	0.005294	4.72722	0.904	3.4532	5.6e-05	2e-06	7.25677	1.147	5.9014	0.02453	0.011824	5.9497	0.96	4.7347	0	0	16.8334	1.131	7.2043	0	0	-1.22023	-0.914	-2.1816
MMAB	gi|16418349|ref|NP_443077.1|	1.9226	-0.2	-0.8653	0.600921	0.341699	-1.43942	-0.52	-1.6009	0.880756	0.393357	2.70151	0.522	1.6097	0.892311	0.131345	-0.979917	-0.174	-0.4561	nan	nan	-0.25277	0.343	1.567	0.001059	4.9e-05	2.58219	0.684	1.9986	0.078871	0.007996	5.77742	1.09	4.8997	0.0293	0.015912	6.12244	1.072	4.7323	0	0	-1.67335	-0.727	-2.007	0	0	-0.929598	-0.716	-1.7392
MCM7	gi|33469968|ref|NP_005907.3|	-0.588724	-0.587	-2.5683	0	0	-1.92561	-0.444	-1.701	0.909667	0.420769	-1.06052	-1.751	-2.4165	0.474592	0	-1.62066	-0.251	-0.7121	0.290672	0	-3.65672	-0.466	-1.7847	0.959457	0.448829	0.138181	-0.08	-0.205	0.995994	0.657443	8.31411	1.087	5.8851	0.024821	0.011883	12.5825	1.279	7.1148	0	0	22.626	1.232	8.5764	0	0	-1.42735	-1.517	-2.9759
MCM4	gi|33469919|ref|NP_005905.2|	0.955139	-0.392	-1.9541	0.235021	0.359582	-2.20909	-0.563	-2.0287	0.968304	0.496902	-1.07015	-1.827	-2.2112	0.404557	0	-1.19052	0.013	0.0424	0.418949	0.404589	-1.46537	0.136	0.6576	0.040272	0.002574	1.32211	0.271	0.8163	0.973975	0.281632	4.82306	0.879	4.4461	0.027898	0.017497	1.87196	0.496	2.1285	0.001187	4e-05	27.1489	1.321	10.0452	0	0	-1.55964	-0.931	-2.457
TIMM50	gi|48526509|ref|NP_001001563.1|	0.518985	-0.442	-1.6979	0.30391	0.375362	9.90704	0.887	4.8024	0	0	-0.311522	-0.181	-0.3985	0.31945	0.418645	6.7621	1.143	4.9893	0.128249	0.009742	-2.5818	-0.784	-2.1019	1	0.51826	0.584136	0.278	0.6836	0.962281	0.344964	-0.731305	-0.096	-0.255	0.016703	0.031548	1.99686	0.573	2.12	0.001241	4.3e-05	-1.72322	-1.281	-2.5723	0	0	-0.882536	-0.56	-1.3826
COPE	gi|31542319|ref|NP_009194.2|	-0.022336	-0.538	-2.1562	0.208281	0.342562	2.12184	0.265	1.2095	0.004049	0.000217	0.407177	-0.061	-0.1434	0.503399	0.424307	0.935747	0.512	1.7588	0.811641	0.21862	3.39001	0.672	3.468	0	0	3.55875	0.802	2.5811	0.006428	0.000477	6.4139	1.078	5.1644	0.030884	0.014871	2.43105	0.629	2.5425	0.000104	3e-06	-0.008787	-0.044	-0.1658	0	0	-0.744829	-1.581	-2.5597
CBX3	gi|20544151|ref|NP_057671.2|	-17.6549	-3.311	-21.69	0	0	318.821	4.547	150.119	0	0	228.74	-0.042	-0.6957	0.219313	0.376672	-6.88402	-3.552	-11.6196	1.7e-05	0	-18.594	-3.282	-17.5179	0	0.541756	-3.13575	-3.949	-8.2889	0	0.599845	-4.9711	-4.274	-9.9028	0.030832	0	-4.8961	-4.493	-9.5736	0	0.50491	-7.56716	-4.456	-12.824	0	0	0	-5.356	-8.7094
KPNA1	gi|222144293|ref|NP_002255.3|	29.6768	0.982	7.0709	0.000923	0.000104	0.363684	-0.005	-0.0225	0.223234	0.023456	1.66766	0.273	0.8257	0.687988	0.282903	-0.829496	-1.363	-2.0961	0.628672	0	-2.38218	-0.147	-0.6061	0.879285	0.10378	-0.636085	-0.573	-1.0175	0.729636	0.73602	-1.63208	-0.867	-1.7536	0.026384	0	-1.03938	-0.227	-0.6156	0.862042	0.364052	1.3004	0.142	0.6211	0	0	-1.12055	-1.414	-2.5528
COPG2	gi|109134349|ref|NP_036265.3|	18.9719	0.899	5.0859	0.019399	0.002228	-0.508717	-0.334	-1.0182	0.848692	0.214557	0	-1.253	-1.5401	0.245107	0	4.70733	1.131	4.5928	0.237381	0.016182	-1.70281	-1.365	-2.6037	0.963718	0.587927	1.62678	0.464	1.1769	0.73167	0.127233	4.13953	1.006	4.034	0.033607	0.018904	-0.260854	-0.068	-0.1744	0.96488	0.215667	-0.417169	-0.181	-0.5977	0	0	-0.629329	-1.334	-2.1295
CAND1	gi|21361794|ref|NP_060918.2|	1.21274	-0.332	-1.4123	0.438516	0.37712	-2.01701	-0.882	-2.411	1	0.562231	-0.931846	-1.559	-1.9082	0.326188	0	-1.32911	-0.663	-1.4105	0.446799	0	-2.53392	-0.293	-1.0424	0.996112	0.222715	-0.543112	-0.799	-1.2471	0.515625	0.730949	4.45658	0.902	3.9817	0.035118	0.019109	-0.957019	-0.232	-0.6356	0.870379	0.370103	44.5568	1.922	14.505	0	0	-0.756202	-1.63	-2.5615
GRPEL1	gi|24308295|ref|NP_079472.1|	-2.35706	-1.428	-3.8395	0.401981	0	-2.05545	-1.697	-3.174	0.94052	0.622054	-0.977879	-1.608	-1.9814	0.342296	0	-1.45186	-0.481	-1.1252	0.373358	0	25.4057	1.674	11.8729	0	0	-0.685503	-0.491	-0.9174	0.802414	0.734806	-1.58546	-0.759	-1.6231	0.023249	0	0.888308	0.434	1.6471	0.011198	0.000526	-2.18927	-0.742	-2.1876	0	0	-1.11168	-1.337	-2.5153
LARS	gi|108773810|ref|NP_064502.9|	-1.22439	-0.869	-2.8375	0.195744	0	-0.301167	-0.167	-0.5805	0.777945	0.097068	-0.552057	-0.518	-1.0036	0	0	-0.727252	-1.027	-1.7095	0.53352	0	-2.13685	-0.27	-0.8708	0.971123	0.170758	3.5564	0.855	2.6411	0.004921	0.000337	12.627	1.552	7.6799	0.024909	0.007053	5.65298	1.027	4.1936	0	0	-0.766663	-0.311	-0.9722	0	0	-0.907921	-0.634	-1.4915
PTBP1	gi|14165464|ref|NP_114367.1|	-2.92909	-2.208	-5.3583	0.998495	0	-3.42298	-1.013	-3.2865	0.862992	0.625285	-1.87468	-0.76	-1.8562	0.314227	0	-2.11551	-0.776	-1.9743	0.611393	0	-4.04074	-1.39	-3.744	0.268155	0.613896	-0.954537	-0.946	-1.8003	0.145851	0.698454	-1.97614	-0.254	-0.8713	0.012886	0	-2.27866	-0.73	-1.9649	0.733378	0.58196	59.3408	1.754	16.68	0	0	-0.921407	-2.107	-3.4651
AP1B1	gi|260436860|ref|NP_663782.2|	-0.480583	-0.749	-2.3224	nan	nan	0	-1.698	-2.6069	1	0.585141	0	-1.289	-1.5968	0.256638	0	10.5022	1.45	6.357	0.013907	0.001424	14.386	1.352	7.5352	0	0	-0.401608	-0.506	-0.775	0.897356	0.729543	-0.748959	-0.45	-0.908	0.01319	0	-0.67127	-1.049	-1.6102	0.927725	0.562946	20.5384	1.488	8.2021	0	0	0	-1.344	-2.0521
AP2M1	gi|14917109|ref|NP_004059.2|	-1.77414	-0.889	-3.5461	0.333593	0	-1.05389	-0.256	-1.0649	0.849439	0.229121	-1.50484	-0.771	-1.6266	0.263184	0	63.92	2.481	21.3109	0	0	22.1329	1.343	10.4689	0	0	-0.690755	-0.51	-1.0914	0.665937	0.735703	-1.93318	-0.66	-1.7423	0.026182	0	-1.54837	-0.396	-1.1575	1	0.499404	-2.65409	-1.288	-3.2451	0	0	-1.44502	-1.341	-2.8206
MSH2	gi|4557761|ref|NP_000242.1|	-19.1595	-5.529	-21.3988	0	0	-2.23641	-6.683	-11.1588	0	0.550395	-5.04394	-5.734	-9.6319	2e-06	0	-11.1389	-4.615	-15.3212	0	0	-19.4588	-5.11	-19.2283	0	0.540381	1031.92	4.301	370.694	0	0	6694.18	2.355	166.941	0	0	849.548	0.712	29.7091	0	0	-24.5735	-4.604	-20.7258	0	0	-5.04339	-5.744	-12.9124
MYO1B	gi|240120050|ref|NP_001155291.1|	-5.39523	-1.322	-5.8657	0.675041	0	-5.37187	-1.097	-4.2381	0.095115	0.615515	-2.84279	-1.411	-3.003	0.513509	0	278.879	3.478	41.5539	0	0	-6.33652	-1.425	-4.9312	0.007378	0.578303	-1.60649	-0.947	-2.2219	0.037712	0.672813	-3.73695	-0.643	-2.2838	0.035839	0	-3.47434	-1.172	-3.4135	0.011089	0.544245	-2.29836	-0.224	-1.2819	nan	nan	-2.11399	-2.235	-4.0905
SKP1	gi|25777713|ref|NP_733779.1|	2.89669	-0.159	-0.7669	0.592673	0.333465	-1.40365	-0.471	-1.6514	0.896917	0.407373	-0.635636	-0.484	-1.069	0	0	10.8589	1.39	7.524	0.002572	0.000196	13.3328	1.204	7.9908	0	0	-0.624127	-0.46	-0.8972	0.816659	0.734347	-1.38471	-0.753	-1.7057	0.025239	0	-1.33971	-0.778	-1.6915	0.89564	0.569328	-0.190752	-0.097	-0.3762	0	0	0	-1.632	-2.7085
GARS	gi|116805340|ref|NP_002038.2|	-1.39053	-0.891	-2.8565	0.197025	0	-2.05586	-0.913	-2.2891	1	0.544015	-0.672057	-0.301	-0.6503	0.229364	0.38414	-0.848675	0.074	0.2114	0.518396	0.400228	-2.98008	-0.689	-1.9717	0.986484	0.491998	1.65996	0.526	1.4897	0.434382	0.052359	16.6143	1.591	8.9547	0.011669	0.003532	9.48305	1.216	5.7676	0	0	16.7724	1.16	7.0914	0	0	-0.761058	-1.654	-2.5883
DNAJB6	gi|17388799|ref|NP_490647.1|	4.05393	-0.071	-0.3645	0.54529	0.299686	-0.449119	-0.15	-0.6006	0.80283	0.101548	1.15597	0.221	0.6695	0.637443	0.311051	0.455748	0.385	1.3204	0.989937	0.276037	-2.16008	-1.513	-3.0752	0.868252	0.617551	-0.568663	-0.88	-1.3242	0.447531	0.727468	4.4123	0.858	3.9526	0.035997	0.019228	-0.953249	0.042	0.1272	0.924838	0.121454	0.032199	-0.043	-0.1697	0	0	-0.931806	-0.472	-1.3263
ACTL6A	gi|4757718|ref|NP_004292.1|	0.799602	-0.392	-1.7771	0.27821	0.371594	0.672619	0.068	0.2933	0.09502	0.008772	24.6884	1.537	8.2221	0	0	-1.4078	-0.535	-1.2524	0.406253	0	-3.13151	-0.719	-2.1389	1	0.525213	0.206804	-0.065	-0.1485	0.975764	0.644912	6.20317	1.03	4.9167	0.029358	0.015848	0.292957	0.233	0.8223	0.283259	0.016712	-1.31051	-0.375	-1.3018	nan	nan	0	-1.714	-2.719
USP9X	gi|145309309|ref|NP_001034679.2|	-3.70731	-0.907	-4.5606	0.619332	0	-5.11848	-1.006	-4.0803	0.149354	0.619739	-2.75611	-1.368	-2.9648	0.523822	0	-2.36046	-0.074	-0.3332	0.30232	0.394484	210.819	2.904	38.4826	0	0	-1.52493	-1.108	-2.3235	0.02581	0.667344	-3.47632	-0.459	-1.7765	0.026803	0	-3.09444	-1.287	-3.2541	0.020497	0.549547	-4.24765	-0.59	-2.9084	0	0	0	-2.518	-4.0383
gi|385719194|ref|NP_001245321.1|	gi|385719194|ref|NP_001245321.1|	-7.0542	-4.648	-12.0148	0.001236	0	-17.4968	-2.997	-13.1509	0	0.546239	-4.14123	-4.004	-6.6439	0.004494	0	793.645	2.375	69.6088	0	0	2094.83	3.38	124.228	0	0	-1.53334	-3.74	-6.127	0	0.607218	-7.3245	-3.306	-9.3419	0.052184	0	-6.33261	-3.493	-9.0921	0	0.506295	0	-4.895	-8.0902	0	0	-6.04975	-3.969	-9.3896
HSPBP1	gi|194294548|ref|NP_001123578.1|	-1.51641	-1.126	-3.1019	0.223953	0	-1.75096	-0.896	-2.2548	1	0.53834	-1.00196	-0.884	-1.3287	0.205802	0	-1.00851	-0.124	-0.3032	0.306794	0.395955	-0.437139	0.261	1.0674	0.008706	0.000495	-0.486919	-0.628	-0.9577	0.773474	0.735488	2.44182	0.761	2.8203	0.041933	0.024384	0	-1.166	-1.7576	0.858652	0.573543	-1.71723	-1.011	-2.3152	0	0	-1.00141	-1.142	-1.9948
SYNCRIP	gi|228008291|ref|NP_006363.4|	-1.33804	-2.378	-3.9243	0.415956	0	-0.888252	-1.865	-3.0406	0.959986	0.616609	-0.999481	-0.933	-1.5139	0.239451	0	-1.10102	-0.324	-0.7493	0.294985	0	-1.2714	0.03	0.1139	0.217833	0.016315	-0.486091	-0.657	-1.0626	0.695046	0.736087	4.55647	0.963	4.1929	0.030396	0.01833	-0.755753	-1.23	-1.9887	0.708772	0.582462	8.23253	0.773	4.0476	0	0	-0.69918	-1.492	-2.4368
RPS23	gi|4506701|ref|NP_001016.1|	1.8902	-0.282	-1.1905	0.5551	0.366608	2.58135	0.267	1.1149	0.005982	0.000337	-1.00245	-0.696	-1.3053	0.203504	0	3.62415	0.867	3.5665	0.45302	0.052187	-2.26529	-1.404	-2.9099	0.951507	0.610318	0	-0.773	-1.2347	0.527025	0.731457	0.393435	0.27	0.9168	0.055399	0.031282	0.206618	0.169	0.5373	0.551435	0.041963	35.0182	1.73	11.5932	0	0	0	-1.6	-2.5772
DPY30	gi|14211889|ref|NP_115963.1|	7.23443	0.046	0.2672	0.676218	0.236554	0.188994	0	-0.0007	0.209274	0.022091	-1.50484	-0.825	-1.7181	0.285891	0	-1.55954	-1.016	-2.178	0.632884	0	-3.88863	-0.792	-2.6307	0.963019	0.590384	0	-1.136	-1.8225	0.137007	0.696954	-1.65974	-1.093	-2.3361	0.036628	0	0	-1.667	-2.7198	0.141857	0.569707	-1.65755	-0.33	-1.3635	0	0	-1.44502	-1.638	-3.0908
DDX1	gi|4826686|ref|NP_004930.1|	-2.19123	-1.044	-3.9734	0.424648	0	-2.2994	-1.974	-3.8066	0.323238	0.626048	-1.44557	-1.345	-2.103	0.372836	0	-0.403869	0.214	0.7656	0.831307	0.349733	-1.84261	-1.984	-3.804	0.235755	0.612003	0	-1.079	-1.7085	0.187411	0.704859	-0.5567	0.071	0.2472	0.033971	0.033097	-1.61474	-1.057	-2.32	0.396876	0.581762	26.4667	1.249	9.4029	0	0	0	-1.916	-3.0992
DDX21	gi|50659095|ref|NP_004719.2|	-2.32742	-2.037	-4.3375	0.509676	0	-2.69755	-1.078	-2.9751	0.975324	0.613386	-1.28711	-0.597	-1.271	0.200173	0	-1.67656	-0.789	-1.7418	0.544041	0	-1.14754	-2.329	-3.6156	0.351807	0.617485	0	-1.095	-1.7247	0.179469	0.70371	-1.86201	-0.525	-1.3495	0.018267	0	-1.33718	-1.306	-2.3445	0.376218	0.581238	113.048	2.607	23.9776	0	0	-0.843065	-1.941	-3.0056
RING1	gi|51479192|ref|NP_002922.2|	-2.52945	-0.91	-4.0981	0.446446	0	3.00292	0.194	1.1221	0.005809	0.000326	-2.04737	-0.849	-1.9388	0.333218	0	45.7109	1.927	16.1223	0	0	137.802	2.703	27.6259	0	0	0	-1.373	-2.167	0.045998	0.67597	-2.21563	-1.31	-2.7986	0.047595	0	-1.53991	-1.558	-2.9168	0.073115	0.562269	0	-2.522	-4.0291	0	0	0	-2.198	-3.4711
RAE1	gi|62739173|ref|NP_001015885.1|	0	-2.102	-3.243	0.251976	0	-1.14414	-1.008	-2.041	0.971648	0.499445	-0.63065	-0.66	-1.038	0	0	-0.609249	-0.05	-0.1111	0.356336	0.40315	1.08272	0.442	1.7247	0.000502	2.2e-05	2.64	0.732	1.8872	0.120803	0.013637	6.33972	1.268	4.9425	0.029449	0.01575	8.74584	1.364	5.6196	0	0	0.865789	0.049	0.1527	0	0	0.506801	0.03	0.0831
MRPL41	gi|21265093|ref|NP_115866.1|	-0.880289	-0.95	-2.7885	0.192472	0	8.81692	0.873	4.3406	0	0	2.38547	0.497	1.4396	0.98151	0.160638	11.64	1.626	8.1086	0.000927	6.5e-05	-1.88684	-0.908	-2.2375	0.99905	0.542217	-0.370381	-0.13	-0.2478	1	0.666344	1.08235	0.545	1.8272	0.043979	0.028155	0	-1.031	-1.7371	0.870345	0.57233	-1.32912	-1.02	-2.2286	0	0	0	-1.321	-2.2148
MYO1D	gi|51100974|ref|NP_056009.1|	-4.82905	-1.811	-6.3149	0.487611	0	-4.28535	-0.705	-3.0509	0.957816	0.617077	0	-2.306	-2.9785	0.520125	0	246.481	3.41	39.7834	0	0	0	-2.805	-4.8194	0.011663	0.581147	-0.816745	-1.592	-2.6979	0.005353	0.650989	-2.55724	-1.545	-3.4633	0.068586	0	-2.74964	-1.562	-3.4875	0.008335	0.542052	0.446032	0.002	0.0119	0	0	0	-2.423	-4.1182
SMC1A	gi|30581135|ref|NP_006297.2|	-0.143965	-0.662	-2.4368	nan	nan	-1.81992	-1.17	-2.6686	1	0.591188	-0.864631	-1.572	-1.9032	0.324985	0	3.85005	0.867	3.6387	0.458853	0.048524	-1.56964	-1.655	-3.0238	0.894124	0.615655	-0.534506	-0.435	-0.7965	0.883983	0.730669	-0.455015	0.086	0.2586	0.034603	0.033094	-0.767964	-1.33	-2.1163	0.582079	0.583686	26.0134	1.493	10.2857	0	0	0	-1.632	-2.5721
H3F3B	gi|4885385|ref|NP_005315.1|	92.9709	1.694	16.7477	0	0	-2.45361	-1.896	-3.9161	0.239115	0.623847	-0.257171	-0.171	-0.5133	0.268218	0.405185	0	-1.723	-2.7776	0.628332	0	0	-2.482	-3.9299	0.177807	0.607893	0	-1.263	-1.9902	0.083488	0.686503	0	-1.799	-2.821	0.048341	0	0	-1.795	-2.8796	0.083528	0.563712	2.42783	0.165	0.8511	0	0	0	-2.094	-3.3328
THOC4	gi|238776833|ref|NP_005773.3|	-8.19891	-2.738	-9.1007	0.069195	0	-3.4999	-3.415	-6.5366	2e-06	0.574823	0	-3.312	-3.9674	0.331757	0	-2.30178	-2.666	-5.005	0.552506	0	-17.1485	-0.835	-5.7285	0.000315	0.562711	0	-2.533	-3.9068	5e-06	0.623426	-5.36691	-1.98	-5.2787	0.077465	0	-2.33858	-2.758	-5.1775	0	0.519004	-10.8533	-1.552	-7.1864	0	0	0	-3.377	-5.1303
RPL38	gi|78214522|ref|NP_001030335.1|	-2.91688	-1.416	-4.4355	0.552764	0	-1.25245	-0.314	-1.2751	0.853468	0.295838	0	-1.873	-2.4993	0.506133	0	92.2679	2.745	23.8723	0	0	-1.16281	-2.348	-3.7616	0.25832	0.613348	0	-1.128	-1.8362	0.131771	0.69604	-1.87121	-0.902	-2.1166	0.033645	0	0	-1.678	-2.6734	0.162568	0.571358	20.923	1.07	7.1828	0	0	0	-1.987	-3.2109
GTF3C4	gi|156119605|ref|NP_036336.2|	36.1076	1.238	8.9737	7.6e-05	2e-06	28.7351	1.532	10.4639	0	0	8.0639	0.945	3.7745	0.052076	0.0039	-0.984552	-0.085	-0.2265	0.323637	0.399373	-1.41517	-0.019	-0.0757	0.363857	0.028349	0	-0.745	-1.2442	0.518281	0.731069	-0.794745	-1.264	-2.1288	0.033795	0	-0.779744	-1.301	-2.2254	0.483178	0.583326	-1.67953	-0.783	-2.152	0	0	0	-1.577	-2.6402
REPIN1	gi|153792539|ref|NP_055189.2|	13.4449	0.386	2.4409	0.319312	0.050462	12.7284	0.844	4.9439	0	0	1.13853	0.012	0.0349	0.650558	0.408201	-0.799284	0.043	0.1377	0.470247	0.402944	-2.43301	-0.255	-0.9458	0.982031	0.192777	0	-0.947	-1.4886	0.32058	0.719201	-0.854618	-1.488	-2.3695	0.037219	0	-0.839617	-1.493	-2.3775	0.349567	0.580477	-2.15851	-0.773	-2.331	0	0	0	-1.797	-2.8196
NOC3L	gi|20806097|ref|NP_071896.8|	7.38187	0.22	1.0686	0.563501	0.151383	5.4223	0.556	2.5346	3e-06	0	4.41002	0.686	2.198	0.355621	0.060995	0.245152	0.295	0.8817	0.879095	0.33537	0.910705	0.352	1.4804	0.001561	7.4e-05	0	-0.603	-0.9158	0.80355	0.734773	0	-1.115	-1.7355	0.026047	0	0	-1.15	-1.7664	0.853582	0.574039	-1.38793	-0.656	-1.7928	0	0	0	-1.428	-2.2442
HIST2H3D	gi|183076548|ref|NP_001116847.1|	224.804	2.444	27.8078	0	0	-4.2009	-0.617	-2.8879	0.998117	0.608313	46.3242	1.485	11.7272	0	0	0	-2.095	-3.3641	0.624162	0	0	-2.864	-4.6368	0.023309	0.58599	0	-1.641	-2.6768	0.005904	0.651796	0	-2.183	-3.5413	0.070877	0	0	-2.189	-3.529	0.00709	0.540904	-2.15989	-0.24	-1.2589	nan	nan	0	-2.482	-4.0222
ZNF512	gi|40217790|ref|NP_115810.2|	3.94821	-0.162	-0.8083	0.596241	0.336944	9.00432	0.651	3.6986	0	0	-1.225	-0.658	-1.3362	0.206543	0	7.59711	1.101	5.392	0.060544	0.005677	-1.74933	-1.862	-3.3557	0.584421	0.621554	0	-0.981	-1.542	0.285122	0.716564	0	-1.508	-2.3789	0.03739	0	0	-1.51	-2.4013	0.331181	0.579895	2.72687	0.236	1.0727	0	0	0	-1.808	-2.8363
NOM1	gi|61097912|ref|NP_612409.1|	7.78752	0.257	1.2435	0.529643	0.135235	1.73954	0.145	0.5592	0.042986	0.003389	3.74238	0.603	1.8666	0.605774	0.094982	8.14163	1.331	6.3005	0.014584	0.001552	-2.10503	-1.017	-2.3319	0.989696	0.556482	0	-0.565	-0.8899	0.821756	0.734161	0	-1.121	-1.8132	0.027505	0	0	-1.135	-1.8382	0.811357	0.577573	0	-1.75	-2.8298	0	0	0	-1.436	-2.3338
CEP78	gi|149274651|ref|NP_115547.1|	2.73069	-0.152	-0.5761	0.560694	0.317449	8.28121	0.884	4.1825	0	0	6.2969	0.976	3.4918	0.095679	0.007061	0.818677	0.583	1.8375	0.787913	0.209014	-1.47274	-1.213	-2.3644	0.986255	0.561013	0	-0.324	-0.5212	1	0.707294	0	-0.86	-1.3899	0.018924	0	-0.609212	-0.869	-1.4005	0.9865	0.539712	-0.980381	-0.519	-1.3229	0	0	0	-1.175	-1.937
SMARCAD1	gi|190358536|ref|NP_001121902.1|	-5.15497	-1.414	-5.8565	0.682079	0	4.52642	0.224	1.5413	0.000883	4.2e-05	15.1482	0.748	4.1711	0.019392	0.001621	0	-2.134	-3.1838	0.607882	0	0	-2.877	-4.3294	0.063771	0.594911	520.37	4.822	52.0416	0	0	-2.26297	-1.863	-3.2723	0.065086	0	0	-2.22	-3.2846	0.018145	0.548488	-1.22887	-2.826	-4.1954	0	0	0	-2.505	-3.7088
MGA	gi|256017159|ref|NP_001074010.2|	61.6582	1.679	13.1835	0	0	7.0861	0.638	3.5245	0	0	6.98956	0.789	3.1235	0.121843	0.014399	0.757455	0.446	1.7196	0.823337	0.223477	-1.48038	-0.034	-0.1362	0.424712	0.033409	0	-0.797	-1.3487	0.426973	0.726276	0	-1.323	-2.1947	0.034632	0	0	-1.322	-2.16	0.541273	0.583659	0	-1.955	-3.243	0	0	-0.727007	-1.618	-2.6797
TRIM27	gi|5730009|ref|NP_006501.1|	0.354568	-0.689	-1.9522	0.235412	0.359733	0	-1.413	-2.2665	1	0.540301	0	-0.929	-1.2196	0.195257	0	5.58581	1.289	4.9997	0.126036	0.00961	8.15431	1.081	4.8996	0	0	0	-0.217	-0.35	1	0.685079	0	-0.736	-1.1922	0.016095	0	0	-0.754	-1.2077	1	0.509068	-0.917504	-0.786	-1.6946	0	0	0	-1.058	-1.6954
FBL	gi|12056465|ref|NP_001427.2|	-1.16479	-2.28	-3.3959	0.290161	0	-0.801625	-1.76	-2.5947	1	0.583873	0	-1.379	-1.5737	0.251803	0	-0.014634	0.261	0.7208	0.814492	0.355048	0	-1.792	-2.574	0.964164	0.585096	0	-0.566	-0.8158	0.871644	0.731572	0	-1.106	-1.6073	0.022905	0	0	-1.105	-1.6143	0.926214	0.563301	15.9622	1.226	6.847	0	0	0	-1.41	-2.0526
ZNF324	gi|7657693|ref|NP_055162.1|	33.7901	0.901	6.901	0.001347	0.000138	61.5393	1.885	16.5841	0	0	33.7823	1.576	9.7696	0	0	-1.34414	-1.258	-2.4592	0.632045	0	0	-2.389	-3.8384	0.218593	0.610895	0	-1.175	-1.8741	0.118136	0.693561	0	-1.694	-2.7034	0.044705	0	0	-1.712	-2.7646	0.123957	0.568121	0	-2.323	-3.7838	0	0	0	-2.002	-3.1927
IPO8	gi|300360505|ref|NP_001177924.1|	23.3582	0.94	5.6309	0.008912	0.001041	47.4329	2.044	14.6471	0	0	6.2977	0.773	2.611	0.193545	0.033487	0	-1.055	-1.6262	0.506869	0	-1.48085	-1.509	-2.6136	0.963492	0.58884	0	-0.606	-0.9296	0.793721	0.735044	-1.11709	-0.807	-1.4258	0.01955	0	0	-1.143	-1.7581	0.858365	0.573572	-1.55216	-0.801	-1.9142	0	0	0	-1.464	-2.2253
WRN	gi|110735439|ref|NP_000544.2|	-1.90675	-1.735	-3.9646	0.423054	0	0	-2.026	-3.1467	0.942614	0.621032	0	-1.61	-1.907	0.325898	0	0	-1.297	-1.9834	0.612993	0	0	-2.044	-3.1053	0.846796	0.618517	0	-0.852	-1.3174	0.453333	0.727793	0	-1.365	-2.0954	0.033388	0	0	-1.384	-2.1324	0.56687	0.583698	-1.33162	-1.641	-3.0544	0	0	15.5894	1.098	5.8499
ZNF460	gi|143771699|ref|NP_006626.3|	22.9975	1.011	5.974	0.007218	0.000622	33.023	1.81	11.3154	0	0	10.7705	1.109	4.1691	0.019467	0.001628	0	-1.002	-1.5377	0.480776	0	0	-1.756	-2.6552	0.962182	0.592519	0	-0.542	-0.8352	0.858945	0.732379	0	-1.078	-1.6393	0.023613	0	0	-1.084	-1.6573	0.909703	0.566805	0	-1.698	-2.6199	0	0	0	-1.371	-2.0902
ZNF483	gi|190014620|ref|NP_597721.2|	21.573	0.764	5.3107	0.01279	0.001636	59.3983	2.113	15.4963	0	0	21.1282	1.41	7.2073	4e-06	0	0	-1.305	-2.1003	0.628891	0	0	-2.059	-3.2761	0.669314	0.621459	0	-0.849	-1.369	0.410358	0.725267	0	-1.367	-2.18	0.034441	0	0	-1.376	-2.1456	0.554552	0.583688	0	-1.996	-3.2178	0	0	0	-1.675	-2.6916
ZNF264	gi|4585643|ref|NP_003408.1|	34.4994	1.315	8.4874	0.000272	7e-06	37.9766	1.899	12.5726	0	0	4.47991	0.662	2.1483	0.383815	0.065306	0	-1.02	-1.5831	0.493853	0	0	-1.781	-2.7405	0.959873	0.599332	0	-0.567	-0.8643	0.839395	0.733414	0	-1.09	-1.6609	0.024117	0	0	-1.105	-1.7109	0.885011	0.570658	0	-1.727	-2.662	0	0	0	-1.386	-2.1561
ZMYM3	gi|283837894|ref|NP_001164633.1|	72.5099	1.696	13.7233	0	0	48.5299	1.79	14.3923	0	0	15.6464	1.154	5.333	0.001185	8.8e-05	0	-1.447	-2.3488	0.632178	0	0	-2.21	-3.6196	0.348897	0.617385	0	-0.99	-1.6153	0.238491	0.711528	0	-1.508	-2.4957	0.03967	0	-0.847265	-1.529	-2.5537	0.227329	0.575531	-0.970609	-2.128	-3.5553	0	0	0	-1.818	-2.9914
ZNF250	gi|157952211|ref|NP_001103159.1|	22.5262	0.771	4.8832	0.031135	0.002941	65.8302	2.234	16.6418	0	0	0	-1.493	-2.0184	0.350788	0	0	-1.182	-1.964	0.609597	0	0	-1.932	-3.2329	0.712639	0.621056	0	-0.731	-1.2285	0.532768	0.731705	0	-1.263	-2.1195	0.033681	0	0	-1.28	-2.1293	0.569783	0.583698	0	-1.891	-3.1803	0	0	0	-1.574	-2.6197
ZNF445	gi|31340735|ref|NP_852466.1|	48.5761	1.217	9.9483	4e-06	0	76.0544	2.124	19.1228	0	0	32.2519	1.546	8.8008	0	0	0	-1.52	-2.4619	0.632074	0	-1.15288	-2.291	-3.7212	0.281311	0.614595	0	-1.077	-1.7362	0.173994	0.702898	0	-1.604	-2.6124	0.042303	0	0	-1.625	-2.6155	0.191758	0.573405	0	-2.224	-3.6462	0	0	0	-1.916	-3.1017
ZNF7	gi|4508035|ref|NP_003407.1|	27.6676	1.174	7.3817	0.000507	6.1e-05	28.294	1.684	10.2936	0	0	12.211	1.231	4.9565	0.002541	0.00024	0	-0.876	-1.4649	0.460938	0	0	-1.659	-2.6923	0.960704	0.595589	0	-0.43	-0.7269	0.925689	0.726534	0	-0.968	-1.6183	0.023143	0	0	-0.981	-1.6	0.931432	0.562049	0	-1.595	-2.6649	0	0	0	-1.269	-2.1038
DSN1	gi|223890151|ref|NP_001138789.1|	18.9325	0.816	4.7594	0.043648	0.003486	24.2868	1.5	9.2308	0	0	2.58677	0.434	1.2917	0.95036	0.189001	0	-0.981	-1.5364	0.480405	0	0	-1.754	-2.7307	0.960044	0.598595	0	-0.526	-0.8202	0.868789	0.731763	0	-1.058	-1.6773	0.024515	0	-0.669126	-1.065	-1.6909	0.895965	0.569285	0	-1.674	-2.6103	0	0	0	-1.359	-2.1567
gi|358679311|ref|NP_001240626.1|	gi|358679311|ref|NP_001240626.1|	11.3791	0.335	1.891	0.61897	0.082531	79.2592	2.433	18.7404	0	0	0	-1.574	-1.9151	0.327868	0	0	-1.262	-1.934	0.604446	0	0	-2.026	-3.0834	0.864162	0.617829	0	-0.803	-1.2375	0.524441	0.731344	0	-1.326	-2.0274	0.03255	0	0	-1.359	-2.0805	0.61658	0.58356	-1.57771	-1.649	-2.8406	0	0	0	-1.637	-2.5468
HIRA	gi|21536485|ref|NP_003316.3|	100.267	2.147	18.0991	0	0	27.5648	1.351	9.7158	0	0	7.02347	0.681	2.4747	0.237062	0.041056	0	-1.376	-2.1618	0.632058	0	0	-2.147	-3.4146	0.523852	0.621148	0	-0.913	-1.4402	0.355206	0.721656	0	-1.433	-2.2893	0.035917	0	0	-1.46	-2.2902	0.423003	0.582343	0	-2.075	-3.2959	0	0	0	-1.748	-2.728
ZNF649	gi|21362078|ref|NP_075562.2|	31.4813	1.017	7.1345	0.000793	9.3e-05	74.7408	2.344	18.0663	0	0	13.948	1.16	5.415	0.000986	7e-05	0	-1.317	-2.0493	0.62495	0	0	-2.076	-3.2326	0.712944	0.621052	0	-0.855	-1.3236	0.448041	0.727497	0	-1.377	-2.1361	0.033886	0	0	-1.396	-2.1555	0.545405	0.58367	0	-2.014	-3.1293	0	0	0	-1.712	-2.6395
AHNAK	gi|61743954|ref|NP_001611.1|	355.368	1.788	32.5251	0	0	436.627	2.52	47.1721	0	0	0	-3.256	-3.8775	0.326167	0	0	-2.954	-4.5388	0.652986	0	0	-3.721	-5.7224	0.000322	0.562775	0	-2.506	-3.7664	1.3e-05	0.625287	0	-3.032	-4.5976	0.127904	0	0	-3.061	-4.6645	1.7e-05	0.523889	-9.7234	-0.571	-3.9592	0	0	-6.30171	-1.522	-5.5625
SMARCAL1	gi|187761314|ref|NP_001120679.1|	0	-2.635	-4.2062	0.46774	0	0	-2.116	-3.4108	0.753843	0.62731	0	-1.677	-2.0916	0.369619	0	0	-1.369	-2.18	0.632986	0	0	-2.148	-3.4274	0.511228	0.621017	0	-0.92	-1.4887	0.320511	0.719196	0	-1.45	-2.3086	0.036192	0	0	-1.474	-2.3121	0.403696	0.581923	0	-2.069	-3.3478	0	0	5.27183	0.439	1.9115
RPAIN	gi|237858695|ref|NP_001028174.2|	0	-2.02	-3.2429	0.251954	0	0	-1.538	-2.4334	1	0.56523	0	-1.069	-1.3394	0.20686	0	0	-0.765	-1.2034	0.393863	0	0	-1.544	-2.4689	0.967558	0.574011	0	-0.325	-0.5061	1	0.705813	0	-0.852	-1.3226	0.017854	0	0	-0.877	-1.3825	0.990353	0.537306	0	-1.479	-2.3039	0	0	22.0197	1.617	8.4573
PARP1	gi|156523968|ref|NP_001609.2|	23.1929	-2.363	-43.1549	0	0	-24.2499	-4.173	-24.2855	0	0.538926	-19.4383	-3.075	-18.9612	0	0	-19.1723	-3.394	-19.8736	0	0	-36.4892	-3.717	-27.7299	0	0.539029	-10.2623	-3.118	-16.6641	0	0.595721	-22.2029	-2.416	-23.6025	0	0	-23.053	-2.827	-22.9423	0	0.501472	1214.07	5.213	169.504	0	0	21.3488	-1.992	-28.7726
ATP5B	gi|32189394|ref|NP_001677.2|	27.902	-0.23	-4.4538	0.561979	0	30.3501	0.263	4.9845	0	0	-23.9626	-0.81	-6.7606	0.003067	0	-26.3577	-0.414	-4.3114	0.626427	0	1.41894	0.408	8.6149	0	0	12.5198	0.258	3.0114	0.000814	4.1e-05	18.8247	0.536	8.909	0.012082	0.003621	115.163	1.037	20.6365	0	0	25.1184	0.247	4.6718	0	0	-15.5605	-0.528	-6.1768
PSMC3	gi|21361144|ref|NP_002795.2|	2.63277	-0.298	-2.3711	nan	nan	-4.14851	-0.295	-1.7937	0.924736	0.444474	-2.72184	-0.476	-1.7703	0.296736	0	-4.23858	-0.594	-2.2168	0.633056	0	6.1744	0.621	5.6347	0	0	8.88781	0.758	4.3496	0	0	25.5685	1.273	11.2945	0.002422	0.000763	34.0908	1.381	13.2692	0	0	-3.53941	-0.221	-1.3687	0	0	-1.78273	-0.433	-2.0904
PKM2	gi|33286418|ref|NP_002645.3|	-1.26096	-0.516	-3.9488	0.420233	0	-5.82687	-0.416	-2.6317	1	0.587644	-1.99867	-0.272	-1.1567	0.189347	0	-3.36146	-0.069	-0.3574	0.298771	0.393262	-10.4346	-1.08	-4.9692	0.006266	0.577352	5.8879	0.506	2.7606	0.002869	0.000183	34.9967	1.331	13.9486	0.000781	8.7e-05	6.48228	0.599	4.555	0	0	44.1433	1.022	11.1871	0	0	0.469606	-0.162	-0.9591
CANX	gi|66933005|ref|NP_001019820.1|	-1.45317	-0.543	-3.9777	0.425432	0	-2.58832	-0.151	-0.9981	0.8485	0.208367	-4.13004	-1.137	-3.0488	0.501135	0	-4.5228	-0.835	-2.9183	0.61878	0	-6.93769	-0.008	-0.055	0.344748	0.02676	12.665	0.868	5.3986	0	0	15.1784	0.966	8.2396	0.020354	0.005267	9.58756	0.734	5.3507	0	0	21.9783	0.709	6.7721	0	0	3.50213	0.027	0.1594
DCTN1	gi|13259510|ref|NP_004073.2|	19.9887	0.37	3.1534	0.193316	0.024855	0.652108	0.065	0.4059	0.068676	0.005978	-0.668818	-0.103	-0.388	0.325208	0.41958	-2.97016	-0.554	-1.8351	0.574733	0	-6.39071	-0.928	-3.625	0.344996	0.617247	7.1466	0.811	3.9508	1e-06	0	16.7424	1.208	8.8179	0.012941	0.003805	11.1591	0.969	6.4617	0	0	6.77659	0.437	3.1637	0	0	-2.3514	-0.851	-2.9351
HIST2H2AA4	gi|106775678|ref|NP_001035807.1|	152.892	1.714	21.2381	0	0	-5.07038	-1.618	-4.9792	0.006491	0.598633	-0.631868	-0.109	-0.4259	0.305407	0.415945	-3.15849	-1.097	-3.08	0.608881	0	-6.22445	-1.634	-5.1566	0.00276	0.572779	-1.28271	-1.755	-2.747	0.004252	0.649166	-3.10295	-1.712	-3.549	0.07116	0	-3.59137	-1.203	-3.4172	0.010933	0.544131	-2.28557	-0.192	-1.0987	nan	nan	-2.19668	-0.573	-2.3539
NAP1L1	gi|21327708|ref|NP_631946.1|	-21.0903	-2.134	-12.3599	0.000834	0	-22.4839	-1.393	-9.3032	0	0.557171	1050.66	2.945	66.4905	0	0	-14.517	-1.028	-5.5361	0.365181	0	-25.171	-1.615	-9.3956	0	0.548178	-7.38769	-0.887	-4.1003	1e-06	0.621198	-16.6631	-0.895	-5.3799	0.077771	0	-15.782	-0.994	-5.7083	0	0.514226	-23.9568	-0.786	-6.6548	0	0	-12.8291	-1.556	-7.9043
EPRS	gi|62241042|ref|NP_004437.2|	-1.38485	-0.573	-3.5176	0.327166	0	-1.53532	-0.123	-0.7618	0.82111	0.139963	-1.13351	-0.263	-0.9582	0	0	-2.59296	-0.115	-0.4827	nan	nan	-7.09213	-0.666	-3.1243	0.826336	0.619041	5.94913	0.694	3.4434	6e-05	2e-06	32.8054	1.547	12.8584	0.000898	0.000232	6.8966	0.75	4.7771	0	0	0.751399	0.089	0.5722	0	0	-2.70498	-1.503	-4.1202
HNRNPM	gi|14141152|ref|NP_005959.2|	-6.66375	-1.056	-6.5011	0.457488	0	-5.26058	-0.409	-2.5181	1	0.575575	-3.61923	-0.585	-2.1577	0.388218	0	-1.69053	0.153	0.8844	0.880278	0.335026	-10.0094	-1.191	-5.2117	0.002188	0.571502	-2.17353	-0.75	-2.3062	0.02756	0.66824	2.65371	0.452	3.1609	0.044256	0.02293	-0.5579	0.177	1.0978	0.108151	0.005997	108.017	1.63	21.2725	0	0	-4.26473	-1.486	-4.8822
HNRNPA2B1	gi|14043072|ref|NP_112533.1|	-7.01749	-1.878	-7.3098	0.291835	0	-6.0684	-1.747	-5.5851	0.000387	0.58726	-2.97326	-1.912	-3.6607	0.325052	0	-2.9519	-1.862	-3.9879	0.709611	0	-9.84418	-0.582	-3.3633	0.576379	0.621522	-1.81282	-0.542	-1.7333	0.175362	0.703103	-0.479165	0.237	1.4794	0.04459	0.029298	-4.65916	-0.652	-2.6407	0.17858	0.572518	30.4817	0.861	8.4982	0	0	-3.75002	-1.721	-4.8138
KRT6A	gi|5031839|ref|NP_005545.1|	0	-1.877	-3.0678	0.218105	0	0	-1.355	-2.2456	1	0.536779	0	-0.977	-1.2159	0.194906	0	0	-0.624	-1.0296	0.349299	0	0	-1.38	-2.2768	0.993926	0.548327	0	-0.154	-0.2502	1	0.666827	6.5655	1.298	4.848	0.029135	0.016105	-0.535604	-0.373	-0.6878	0.889298	0.385634	-0.640388	-0.522	-1.2112	nan	nan	3.92722	0.685	2.2423
ERH	gi|4758302|ref|NP_004441.1|	-6.74031	-2.256	-7.2843	0.297103	0	-6.10648	-1.925	-5.8608	8.3e-05	0.582995	-4.11193	-1.54	-3.5127	0.346648	0	-2.58323	-2.16	-4.19	0.642137	0	85.3679	1.625	21.1465	0	0	-2.08488	-0.614	-1.9586	0.091928	0.688338	-4.93151	-1.253	-3.7605	0.080404	0	-5.14492	-0.847	-3.1224	0.034105	0.554356	-3.00845	-2.635	-5.6471	0	0	-4.15992	-1.02	-3.9632
TMPO	gi|4507555|ref|NP_003267.1|	63.9883	0.872	10.338	1e-06	0	-1.29353	-3.007	-4.9988	0.005942	0.598214	-3.35013	-1.126	-2.9725	0.521744	0	0	-2.267	-3.723	0.719075	0	-5.72634	-1.815	-5.2665	0.001731	0.570277	0	-1.815	-2.9732	0.001408	0.641749	-4.17279	-0.744	-2.6322	0.042799	0	-3.74309	-1.031	-3.1443	0.031397	0.553532	1.33778	0.058	0.3991	0	0	-1.74682	-2.332	-4.4695
gi|385298678|ref|NP_001245282.1|	gi|385298678|ref|NP_001245282.1|	0.344011	-0.466	-3.4134	0.295348	0	-5.065	-0.483	-2.6803	1	0.592268	-3.19475	-0.599	-1.9798	0.341942	0	13.8144	0.957	7.2961	0.004212	0.000295	7.31633	0.605	5.4575	0	0	3.63222	0.362	1.7773	0.17731	0.0192	6.33574	0.658	4.5229	0.028115	0.017248	-1.63275	0.051	0.2731	0.819962	0.086157	11.6754	0.471	3.8225	0	0	-3.33803	-0.82	-3.3704
CBR1	gi|4502599|ref|NP_001748.1|	-2.39589	-1.152	-3.6352	0.35569	0	-0.02732	-0.026	-0.1129	0.289569	0.030082	1.76878	0.295	0.9413	0.746395	0.260425	-1.49712	-1.112	-2.0568	0.626356	0	-2.22643	0.013	0.0594	0.253758	0.019159	6.29057	1.014	3.9257	1e-06	0	10.651	1.273	7.0862	0.013636	0.008791	11.1911	1.256	7.078	0	0	-2.51072	-1.046	-2.6961	0	0	-0.85196	-0.481	-1.4144
HDAC2	gi|293336691|ref|NP_001518.3|	1.67127	-0.333	-1.7496	0.286454	0.37303	15.8108	0.885	6.1539	0	0	0.005556	-0.05	-0.165	0.490409	0.425334	-0.848635	0.165	0.6105	0.769504	0.367517	-1.64359	0.166	0.8837	0.017614	0.001068	1.21285	0.227	0.7138	0.963404	0.330368	2.92057	0.624	2.8466	0.04203	0.024278	0.797514	0.373	1.5866	0.014365	0.000719	1.55061	0.153	0.7834	0	0	0	-2.066	-3.2228
SLC25A6	gi|156071462|ref|NP_001627.2|	-0.69761	-1.895	-2.7562	0.190338	0	0	-1.398	-2.0502	0.974032	0.501327	-0.542624	-0.956	-1.1093	0	0	8.48513	1.541	6.0577	0.01934	0.002227	0	-1.409	-2.0873	1	0.515438	0.24772	0.394	0.7947	0.970503	0.291748	-0.568294	-0.721	-1.0466	0.014472	0	2.14235	0.853	2.7308	2.6e-05	1e-06	-0.476301	-0.556	-1.239	nan	nan	0	-1.031	-1.4937
DLD	gi|91199540|ref|NP_000099.2|	-1.90671	-0.931	-3.4	0.291358	0	-2.48797	-1.038	-2.746	0.999854	0.597956	-1.07655	-0.412	-0.9536	0	0	-0.298334	0.315	1.1422	0.983011	0.300647	-3.13329	-1.213	-3.1181	0.832997	0.618876	6.50802	1.047	4.4411	0	0	9.20499	1.218	6.7454	0.014407	0.009472	6.69682	0.987	5.0594	0	0	4.64244	0.521	2.8599	0	0	-0.474614	-0.452	-1.3382
GPI	gi|18201905|ref|NP_000166.2|	-1.53432	-1.033	-3.2479	0.253046	0	-1.72796	-0.627	-1.8491	0.9281	0.457603	-0.98503	-0.608	-1.1443	0.188194	0	-0.232525	0.212	0.6408	0.78141	0.364187	-2.02809	-0.18	-0.6529	0.90735	0.114282	1.48933	0.565	1.6192	0.295849	0.032908	10.2626	1.382	6.7984	0.014154	0.009363	11.4086	1.401	7.061	0	0	1.54836	0.225	0.9679	0	0	-0.500037	-0.415	-1.1368
RPL7A	gi|4506661|ref|NP_000963.1|	2.13557	-0.276	-1.5084	0.393957	0.378688	0.574006	0.039	0.199	0.123121	0.011807	-0.101311	-0.07	-0.2268	0.429405	0.426735	-1.75928	-0.491	-1.3331	0.427091	0	-3.88972	-1.136	-3.4975	0.445557	0.620067	0.250823	-0.034	-0.0956	0.95237	0.632552	1.84558	0.525	2.4205	0.044015	0.025937	3.06948	0.604	2.9578	4e-06	0	37.7437	1.508	12.083	0	0	-1.28767	-1.642	-3.0512
PDHB	gi|156564403|ref|NP_000916.2|	-0.855847	-0.638	-2.9123	0.200827	0	0.031909	-0.026	-0.1205	0.295806	0.030719	-1.37442	-0.558	-1.3362	0.206543	0	-1.25351	0.009	0.0297	0.412785	0.404654	-3.91298	-0.584	-2.1322	1	0.523976	1.7345	0.46	1.5693	0.344338	0.039324	9.65615	1.158	6.4032	0.017787	0.010284	16.0924	1.398	8.7711	0	0	-2.7019	-1.15	-3.1728	0	0	-0.609484	-0.373	-1.2763
NASP	gi|27262628|ref|NP_002473.2|	8.27922	0.156	0.9462	0.587837	0.163295	-2.50234	-1.675	-3.4357	0.733363	0.627593	-1.32319	-0.557	-1.2611	0.19922	0	0	-1.516	-2.4453	0.631897	0	-3.24663	-0.244	-1.0377	0.995464	0.221224	0.878591	0.164	0.4528	0.955618	0.453096	11.7677	1.252	7.2569	0.015653	0.008393	-1.54837	-0.37	-1.0319	0.977533	0.473672	53.263	1.869	15.247	0	0	-1.55699	-1.118	-2.555
HIST3H2BB	gi|28173554|ref|NP_778225.1|	-1.46015	-1.886	-3.3921	0.289061	0	0.155806	-0.041	-0.1447	0.316394	0.03284	-0.736914	-1.29	-1.4769	0.231719	0	14.8875	1.757	8.9598	0.000152	1.2e-05	17.9608	1.565	9.749	0	0	0	-0.51	-0.7742	0.897846	0.729498	-0.806707	-0.447	-0.8993	0.013117	0	1.28126	0.425	1.3909	0.032491	0.001748	-1.15023	-1.332	-2.4169	0	0	1.41281	0.129	0.4156
HIST1H2BB	gi|10800140|ref|NP_066406.1|	-1.46015	-1.871	-3.1951	0.241684	0	0.155806	-0.023	-0.0755	0.260407	0.027137	-0.736914	-1.25	-1.4473	0.225889	0	14.8875	1.772	9.2535	8e-05	6e-06	17.9608	1.581	9.5773	0	0	0	-0.481	-0.7142	0.93277	0.725622	-0.806707	-0.42	-0.82	0	0	1.28126	0.443	1.3542	0.037683	0.002065	-1.15023	-1.298	-2.2298	0	0	1.41281	0.15	0.4666
RPL19	gi|4506609|ref|NP_000972.1|	18.837	0.499	3.7356	0.094029	0.013253	15.2909	0.88	6.1231	0	0	2.39156	0.223	0.7895	0.674081	0.289668	-0.829652	0.118	0.454	0.687256	0.383265	-3.84789	-0.241	-1.1033	1	0.242266	-0.902342	-0.633	-1.3886	0.394685	0.724281	-2.26597	-0.791	-2.02	0.032342	0	-2.02444	-0.413	-1.2587	1	0.518204	9.52657	0.669	4.4004	0	0	-1.60371	-1.472	-3.1725
MCM2	gi|33356547|ref|NP_004517.2|	-0.009896	-0.494	-1.971	0.2316	0.358227	-2.07855	-1.375	-2.8531	0.999332	0.605991	-1.17874	-0.682	-1.2316	0.196397	0	-1.32406	-0.427	-0.9559	0.33159	0	-1.8745	0.051	0.209	0.16708	0.012119	11.3881	1.485	6.8006	0	0	2.78898	0.797	3.4577	0.045075	0.021524	5.75186	0.978	4.3219	0	0	18.0487	1.226	7.859	0	0	-1.13319	-0.652	-1.6212
RPL24	gi|4506619|ref|NP_000977.1|	9.02924	0.213	1.2225	0.533095	0.13712	8.9525	0.701	3.9448	0	0	1.28635	0.111	0.3494	0.651499	0.362192	2.4047	0.674	2.8939	0.779742	0.09706	-3.14381	-1.404	-3.4482	0.491129	0.620774	-0.33587	-0.179	-0.4391	1	0.698128	-1.67776	-0.539	-1.4661	0.020244	0	-1.05787	-0.171	-0.5391	0.883162	0.340749	9.31869	0.745	4.1967	0	0	0.497127	-0.091	-0.3483
ALDOA	gi|193794814|ref|NP_001121089.1|	-2.38104	-1.811	-4.7308	0.747919	0	-0.338714	-0.076	-0.3349	0.507253	0.054664	-0.913148	-0.354	-0.9036	nan	nan	-0.638487	0.191	0.6551	0.787189	0.36259	-3.14332	-1.019	-2.8676	0.959563	0.607868	0.904265	0.328	1.0122	0.889439	0.189514	9.92394	1.233	7.0263	0.013407	0.00891	3.46636	0.705	3.2891	0	0	20.6452	1.235	8.3192	0	0	-1.32442	-1.15	-2.536
NONO	gi|224028246|ref|NP_001138881.1|	1.00764	-0.405	-2.3861	nan	nan	-3.98862	-0.936	-3.4111	0.753593	0.627314	-1.76878	-0.467	-1.3833	0.214216	0	-2.38605	-1.098	-2.6402	0.632674	0	0	-2.645	-4.2189	0.086873	0.59835	-1.12974	-0.843	-1.7582	0.163886	0.701357	-1.50539	-0.003	-0.0118	0.023599	0.032735	-2.47805	-1.175	-2.8372	0.096915	0.565353	19.4488	0.911	7.0536	0	0	-2.19518	-1.479	-3.441
PABPC4	gi|208431833|ref|NP_001129125.1|	-1.60728	-1.381	-3.5401	0.332216	0	0	-1.841	-2.9306	0.98677	0.61092	0	-1.385	-1.7639	0.295527	0	-0.702418	-1.096	-1.749	0.546457	0	-2.0265	-1.277	-2.6685	0.96166	0.593642	-0.254853	-0.041	-0.0831	0.946243	0.629566	-1.10884	-0.572	-1.2041	0.016241	0	0	-1.18	-1.8955	0.777095	0.579814	16.1416	1.185	7.2497	0	0	0	-1.467	-2.3555
PRPF19	gi|7657381|ref|NP_055317.1|	-2.78369	-1.126	-4.3014	0.496016	0	-1.80433	-0.352	-1.4907	0.878381	0.362339	-1.61942	-0.675	-1.6842	0.276966	0	-1.67803	-1.31	-2.6216	0.632777	0	0.785727	0.387	2.2801	2.4e-05	1e-06	-0.924239	-0.588	-1.3492	0.426559	0.726251	4.74107	0.778	3.9925	0.034799	0.019066	-2.00639	-0.506	-1.5501	0.948414	0.557322	19.1222	1.012	7.3473	0	0	-1.74072	-0.931	-2.64
MCM6	gi|7427519|ref|NP_005906.2|	5.92814	0.079	0.4203	0.675223	0.21932	0.856736	0.077	0.3179	0.088649	0.008124	-1.12742	-0.532	-1.145	0.188259	0	-1.43333	-0.344	-0.8892	0.317569	0	-1.30028	0.126	0.5589	0.056791	0.003727	-0.681668	-0.512	-0.9764	0.759856	0.735711	2.37373	0.649	2.7001	0.041507	0.024857	3.63921	0.745	3.2528	0	0	14.3209	1.053	6.4301	0	0	-1.25631	-1.114	-2.4327
SHMT2	gi|19923315|ref|NP_005403.2|	1.14005	-0.346	-1.2327	0.544278	0.369239	-1.51611	-1.126	-2.4739	1	0.570373	-0.858101	-1.268	-1.6225	0.262262	0	-0.912516	-0.181	-0.428	nan	nan	-2.10026	-0.931	-2.2131	1	0.538227	-0.41583	-0.177	-0.3452	1	0.684286	5.499	1.095	4.5573	0.028221	0.017133	1.90264	0.588	1.9527	0.002853	0.000107	22.7999	1.566	9.4872	0	0	-0.652054	-1.342	-2.2527
RPS2	gi|15055539|ref|NP_002943.2|	1.27151	-0.362	-1.661	0.317833	0.376684	-1.12572	-0.235	-0.9307	0.847552	0.187966	-0.229683	-0.113	-0.3006	0.375374	0.425205	3.59488	0.748	3.2995	0.504786	0.067412	0	-2.176	-3.2807	0.664774	0.62149	0.029162	0	0.0012	0.972556	0.612992	9.51873	1.195	6.2979	0.018837	0.010572	3.70243	0.715	3.1745	1e-06	0	0.988872	0.101	0.4559	0	0	-1.37354	-1.195	-2.4299
NUMA1	gi|71361682|ref|NP_006176.2|	19.0578	0.772	5.3561	0.011965	0.001536	-0.635919	-0.233	-0.8299	0.830153	0.158397	0.49949	-0.049	-0.1253	0.514935	0.423301	0.649096	0.518	1.8109	0.795967	0.212239	-2.31367	-1.384	-2.8538	0.959282	0.607025	0	-0.768	-1.1684	0.589816	0.733841	0.615838	0.456	1.6442	0.044184	0.028765	-0.541816	-0.048	-0.1344	0.977244	0.201995	0.855063	0.095	0.3856	0	0	-0.832704	-0.794	-1.8262
RRP12	gi|223278379|ref|NP_055994.2|	5.48972	0.057	0.2794	0.67609	0.235176	0.441604	-0.022	-0.0873	0.269337	0.028033	-0.9167	-0.503	-1.0977	0	0	0.123997	0.363	1.2238	0.999271	0.289375	-2.80536	-0.575	-1.8593	0.963774	0.466751	-0.511677	-0.477	-0.9442	0.783237	0.735292	2.55656	0.66	2.7322	0.041619	0.024732	1.88434	0.519	1.9899	0.002382	8.7e-05	-0.701163	-0.234	-0.8605	0	0	0	-1.654	-2.8346
KPNA6	gi|6912478|ref|NP_036448.1|	25.9856	0.962	6.4768	0.002901	0.000279	3.82719	0.421	1.947	0.000108	5e-06	1.16782	0.223	0.6115	0.625177	0.320786	-1.03032	-0.092	-0.2334	0.322007	0.399092	0.577757	0.346	1.5445	0.001173	5.5e-05	-0.573322	-0.748	-1.0962	0.661113	0.735621	-1.3611	-0.671	-1.2975	0.017486	0	-0.787372	-1.283	-1.8852	0.783261	0.579445	3.56725	0.422	1.9501	0	0	0	-1.572	-2.3503
IGF2BP1	gi|56237027|ref|NP_006537.3|	-1.36086	-2.432	-3.9412	0.418894	0	-1.75026	-1.297	-2.796	0.999209	0.601883	-0.681134	-0.642	-1.1934	0.192782	0	-1.14667	-0.359	-0.8557	0.311173	0	-2.39295	-1.123	-2.6187	0.963361	0.589305	0.194887	0.109	0.2531	0.995035	0.53496	2.2725	0.654	2.4713	0.043445	0.025737	-1.07223	-0.919	-1.7021	0.889858	0.570064	17.7425	1.245	7.256	0	0	-0.959085	-1.196	-2.1941
CUTA	gi|62198241|ref|NP_001014433.1|	-2.6354	-1.603	-4.115	0.449587	0	3.61283	0.333	1.6513	0.000509	2.5e-05	0.046615	-0.023	-0.0652	0.558296	0.418969	-1.16999	-0.003	-0.0097	0.3948	0.404632	0	-2.209	-3.3536	0.586655	0.621562	-0.083346	-0.037	-0.0851	0.947238	0.630045	9.50797	1.156	6.0619	0.021833	0.01128	13.9528	1.329	7.3624	0	0	-2.44138	-1.36	-2.9146	0	0	-1.04869	-0.488	-1.3682
HIST2H2AB	gi|28195394|ref|NP_778235.1|	21.1806	0.999	5.8125	0.007887	0.000796	-0.749344	-1.633	-2.4986	1	0.573332	-0.637953	-1.198	-1.4772	0.23178	0	0	-0.872	-1.3225	0.42453	0	-0.864751	-1.655	-2.5455	0.964228	0.582251	0	-0.429	-0.6582	0.961777	0.720984	0	-0.949	-1.434	0.019699	0	0	-0.965	-1.4736	0.970159	0.548936	-0.640869	-0.605	-1.4774	0	0	0	-1.263	-1.9367
IPO4	gi|62460637|ref|NP_078934.3|	10.9422	0.432	2.4356	0.321456	0.050707	25.3924	1.475	10.0861	0	0	1.06067	0.219	0.5991	0.625721	0.322823	-1.0839	-0.105	-0.2675	0.314157	0.397625	-2.03401	-1.402	-2.8212	0.959024	0.604958	0.0492	-0.164	-0.3301	1	0.681734	0.203997	0.28	0.8966	0.055804	0.031362	-0.575039	-0.047	-0.1247	0.980532	0.198716	9.29148	0.851	4.5515	0	0	-0.739729	-1.601	-2.3752
PSMB7	gi|4506203|ref|NP_002790.1|	-0.871147	-0.81	-2.7221	0	0	-0.729331	-0.302	-1.0209	0.848726	0.215393	-1.00196	-0.912	-1.4964	0.235729	0	-1.01427	-1.102	-1.7776	0.556324	0	7.90559	1.026	5.8155	0	0	-0.486919	-0.634	-1.0378	0.714615	0.736095	-0.352566	0.06	0.1704	0.030263	0.033075	0.860652	0.364	1.2485	0.057637	0.00331	11.9774	1.053	5.8067	0	0	0	-1.477	-2.3961
RCN2	gi|4506457|ref|NP_002893.1|	-0.873193	-0.789	-2.4701	nan	nan	0.155395	-0.089	-0.3115	0.485017	0.051648	-0.687525	-0.473	-0.8828	nan	nan	-0.920135	-0.192	-0.45	nan	nan	-0.54785	0.183	0.7385	0.030069	0.00191	0.084917	0.258	0.617	0.961056	0.377155	2.15815	0.746	2.7584	0.041711	0.02463	-0.993732	-0.493	-1.052	0.982818	0.478087	1.03213	0.11	0.417	0	0	12.7897	1.157	5.6778
CORO1C	gi|7656991|ref|NP_055140.1|	0.646813	-0.421	-1.5991	0.344561	0.378205	-0.802161	-0.357	-1.0828	0.849776	0.234758	-0.369624	-0.151	-0.3338	0.355658	0.423514	0.706815	0.6	2.1067	0.786589	0.177307	-1.79084	-1.111	-2.4232	0.977129	0.568625	-0.445584	-0.467	-0.786	0.890565	0.730135	4.77342	1.022	4.1452	0.030968	0.018497	1.81658	0.595	2.0868	0.001474	5.3e-05	6.43351	0.755	3.6767	0	0	-0.855248	-1.298	-2.1695
RPS24	gi|14916501|ref|NP_148982.1|	0.597568	-0.444	-1.8278	0.264246	0.368614	-1.96051	-0.875	-2.2285	0.999855	0.533902	4.69589	0.681	2.2741	0.318993	0.054823	-0.753327	0.011	0.0299	0.412881	0.404653	-2.36608	-1.219	-2.7567	0.959607	0.600524	-0.509538	-0.197	-0.3917	1	0.691585	3.55729	0.797	3.4348	0.045074	0.021635	1.03563	0.396	1.343	0.039408	0.002174	22.3697	1.364	8.7303	0	0	-0.15058	-0.386	-1.0864
RPS9	gi|14141193|ref|NP_001004.2|	2.17568	-0.188	-0.7581	0.591897	0.332722	3.8543	0.483	2.0336	6.7e-05	3e-06	1.94445	0.31	0.8356	0.692155	0.281025	6.52231	1.287	5.5388	0.045337	0.004641	-0.970559	-1.727	-2.7255	0.960135	0.5982	1.36952	0.572	1.5336	0.38272	0.044709	1.08777	0.489	1.5389	0.044404	0.029108	-0.930872	-0.472	-1.0001	0.967956	0.466471	3.0516	0.423	1.6975	0	0	0	-1.365	-2.1265
SMC3	gi|4885399|ref|NP_005436.1|	-1.48955	-1.326	-3.1841	0.239443	0	-1.55005	-1.187	-2.4287	1	0.56461	-0.380829	-0.251	-0.5195	0.265935	0.404317	5.37254	1.069	4.1738	0.435788	0.026873	-2.1427	-1.008	-2.265	0.995668	0.546534	-0.432804	-0.602	-0.8702	0.835364	0.7336	-1.08007	-0.299	-0.705	0	0	1.33427	0.542	1.8479	0.004685	0.000193	2.67943	0.424	1.7349	0	0	-0.660541	-1.439	-2.1705
PSMD7	gi|25777615|ref|NP_002802.2|	4.53214	0.044	0.2055	0.663501	0.243493	-0.886121	-0.381	-1.1823	0.851173	0.266398	0	-1.426	-1.7795	0.298494	0	-0.28648	0.265	0.7823	0.837813	0.347718	-2.1556	-0.401	-1.2224	1	0.281274	2.29243	0.727	2.2344	0.029546	0.002745	0.406352	0.41	1.3295	0.046794	0.02979	0.571363	0.285	0.8946	0.225496	0.012937	17.1906	1.295	7.7012	0	0	0	-1.478	-2.3975
RPL8	gi|15431306|ref|NP_150644.1|	3.76867	-0.035	-0.1563	0.565039	0.281125	2.12778	0.246	1.0345	0.008262	0.000501	-0.500106	-0.279	-0.6509	0.229225	0.384043	-0.728043	0.048	0.137	0.469832	0.402963	-1.5077	-1.477	-3.092	0.859889	0.618113	-0.467331	-0.58	-1.0671	0.69048	0.736039	-1.07757	-0.344	-0.8552	0	0	-1.00257	-0.36	-0.9067	0.931548	0.443986	22.9639	1.488	9.4221	0	0	0	-1.408	-2.5955
HSPB1	gi|4504517|ref|NP_001531.1|	-0.828167	-2.067	-3.441	0.303956	0	-1.35043	-1.243	-2.3803	1	0.557942	0	-1.108	-1.4311	0.22282	0	1.02077	0.687	2.2984	0.821699	0.155671	-1.97638	-1.02	-2.2316	0.999651	0.541266	0.19164	0.207	0.4594	0.956078	0.450223	10.0667	1.504	7.1596	0.014378	0.008631	11.1986	1.519	7.2114	0	0	-0.912374	-0.459	-1.2328	nan	nan	2.96017	0.472	1.7071
NOLC1	gi|148596949|ref|NP_004732.2|	-1.66022	-0.879	-3.3042	0.265908	0	-2.58396	-1.129	-3.0359	0.961002	0.616392	-1.16715	-0.503	-1.1512	0.188835	0	-0.865244	-1.483	-2.3944	0.632016	0	0	-2.255	-3.6794	0.307422	0.615802	-0.607532	-0.237	-0.5481	1	0.709708	-1.81082	-0.765	-1.8098	0.027439	0	-1.30519	-1.57	-2.5285	0.243219	0.576367	25.7113	1.302	9.2944	0	0	-1.19204	-1.531	-2.9003
HNRNPL	gi|52632383|ref|NP_001524.2|	-2.36953	-1.707	-4.2293	0.472697	0	-2.28681	-1.191	-2.9966	0.970041	0.614494	-1.1351	-0.643	-1.2653	0.199624	0	-1.44931	-0.614	-1.3336	0.427213	0	-3.23202	-0.717	-2.2936	0.992243	0.550855	-0.684227	-0.616	-1.0841	0.673289	0.735818	0.672863	0.408	1.5149	0.04445	0.029185	-1.53173	-0.909	-1.7989	0.83463	0.575748	7.66316	0.654	3.513	0	0	0	-1.801	-2.7746
RFC4	gi|31881687|ref|NP_853551.1|	-0.662221	-0.946	-2.4109	nan	nan	0	-1.571	-2.4003	1	0.560759	-0.332372	-0.314	-0.5452	0.256885	0.400591	-0.604444	-0.006	-0.0141	0.392891	0.404609	-0.879514	-1.596	-2.4025	0.98076	0.566033	0	-0.372	-0.5649	1	0.711073	-0.83112	-0.894	-1.3663	0.018534	0	-0.20613	-0.091	-0.1993	0.957943	0.224279	-0.494438	-0.389	-0.9745	0	0	23.2583	1.744	9.3651
MRPS34	gi|13027604|ref|NP_076425.1|	4.22935	0.06	0.2579	0.676319	0.237604	5.03189	0.626	2.6108	2e-06	0	1.07703	0.083	0.19	0.675015	0.386641	6.957	1.257	5.1386	0.098947	0.007994	-1.87877	-0.552	-1.4604	0.972157	0.35812	-0.099781	-0.126	-0.2349	1	0.663721	-0.906157	-0.644	-1.2078	0.016287	0	0	-1.01	-1.602	0.930711	0.562227	-0.794584	-0.494	-1.3009	nan	nan	-0.612554	-1.282	-2.0511
POLR1A	gi|103471997|ref|NP_056240.2|	-1.3537	-1.178	-3.0809	0.220315	0	-1.55377	-1.446	-2.7773	0.999403	0.600452	1.28244	0.122	0.3087	0.661618	0.368469	13.0227	1.669	8.4406	0.000496	3.4e-05	-1.83316	-0.237	-0.7577	0.938678	0.139819	-0.434664	-0.58	-0.9379	0.787771	0.73519	0.728797	0.461	1.466	0.044784	0.029341	-1.05552	-0.786	-1.4816	0.968154	0.549879	28.8589	1.722	10.9391	0	0	-0.66147	-1.401	-2.2959
IPO7	gi|5453998|ref|NP_006382.1|	3.96053	-0.108	-0.541	0.554398	0.314526	1.63578	0.145	0.6585	0.031271	0.002389	-0.474736	-0.197	-0.4845	0.279378	0.409053	-0.816642	-0.007	-0.018	0.391215	0.404586	-3.0857	-1.012	-2.5887	0.963989	0.586514	0.15222	0.066	0.1621	0.999914	0.567575	0.323953	0.292	1.0041	0.053221	0.030946	-0.982234	-0.216	-0.5928	0.867475	0.357304	30.0297	1.485	10.2112	0	0	0	-1.758	-2.7603
ILF2	gi|24234747|ref|NP_004506.2|	-1.62679	-1.675	-3.6075	0.348467	0	-1.57952	-1.157	-2.4778	1	0.570849	0.578851	0.139	0.3511	0.65107	0.36193	-0.975932	-0.202	-0.4866	nan	nan	-1.90396	-0.23	-0.7644	0.940527	0.141554	0	-0.559	-0.881	0.827931	0.733918	2.44803	0.713	2.6217	0.041756	0.025156	-1.07483	-0.761	-1.5093	0.960712	0.553025	16.7188	1.277	6.9472	0	0	0	-1.384	-2.2098
RPL6	gi|67189747|ref|NP_001019833.1|	1.1995	-0.397	-1.8999	0.246715	0.363711	0.721459	0.015	0.0669	0.173676	0.018052	-0.686326	-0.296	-0.7859	nan	nan	-1.49642	-0.349	-1.0328	0.350108	0	-1.11296	-2.231	-3.5057	0.438516	0.619919	0	-1.009	-1.5942	0.251377	0.713034	-1.12528	-0.172	-0.5498	nan	nan	-1.26801	-1.219	-2.3658	0.358862	0.580754	39.4016	1.637	13.4033	0	0	0	-1.836	-2.8302
RPS11	gi|4506681|ref|NP_001006.1|	0.17831	-0.61	-1.96	0.233815	0.359113	0.693655	0.003	0.0098	0.202813	0.021462	-0.092908	-0.369	-0.6744	0.223927	0.380195	1.63428	0.749	2.4105	0.837459	0.143506	-0.917032	-1.66	-2.58	0.964104	0.585679	0.685075	0.345	0.7781	0.968377	0.299588	-0.888117	-0.186	-0.4313	nan	nan	-0.908767	-0.644	-1.1705	1	0.501967	20.6328	1.516	8.3103	0	0	0	-1.287	-2.0232
CPVL	gi|83641876|ref|NP_061902.2|	3.35828	0.084	0.3382	0.675582	0.228546	-1.00991	-0.528	-1.2898	0.856477	0.300495	-0.713456	-0.518	-0.8219	nan	nan	-0.821926	-0.422	-0.7875	0.299466	0	0.992522	0.499	1.9898	0.000123	5e-06	-0.073635	0.047	0.088	0.992985	0.590688	5.18481	1.199	4.5737	0.028273	0.017078	-0.660411	-0.817	-1.2694	1	0.52003	-0.462122	-0.092	-0.2633	0	0	0	-1.106	-1.7553
TUBG1	gi|31543831|ref|NP_001061.2|	-1.25534	-0.999	-2.917	0.20115	0	-1.44596	-0.759	-1.945	0.940937	0.478853	0	-1.298	-1.6396	0.266157	0	-0.540578	0.139	0.3843	0.637076	0.389243	-2.13512	-0.635	-1.7179	0.949084	0.431733	-0.410075	-0.206	-0.3955	1	0.692143	-1.03461	-0.475	-0.9846	0.01387	0	-0.650973	-0.281	-0.6398	0.872055	0.371368	36.5541	1.924	12.2961	0	0	0	-1.387	-2.2421
RPL21	gi|18104948|ref|NP_000973.2|	4.26027	-0.042	-0.191	0.556852	0.284364	-0.154618	-0.177	-0.6316	0.81755	0.108497	-0.902176	-0.628	-1.1675	0.190354	0	-0.855475	-0.048	-0.123	0.352379	0.402855	0	-1.913	-3.0453	0.883264	0.616482	1.12047	0.26	0.6196	0.961089	0.375903	-0.367418	0.022	0.0603	0.026187	0.032917	-1.05436	-0.904	-1.6818	0.89981	0.568635	27.3705	1.55	9.7915	0	0	0	-1.537	-2.4456
MRPS17	gi|7705425|ref|NP_057053.1|	-0.796467	-1.059	-2.7126	0	0	0.169287	-0.042	-0.1362	0.309036	0.032078	-0.586525	-0.624	-0.9567	0	0	11.0316	1.628	7.5919	0.002254	0.000173	8.03177	1.125	5.7288	0	0	-0.23478	-0.015	-0.0267	0.963261	0.618952	-0.483114	-0.062	-0.146	0.019218	0.032182	-0.774104	-0.55	-1.016	0.972929	0.470104	-1.11739	-0.894	-1.9312	0	0	0	-1.194	-1.8736
SEC24C	gi|38373671|ref|NP_940999.1|	-1.41822	-1.589	-3.2095	0.244685	0	-0.804835	-1.672	-2.6386	1	0.588323	-0.72119	-1.226	-1.4316	0.222914	0	-0.845777	-0.571	-1.045	0.353225	0	12.3754	1.294	7.2063	0	0	-0.343251	-0.116	-0.2124	0.998265	0.659022	0.405634	0.389	1.1826	0.049082	0.030293	0.540643	0.232	0.6459	0.444478	0.030107	27.1128	1.71	10.55	0	0	0	-1.314	-2.0866
G3BP2	gi|45359846|ref|NP_987100.1|	-1.21818	-1.181	-2.9663	0.204569	0	-0.788465	-1.648	-2.6504	1	0.589467	0	-1.226	-1.4914	0.234687	0	-0.701878	-0.098	-0.2332	0.322054	0.3991	1.07252	0.443	1.7228	0.000506	2.2e-05	0	-0.459	-0.736	0.920508	0.727157	-0.672443	-0.172	-0.4038	nan	nan	2.58721	0.69	2.2524	0.000613	1.9e-05	15.7002	1.313	6.8015	0	0	0	-1.282	-2.0031
DNAJA3	gi|205360838|ref|NP_005138.3|	-2.32742	-2.204	-4.8519	0.813749	0	-1.03214	-2.272	-3.6854	0.448145	0.627687	-1.06214	-1.852	-2.3079	0.440764	0	45.4443	2.168	18.1696	0	0	0	-2.308	-3.6526	0.325542	0.616527	0	-1.081	-1.7449	0.169939	0.702287	-1.90431	-0.815	-1.9715	0.031049	0	-1.757	-0.652	-1.7321	0.873169	0.572021	-2.55437	-1.269	-3.3156	0	0	0	-1.92	-3.1282
RPS13	gi|4506685|ref|NP_001008.1|	2.56532	-0.163	-0.589	0.562993	0.318526	-0.141571	-0.246	-0.6722	0.81595	0.11777	0.026729	-0.351	-0.6337	0.233251	0.386827	2.37017	0.79	2.5027	0.845706	0.133844	0	-1.652	-2.4781	0.965379	0.575038	-0.379525	-0.426	-0.663	0.95944	0.721422	-0.664188	-0.957	-1.4424	0.019854	0	0	-0.962	-1.4943	0.964837	0.551345	20.6917	1.534	8.1347	0	0	0	-1.26	-1.9046
DCAF7	gi|108936958|ref|NP_005819.3|	-1.29169	-2.009	-3.8428	0.402503	0	-1.64298	-1.03	-2.348	1	0.553209	-0.929955	-0.896	-1.4674	0.229815	0	7.61268	1.258	5.8066	0.028325	0.003193	72.8944	2.857	20.2442	0	0	-0.00327	-0.027	-0.0574	0.951564	0.624789	-0.901953	-0.185	-0.4499	nan	nan	-0.980492	-0.575	-1.2006	1	0.50774	-1.24975	-1.771	-2.8644	0	0	-0.889912	-1.138	-2.1541
DNAJC9	gi|27597059|ref|NP_056005.1|	2.91269	-0.133	-0.5521	0.556395	0.315449	0.180157	-0.126	-0.4282	0.602286	0.068297	1.38132	0.093	0.2289	0.680559	0.380744	-0.690227	-1.074	-1.6646	0.519171	0	24.495	1.727	11.6849	0	0	0	-0.606	-0.9308	0.792862	0.735066	-0.723627	-1.144	-1.7581	0.026465	0	-0.708626	-1.172	-1.7979	0.835217	0.575698	-0.044014	-0.162	-0.5255	0	0	0	-1.456	-2.2179
ABCD3	gi|4506341|ref|NP_002849.1|	-0.071909	-0.573	-1.8463	0.259507	0.367426	-1.13211	-0.724	-1.7593	0.920506	0.435908	0	-1.075	-1.422	0.221132	0	2.06024	0.774	2.5963	0.849565	0.124394	-1.66484	-1.216	-2.3538	0.987505	0.559561	-0.360741	-0.315	-0.527	1	0.707839	-0.544622	-0.057	-0.1349	0.019517	0.032238	-0.630403	-0.868	-1.4724	0.970454	0.548793	0.89467	0.07	0.2282	0	0	0	-1.146	-1.8968
DDOST	gi|20070197|ref|NP_005207.2|	-0.818331	-1.03	-2.6913	0	0	1.73107	0.19	0.6283	0.034489	0.002653	0	-1.076	-1.3164	0.204591	0	-0.435311	0.055	0.1301	0.465782	0.40315	-1.15267	-0.244	-0.6959	0.922636	0.12442	7.84032	1.473	5.1523	0	0	17.6294	1.953	9.6074	0.010862	0.002409	-0.589325	-0.855	-1.3519	0.995935	0.533	3.93951	0.593	2.3044	0	0	0	-1.153	-1.8161
gi|323276700|ref|NP_001191020.1|	gi|323276700|ref|NP_001191020.1|	-1.49362	-1.29	-3.3287	0.271951	0	-0.072827	-0.098	-0.3359	0.508217	0.054796	0.782319	0.159	0.4117	0.635465	0.352587	0.07739	0.351	1.0725	0.963511	0.310189	0	-1.739	-2.7654	0.959475	0.60115	0.521344	0.431	1.1163	0.787477	0.147749	-0.189811	0.186	0.5467	0.04816	0.032597	-0.372651	0.029	0.0795	0.942057	0.134472	4.51288	0.527	2.3396	0	0	-0.828502	-1.022	-1.9129
MRPL4	gi|22547138|ref|NP_666499.1|	2.89672	-0.055	-0.1964	0.555621	0.284861	3.62312	0.519	1.928	0.00012	5e-06	-0.03377	-0.117	-0.221	0.434407	0.426713	6.03749	1.333	5.0086	0.124121	0.009497	-0.813158	-1.384	-2.2309	0.99972	0.541153	0	-0.17	-0.2768	1	0.672041	-0.698409	-0.368	-0.6747	0	0	-0.143865	-0.13	-0.2757	0.93875	0.250972	-0.760584	-0.543	-1.2377	nan	nan	-0.555261	-0.687	-1.2595
PES1	gi|7657455|ref|NP_055118.1|	5.87603	0.173	0.7622	0.624173	0.182055	5.57672	0.645	2.8429	0	0	5.2906	0.824	2.7227	0.165888	0.028186	2.11802	0.729	2.4808	0.845157	0.13611	0.097448	0.261	0.9792	0.012238	0.000724	0	-0.456	-0.7419	0.917103	0.727547	-0.908304	-0.979	-1.5738	0.02221	0	-0.6702	-1.007	-1.6358	0.918104	0.565101	-1.28532	-0.816	-1.8504	0	0	0	-1.288	-2.0549
PDCD2L	gi|14150141|ref|NP_115722.1|	26.2014	1.425	7.5238	0.000442	4.8e-05	4.24326	0.646	2.4917	4e-06	0	9.44238	1.363	4.8805	0.003036	0.000291	-0.625709	-0.238	-0.4461	nan	nan	-0.810208	-1.325	-2.1105	1	0.519902	0	-0.111	-0.1777	0.986851	0.651489	-0.692509	-0.659	-1.0504	0.01451	0	-0.562303	-0.663	-1.0381	0.979227	0.475046	-0.259067	-0.303	-0.754	0	0	0	-0.957	-1.531
CNP	gi|94721261|ref|NP_149124.3|	0.482247	-0.608	-1.8111	0.268681	0.369641	-0.819636	-0.544	-1.2891	0.856337	0.300273	-0.335747	-0.401	-0.6735	0.224126	0.380343	7.28101	1.529	6.184	0.016443	0.001849	-0.782414	-1.354	-2.2383	0.998965	0.542346	-0.067595	0.201	0.3989	0.957795	0.475955	-0.549917	-0.065	-0.1442	0.019266	0.032191	0	-0.693	-1.1539	1	0.498687	1.55591	0.176	0.5792	0	0	0	-0.967	-1.6016
LMNA	gi|5031875|ref|NP_005563.1|	1.65877	-0.365	-1.0668	0.590206	0.357976	0	-1.397	-2.0512	0.974285	0.501531	-0.468961	-0.995	-1.1354	0	0	0	-0.646	-0.9427	0.328591	0	-0.75209	-1.389	-2.0736	0.999494	0.512804	0	-0.184	-0.27	1	0.670731	0	-0.722	-1.0489	0.014495	0	-0.546271	-0.723	-1.0635	0.98557	0.480562	16.8869	1.524	7.1902	0	0	0.444337	-0.027	-0.064
MOGS	gi|149999606|ref|NP_006293.2|	-1.11711	-1.482	-3.0179	0.210071	0	0.194444	-0.074	-0.2182	0.38604	0.040225	-0.578978	-0.62	-0.9583	0	0	8.02782	1.459	6.1125	0.017914	0.002055	0	-1.571	-2.4359	0.974682	0.570169	2.11899	0.744	1.931	0.102454	0.011063	1.85583	0.686	2.1049	0.044546	0.02716	-0.615585	-0.888	-1.3765	0.991544	0.536483	2.96427	0.382	1.3473	0	0	0	-1.195	-1.8577
RPL10A	gi|15431288|ref|NP_009035.3|	-2.06059	-1.767	-3.9215	0.415474	0	-1.94906	-0.924	-2.4483	1	0.567164	-0.919107	-1.616	-2.0171	0.350479	0	-1.29514	-0.51	-1.1626	0.383453	0	0	-2.06	-3.2592	0.686116	0.621325	0	-0.839	-1.3285	0.443883	0.727261	-1.35923	-0.771	-1.5826	0.022388	0	-0.804282	-1.393	-2.1828	0.520599	0.583578	108.17	2.864	22.4965	0	0	0	-1.685	-2.6712
RRP1B	gi|57863269|ref|NP_055871.1|	-1.38806	-1.603	-3.3758	0.284442	0	3.49949	0.399	1.6677	0.000468	2.3e-05	-0.726614	-0.729	-1.2561	0.198739	0	3.84428	0.959	3.5934	0.453878	0.050802	-0.912703	-1.686	-2.8638	0.959474	0.607638	-0.328172	-0.132	-0.258	1	0.66838	-0.940783	-0.404	-0.8605	0.012799	0	0	-1.012	-1.7222	0.878727	0.571396	29.2421	1.743	10.6842	0	0	0	-1.309	-2.2386
RPP40	gi|55743132|ref|NP_006629.2|	-1.00782	-1.556	-2.931	0.202116	0	1.65571	0.184	0.5765	0.040701	0.003185	0.574882	0.137	0.2849	0.667396	0.372136	8.39896	1.535	6.1286	0.017519	0.002007	-0.382056	0.064	0.1933	0.174576	0.012741	0	-0.194	-0.317	1	0.679449	-0.619875	-0.385	-0.7263	0	0	-0.557828	-0.744	-1.2215	1	0.51161	0.095802	-0.213	-0.5658	0	0	0	-1.03	-1.6578
HNRNPA3	gi|34740329|ref|NP_919223.1|	0	-2.117	-3.045	0.214361	0	0	-1.612	-2.3909	1	0.559446	0	-1.204	-1.3758	0.212922	0	0	-0.874	-1.267	0.410096	0	-1.52904	-1.03	-2.0889	1	0.515749	0	-0.421	-0.6144	0.981705	0.716636	-0.5325	-0.136	-0.3104	nan	nan	-0.785323	-0.608	-1.0979	0.992612	0.48774	8.70246	0.956	4.5852	0	0	-0.615605	-0.64	-1.3203
KRT77	gi|194018511|ref|NP_778253.2|	0	-1.495	-2.4718	nan	nan	16.5519	1.611	7.3413	0	0	0	-0.579	-0.7343	0.211365	0.370221	0	-0.251	-0.4053	0.291894	0.390755	0	-1.03	-1.6517	0.946344	0.414142	0	0.195	0.3241	0.981238	0.507017	0	-0.325	-0.5375	nan	nan	0	-0.337	-0.5548	0.878816	0.345689	0	-0.968	-1.5819	0	0	18.9371	1.871	8.6849
RPS15A	gi|71772415|ref|NP_001025180.1|	-1.1452	-1.126	-3.0673	0.218021	0	-1.44952	-1.134	-2.3711	1	0.556617	-0.808164	-0.809	-1.2389	0.197093	0	-0.885065	-0.648	-1.2366	0.402174	0	0	-1.758	-2.6776	0.961278	0.594395	-0.422319	-0.538	-0.8381	0.857023	0.732492	0	-1.075	-1.669	0.024312	0	-0.97733	-0.741	-1.3513	0.996032	0.532913	33.853	1.827	11.8741	0	0	0	-1.371	-2.1159
NXF1	gi|15487670|ref|NP_006353.2|	-0.918351	-1.241	-2.5532	0	0	0	-1.337	-2.0477	0.973394	0.500818	-0.504691	-0.857	-1.0331	0	0	8.16934	1.456	5.6865	0.034634	0.00378	18.1487	1.748	9.2568	0	0	2.73206	0.857	2.1397	0.044398	0.004123	4.05571	0.996	3.3289	0.045071	0.022142	0	-0.673	-1.0337	0.978031	0.474072	-0.855432	-0.697	-1.4685	0	0	0	-0.966	-1.4756
MRPL44	gi|12597661|ref|NP_075066.1|	2.24839	-0.105	-0.3522	0.545051	0.298627	0.97316	0.002	0.0069	0.20458	0.021634	1.42732	0.367	0.8701	0.707761	0.27441	7.99457	1.503	5.6649	0.035955	0.003896	-1.1302	-0.412	-1.0435	0.996262	0.223065	0	-0.172	-0.2667	1	0.670089	0	-0.701	-1.0999	0.015031	0	0	-0.712	-1.0946	0.992014	0.487067	-0.382826	-0.355	-0.8867	0	0	0	-1.022	-1.5872
gi|358356404|ref|NP_001240312.1|	gi|358356404|ref|NP_001240312.1|	-0.784523	-1.055	-2.8285	0.19514	0	-0.689979	-0.415	-1.2431	0.850883	0.285722	-0.67291	-1.236	-1.5194	0.240647	0	-0.794896	-0.586	-1.0521	0.355043	0	0	-1.685	-2.5684	0.964207	0.584547	0	-0.486	-0.7279	0.925124	0.726604	-0.861696	-0.657	-1.2172	0.016405	0	0	-1.018	-1.5272	0.955505	0.554959	19.1723	1.44	8.1354	0	0	0	-1.316	-1.9761
UTRN	gi|110611228|ref|NP_009055.2|	-0.879729	-1.305	-2.7915	0.192671	0	-0.878327	-1.393	-2.2608	1	0.539349	-0.519255	-0.935	-1.2108	0.194424	0	9.58526	1.617	6.3573	0.013904	0.001423	16.9871	1.667	8.457	0	0	0.294457	0.405	0.8586	0.983698	0.262145	-0.643331	-0.364	-0.6779	0	0	0	-0.739	-1.1885	1	0.505447	1.52065	0.162	0.4948	0	0	0	-1.022	-1.6389
HNRNPC	gi|117190254|ref|NP_001070911.1|	0	-2.397	-3.791	0.394502	0	0	-1.898	-2.9567	0.979988	0.612396	0	-1.477	-1.8054	0.303583	0	-1.05717	-0.547	-1.1167	0.371135	0	-2.32587	-0.94	-2.3897	0.982779	0.564382	0	-0.707	-1.1097	0.647595	0.735364	-1.15737	-0.873	-1.6141	0.023052	0	0	-1.245	-1.9818	0.715881	0.582326	1.42915	0.16	0.6187	0	0	-0.68042	-1.538	-2.4599
PWP1	gi|5902034|ref|NP_008993.1|	0.269668	-0.63	-2.2098	0.202689	0.337939	-1.28766	-0.903	-2.0517	0.974411	0.501633	-0.704954	-1.326	-1.5923	0.255681	0	-0.82413	-0.647	-1.1943	0.391643	0	0.236435	0.239	0.955	0.013413	0.000806	0	-0.533	-0.8003	0.881578	0.730855	0	-1.075	-1.633	0.02347	0	0	-1.106	-1.6837	0.89903	0.568772	34.7955	1.889	11.9515	0	0	0	-1.376	-2.0905
XRCC1	gi|190684675|ref|NP_006288.2|	1.0944	-0.476	-1.7539	0.285131	0.372815	0	-1.866	-2.989	0.971886	0.614108	0	-1.41	-1.7479	0.292557	0	0	-1.099	-1.7913	0.561212	0	-0.959385	-1.864	-3.0279	0.892051	0.615817	0	-0.656	-1.0396	0.713281	0.7361	-0.990863	-0.829	-1.5282	0.021331	0	-0.960861	-0.84	-1.5692	0.942151	0.559198	71.0586	2.567	18.2229	0	0	-0.847715	-1.131	-2.1448
C3orf17	gi|68299770|ref|NP_056227.2|	-0.74437	-1.71	-2.7638	0.190839	0	1.26893	0.079	0.2285	0.113672	0.010752	0.444736	0.074	0.1369	0.666414	0.394382	9.4129	1.707	6.7179	0.010664	0.0008	-1.02186	-0.629	-1.2949	0.997886	0.30511	0	-0.001	-0.001	0.97187	0.613484	-0.485739	-0.178	-0.3365	nan	nan	-0.458918	-0.543	-0.8847	0.921268	0.438451	-0.702424	-0.816	-1.5432	0	0	-0.402345	-0.844	-1.3831
RPP30	gi|157151755|ref|NP_001098016.1|	0.556971	-0.576	-1.8925	0.248403	0.364247	-0.850033	-0.664	-1.6233	0.88831	0.399615	0	-1.197	-1.4828	0.232918	0	28.2579	2.259	12.6003	0	0	-1.53864	-0.299	-0.9051	0.975997	0.18068	0	-0.418	-0.642	0.969445	0.719451	0	-0.964	-1.4898	0.020645	0	0	-0.964	-1.4691	0.971257	0.548398	0.066132	-0.23	-0.6879	0	0	0	-1.269	-1.9733
RRP15	gi|126362983|ref|NP_057136.2|	2.85736	-0.111	-0.3884	0.54574	0.301735	1.97438	0.224	0.7296	0.024665	0.001786	-0.509593	-0.884	-1.1198	0	0	-0.440007	-0.025	-0.052	0.377368	0.404247	10.6366	1.355	6.5836	0	0	0	-0.13	-0.2068	0.996554	0.657829	0	-0.663	-1.0566	0.014573	0	-0.531272	-0.676	-1.077	0.988547	0.483421	-0.590684	-0.517	-1.1544	nan	nan	0	-0.968	-1.5451
GLTSCR2	gi|239787829|ref|NP_056525.2|	-1.22772	-1.077	-2.7783	0.191797	0	5.35801	0.631	2.6792	1e-06	0	20.5627	1.607	6.8714	2.1e-05	1e-06	-0.088715	0.166	0.437	0.674207	0.384797	-1.86207	-1.394	-2.4469	0.972429	0.571476	0	-0.522	-0.7867	0.89013	0.730172	0	-1.041	-1.563	0.021995	0	0	-1.062	-1.5805	0.938305	0.560269	1.93829	0.322	1.2001	0	0	0	-1.358	-2.042
gi|372266127|ref|NP_001243193.1|	gi|372266127|ref|NP_001243193.1|	-0.497209	-1.023	-2.2941	nan	nan	0.171735	-0.169	-0.4407	0.615776	0.070337	0	-0.906	-1.0761	0	0	14.9938	2.039	9.5562	3.9e-05	3e-06	-0.063919	0.072	0.2134	0.165027	0.01195	-0.221942	-0.109	-0.1651	0.98223	0.648676	0	-0.642	-0.9757	0.013787	0	-0.491605	-0.654	-0.9654	0.955841	0.458333	1.05714	0.137	0.4204	0	0	0	-0.941	-1.4603
TRMT2A	gi|51173878|ref|NP_073564.3|	-1.52404	-2.045	-3.8268	0.399989	0	-1.49633	-0.918	-2.1981	0.998235	0.528917	-0.921923	-0.937	-1.4094	0.218834	0	55.6378	2.699	19.3764	0	0	-2.06283	-1.307	-2.5692	0.964201	0.584626	0	-0.674	-1.0189	0.728602	0.736027	-0.744901	-1.206	-1.8234	0.027707	0	0	-1.217	-1.8121	0.826848	0.576389	0	-1.828	-2.7406	0	0	0	-1.533	-2.3517
LLGL1	gi|62912476|ref|NP_004131.3|	0	-1.8	-2.9203	0.201377	0	-0.62593	-1.294	-2.0742	0.979775	0.506153	-0.452831	-0.849	-1.1492	0.188649	0	10.4709	1.769	7.5335	0.002525	0.000192	-0.385517	-0.037	-0.1076	0.395032	0.030924	0	-0.098	-0.1584	0.979672	0.647164	-0.554766	-0.636	-1.0286	0.014292	0	-0.524764	-0.3	-0.5736	0.873352	0.351499	1.50754	0.136	0.394	0	0	0	-0.934	-1.5218
NVL	gi|45643123|ref|NP_002524.2|	-1.18138	-1.044	-3.1331	0.229587	0	0.805561	-0.033	-0.1251	0.299634	0.031111	-0.82621	-0.596	-1.1198	0	0	-1.04341	-0.336	-0.7598	0.296212	0	0.537283	0.298	1.307	0.003294	0.00017	0	-0.655	-1.0349	0.716763	0.736087	0	-1.176	-1.8609	0.028479	0	0	-1.198	-1.8947	0.777574	0.579786	61.0753	2.272	16.3285	0	0	0	-1.501	-2.3856
BRIX1	gi|55770900|ref|NP_060791.3|	-2.19151	-2.082	-4.4235	0.546943	0	-1.80032	-0.691	-2.2375	1	0.535393	-0.958383	-1.698	-2.21	0.404166	0	0	-1.401	-2.2809	0.632556	0	-2.88671	-1.218	-3.1788	0.768511	0.620248	0	-0.972	-1.5812	0.259567	0.713958	0	-1.488	-2.4027	0.037829	0	0	-1.501	-2.4302	0.309791	0.579159	55.3961	1.94	15.2876	0	0	0	-1.799	-2.9748
BCLAF1	gi|7661958|ref|NP_055554.1|	-1.38712	-3.782	-6.1777	0.521186	0	0	-3.269	-5.4058	0.000956	0.590184	0	-2.841	-3.4217	0.372025	0	-1.22441	-2.526	-4.2085	0.638007	0	115.05	1.799	26.3999	0	0	-1.48419	-1.751	-3.2597	0.000298	0.634323	0	-2.606	-4.2871	0.114294	0	0	-2.619	-4.2923	0.000193	0.527718	-2.2702	-3.233	-5.3995	0	0	0	-2.92	-4.7546
RPL37A	gi|4506643|ref|NP_000989.1|	-0.680318	-1.387	-2.4007	nan	nan	-0.581159	-1.219	-1.8332	0.927573	0.453924	0	-0.756	-0.9198	nan	nan	0.127348	0.314	0.6983	0.805319	0.357667	-0.696566	-1.229	-1.8438	0.963515	0.463142	0	-0.005	-0.0071	0.969926	0.614829	-0.465224	-0.55	-0.8267	0	0	0	-0.578	-0.8757	0.920161	0.436268	25.3181	1.944	10.0456	0	0	0	-0.848	-1.2722
PIP5K1A	gi|4505815|ref|NP_003548.1|	-0.555534	-1.644	-2.6627	0	0	0	-1.142	-1.8264	0.92724	0.452328	-0.32951	-0.699	-0.8956	nan	nan	9.37697	1.736	6.9743	0.007758	0.000518	3.08788	0.602	2.0169	0.000105	4e-06	0	0.066	0.1034	0.995231	0.586173	0	-0.476	-0.7644	0	0	0	-0.483	-0.7736	0.910885	0.40999	-0.289851	-0.52	-1.0895	nan	nan	0	-0.787	-1.2966
ERLIN2	gi|6005721|ref|NP_009106.1|	-1.21146	-1.221	-3.1428	0.231397	0	0	-1.659	-2.7133	1	0.595203	-0.694954	-1.215	-1.5827	0.253664	0	-0.697397	-0.11	-0.2665	0.314382	0.39767	-1.76262	-1.093	-2.2755	0.994126	0.548131	0	-0.44	-0.7288	0.924615	0.726666	0	-0.982	-1.5868	0.022474	0	-0.654846	-0.992	-1.6549	0.910654	0.566619	-0.106618	-0.163	-0.5155	0	0	-0.006123	-0.201	-0.5621
ATF7IP	gi|38261962|ref|NP_060649.3|	421.965	3.315	32.5338	0	0	18.2641	0.637	5.1263	0	0	-3.13637	-1.294	-3.0369	0.50435	0	-1.12781	-2.277	-3.6192	0.688202	0	-3.08372	-2.726	-5.1746	0.002559	0.572357	-1.29099	-1.494	-2.7602	0.003994	0.648689	0	-2.342	-3.7348	0.079106	0	-2.73643	-1.78	-3.6804	0.003868	0.537174	0	-2.979	-4.7119	0	0	0	-2.656	-4.2159
WDR36	gi|21281677|ref|NP_644810.1|	-1.09215	-1.771	-3.2744	0.258932	0	-1.14414	-0.648	-1.5994	0.880229	0.392936	0	-1.129	-1.3555	0.209492	0	-0.766722	-0.51	-0.9759	0.33623	0	1.08272	0.375	1.5463	0.001164	5.5e-05	0	-0.392	-0.5903	0.991545	0.713968	-0.64781	-0.926	-1.4122	0.019308	0	0	-0.93	-1.4168	0.982658	0.541809	28.2772	1.713	10.5793	0	0	0	-1.238	-1.8673
DDX18	gi|38327634|ref|NP_006764.3|	0	-2.068	-3.0525	0.215578	0	-0.986991	-1.567	-2.3754	1	0.557238	0	-1.154	-1.3768	0.213094	0	-0.185839	0.169	0.4107	0.655084	0.387073	1.34791	0.408	1.5322	0.00124	5.8e-05	0	-0.361	-0.541	1	0.709099	-0.751996	-0.56	-1.0145	0.014154	0	0	-0.913	-1.3698	0.992819	0.535552	26.6957	1.748	9.8456	0	0	0	-1.197	-1.7756
EBNA1BP2	gi|237649012|ref|NP_001153408.1|	-0.85574	-1.55	-2.7638	0.190839	0	5.05416	0.63	2.4388	6e-06	0	0.194155	-0.105	-0.1845	0.46917	0.42606	0	-0.653	-0.9826	0.337811	0	0.050204	0.109	0.3357	0.115777	0.008085	0	-0.198	-0.2915	1	0.674818	0	-0.743	-1.0964	0.014993	0	0	-0.743	-1.1092	0.994532	0.490021	14.8736	1.388	6.5358	0	0	0	-1.044	-1.5453
TBL3	gi|19913369|ref|NP_006444.2|	0	-2.102	-3.4586	0.309739	0	-0.731219	-0.474	-1.3072	0.859808	0.305998	-0.594016	-0.653	-1.0624	0	0	-0.029674	0.281	0.8095	0.84871	0.344398	0.891079	0.339	1.3311	0.002976	0.000153	0	-0.385	-0.6303	0.974768	0.718289	0	-0.927	-1.4835	0.020537	0	0	-0.928	-1.492	0.96545	0.551082	22.768	1.57	9.4791	0	0	0	-1.23	-2.0138
MAP7D1	gi|78042577|ref|NP_060537.3|	-0.605248	-1.784	-2.5596	0	0	0.386446	-0.274	-0.6735	0.815947	0.118075	-0.115016	-0.34	-0.4875	0.27817	0.408663	7.70662	1.502	5.5973	0.040585	0.004281	-0.669505	-0.287	-0.6985	0.923266	0.125046	0	-0.089	-0.1257	0.966194	0.639647	0	-0.615	-0.8845	0.012994	0	0	-0.631	-0.9069	0.931639	0.444036	-0.654214	-0.611	-1.2183	nan	nan	0	-0.914	-1.3137
MYO5A	gi|215982791|ref|NP_000250.3|	-2.10272	-1.892	-4.2759	0.486962	0	-2.19198	-0.946	-2.6569	1	0.590087	-0.034465	-0.142	-0.3559	0.343747	0.422079	9.90756	1.203	6.7821	0.009993	0.000718	-2.77445	-1.412	-3.127	0.82344	0.619111	0	-0.996	-1.5039	0.310126	0.718435	0	-1.53	-2.2699	0.035644	0	0	-1.557	-2.3489	0.372587	0.58114	-2.01883	-1.354	-2.9213	0	0	0	-1.833	-2.7663
FMR1	gi|297374777|ref|NP_001172004.1|	-0.191569	-0.73	-2.6138	0	0	-1.72536	-1.161	-2.7208	1	0.595848	0	-1.454	-1.8598	0.315018	0	-0.999209	-0.82	-1.5532	0.485249	0	43.6029	2.058	15.259	0	0	0	-0.719	-1.1622	0.595832	0.73403	0	-1.234	-1.9856	0.031414	0	0	-1.259	-2.0828	0.614337	0.583573	-1.65086	-0.932	-2.2735	0	0	0	-1.557	-2.4961
TFB1M	gi|156415992|ref|NP_057104.2|	-0.699128	-1.983	-3.1014	0.223865	0	-0.270714	-0.345	-0.8903	0.840233	0.17581	0	-1.036	-1.3171	0.20466	0	2.89175	0.927	3.0664	0.656762	0.083359	12.673	1.327	6.6564	0	0	0	-0.278	-0.4325	1	0.697272	-0.677527	-0.805	-1.2714	0.017119	0	0	-0.81	-1.3037	1	0.525662	7.0704	0.843	3.5341	0	0	0	-1.133	-1.803
WDR76	gi|269847398|ref|NP_079184.2|	-2.9539	-5.949	-11.273	0.004503	0	-4.83268	-4.672	-12.6949	0	0.547368	-1.52247	-5.314	-6.6337	0.004646	0	-4.31812	-3.33	-12.1974	5e-06	0	0	-5.772	-9.4821	0	0.547885	0	-4.554	-7.502	0	0.603102	0	-5.076	-8.2104	0.090448	0	0	-5.089	-8.3898	0	0.508171	0	-5.709	-9.3665	0	0	0	-5.38	-8.7995
HERC2	gi|126032348|ref|NP_004658.3|	0	-2.957	-4.7583	0.764981	0	0	-2.437	-3.8529	0.283672	0.625268	0	-1.99	-2.4829	0.49925	0	0	-1.691	-2.6336	0.632711	0	0	-2.461	-3.8166	0.229351	0.611599	0	-1.23	-1.9376	0.097931	0.689594	0	-1.783	-2.8178	0.048233	0	0	-1.778	-2.8464	0.093866	0.564998	-1.21198	-0.31	-1.3205	0	0	3.32392	0.205	0.9589
CHTF18	gi|27501458|ref|NP_071375.1|	0	-2.158	-3.2507	0.253655	0	0	-1.65	-2.5239	1	0.576226	0	-1.184	-1.4317	0.222933	0	-0.029674	0.237	0.6388	0.78061	0.364409	0	-1.676	-2.563	0.964234	0.584013	-0.350936	-0.458	-0.6919	0.944768	0.723897	-0.635599	-0.979	-1.4923	0.020688	0	0	-0.996	-1.5127	0.959746	0.553398	-1.13321	-1.283	-2.2685	0	0	10.2591	1.017	4.6666
PWP2	gi|48762926|ref|NP_005040.2|	-0.699128	-1.964	-3.2092	0.244622	0	-0.270714	-0.357	-0.9588	0.848521	0.196424	0	-1.032	-1.3382	0.206742	0	0	-0.709	-1.1267	0.373752	0	4.45459	0.736	2.9739	1e-06	0	0	-0.254	-0.4069	1	0.693783	0	-0.773	-1.2047	0.016248	0	0	-0.794	-1.2515	1	0.516958	15.2669	1.323	6.3224	0	0	0	-1.09	-1.7235
FXR1	gi|61835148|ref|NP_005078.2|	-1.43078	-2.284	-4.127	0.451857	0	0	-2.117	-3.3863	0.774482	0.626999	0	-1.695	-2.122	0.378395	0	0	-1.377	-2.2238	0.633013	0	69.0346	2.407	19.1036	0	0	0	-0.922	-1.4651	0.337098	0.720388	0	-1.444	-2.3008	0.03608	0	0	-1.474	-2.3152	0.401011	0.58186	-0.640947	-0.332	-1.1754	nan	nan	0	-1.757	-2.7461
NUMB	gi|20070356|ref|NP_003735.3|	0.1021	-0.924	-2.1667	0.207167	0.341658	0.561528	-0.253	-0.6405	0.816928	0.110488	0	-0.773	-1.0174	0	0	12.5437	1.922	8.017	0.001078	7.8e-05	13.4972	1.513	7.1021	0	0	0	-0.011	-0.018	0.966298	0.617159	0	-0.528	-0.8463	0	0	0	-0.549	-0.9005	0.928714	0.442434	-0.559264	-1.165	-1.9132	0	0	0	-0.853	-1.3952
PPP2R5C	gi|240849353|ref|NP_001155197.1|	14.7917	0.788	3.8433	0.100731	0.011702	27.8657	1.796	10.9295	0	0	6.51347	0.999	3.2651	0.115243	0.011059	-0.577688	-0.751	-1.2222	0.398527	0	-1.48044	-0.574	-1.4049	0.982737	0.340766	0	-0.286	-0.4704	1	0.701946	-0.611088	-0.826	-1.3316	0.01799	0	0	-0.847	-1.3819	0.990474	0.537224	-0.976763	-1.476	-2.4041	0	0	0	-1.141	-1.8475
LARP1	gi|39725634|ref|NP_056130.2|	-0.821936	-2.292	-3.7019	0.37461	0	0	-1.8	-2.8977	0.995498	0.608934	0	-1.371	-1.6562	0.270066	0	-0.788489	-0.241	-0.5585	0	0	-1.38895	-1.473	-2.8184	0.959024	0.604776	0	-0.594	-0.956	0.774707	0.735465	0	-1.118	-1.7774	0.02682	0	0	-1.128	-1.8063	0.830272	0.576111	1.97173	0.219	0.8825	0	0	0	-1.425	-2.2429
MAP7D3	gi|147903302|ref|NP_078873.2|	27.8799	1.3	7.4021	0.000492	5.9e-05	10.8233	1.03	5.089	0	0	1.22078	0.238	0.5711	0.626931	0.327393	3.37739	1.001	3.6979	0.469435	0.045654	0	-1.526	-2.5201	0.96395	0.579609	0	-0.293	-0.4879	1	0.703906	0	-0.809	-1.3309	0.017979	0	0	-0.841	-1.3859	0.989657	0.537768	0	-1.455	-2.3962	0	0	0	-1.137	-1.8708
BMI1	gi|27883842|ref|NP_005171.4|	-0.960187	-1.334	-2.8939	0.199566	0	-0.972368	-0.847	-1.8341	0.927612	0.454134	0	-0.953	-1.2784	0.200888	0	18.7622	1.994	9.8476	2.1e-05	2e-06	34.438	2.217	13.1112	0	0	0	-0.213	-0.3646	1	0.687436	0	-0.725	-1.2163	0.016393	0	0	-0.755	-1.2762	1	0.521173	0	-1.367	-2.3216	0	0	0	-1.038	-1.7553
BCOR	gi|183396783|ref|NP_001116855.1|	-1.11857	-1.454	-3.0772	0.219686	0	-0.55025	-0.428	-1.1458	0.850841	0.254759	0	-1.081	-1.3646	0.211017	0	32.1939	2.439	14.5493	0	0	20.7144	1.678	9.7416	0	0	0	-0.335	-0.5293	1	0.708051	-0.609746	-0.861	-1.3393	0.018108	0	0	-0.887	-1.3756	0.991719	0.536359	-0.97408	-1.49	-2.363	0	0	0	-1.173	-1.8644
gi|348041302|ref|NP_477352.3|	gi|348041302|ref|NP_477352.3|	0	-1.878	-3.1765	0.23792	0	0	-1.368	-2.3118	1	0.547643	0	-0.947	-1.1903	0.192491	0	24.0523	2.315	12.7564	0	0	23.552	1.871	10.2885	0	0	0	-0.174	-0.294	1	0.675282	-0.531308	-0.694	-1.2023	0.016219	0	0	-0.717	-1.2462	1	0.516031	0.42797	-0.08	-0.24	0	0	-0.459734	-1.019	-1.7302
FXR2	gi|259013556|ref|NP_004851.2|	0	-2.597	-4.3448	0.512568	0	0	-2.081	-3.4401	0.729798	0.627639	0	-1.664	-2.0917	0.369646	0	0	-1.348	-2.2593	0.63275	0	66.0459	2.304	18.8468	0	0	0	-0.886	-1.4597	0.340972	0.720663	0	-1.402	-2.3573	0.037001	0	0	-1.445	-2.3748	0.351697	0.580542	-0.49103	-0.279	-1.0728	nan	nan	0	-1.728	-2.8421
LIG3	gi|73747829|ref|NP_039269.2|	-4.29609	-1.171	-5.0603	0.929839	0	0	-2.883	-4.2712	0.087297	0.614621	0	-2.423	-2.9356	0.531691	0	0	-2.141	-3.1775	0.607922	0	0	-2.899	-4.3328	0.063117	0.594807	0	-1.681	-2.4857	0.013686	0.659672	0	-2.201	-3.3035	0.06562	0	0	-2.239	-3.3788	0.012657	0.545336	358.746	3.713	35.6975	0	0	0	-2.523	-3.7739
gi|321400107|ref|NP_001189472.1|	gi|321400107|ref|NP_001189472.1|	27.997	1.393	7.5974	0.000447	4.2e-05	0	-1.372	-2.2202	0.999527	0.532566	0	-0.926	-1.2135	0.194679	0	0	-0.639	-1.0241	0.347917	0	0	-1.407	-2.2883	0.992465	0.550053	0	-0.179	-0.2841	1	0.673429	0	-0.708	-1.1613	0.015728	0	0	-0.726	-1.1509	0.99993	0.498096	-0.446404	-0.518	-1.2451	nan	nan	0	-1.003	-1.608
WDR3	gi|5803221|ref|NP_006775.1|	0	-2.172	-3.5834	0.342451	0	-0.755575	-1.663	-2.6487	1	0.589303	0	-1.229	-1.5817	0.253456	0	-0.604677	-0.914	-1.4801	0.46493	0	-1.51433	-1.105	-2.4784	0.965307	0.575072	0	-0.456	-0.7297	0.924104	0.726728	0	-0.998	-1.5842	0.022421	0	0	-0.997	-1.6061	0.929224	0.562588	52.984	2.333	15.501	0	0	0	-1.296	-2.113
MEN1	gi|18860847|ref|NP_570711.1|	-0.999674	-2.763	-4.2998	0.495434	0	-0.987856	-2.254	-3.5184	0.669268	0.628345	-1.29829	-1.322	-1.9964	0.345666	0	0	-1.513	-2.3559	0.632158	0	0	-2.268	-3.5087	0.435975	0.619863	0	-1.048	-1.6391	0.224552	0.709823	0	-1.577	-2.4603	0.038945	0	0	-1.602	-2.4802	0.275174	0.577831	0	-2.215	-3.4492	0	0	0	-1.9	-2.9991
WDHD1	gi|5901892|ref|NP_009017.1|	0	-1.853	-2.7979	0.193097	0	0	-1.346	-2.0868	0.982514	0.508637	0	-0.952	-1.1205	0	0	0	-0.62	-0.9305	0.325862	0	0	-1.375	-2.0974	1	0.517395	33.3265	2.786	13.3203	0	0	-0.479925	-0.666	-0.9952	0.013969	0	0	-0.698	-1.0493	0.982143	0.4775	0.422585	-0.293	-0.702	0	0	0	-0.996	-1.5079
gi|375493536|ref|NP_001243616.1|	gi|375493536|ref|NP_001243616.1|	-0.85915	-1.916	-3.0397	0.213508	0	0	-1.414	-2.276	1	0.541874	0	-0.962	-1.2169	0.195001	0	36.9173	2.694	15.5499	0	0	0	-1.429	-2.2914	0.992339	0.550523	0	-0.207	-0.3319	1	0.682043	0	-0.736	-1.1767	0.015909	0	0	-0.756	-1.1874	1	0.505237	-0.515858	-0.404	-0.9797	0	0	0	-1.029	-1.6299
RPL22L1	gi|153791384|ref|NP_001093115.1|	0	-2.081	-3.2803	0.260282	0	0	-1.578	-2.5018	1	0.573706	0	-1.16	-1.4216	0.221058	0	24.3555	2.118	10.9712	1e-06	0	0	-1.593	-2.511	0.963767	0.578637	0	-0.36	-0.5657	1	0.711135	0	-0.906	-1.4218	0.019478	0	0	-0.93	-1.4652	0.972192	0.547928	-0.753226	-0.549	-1.3384	0	0	0	-1.2	-1.8681
SPIN1	gi|112293285|ref|NP_006708.2|	0	-6.204	-10.225	0.018445	0	0	-5.7	-9.4695	0	0.556453	-2.26192	-4.762	-7.9108	0.000241	0	0	-4.95	-8.3212	0.015024	0	0	-5.722	-9.4299	0	0.548059	-0.906903	-4.493	-7.488	0	0.603164	-1.19157	-5.019	-8.3937	0.086303	0	0	-5.035	-8.2715	0	0.508511	0	-5.658	-9.4079	0	0	0	-5.327	-8.9075
AHDC1	gi|71274144|ref|NP_001025053.1|	55.3707	1.897	13.3206	0	0	2.55667	0.269	1.0337	0.008289	0.000503	19.8442	1.615	7.4934	1e-06	0	0	-0.926	-1.5263	0.477544	0	0	-1.706	-2.8209	0.959023	0.604939	0	-0.476	-0.799	0.882402	0.730792	0	-1.01	-1.6348	0.023511	0	0	-1.031	-1.6819	0.899769	0.568642	0	-1.648	-2.7008	0	0	0	-1.315	-2.1855
MSH3	gi|284813531|ref|NP_002430.3|	0	-6.367	-11.1708	0.00489	0	0	-5.854	-9.9751	0	0.554198	0	-5.387	-7.2722	0.000931	0	0	-5.11	-8.816	0.007209	0	-1.64037	-5.884	-10.1909	0	0.546525	608.389	0.819	18.9674	0	0	598.931	6.073	208.188	0	0	0	-5.204	-9.1331	0	0.506171	-2.56953	-5.47	-11.4113	0	0	0	-5.496	-9.5623
THRAP3	gi|167234419|ref|NP_005110.2|	0	-3.584	-5.9915	0.587945	0	0	-3.08	-5.1109	0.003543	0.595847	0	-2.616	-3.3718	0.388032	0	0	-2.322	-3.8364	0.736812	0	74.3154	1.621	20.345	0	0	0	-1.875	-3.1316	0.000608	0.637416	0	-2.392	-3.996	0.099677	0	0	-2.412	-4.008	0.000907	0.531312	0	-3.023	-4.9875	0	0	0	-2.698	-4.454
MLL4	gi|7662046|ref|NP_055542.1|	-0.572475	-0.752	-2.9233	0.201584	0	5.02413	0.378	1.9288	0.00012	5e-06	0	-1.751	-2.0976	0.371301	0	0	-1.401	-2.169	0.632426	0	0	-2.169	-3.4316	0.507128	0.620971	0	-0.951	-1.4595	0.341117	0.720673	0	-1.472	-2.2794	0.035777	0	0	-1.487	-2.3374	0.382128	0.581394	0	-2.11	-3.2856	0	0	0	-1.777	-2.7927
FAM120A	gi|39652628|ref|NP_055427.2|	0	-1.931	-2.8962	0.199724	0	0	-1.414	-2.1571	0.994227	0.521807	0	-1.021	-1.2118	0.194518	0	13.6396	1.858	8.483	0.000453	3.1e-05	0	-1.453	-2.2465	0.998049	0.543651	0	-0.235	-0.3584	1	0.686445	0	-0.754	-1.166	0.015783	0	0	-0.77	-1.1826	1	0.504316	-0.799721	-1.051	-1.8414	0	0	0	-1.071	-1.6364
PHC1	gi|62953127|ref|NP_004417.2|	0	-1.562	-2.5857	0	0	0	-1.061	-1.7303	0.915685	0.428469	0	-0.607	-0.7821	nan	nan	16.7416	2.137	9.1696	9.6e-05	7e-06	16.5047	1.668	7.7845	0	0	0	0.142	0.2295	0.997705	0.543806	0	-0.387	-0.6438	0	0	0	-0.414	-0.6825	0.88757	0.384077	0	-1.018	-1.6717	0	0	0	-0.692	-1.1402
TUBB2B	gi|29788768|ref|NP_821080.1|	-0.800888	-1.141	-2.4098	nan	nan	-0.753616	-0.889	-1.6694	0.90191	0.412283	-0.48969	-0.786	-1.0264	0	0	0.585892	0.662	1.7624	0.810562	0.218176	-0.765909	-1.247	-2.0011	0.991635	0.498242	-0.034585	-0.035	-0.055	0.952533	0.624361	0.385491	0.254	0.603	0.051523	0.032424	0.092378	0.025	0.0536	0.951756	0.141891	-0.716997	-0.59	-1.2538	nan	nan	0	-0.865	-1.3621
TUBB2A	gi|4507729|ref|NP_001060.1|	-1.02467	-1.292	-2.8851	0.198966	0	-0.977396	-1.032	-1.9064	0.927066	0.470209	-0.573607	-0.934	-1.1862	0.192105	0	0.250223	0.489	1.3777	0.974625	0.268182	-0.821854	-1.415	-2.2801	0.993407	0.548822	-0.146475	-0.192	-0.3022	1	0.67679	0.049822	0.092	0.217	0.032408	0.033098	-0.187346	-0.132	-0.2879	0.935837	0.255245	-0.940777	-0.733	-1.6166	0	0	25.3918	2.002	10.499
HSPD1	gi|41399285|ref|NP_955472.1|	-24.1638	-1.07	-10.8409	0.006278	0	-24.2606	-0.693	-7.0125	0	0.569922	-13.0303	-0.643	-4.4438	0.329396	0	-16.0017	-0.788	-5.5028	0.368577	0	-34.381	-0.352	-4.0514	0.133708	0.603814	1.80645	0.102	0.8677	0.98641	0.258016	30.0231	0.833	11.8662	0.002355	0.000509	101.564	1.304	23.0455	0	0	-16.8552	-0.284	-3.3841	0	0	11.1405	0.09	1.0565
KRT10	gi|195972866|ref|NP_000412.3|	-94.9312	-1.716	-27.5114	0	0	458.481	0.954	35.6077	0	0	-53.1429	-1.02	-10.618	0	0	-56.8222	-0.434	-7.0377	0.14294	0	-115.495	-1.302	-19.9736	0	0.539708	-10.9154	-0.185	-2.8548	0.002533	0.645431	-16.5223	0.238	5.1423	0.030699	0.014962	61.5076	0.57	14.6674	0	0	-82.2841	-1.528	-20.4542	0	0	1353.03	1.732	74.6923
CLTC	gi|4758012|ref|NP_004850.1|	14.8364	-0.366	-8.8677	0.085972	0	-15.1439	-0.064	-1.3909	0.872163	0.33221	15.2004	0.077	1.1754	0.897577	0.212577	-40.849	-0.368	-5.2473	0.433886	0	-61.3536	0.046	1.0424	0.009598	0.00055	69.9406	0.64	10.9954	0	0	114.023	0.881	22.3411	0	0	262.137	1.207	33.0064	0	0	-65.8058	-0.765	-12.2313	0	0	-7.9858	-0.292	-4.915
NCL	gi|55956788|ref|NP_005372.2|	-30.6225	-1.493	-14.3261	1.8e-05	0	-28.0658	-1.413	-10.8433	0	0.551309	-16.6334	-0.968	-6.006	0.024925	0	-14.5434	-1.639	-8.0342	0.020629	0	-41.7792	-0.728	-7.9359	0	0.551522	-4.21913	-0.277	-2.08	0.062418	0.681233	-3.37923	0.243	3.0541	0.043284	0.023407	0.667262	0.257	3.2291	1e-06	0	1091.69	2.607	73.9692	0	0	-9.96095	-0.529	-5.4029
RPS27A	gi|294459921|ref|NP_001170884.1|	-9.2655	-1.042	-6.3674	0.478453	0	-6.12781	-0.278	-2.0396	0.971276	0.499157	-5.76267	-0.97	-3.1587	0.46467	0	-6.21549	-1.016	-3.5951	0.681032	0	-13.8041	-1.032	-5.1836	0.002464	0.572148	24.744	1.068	8.033	0	0	-2.36849	0.193	1.2401	0.048139	0.030094	6.01248	0.542	4.2253	0	0	-9.03483	-1.516	-5.8126	0	0	7.77792	0.166	1.2093
SERBP1	gi|66346679|ref|NP_001018077.1|	-10.9095	-1.736	-9.0492	0.069767	0	-8.55632	-1.914	-7.047	0	0.56951	-5.82271	-0.813	-3.3667	0.389686	0	-6.78015	-0.597	-3.034	0.611119	0	-14.6611	-0.442	-3.3528	0.587507	0.621565	3.37489	0.257	1.4875	0.437105	0.052774	2.25412	0.421	3.3938	0.045072	0.021832	16.1554	0.791	7.701	0	0	-9.99741	-0.743	-4.7707	0	0	1.86987	-0.115	-0.8401
PCNA	gi|33239451|ref|NP_872590.1|	-8.83897	-1.637	-7.591	0.270702	0	-8.57458	-1.033	-4.9374	0.007824	0.599533	-0.70585	-0.144	-0.6698	0.224947	0.380952	-2.69617	-2.037	-4.4564	0.638919	0	-11.0194	-1.23	-5.5229	0.000645	0.565389	-2.55518	-1.224	-3.0913	0.000758	0.638465	479.47	3.673	52.743	0	0	-5.56844	-1.108	-3.7494	0.002923	0.535706	-8.18809	-0.846	-4.5725	0	0	-1.45727	-0.359	-2.0008
C1QBP	gi|4502491|ref|NP_001203.1|	-22.201	-0.839	-11.5063	0.003412	0	-15.2099	-0.219	-3.0249	0.963438	0.615877	-11.7758	-0.421	-3.4741	0.355562	0	-18.5476	-0.401	-3.6174	0.687649	0	47.1943	0.717	14.9258	0	0	17.7557	0.424	4.5128	0	0	20.6243	0.609	9.3051	0.011021	0.002906	76.3413	0.989	17.3977	0	0	-20.8133	-0.353	-4.5645	0	0	-17.1817	-1.514	-10.0195
GNB2L1	gi|5174447|ref|NP_006089.1|	-7.49132	-0.625	-6.7247	0.445954	0	-12.2716	-0.343	-3.3316	0.822173	0.626159	-10.1037	-0.923	-4.5275	0.30737	0	-10.6922	-0.373	-2.6169	0.632803	0	-23.5087	-0.301	-3.0342	0.888866	0.616061	39.4069	1.013	10.3469	0	0	28.1144	0.871	10.6812	0.005872	0.001147	81.7618	1.313	19.4758	0	0	2.99901	0.121	1.3877	0	0	1.53698	-0.133	-1.2405
gi|387527974|ref|NP_001248342.1|	gi|387527974|ref|NP_001248342.1|	-2.49515	-0.689	-3.5289	0.329681	0	-2.15243	-0.178	-0.9378	0.848829	0.190139	-1.20966	-0.298	-0.9418	nan	nan	-2.33463	-1.162	-2.6714	0.632499	0	-6.26967	-0.598	-2.6236	0.963228	0.589748	7.58002	0.905	4.4027	0	0	5.06816	0.794	4.532	0.028142	0.017218	8.15187	0.922	5.6238	0	0	-2.39994	-0.207	-1.0509	nan	nan	1.63441	0.036	0.1708
PSMD2	gi|25777602|ref|NP_002799.3|	16.0453	0.09	0.838	0.609176	0.174196	3.52426	0.172	1.3426	0.002286	0.000121	-3.57541	-1.405	-3.2933	0.41396	0	-3.24715	-0.144	-0.7434	0.294298	0	-0.032286	0.359	3.0749	0	0	2.98246	0.317	1.6018	0.312096	0.035008	11.1616	0.855	6.4732	0.017105	0.010101	4.11148	0.504	3.4151	0	0	12.9876	0.523	4.7353	0	0	-3.68232	-1.021	-3.9128
PSMC1	gi|24430151|ref|NP_002793.2|	2.45119	-0.263	-1.6006	0.343855	0.37818	-2.56137	-0.354	-1.5921	0.877624	0.390884	-0.5476	-0.203	-0.6677	0.225415	0.381297	-1.54421	0.001	0.0027	0.400284	0.404675	6.43409	0.731	5.1246	0	0	4.31512	0.641	2.6537	0.004651	0.000315	3.27457	0.636	3.3161	0.045071	0.022203	15.8682	1.225	8.2705	0	0	2.08182	0.203	1.1739	0	0	-2.15489	-1.435	-3.5326
gi|389616156|ref|NP_001254503.1|	gi|389616156|ref|NP_001254503.1|	-1.89064	-0.593	-3.4999	0.323311	0	-5.92363	-1.049	-4.1518	0.120228	0.617874	2.64475	0.168	0.7427	0.658342	0.298198	-3.72667	-0.484	-1.7691	0.553345	0	-8.28017	-0.549	-2.7584	0.95958	0.600647	30.9114	1.518	10.7442	0	0	14.0668	1.025	6.9667	0.013597	0.009026	16.7588	1.053	7.9006	0	0	-1.27536	-0.063	-0.3883	0	0	-0.762943	-0.277	-1.3448
HNRNPF	gi|148470406|ref|NP_001091676.1|	-10.4192	-1.44	-7.4877	0.259144	0	-8.72039	-1.572	-6.113	2e-05	0.57949	-1.88593	-0.098	-0.4869	0.278411	0.408741	-6.38758	-0.635	-2.6665	0.632526	0	-12.6933	-0.127	-0.9834	0.987645	0.20424	-2.62324	-0.515	-1.9421	0.096617	0.689323	-5.0909	0.03	0.1968	0.031441	0.033092	0.972015	0.422	2.98	4e-06	0	-3.6423	-0.016	-0.1258	0	0	5.07793	0.184	1.4326
ACTR1A	gi|5031569|ref|NP_005727.1|	2.84887	-0.308	-2.3077	nan	nan	-4.4841	-0.329	-1.9809	0.953644	0.486742	-2.00886	-0.315	-1.2253	0.195798	0	-4.36733	-0.788	-2.7896	0.62777	0	63.255	1.522	18.402	0	0	5.66002	0.556	2.9458	0.001161	6.7e-05	5.39639	0.645	4.2817	0.029347	0.018029	11.4878	0.831	6.288	0	0	-4.7706	-0.369	-2.1374	0	0	-3.50455	-0.765	-3.2316
KIAA1967	gi|24432106|ref|NP_066997.3|	-5.7544	-2.297	-7.0044	0.396361	0	-6.42701	-1.373	-5.0154	0.00551	0.59786	-2.88407	-1.832	-3.4019	0.378339	0	-4.00942	-0.501	-2.0022	0.616335	0	-8.15812	-1.393	-5.0585	0.004233	0.575146	-1.20825	-0.386	-1.2721	0.493006	0.729876	-2.64541	0.001	0.0071	0.024383	0.03279	-2.92812	-0.138	-0.6632	0.880905	0.378368	-5.33601	-0.53	-2.9279	0	0	-3.4541	-1.649	-4.4629
ATP1A1	gi|21361181|ref|NP_000692.2|	1.25909	-0.39	-2.6793	0	0	-3.83619	-0.348	-1.9764	0.95213	0.485765	-3.44807	-1.018	-2.671	0.540337	0	-3.51073	-1.086	-3.01	0.612653	0	-8.4343	-0.894	-3.9269	0.179031	0.607994	8.79767	0.768	4.2339	0	0	12.441	0.944	6.7571	0.0143	0.009448	17.3318	1.033	8.1881	0	0	6.47076	0.34	2.4923	0	0	-1.26347	-0.42	-2.0281
gi|365192532|ref|NP_001242941.1|	gi|365192532|ref|NP_001242941.1|	3.46638	-0.289	-2.3548	nan	nan	-5.45272	-0.407	-2.6595	1	0.590334	-3.24281	-0.448	-1.7279	0.288599	0	-3.99921	-1.231	-3.453	0.641004	0	-8.2764	-0.094	-0.6772	0.918244	0.119974	24.4977	1.225	9.3295	0	0	23.9488	1.167	10.103	0.008489	0.001738	27.1774	1.183	10.519	0	0	4.5979	0.256	2.0568	0	0	-3.66403	-0.783	-3.3515
EIF4A1	gi|4503529|ref|NP_001407.1|	-4.78787	-0.667	-5.7478	0.77131	0	-9.95169	-0.699	-4.4107	0.060452	0.611111	-6.01664	-0.97	-3.4013	0.378531	0	-6.65574	-0.513	-2.5529	0.632992	0	-7.57326	0.129	1.2249	0.00463	0.000247	3.06146	0.255	1.4432	0.494738	0.061847	14.0491	0.795	7.4555	0.01925	0.007816	67.6643	1.502	18.1718	0	0	7.25023	0.256	2.502	0	0	-3.50984	-0.491	-2.8781
RANBP2	gi|150418007|ref|NP_006258.3|	7.7342	0.02	0.1259	0.63956	0.252259	-1.83291	-0.232	-1.1586	0.850991	0.258839	-2.1171	-0.706	-1.8241	0.307393	0	-1.76323	-0.003	-0.0128	0.393453	0.404617	-4.67973	-0.208	-1.0086	0.991339	0.212063	8.62327	0.979	4.6333	0	0	23.5964	1.486	11.0414	0.003032	0.000896	8.76692	0.925	5.3385	0	0	-2.11254	-0.267	-1.2338	nan	nan	-1.2288	-0.523	-1.9246
MDH2	gi|21735621|ref|NP_005909.2|	-2.53671	-0.71	-3.9962	0.42875	0	1.40017	0.105	0.694	0.027814	0.002088	-2.02017	-0.478	-1.4917	0.23475	0	-3.26223	-0.67	-2.1774	0.632854	0	-6.71213	-0.308	-1.6961	0.944399	0.425977	7.47936	0.77	3.9157	1e-06	0	9.29887	0.89	5.99	0.023003	0.011517	26.4388	1.35	10.9916	0	0	-4.91694	-0.858	-3.6827	0	0	6.9169	0.309	1.8273
YBX1	gi|34098946|ref|NP_004550.2|	-3.30923	-1.036	-4.4967	0.584826	0	-2.73815	-0.463	-2.0392	0.97117	0.499075	-2.06223	-0.795	-1.9456	0.334622	0	-1.50708	-1.786	-3.0714	0.608993	0	-5.21029	-0.659	-2.6852	0.960947	0.595015	19.0267	1.497	8.8209	0	0	1.76916	0.493	2.4635	0.043532	0.025768	3.46392	0.593	3.0645	2e-06	0	7.87536	0.541	3.4599	0	0	-1.78885	-0.738	-2.5632
PPP1CA	gi|4506003|ref|NP_002699.1|	0.242916	-0.524	-1.7713	0.279907	0.371908	32.4181	1.83	10.9053	0	0	-0.604048	-0.384	-0.73	0.212225	0.370943	-0.673582	-0.922	-1.4952	0.468971	0	-0.939886	-1.679	-2.6993	0.960589	0.596152	2.16663	0.786	2.3585	0.016881	0.00174	-0.658371	0.136	0.385	0.040623	0.032956	0.363847	0.352	1.088	0.112504	0.006239	2.66639	0.373	1.4265	0	0	-0.807611	-0.705	-1.4871
TMPO	gi|73760405|ref|NP_001027454.1|	17.5247	0.301	2.5268	0.298864	0.04662	-3.75566	-0.594	-2.7169	1	0.595514	-1.53167	-0.341	-1.2108	0.194424	0	-2.75256	-0.445	-1.5816	0.493414	0	-1.30909	-2.729	-4.7104	0.017886	0.584008	3.09485	0.505	2.2584	0.026575	0.002495	3.81261	0.632	3.5583	0.044683	0.021034	0.294382	0.251	1.1935	0.072876	0.004097	12.3806	0.652	4.8547	0	0	-0.120662	-0.223	-1.0445
gi|394953908|ref|NP_001257411.1|	gi|394953908|ref|NP_001257411.1|	2.05258	-0.239	-1.1646	0.56201	0.364914	1.1837	0.144	0.6718	0.02994	0.002281	1.61255	0.184	0.582	0.626464	0.325618	-1.45253	-0.238	-0.6541	0	0	-2.84881	-0.128	-0.537	0.83929	0.089585	9.69944	1.304	6.0026	0	0	2.24128	0.622	2.6864	0.04146	0.024909	6.09344	0.925	4.5585	0	0	6.40982	0.599	3.2415	0	0	-1.49776	-1.271	-2.5632
PSMB5	gi|4506201|ref|NP_002788.1|	-0.907533	-0.608	-2.5029	0	0	-0.039347	-0.002	-0.0095	0.214819	0.022632	-1.43113	-1.3	-2.0699	0.363721	0	-1.1371	0.093	0.324	0.597302	0.393761	-2.35471	0.027	0.1223	0.212687	0.015914	1.86255	0.449	1.4499	0.485674	0.060386	0.878738	0.464	1.9304	0.044216	0.027796	2.41927	0.604	2.6537	4.8e-05	1e-06	6.1749	0.597	3.4735	0	0	-1.47487	-0.88	-2.2419
RPLP0	gi|16933546|ref|NP_444505.1|	-6.21129	-2.354	-7.5345	0.263727	0	-7.11234	-1.501	-5.6814	0.000228	0.585741	-4.18273	-0.812	-2.7267	0.548286	0	-4.4418	-1.11	-3.6054	0.684036	0	-10.6281	-0.917	-4.7393	0.015999	0.583242	-1.07993	-0.303	-1.1251	0.63227	0.735027	-3.55506	-0.087	-0.4645	nan	nan	-3.93467	-0.238	-1.2523	1	0.517097	412.089	3.173	47.1388	0	0	-3.54309	-1.825	-5.0422
DYNLL1	gi|83267868|ref|NP_001032584.1|	-1.19937	-0.731	-2.6117	0	0	2.99543	0.371	1.7507	0.000307	1.4e-05	8.55026	0.916	3.6678	0.067892	0.004893	-1.17775	-0.934	-1.7178	0.536176	0	-2.20992	-0.032	-0.1258	0.413727	0.032485	16.9521	1.795	8.8314	0	0	-1.28143	-0.239	-0.6207	0	0	3.20506	0.75	3.1316	1e-06	0	-1.14776	-0.181	-0.6529	0	0	0.952006	0.077	0.2656
LDHA	gi|260099723|ref|NP_001158886.1|	-2.2847	-1.446	-3.9755	0.42503	0	-2.19016	-0.811	-2.3887	1	0.559136	-0.964312	-1.585	-1.8841	0.320497	0	-0.982977	0.067	0.207	0.515608	0.400427	-2.69461	-0.19	-0.7465	0.935628	0.136948	2.57996	0.719	2.3539	0.017244	0.001766	1.19643	0.502	1.9132	0.044177	0.027857	4.84717	0.882	4.0329	0	0	20.7909	1.32	8.6237	0	0	-0.677587	-0.56	-1.5298
RPL5	gi|14591909|ref|NP_000960.2|	-3.28151	-0.739	-4.8532	0.814501	0	-6.05089	-1.298	-5.0514	0.004673	0.597097	-1.3881	-0.221	-0.9375	nan	nan	-3.80493	-0.867	-3.0564	0.609687	0	-7.782	-1.314	-5.1582	0.002742	0.572741	4.73504	0.495	2.5173	0.008506	0.000698	4.45579	0.604	4.0762	0.032446	0.018745	5.16083	0.577	3.8699	0	0	133.267	1.993	24.2974	0	0	-3.27858	-1.602	-4.437
PSMA6	gi|23110944|ref|NP_002782.1|	-0.506241	-0.597	-2.3926	nan	nan	-1.98512	-0.608	-1.9318	0.935911	0.475903	-1.30283	-0.796	-1.5048	0.237501	0	-0.868121	0.134	0.4335	0.671589	0.385107	-2.16013	0.003	0.0145	0.286836	0.021852	4.22916	0.843	3.0478	0.000667	3.1e-05	8.75428	1.214	6.1312	0.02076	0.011062	5.64234	0.939	4.4759	0	0	-0.445476	-0.095	-0.3774	0	0	-1.11929	-1.361	-2.559
EIF5	gi|37537716|ref|NP_892116.2|	-0.250418	-0.573	-2.0449	0.220693	0.352061	-0.951019	-0.341	-1.0435	0.84906	0.222419	0.319867	0.098	0.2385	0.678347	0.379271	0.708855	0.507	1.5993	0.877571	0.238725	0.287257	0.357	1.4567	0.001732	8.3e-05	7.04964	1.348	5.0495	0	0	5.17826	1.059	4.2719	0.029461	0.018062	7.99256	1.248	5.5539	0	0	-0.850316	-0.287	-0.8653	0	0	-0.596581	-0.326	-0.8588
TIMM13	gi|11024700|ref|NP_036590.1|	0.102025	-0.508	-2.0356	0.221784	0.352845	-1.18284	-0.354	-1.2446	0.850859	0.286196	0.280432	-0.082	-0.2172	0.437756	0.426686	-1.18692	-0.128	-0.3504	0.299793	0.393618	-1.51808	0.101	0.4207	0.089057	0.006029	-0.532819	-0.436	-0.8441	0.853027	0.732718	1.53156	0.55	2.1026	0.044545	0.027169	3.19213	0.716	2.9364	5e-06	0	-1.83967	-0.585	-1.7713	0	0	1.719	0.165	0.6016
SSB	gi|10835067|ref|NP_003133.1|	-1.51545	-0.599	-3.7753	0.392152	0	-5.65682	-1.007	-4.1752	0.111812	0.617263	-2.6411	-1.7	-3.1757	0.458131	0	-3.54467	-0.783	-2.4003	0.631989	0	-7.59425	-0.39	-2.1378	1	0.525011	4.42449	0.497	2.3384	0.01852	0.001861	9.18003	0.842	6.2246	0.019595	0.010782	8.46338	0.759	5.2932	0	0	58.1347	1.38	14.1699	0	0	-3.15952	-1.378	-3.905
DNAJC10	gi|24308127|ref|NP_061854.1|	-0.275362	-0.552	-2.2901	nan	nan	-1.89208	-0.509	-1.711	0.911849	0.423416	2.73271	0.348	1.1755	0.897662	0.212557	0.795804	0.53	2.1008	0.785603	0.177986	-1.358	0.191	0.8996	0.016584	0.001003	0.758243	0.195	0.542	0.95977	0.412789	5.27806	0.918	4.4193	0.027828	0.017583	13.091	1.346	7.7918	0	0	-1.07482	-0.236	-0.9109	0	0	-0.711431	-0.42	-1.3186
ST13	gi|19923193|ref|NP_003923.2|	-2.75864	-1.409	-4.0041	0.430052	0	-1.97986	-1.786	-3.3538	0.802562	0.626527	-1.4132	-1.171	-1.8133	0.305178	0	-1.52717	-0.795	-1.6356	0.509816	0	-3.04165	-0.02	-0.0823	0.370144	0.028865	3.0028	0.714	2.4313	0.012323	0.001177	0.986321	0.609	2.5208	0.042889	0.025544	1.25634	0.531	2.115	0.001274	4.4e-05	11.3347	0.957	6.0841	0	0	-1.21208	-1.42	-2.6029
TAGLN2	gi|4507357|ref|NP_003555.1|	0.410494	-0.421	-1.6416	0.325718	0.377258	-2.10482	-1.208	-2.6851	1	0.592705	0.829594	0.178	0.4881	0.630313	0.340694	-1.29286	-0.645	-1.293	0.417127	0	-2.95935	-0.541	-1.6527	0.946125	0.414413	4.01813	0.865	2.852	0.001891	0.000126	13.804	1.532	8.2349	0.020364	0.00528	10.2022	1.301	6.3337	0	0	0.093544	-0.007	-0.0241	0	0	-0.970393	-0.664	-1.5786
SEC23A	gi|38202214|ref|NP_006355.2|	-2.20513	-1.32	-3.7564	0.389366	0	-2.17966	-0.814	-2.3189	1	0.548756	-1.07679	-0.512	-1.1003	0	0	-1.39114	-0.33	-0.8182	0.304257	0	3.64365	0.681	3.7724	0	0	3.1783	0.698	2.2775	0.024407	0.002318	5.06986	0.947	4.4135	0.027826	0.017601	-0.655777	-0.026	-0.0745	0.999996	0.182022	32.1801	1.611	11.5496	0	0	-1.09097	-1.361	-2.5315
CTPS	gi|148491070|ref|NP_001896.2|	3.1442	-0.158	-0.786	0.594336	0.335072	-2.06058	-0.674	-2.1761	0.996345	0.525156	-0.993873	-1.665	-2.026	0.35261	0	-1.49451	-0.582	-1.3445	0.429881	0	-2.29048	-0.031	-0.1297	0.41782	0.032829	0.449214	0.037	0.0969	0.994335	0.588098	10.4151	1.246	6.7491	0.014373	0.009464	-0.865971	-0.121	-0.3879	0.915717	0.290126	8.93226	0.751	4.2282	0	0	0	-1.732	-2.7107
gi|336176064|ref|NP_001229528.1|	gi|336176064|ref|NP_001229528.1|	-1.31249	-0.822	-2.7533	0.190148	0	-0.673584	-0.227	-0.7732	0.822388	0.142956	1.32471	0.307	0.8664	0.706001	0.275124	16.5664	1.739	9.4452	5.2e-05	4e-06	-2.63246	-0.657	-1.8975	0.968585	0.475493	2.04994	0.571	1.6698	0.252428	0.02755	3.65142	0.865	3.6547	0.043004	0.020571	1.47542	0.513	1.8019	0.005783	0.000251	-0.897642	-1.808	-2.8648	0	0	0.897297	0.055	0.1863
NCAPD2	gi|178056552|ref|NP_055680.3|	5.46099	0.024	0.1427	0.644293	0.250428	0.287709	0.002	0.0105	0.202388	0.021421	-1.17561	-0.453	-1.0675	0	0	-0.988438	0.09	0.3096	0.58577	0.394741	-0.614381	0.255	1.2773	0.00373	0.000195	5.59802	0.932	3.851	2e-06	0	4.84276	0.87	4.3143	0.028966	0.017921	0.268682	0.248	0.9523	0.18665	0.010561	5.68951	0.545	3.0817	0	0	-0.828198	-1.817	-2.8531
RPS12	gi|14277700|ref|NP_001007.2|	-1.28433	-1.013	-2.8684	0.197831	0	0.97444	0.127	0.4942	0.052613	0.004295	-0.924607	-0.807	-1.2758	0.200637	0	-0.690857	0.116	0.3237	0.597057	0.393782	-2.06641	-1.186	-2.4916	0.963224	0.576524	-0.284787	-0.216	-0.394	1	0.691924	3.37634	0.885	3.4514	0.045075	0.021554	3.63136	0.851	3.3985	0	0	2.88877	0.425	1.7616	0	0	-0.886347	-1.378	-2.122
[truncated: 333 more rows]
[truncated: 37 more columns]

## Sheet: TopS greater than 20
Supplementary Data 2D. Scoring Interactions within the Human DNA Repair Dataset: Proteins with a topological score >=20 in at least one bait
[truncated: 618 more rows]
