# Supplementary material for: Topological scoring of protein interaction networks
Source: Nat Commun. 2019 Mar 8;10:1118. doi: 10.1038/s41467-019-09123-y (PMC6408525; doi:10.1038/s41467-019-09123-y)
Supplement: Supplementary file 6 — Supplementary Data 3 [file 41467_2019_9123_MOESM6_ESM.xlsx]

## Sheet: CORUM Complexes
Supplementary Data 3A. Known Complexes within the Human DNA Repair Dataset: Proteins with TopS greater than 20 sorted by complexes using the CORUM source
p-value	q-value	complex_name	source	members_input_overlap	members_input_overlap_geneids	size	effective_size	log2(q-value)
1.82016e-40	1.05569e-37	Nop56p-associated pre-rRNA complex	CORUM	RPS13; RBM28; RPS11; RPL37A; RPL8; RPL9; RPL6; RPL7; RPL4; RPL5; RPL3; RPS15A; RPS7; RPS6; BRIX1; RPL7A; RPL23A; NAP1L1; RPL26; RPL21; NOP56; RPL23; RPL22; HNRNPM; RPL10A; MYBBP1A; DHX9; RPS24; RPLP0; RPS23; NOLC1; HNRNPA1; DDX21; SLC25A5; RPL14; RSL1D1; RPL10; RPL11; RPL12; RPL13; IGF2BP1; PWP1; RPL19; NOP58; RPS3A; RPL30; NCL; EEF2; RPS15; RPL24; ILF2; YBX1; ILF3; FBL	292; 1660; 1938; 2091; 3178; 3608; 3609; 4670; 4673; 4691; 4736; 4904; 6122; 6124; 6125; 6128; 6129; 6130; 6132; 6133; 6134; 6135; 6136; 6137; 6143; 6144; 6146; 6147; 6152; 6154; 6156; 6168; 6175; 6189; 6194; 6201; 6205; 6207; 6209; 6210; 6228; 6229; 9045; 9188; 9221; 9349; 10514; 10528; 10642; 11137; 26156; 51602; 55131; 55299	111	111	-122.833
8.48069e-26	1.2297e-23	Ribosome, cytoplasmic	CORUM	RPS13; RPS11; RPL37A; RPL23A; RPL9; RPL6; RPL7; RPL4; RPL5; RPL3; RPS15A; RPS7; RPS6; RPS5; RPS27A; RPL7A; RPL8; RPL24; RPL26; RPL21; RPL23; RPL22; RPS3A; RPS24; RPLP0; RPS23; RPL14; RPL10; RPL11; RPL12; RPL13; RPS4X; RPL19; RPL38; RPL30; UBA52; RPL10A; RPS15	4736; 6122; 6124; 6125; 6128; 6129; 6130; 6132; 6133; 6134; 6135; 6136; 6137; 6143; 6144; 6146; 6147; 6152; 6154; 6156; 6168; 6169; 6175; 6189; 6191; 6193; 6194; 6201; 6205; 6207; 6209; 6210; 6228; 6229; 6233; 7311; 9045; 9349	91	90	-76.106
2.59998e-20	1.88499e-18	60S ribosomal subunit, cytoplasmic	CORUM	RPL37A; RPL23A; RPL9; RPL6; RPL7; RPL4; RPL5; RPL3; RPL7A; RPL8; RPL24; RPL26; RPL21; RPL23; RPL22; RPLP0; RPL14; RPL10; RPL11; RPL12; RPL13; RPL19; RPL38; RPL30; UBA52; RPL10A	4736; 6122; 6124; 6125; 6128; 6129; 6130; 6132; 6133; 6134; 6135; 6136; 6137; 6143; 6144; 6146; 6147; 6152; 6154; 6156; 6168; 6169; 6175; 7311; 9045; 9349	52	52	-58.8802
6.79846e-11	2.07532e-09	C complex spliceosome	CORUM	PABPC1; SF3B1; SF3B2; PRPF8; SNRNP200; PRPF19; HNRNPR; SNRPA1; SF3A1; SF3A3; HNRNPC; MAGOH; HNRNPF; HNRNPM; HNRNPA3; HNRNPA1; SNRPG; SYNCRIP; DDX41; HNRNPA2B1; SRRM2; PNN	3178; 3181; 3183; 3185; 4116; 4670; 5411; 6627; 6637; 10236; 10291; 10492; 10594; 10946; 10992; 23020; 23451; 23524; 26986; 27339; 51428; 220988	81	81	-28.844
2.02674e-09	4.52119e-08	CTCF-nucleophosmin-PARP-HIS-KPNA-LMNA-TOP complex	CORUM	PARP1; H2AFZ; KPNA3; KPNA1; LMNA; HIST2H2AA4; CTCF; TOP2A	142; 3015; 3836; 3839; 4000; 7153; 10664; 723790	10	10	-24.3987
3.98878e-09	8.26248e-08	TNF-alpha/NF-kappa B signaling complex 6	CORUM	RPS13; RPS11; RPL8; RPL6; RPL4; RPL30; HSP90AB1; HSP90AA1; FBL	2091; 3320; 3326; 6124; 6128; 6132; 6156; 6205; 6207	14	14	-23.5289
1.47574e-08	2.8531e-07	Large Drosha complex	CORUM	HNRNPM; DDX3X; FUS; DGCR8; HNRNPUL1; DDX1; TARDBP; EWSR1; ILF3; ILF2	1653; 1654; 2130; 2521; 3608; 3609; 4670; 11100; 23435; 54487	20	20	-21.741
2.46236e-08	4.51378e-07	TRBP containing complex (DICER, RPL7A, EIF6, MOV10 and subunits of the 60S ribosomal particle)	CORUM	RPL7A; RPL7; RPL21; RPL30; RPL14; RPL37A; RPL10A; RPL11; RPL12; RPL13; RPL19	4736; 6129; 6130; 6135; 6136; 6137; 6143; 6144; 6156; 6168; 9045	26	26	-21.0792
9.16496e-08	1.56343e-06	40S ribosomal subunit, cytoplasmic	CORUM	RPS13; RPS11; RPS23; RPS15; RPS27A; RPS24; RPS15A; RPS7; RPS6; RPS5; RPS3A; RPS4X	6189; 6191; 6193; 6194; 6201; 6205; 6207; 6209; 6210; 6228; 6229; 6233	36	35	-19.2869
1.44095e-07	2.32153e-06	CDC5L complex	CORUM	SF3B2; PPP1CA; PRPF19; SF3B4; HSPA8; SF3B1; SNRPA1; PRKDC; SFPQ; TOP2A; ILF2	3312; 3608; 5499; 5591; 6421; 6627; 7153; 10262; 10992; 23451; 27339	30	30	-18.7165
2.57892e-07	3.93624e-06	40S ribosomal subunit, cytoplasmic	CORUM	RPS13; RPS11; RPS23; RPS15; RPS27A; RPS24; RPS15A; RPS7; RPS6; RPS5; RPS3A; RPS4X	6189; 6191; 6193; 6194; 6201; 6205; 6207; 6209; 6210; 6228; 6229; 6233	39	38	-17.9547
2.6597e-07	3.95546e-06	DGCR8 multiprotein complex	CORUM	DHX9; FUS; HSPA5; DGCR8; HNRNPR; NCL; ILF3	1660; 2521; 3309; 3609; 4691; 10236; 54487	11	11	-17.9477
3.68343e-07	5.34097e-06	53BP1-containing complex	CORUM	TP53BP1; XRCC5; RPA2; RPA1; XRCC6	2547; 6117; 6118; 7158; 7520	5	5	-17.5145
4.83801e-07	6.84401e-06	DNA-PK-Ku-eIF2-NF90-NF45 complex	CORUM	PRKDC; EIF2S3; XRCC6; XRCC5; ILF3; ILF2	1968; 2547; 3608; 3609; 5591; 7520	8	8	-17.1567
7.19723e-07	9.7079e-06	MLL1-WDR5 complex	CORUM	RUVBL1; LAS1L; HCFC1; HSPA4; CHD8; SENP3; TEX10; RBBP5; PELP1; RNF2	3054; 3308; 5929; 6045; 8607; 26168; 27043; 54881; 57680; 81887	28	28	-16.6524
1.62054e-06	2.04329e-05	CEN complex	CORUM	HSPA5; CBX3; HSPA8; BMI1; RING1; CBX8; WDR11; SRRT; DDB1; RNF2; FBL	648; 1642; 2091; 3309; 3312; 6015; 6045; 11335; 51593; 55717; 57332	38	37	-15.5787
2.11556e-06	2.61069e-05	BLM complex II	CORUM	BLM; TOP3A; RPA1; RPA3; RPA2	641; 6117; 6118; 6119; 7156	6	6	-15.2252
7.08821e-06	7.83746e-05	Toposome	CORUM	DHX9; DDX21; HNRNPC; PRPF8; TOP2A	1660; 3183; 7153; 9188; 10594	7	7	-13.6393
7.16182e-06	7.83746e-05	WRN-Ku70-Ku80-PARP1 complex	CORUM	WRN; XRCC5; PARP1; XRCC6	142; 2547; 7486; 7520	4	4	-13.6393
7.16182e-06	7.83746e-05	DNA ligase III-XRCC1-PNK-DNA-pol III multiprotein complex	CORUM	XRCC1; PNKP; POLB; LIG3	3980; 5423; 7515; 11284	4	4	-13.6393
7.16182e-06	7.83746e-05	XRCC1-LIG3-PNK-TDP1 complex	CORUM	XRCC1; PNKP; TDP1; LIG3	3980; 7515; 11284; 55775	4	4	-13.6393
2.37102e-05	0.000241262	RC complex during G2/M-phase of cell cycle	CORUM	CCNB1; CCNA2; RPA1; PARP1; RPA3; RPA2	142; 890; 891; 6117; 6118; 6119	13	13	-12.0171
2.82234e-05	0.000272826	SNW1 complex	CORUM	SNRNP200; HSPA5; MSH2; TUBB; PRPF8; SFPQ; DDB1	1642; 3309; 4436; 6421; 10594; 23020; 203068	19	19	-11.8397
2.82234e-05	0.000272826	HCF-1 complex	CORUM	HCFC1; HSPA5; HSPA4; HSPA8; RBBP4; HSP90AB1; HSP90AA1	3054; 3308; 3309; 3312; 3320; 3326; 5928	19	19	-11.8397
3.43357e-05	0.000316107	NCOA6-DNA-PK-Ku-PARP1 complex	CORUM	PRKDC; XRCC5; PARP1; XRCC6	142; 2547; 5591; 7520	5	5	-11.6273
4.46177e-05	0.000404348	Spliceosome	CORUM	DHX9; SRRM2; DDX3X; NCBP1; SNRNP200; PABPC1; SF3B4; SRRT; ACIN1; SF3B1; SNRPA1; SNRPG; SPEN; PRPF8; PRPF19; SF3A1; SF3A3; DDX41; SF3B2; MAGOH	1654; 1660; 4116; 4686; 6627; 6637; 10262; 10291; 10594; 10946; 10992; 22985; 23013; 23020; 23451; 23524; 26986; 27339; 51428; 51593	143	143	-11.2721
9.8776e-05	0.000806903	FIB-associated protein complex	CORUM	PRMT5; PRMT1; C1QBP; FBL	708; 2091; 3276; 10419	6	6	-10.2753
9.8776e-05	0.000806903	DHX9-ADAR-vigilin-DNA-PK-Ku antigen complex	CORUM	DHX9; PRKDC; XRCC5; XRCC6	1660; 2547; 5591; 7520	6	6	-10.2753
0.000131028	0.000994773	BRAFT complex	CORUM	BLM; TOP3A; RPA1; RPA3; RPA2	641; 6117; 6118; 6119; 7156	11	11	-9.97335
0.000138925	0.000994773	PCNA-KU antigen complex	CORUM	PCNA; XRCC5; XRCC6	2547; 5111; 7520	3	3	-9.97335
0.000138925	0.000994773	Ku70/Ku86/Werner complex	CORUM	WRN; XRCC5; XRCC6	2547; 7486; 7520	3	3	-9.97335
0.000138925	0.000994773	PCNA-MutS-alpha-DNA initial complex	CORUM	PCNA; MSH2; MSH6	2956; 4436; 5111	3	3	-9.97335
0.000138925	0.000994773	Chromatin assembly complex (CAF-1 complex)	CORUM	CHAF1B; CHAF1A; RBBP4	5928; 8208; 10036	3	3	-9.97335
0.000143103	0.00101219	TNF-alpha/Nf-kappa B signaling complex (RPL6, RPL30, RPS13, CHUK, DDX3X, NFKB2, NFKBIB, REL, IKBKG, NFKB1, MAP3K8, RELB, GLG1, NFKBIA, RELA, TNIP2, GTF2I)	CORUM	RPS13; DDX3X; RPL6; RPL30; GLG1; GTF2I	1654; 2734; 2969; 6128; 6156; 6207	17	17	-9.94831
0.000215085	0.00145677	Polycomb repressive complex 1 (PRC1, hPRC-H)	CORUM	HSPA1A; RNF2; BMI1; RING1; CBX8	648; 3303; 6015; 6045; 57332	12	12	-9.42302
0.000271021	0.00176621	17S U2 snRNP	CORUM	SF3B4; SF3B1; SNRPA1; SF3B2; HSPD1; SF3A1; SF3A3; SNRPG	3329; 6627; 6637; 10262; 10291; 10946; 10992; 23451	34	34	-9.14513
0.000334694	0.00208734	RC complex during S-phase of cell cycle	CORUM	RPA1; CCNA2; PARP1; RPA3; RPA2	142; 890; 6117; 6118; 6119	13	13	-8.90412
0.000334694	0.00208734	BRAFT complex	CORUM	BLM; TOP3A; RPA1; RPA3; RPA2	641; 6117; 6118; 6119; 7156	13	13	-8.90412
0.000334694	0.00208734	Polycomb repressive complex 1 (PRC1, hPRC-H)	CORUM	HSPA1A; RNF2; BMI1; RING1; CBX8	648; 3303; 6015; 6045; 57332	13	13	-8.90412
0.000334694	0.00208734	eIF3 complex (EIF3S6, EIF3S5, EIF3S4, EIF3S3, EIF3S6IP, EIF3S2, EIF3S9, EIF3S12, EIF3S10, EIF3S8, EIF3S1, EIF3S7)	CORUM	EIF3I; EIF3B; EIF3D; EIF3E; EIF3F	3646; 8662; 8664; 8665; 8668	13	13	-8.90412
0.000423957	0.00236438	TLE1 corepressor complex (MASH1 promoter-corepressor complex)	CORUM	NONO; NCL; PARP1; HSPA4	142; 3308; 4691; 4841	8	8	-8.72432
0.000423957	0.00236438	BASC (Ab 80) complex (BRCA1-associated genome surveillance complex)	CORUM	BLM; RFC4; MSH2; MSH6	641; 2956; 4436; 5984	8	8	-8.72432
0.000423957	0.00236438	BCOR complex	CORUM	HSPA8; RNF2; BCOR; RING1	3312; 6015; 6045; 54880	8	8	-8.72432
0.000498588	0.0026258	eIF3 complex (EIF3S6, EIF3S5, EIF3S4, EIF3S3, EIF3S6IP, EIF3S2, EIF3S9, EIF3S12, EIF3S10, EIF3S8, EIF3S1, EIF3S7, PCID1)	CORUM	EIF3I; EIF3B; EIF3D; EIF3E; EIF3F	3646; 8662; 8664; 8665; 8668	14	14	-8.57303
0.000534215	0.0026258	hPRC1L complex	CORUM	RNF2; BMI1; RING1	648; 6015; 6045	4	4	-8.57303
0.000534215	0.0026258	Casein kinase II complex	CORUM	CSNK2A2; CSNK2A1; CSNK2B	1457; 1459; 1460	4	4	-8.57303
0.000534215	0.0026258	Vigilin-DNA-PK-Ku antigen complex	CORUM	PRKDC; XRCC5; XRCC6	2547; 5591; 7520	4	4	-8.57303
0.000534215	0.0026258	MGC1-DNA-PKcs-Ku complex	CORUM	PRKDC; XRCC5; XRCC6	2547; 5591; 7520	4	4	-8.57303
0.00089474	0.00428884	Histone H3.3 complex	CORUM	NASP; HIRA; RBBP4; H3F3B; IPO4; HIST2H4B	3021; 4678; 5928; 7290; 79711; 554313	23	23	-7.8652
0.00104846	0.00498446	Histone H3.1 complex	CORUM	NASP; RBBP4; CHAF1A; HIST1H3D; CHAF1B; IPO4; HIST2H4B	4678; 5928; 8208; 8351; 10036; 79711; 554313	32	32	-7.64835
0.00114146	0.00517181	Emerin complex 24	CORUM	EMD; LMNB1; C1QBP; MCM4; HIST1H3D; LMNA	708; 2010; 4000; 4001; 4173; 8351	24	24	-7.59512
0.00114146	0.00517181	18S U11/U12 snRNP	CORUM	SF3B4; SF3B1; SF3B2; PRPF8; YBX1; SNRPG	4904; 6637; 10262; 10594; 10992; 23451	24	24	-7.59512
0.00117014	0.00517181	TLE1 corepressor complex (MASH1 promoter-corepressor complex)	CORUM	NONO; NCL; PARP1; HSPA4	142; 3308; 4691; 4841	10	10	-7.59512
0.00128403	0.00517181	MSH2/6-BLM-p53-RAD51 complex	CORUM	BLM; MSH2; MSH6	641; 2956; 4436	5	5	-7.59512
0.00128403	0.00517181	Casein kinase II-HMG1 complex	CORUM	CSNK2A2; CSNK2A1; CSNK2B	1457; 1459; 1460	5	5	-7.59512
0.00128403	0.00517181	PPP2R1A-PPP2R1B-PPP2CA-PPME1-EIF4A1 complex	CORUM	PPP2CA; PPP2R1A; EIF4A1	1973; 5515; 5518	5	5	-7.59512
0.00128403	0.00517181	DNA repair complex NEIL1-PNK-Pol(beta)-LigIII(alpha)-XRCC1	CORUM	XRCC1; POLB; LIG3	3980; 5423; 7515	6	5	-7.59512
0.00128403	0.00517181	DNA repair complex NEIL2-PNK-Pol(beta)-LigIII(alpha)-XRCC1	CORUM	XRCC1; POLB; LIG3	3980; 5423; 7515	6	5	-7.59512
0.00135395	0.00541581	Emerin complex 25	CORUM	BANF1; EMD; LMNB1; G3BP1; SSB	2010; 4001; 6741; 8815; 10146	17	17	-7.52861
0.00246929	0.00829465	RalBP1-CCNB1-AP2A-NUMB-EPN1 complex	CORUM	CCNB1; AP2A1; AP2A2	160; 161; 891	7	6	-6.9136
0.00246929	0.00829465	HSP90-FKBP38-CAM-Ca(2+) complex	CORUM	HSP90AB1; HSP90AA1; CALM3	808; 3320; 3326	6	6	-6.9136
0.00246929	0.00829465	FACT complex, UV-activated	CORUM	CSNK2A2; CSNK2A1; CSNK2B	1457; 1459; 1460	6	6	-6.9136
0.00246929	0.00829465	Ubiquitin E3 ligase (AHR, ARNT, DDB1, TBL3, CUL4B, RBX1)	CORUM	DDB1; TBL3; CUL4B	1642; 8450; 10607	6	6	-6.9136
0.00246929	0.00829465	Emerin architectural complex	CORUM	EMD; LMNA; LMNB1	2010; 4000; 4001	6	6	-6.9136
0.00246929	0.00829465	PCNA-CHL12-RFC2-5 complex	CORUM	PCNA; RFC4; CHTF18	5111; 5984; 63922	6	6	-6.9136
0.00246929	0.00829465	Mis12 centromere complex	CORUM	NSL1; CBX5; DSN1	23468; 25936; 79980	6	6	-6.9136
0.00253833	0.00829465	BASC complex (BRCA1-associated genome surveillance complex)	CORUM	BLM; RFC4; MSH2; MSH6	641; 2956; 4436; 5984	12	12	-6.9136
0.00267897	0.00829465	H2AX complex, isolated from cells without IR exposure	CORUM	CALM3; HSPA5; PABPC1; HNRNPR; HIST2H4B; SSB	808; 3309; 6741; 10236; 26986; 554313	28	28	-6.9136
0.00268861	0.00829465	Casein kinase II (beta-dimer, alpha,-dimer)	CORUM	CSNK2A2; CSNK2B	1459; 1460	2	2	-6.9136
0.00268861	0.00829465	CHIP-HSC70 complex	CORUM	STUB1; HSPA8	3312; 10273	2	2	-6.9136
0.00268861	0.00829465	DGCR8-ILF3 complex	CORUM	DGCR8; ILF3	3609; 54487	2	2	-6.9136
0.00268861	0.00829465	ILF3-XPO5 complex	CORUM	XPO5; ILF3	3609; 57510	2	2	-6.9136
0.00268861	0.00829465	DGCR8-NCL complex	CORUM	DGCR8; NCL	4691; 54487	2	2	-6.9136
0.00268861	0.00829465	PSF-p54(nrb) complex	CORUM	NONO; SFPQ	4841; 6421	2	2	-6.9136
0.00268861	0.00829465	PNUTS-PP1 complex	CORUM	PPP1R10; PPP1CA	5499; 5514	2	2	-6.9136
0.00268861	0.00829465	RFC2-RIalpha complex	CORUM	PPP2R1A; RFC4	5518; 5984	2	2	-6.9136
0.00268861	0.00829465	SMC1-SMC3 complex	CORUM	SMC1A; SMC3	8243; 9126	2	2	-6.9136
0.00415549	0.011532	Rap1 complex	CORUM	XRCC5; PARP1; XRCC6	142; 2547; 7520	7	7	-6.43821
0.00415549	0.011532	H2AX complex I	CORUM	DHX30; PARP1; HSPA5	142; 3309; 22907	7	7	-6.43821
0.00415549	0.011532	Profilin 1 complex	CORUM	VCP; HSPA8; CLTC	1213; 3312; 7415	7	7	-6.43821
0.00415549	0.011532	Polyadenylation complex (CSTF1, CSTF2, CSTF3, SYMPK CPSF1, CPSF2, CPSF3)	CORUM	CPSF1; CSTF3; CPSF2	1479; 29894; 53981	7	7	-6.43821
0.00415549	0.011532	FCP1-associated protein complex	CORUM	ERH; WDR77; PRMT5	2079; 10419; 79084	7	7	-6.43821
0.00415549	0.011532	DNA double-strand break end-joining complex	CORUM	XRCC5; XRCC4; XRCC6	2547; 7518; 7520	7	7	-6.43821
0.00415549	0.011532	TFIIIC containing-TOP1-SUB1 complex	CORUM	GTF3C2; GTF3C1; GTF3C4	2975; 2976; 9329	7	7	-6.43821
0.00415549	0.011532	MLL-HCF complex	CORUM	MEN1; HCFC1; RBBP5	3054; 4221; 5929	7	7	-6.43821
0.00415549	0.011532	Menin-associated histone methyltransferase complex	CORUM	DPY30; MEN1; RBBP5	4221; 5929; 84661	7	7	-6.43821
0.00415549	0.011532	ASCOM complex	CORUM	TUBA4A; TUBB; RBBP5	5929; 7277; 203068	7	7	-6.43821
0.00415549	0.011532	Oligosaccharyltransferase complex (Stt3B variant)	CORUM	RPN1; RPN2; STT3B	6184; 6185; 201595	7	7	-6.43821
0.00415549	0.011532	60S APC containing complex	CORUM	TUBG1; TUBA1B; TUBA1C	7283; 10376; 84790	7	7	-6.43821
0.00458997	0.0126771	Emerin complex 32	CORUM	EMD; LMNB1; TRIM28; CHD4; DPY30; HIST1H3D	1108; 2010; 4001; 8351; 10155; 84661	31	31	-6.30164
0.00618323	0.0166804	ASF1-interacting protein complex	CORUM	CHAF1A; HIST1H3D; HIRA; CHAF1B	7290; 8208; 8351; 10036	15	15	-5.90571
0.00639441	0.0169177	SF3b complex	CORUM	SF3B4; SF3B1; SF3B2	10262; 10992; 23451	8	8	-5.88532
0.00688954	0.0169177	Emerin complex 52	CORUM	EMD; LMNB1; HNRNPL; ILF3; C1QBP	708; 2010; 3191; 3609; 4001	24	24	-5.88532
0.00778798	0.0169177	TIP49-TIP48-BAF53 complex	CORUM	RUVBL1; ACTL6A	86; 8607	3	3	-5.88532
0.00778798	0.0169177	Casein kinase II (beta-dimer, alpha-dimer)	CORUM	CSNK2B; CSNK2A1	1457; 1460	3	3	-5.88532
0.00778798	0.0169177	GammaH2AFX-NDHII-Ku70-DNA complex	CORUM	DHX9; XRCC6	1660; 2547	3	3	-5.88532
0.00778798	0.0169177	STAT6-p100-RHA complex	CORUM	DHX9; SND1	1660; 27044	3	3	-5.88532
0.00778798	0.0169177	TRF2-Ku complex	CORUM	XRCC5; XRCC6	2547; 7520	3	3	-5.88532
0.00778798	0.0169177	Ku antigen-YY1-alphaMyHC promoter complex	CORUM	XRCC5; XRCC6	2547; 7520	3	3	-5.88532
0.00778798	0.0169177	Ku antigen-NARG1 complex	CORUM	XRCC5; XRCC6	2547; 7520	3	3	-5.88532
0.00778798	0.0169177	Heterotrimeric G protein complex (GNG2, GNB1, GNAS)	CORUM	GNB1; GNAS	2778; 2782	3	3	-5.88532
0.00778798	0.0169177	MutS-alpha-PK-zeta complex	CORUM	MSH2; MSH6	2956; 4436	3	3	-5.88532
0.00778798	0.0169177	N-NOS-CHIP-HSP70-1 complex	CORUM	STUB1; HSPA1A	3303; 10273	3	3	-5.88532
0.00778798	0.0169177	LRRK2-CHIP-HSP90 complex	CORUM	HSP90AB1; STUB1	3326; 10273	3	3	-5.88532
0.00778798	0.0169177	TOP1-PSF-P54 complex	CORUM	NONO; SFPQ	4841; 6421	3	3	-5.88532
0.00778798	0.0169177	KIN17-PCNA-RPA70 complex	CORUM	PCNA; RPA1	5111; 6117	3	3	-5.88532
0.00778798	0.0169177	EXO1-MLH1-PCNA complex	CORUM	PCNA; EXO1	5111; 9156	3	3	-5.88532
0.00778798	0.0169177	PPP2CA-PPP2R1A-PPP2R3A complex	CORUM	PPP2CA; PPP2R1A	5515; 5518	3	3	-5.88532
0.00778798	0.0169177	G protein complex (GNG2, GNB2L1, RAF1)	CORUM	GNB2L1; RAF1	5894; 10399	3	3	-5.88532
0.00778798	0.0169177	MDC1-p53BP1-SMC1 complex	CORUM	SMC1A; TP53BP1	7158; 8243	3	3	-5.88532
0.00778798	0.0169177	DNA ligase IV-XRCC4-PNK complex	CORUM	XRCC4; PNKP	7518; 11284	3	3	-5.88532
0.00778798	0.0169177	DNA ligase IV-XRCC4-AHNK complex	CORUM	AHNAK; XRCC4	7518; 79026	3	3	-5.88532
0.00778798	0.0169177	CAND1-CUL4B-RBX1 complex	CORUM	CUL4B; CAND1	8450; 55832	3	3	-5.88532
0.00778798	0.0169177	EIF3 complex (EIF3B, EIF3G, EIF3I)	CORUM	EIF3I; EIF3B	8662; 8668	3	3	-5.88532
0.00778798	0.0169177	EIF3 complex (EIF3B, EIF3J, EIF3I)	CORUM	EIF3I; EIF3B	8662; 8668	3	3	-5.88532
0.0079117	0.0170587	ASF1-histone containing complex	CORUM	NASP; ST13; HIST1H3D; CHAF1B	4678; 6767; 8208; 8351	16	16	-5.87335
0.00976054	0.0208129	MASH1 promoter-coactivator complex	CORUM	NONO; PARP1; HIST2H3D; H3F3B; HIST1H3D; HIST2H4B	142; 3021; 4841; 8351; 554313; 653604	36	36	-5.58638
0.00992947	0.0208663	CF IIAm complex (Cleavage factor IIAm complex)	CORUM	PTBP1; TJP1; SFPQ; CAPRIN1	4076; 5725; 6421; 7082	17	17	-5.58268

## Sheet: Bait-Complexes
Supplementary Data 3B. Known Complexes within the Human DNA Repair Dataset: Bait/complexes relationships
Bait	Complex
SPIN1	C complex spliceosome
SPIN1	Large Drosha complex
SPIN1	DGCR8 multiprotein complex
SPIN1	Toposome
SPIN1	FIB-associated protein complex
SPIN1	17S U2 snRNP
SPIN1	TNF-alpha/Nf-kappa B signaling complex
SPIN1	eIF3 complex
SPIN1	18S U11/U12 snRNP
SPIN1	H2AX complex
SPIN1	DGCR8-ILF3 complex
SPIN1	PSF-p54(nrb) complex
SPIN1	PNUTS-PP1 complex
SPIN1	Polyadenylation complex
SPIN1	FCP1-associated protein complex
SPIN1	MLL-HCF complex
SPIN1	Menin-associated histone methyltransferase complex
SPIN1	Oligosaccharyltransferase complex (Stt3B variant)
SPIN1	SF3b complex
SPIN1	Emerin complex 52
SPIN1	TIP49-TIP48-BAF53 complex
SPIN1	Casein kinase II (beta-dimer, alpha-dimer)
SPIN1	STAT6-p100-RHA complex
SPIN1	TOP1-PSF-P54 complex
SPIN1	CAND1-CUL4B-RBX1 complex
PARP1	Nop56p-associated pre-rRNA complex
PARP1	TNF-alpha/NF-kappa B signaling complex 6
PARP1	DNA-PK-Ku-eIF2-NF90-NF45 complex
PARP1	Toposome
PARP1	DNA ligase III-XRCC1-PNK-DNA-pol III multiprotein complex
PARP1	XRCC1-LIG3-PNK-TDP1 complex
PARP1	TNF-alpha/Nf-kappa B signaling complex
PARP1	TLE1 corepressor complex (MASH1 promoter-corepressor complex)
PARP1	DNA repair complex NEIL1-PNK-Pol(beta)-LigIII(alpha)-XRCC1
PARP1	Emerin complex 25
PARP1	Ubiquitin E3 ligase (AHR, ARNT, DDB1, TBL3, CUL4B, RBX1)
PARP1	ILF3-XPO5 complex
PARP1	PSF-p54(nrb) complex
PARP1	STAT6-p100-RHA complex
PARP1	Heterotrimeric G protein complex (GNG2, GNB1, GNAS)
PARP1	TOP1-PSF-P54 complex
PARP1	CAND1-CUL4B-RBX1 complex
PARP1	CF IIAm complex (Cleavage factor IIAm complex)
WDR76	Nop56p-associated pre-rRNA complex
WDR76	MLL1-WDR5 complex
WDR76	SNW1 complex
WDR76	Casein kinase II complex
WDR76	Ubiquitin E3 ligase (AHR, ARNT, DDB1, TBL3, CUL4B, RBX1)
WDR76	SMC1-SMC3 complex
SSBP1	HCF-1 complex
SSBP1	HSP90-FKBP38-CAM-Ca(2+) complex
SSBP1	CHIP-HSC70 complex
SSBP1	N-NOS-CHIP-HSP70-1 complex
SSBP1	LRRK2-CHIP-HSP90 complex
XRCC6	DNA-PK-Ku-eIF2-NF90-NF45 complex
XRCC6	WRN-Ku70-Ku80-PARP1 complex
XRCC6	NCOA6-DNA-PK-Ku-PARP1 complex
XRCC6	PPP2R1A-PPP2R1B-PPP2CA-PPME1-EIF4A1 complex
XRCC6	Emerin architectural complex
XRCC6	H2AX complex I
XRCC6	Emerin complex 52
XRCC5	ASCOM complex
XRCC5	60S APC containing complex
XRCC5	HCF-1 complex
XRCC5	Ku70/Ku86/Werner complex
XRCC5	Vigilin-DNA-PK-Ku antigen complex
XRCC5	CHIP-HSC70 complex
XRCC5	N-NOS-CHIP-HSP70-1 complex
XRCC5	LRRK2-CHIP-HSP90 complex
RPA3	BLM complex II
RPA3	Chromatin assembly complex (CAF-1 complex)
RPA3	PCNA-CHL12-RFC2-5 complex
RPA3	Mis12 centromere complex
RPA2	ASCOM complex
RPA2	60S APC containing complex
RPA1	WRN-Ku70-Ku80-PARP1 complex
RPA1	RC complex during G2/M-phase of cell cycle
RPA1	RC complex during S-phase of cell cycle
RPA1	CHIP-HSC70 complex
RPA1	ASCOM complex
RPA1	60S APC containing complex
RPA1	N-NOS-CHIP-HSP70-1 complex
RPA1	PCNA-CHL12-RFC2-5 complex
MSH6	HCF-1 complex
MSH6	eIF3 complex
MSH6	HSP90-FKBP38-CAM-Ca(2+) complex
MSH6	Profilin 1 complex
MSH6	ASCOM complex
MSH6	60S APC containing complex
MSH3	eIF3 complex
MSH3	HSP90-FKBP38-CAM-Ca(2+) complex
MSH3	Profilin 1 complex
MSH3	Oligosaccharyltransferase complex (Stt3B variant)
MSH3	60S APC containing complex
MSH2	eIF3 complex
MSH2	HSP90-FKBP38-CAM-Ca(2+) complex
MSH2	Profilin 1 complex
CBX8	CEN complex
CBX8	HCF-1 complex
CBX8	Polycomb repressive complex 1 (PRC1, hPRC-H)
CBX8	BCOR complex
CBX8	Casein kinase II complex
CBX8	RalBP1-CCNB1-AP2A-NUMB-EPN1 complex
CBX8	CHIP-HSC70 complex
CBX8	N-NOS-CHIP-HSP70-1 complex
CBX8	LRRK2-CHIP-HSP90 complex
CBX5	Chromatin assembly complex (CAF-1 complex)
CBX5	Histone H3.1 complex
CBX5	PPP2CA-PPP2R1A-PPP2R3A complex
CBX5	Mis12 centromere complex
CBX5	TFIIIC containing-TOP1-SUB1 complex
CBX5	ASF1-histone containing complex
CBX5	MASH1 promoter-coactivator complex
CBX7	SNW1 complex
CBX7	BCOR complex
CBX7	Polycomb repressive complex 1 (PRC1, hPRC-H)
CBX7	Casein kinase II complex
CBX7	ASCOM complex
CBX7	RalBP1-CCNB1-AP2A-NUMB-EPN1 complex
CBX3	MLL1-WDR5 complex
CBX3	Chromatin assembly complex (CAF-1 complex)
CBX3	Histone H3.1 complex
CBX3	PPP2R1A-PPP2R1B-PPP2CA-PPME1-EIF4A1 complex
CBX3	Mis12 centromere complex
CBX3	TFIIIC containing-TOP1-SUB1 complex
CBX3	ASF1-interacting protein complex
CBX3	DNA ligase IV-XRCC4-AHNK complex
CBX1	CTCF-nucleophosmin-PARP-HIS-KPNA-LMNA-TOP complex
CBX1	MLL1-WDR5 complex
CBX1	NCOA6-DNA-PK-Ku-PARP1 complex
CBX1	Chromatin assembly complex (CAF-1 complex)
CBX1	Histone H3.3 complex
CBX1	Histone H3.1 complex
CBX1	PPP2R1A-PPP2R1B-PPP2CA-PPME1-EIF4A1 complex
CBX1	TFIIIC containing-TOP1-SUB1 complex
CBX1	Emerin complex 32
CBX1	ASF1-interacting protein complex
CBX1	MASH1 promoter-coactivator complex

## Sheet: TopS Patterns
Supplementary Data 3C. Known Complexes within the Human DNA Repair Dataset: Shared patterns of TopS interaction confidence for complex members
Complex	Protein	CBX1_TopS	CBX3_TopS	CBX5_TopS	CBX7_TopS	CBX8_TopS	MSH2_TopS	MSH3_TopS	MSH6_TopS	PARP1_TopS	RPA1_TopS	RPA2_TopS	RPA3_TopS	XRCC5_TopS	XRCC6_TopS	SSBP1_TopS	SPIN1_TopS	WDR76_TopS
Nop56p-associated pre-rRNA complex	RPS13	2.56532	-0.141571	0.026729	2.37017	0	-0.379525	-0.664188	0	20.6917	0	0	-1.61415	-1.08426	-0.643927	0	4.45238	9.75142
Nop56p-associated pre-rRNA complex	RBM28	-0.553195	0	0	0	0	0	0	0	51.1222	0	0	0	0	0	0	-0.421893	0.173261
Nop56p-associated pre-rRNA complex	RPS11	0.17831	0.693655	-0.092908	1.63428	-0.917032	0.685075	-0.888117	-0.908767	20.6328	0	0	-1.53942	-0.793119	0.234247	0	0.354366	7.89908
Nop56p-associated pre-rRNA complex	RPL37A	-0.680318	-0.581159	0	0.127348	-0.696566	0	-0.465224	0	25.3181	0	0	0	0	0	0	-0.050689	11.62
Nop56p-associated pre-rRNA complex	RPL8	3.76867	2.12778	-0.500106	-0.728043	-1.5077	-0.467331	-1.07757	-1.00257	22.9639	0	0	-1.98929	-1.48434	-0.581671	0	2.78407	9.48472
Nop56p-associated pre-rRNA complex	RPL9	-1.60368	-1.4855	-1.01625	-1.14351	0	-0.565738	-1.13506	-1.25213	98.3026	-0.727007	0	-2.31774	-0.907573	-1.2092	0	-0.3452	1.91992
Nop56p-associated pre-rRNA complex	RPL6	1.1995	0.721459	-0.686326	-1.49642	-1.11296	0	-1.12528	-1.26801	39.4016	0	0	-3.10426	-2.1078	-1.47811	0	3.6612	30.35
Nop56p-associated pre-rRNA complex	RPL7	-0.570749	8.21278	1.77297	-2.02522	-2.60551	-1.05281	-2.4273	-2.36716	42.4911	-0.930229	0	-4.5085	-1.11079	-2.14014	0	16.8014	35.3076
Nop56p-associated pre-rRNA complex	RPL4	6.14108	24.462	-0.34773	-2.5293	-9.30242	-2.00878	-3.59386	-4.18442	73.0674	-3.71458	0	-8.53283	-5.58176	-2.87092	0	3.5111	41.2839
Nop56p-associated pre-rRNA complex	RPL5	-3.28151	-6.05089	-1.3881	-3.80493	-7.782	4.73504	4.45579	5.16083	133.267	-3.27858	-1.80308	-7.51297	-3.93589	8.71257	0	11.0895	-5.84082
Nop56p-associated pre-rRNA complex	RPL3	-4.41704	-3.78415	-2.67262	-0.816824	-6.39601	-1.19673	-3.36745	-2.81299	194.588	0	-1.65408	-4.97903	0	-2.18284	0	2.43804	33.2675
Nop56p-associated pre-rRNA complex	RPS15A	-1.1452	-1.44952	-0.808164	-0.885065	0	-0.422319	0	-0.97733	33.853	0	0	-1.35476	-0.815973	0	0	-0.774323	42.2432
Nop56p-associated pre-rRNA complex	RPS7	-0.646352	-2.50489	-2.80314	15.3861	-3.72702	-1.46511	1.96002	-0.366477	32.7288	-2.76448	-1.10496	-4.67251	-4.34913	-3.44436	0	27.8729	45.1663
Nop56p-associated pre-rRNA complex	RPS6	16.5523	31.3443	30.8627	-2.35406	-4.3867	-1.79886	-3.90214	-4.05135	106.872	-1.10934	0	-6.64872	-2.77111	-3.38041	0	-5.13752	16.2169
Nop56p-associated pre-rRNA complex	BRIX1	-2.19151	-1.80032	-0.958383	0	-2.88671	0	0	0	55.3961	0	0	0	0	0	0	-1.8653	79.3452
Nop56p-associated pre-rRNA complex	RPL7A	2.13557	0.574006	-0.101311	-1.75928	-3.88972	0.250823	1.84558	3.06948	37.7437	-1.28767	0	-3.16207	-2.59485	-0.925771	0	1.08863	10.1096
Nop56p-associated pre-rRNA complex	RPL23A	-2.19799	-1.96568	-0.940162	-1.3172	-0.789293	2.75706	-0.374234	-1.4092	9.10238	-0.761746	0	-2.47757	-1.72832	-1.15095	0	-1.28675	56.6162
Nop56p-associated pre-rRNA complex	RPL26	-0.678825	-0.902409	-0.514447	-0.449716	-0.782414	0	-0.54951	0	4.87139	-0.477936	0	0	-0.658501	-0.596399	0	0.485453	44.3064
Nop56p-associated pre-rRNA complex	RPL21	4.26027	-0.154618	-0.902176	-0.855475	0	1.12047	-0.367418	-1.05436	27.3705	0	0	-1.55605	-0.882224	-1.08246	0	9.56982	4.37587
Nop56p-associated pre-rRNA complex	NOP56	-2.22907	-2.15817	0	7.27958	-1.07235	0	-1.41973	-1.1868	19.2031	0	0	-1.61969	0	-1.35895	0	79.8058	2.65424
Nop56p-associated pre-rRNA complex	RPL23	-9.44931	-18.9823	-2.51271	415.235	-34.8643	-7.07475	-17.3512	-15.0291	-23.7735	-13.489	-14.4192	-31.3442	-11.7134	-15.2168	-4.99175	-19.4213	466.284
Nop56p-associated pre-rRNA complex	RPL22	-5.47373	-7.15939	-3.63714	18.5319	76.3003	-2.1619	-5.12263	-1.38746	43.2308	-1.89085	0	-9.22124	-2.25198	-4.71337	0	4.32616	60.9193
Nop56p-associated pre-rRNA complex	HNRNPM	-6.66375	-5.26058	-3.61923	-1.69053	-10.0094	-2.17353	2.65371	-0.5579	108.017	-4.26473	-4.23158	-8.30205	-7.27397	39.483	-4.09909	2.48939	15.086
Nop56p-associated pre-rRNA complex	RPL10A	-2.06059	-1.94906	-0.919107	-1.29514	0	0	-1.35923	-0.804282	108.17	0	0	-1.57936	-1.39445	-1.21061	0	2.36465	6.1269
Nop56p-associated pre-rRNA complex	MYBBP1A	-2.44084	-2.02803	-1.46137	15.5839	-2.78209	0	-1.73077	0	56.1269	0	0	-2.94842	0	-1.83988	0	8.32709	36.4898
Nop56p-associated pre-rRNA complex	DHX9	-8.54069	-9.13612	-5.04279	-1.70663	95.7619	-0.733669	-2.01067	-6.12691	72.3064	-5.04058	-3.63727	-11.716	-7.46112	1.25969	0	44.975	-3.66062
Nop56p-associated pre-rRNA complex	RPS24	0.597568	-1.96051	4.69589	-0.753327	-2.36608	-0.509538	3.55729	1.03563	22.3697	-0.15058	0	0	-1.77567	-1.35342	0	1.4784	11.7885
Nop56p-associated pre-rRNA complex	RPLP0	-6.21129	-7.11234	-4.18273	-4.4418	-10.6281	-1.07993	-3.55506	-3.93467	412.089	-3.54309	-3.63658	-9.46971	-7.41557	-1.31133	0	-5.50135	-7.8651
Nop56p-associated pre-rRNA complex	RPS23	1.8902	2.58135	-1.00245	3.62415	-2.26529	0	0.393435	0.206618	35.0182	0	0	-2.43053	0	0	0	-1.68731	12.2116
Nop56p-associated pre-rRNA complex	NOLC1	-1.66022	-2.58396	-1.16715	-0.865244	0	-0.607532	-1.81082	-1.30519	25.7113	-1.19204	-1.53087	-2.64668	-2.29171	-0.304199	-1.08464	77.5199	-2.57807
Nop56p-associated pre-rRNA complex	HNRNPA1	-6.82634	-6.44652	-3.93618	-2.60473	-10.3489	-2.08435	-5.22501	-5.09454	118.473	-4.28746	-2.53696	-9.41435	-6.35295	40.4317	-1.63845	206.911	-7.72212
Nop56p-associated pre-rRNA complex	DDX21	-2.32742	-2.69755	-1.28711	-1.67656	-1.14754	0	-1.86201	-1.33718	113.048	-0.843065	0	-3.4534	0	-1.58452	0	12.8165	10.5396
Nop56p-associated pre-rRNA complex	SLC25A5	-14.222	-13.2098	-3.09832	32.1818	-16.3258	-0.666675	15.9786	83.5692	-11.3474	42.5368	111.876	-12.8632	73.7326	-7.99908	-1.94223	-11.0949	9.87432
Nop56p-associated pre-rRNA complex	RPL14	2.61827	-0.714364	0	-0.668734	0	0	-0.735535	1.33733	21.7586	0	0	-1.31892	-0.953518	-0.210379	0	0.857561	6.94257
Nop56p-associated pre-rRNA complex	RSL1D1	0	-0.541377	0.041144	0	0	0	-0.423879	0	44.1956	0	0	0	0	-0.403618	0	-0.178947	0.173261
Nop56p-associated pre-rRNA complex	RPL10	8.9146	52.5891	19.5358	10.9712	-13.4299	-2.77838	-4.0425	-3.9675	63.8522	-1.27341	0	-11.5857	-4.58746	-5.5719	0	-7.79322	126.524
Nop56p-associated pre-rRNA complex	RPL11	-1.51727	-2.06308	-1.26833	0	0	-0.689316	-1.59309	-0.204807	162.878	-1.14926	0	-2.08684	-2.23265	-1.51205	0	-0.943326	-1.9485
Nop56p-associated pre-rRNA complex	RPL12	0	-1.30547	-0.01395	-0.637568	-0.903873	-0.060302	0.552963	-0.597438	49.4889	-0.599394	0	-1.51863	-1.09782	-0.839315	0	3.23817	3.66224
Nop56p-associated pre-rRNA complex	RPL13	3.58662	5.38901	4.05994	-1.19902	-3.06316	0.559819	-1.28143	-1.32782	14.4691	-1.24664	-1.13257	-2.81022	0	0.284942	0	-1.68753	20.6282
Nop56p-associated pre-rRNA complex	IGF2BP1	-1.36086	-1.75026	-0.681134	-1.14667	-2.39295	0.194887	2.2725	-1.07223	17.7425	-0.959085	0	-2.32372	-1.71623	6.515	0	25.8861	4.14361
Nop56p-associated pre-rRNA complex	PWP1	0.269668	-1.28766	-0.704954	-0.82413	0.236435	0	0	0	34.7955	0	0	-0.877961	0	0	0	-0.973302	22.5307
Nop56p-associated pre-rRNA complex	RPL19	18.837	15.2909	2.39156	-0.829652	-3.84789	-0.902342	-2.26597	-2.02444	9.52657	-1.60371	0	-3.65397	-2.47696	-2.07151	0	-2.45864	22.8716
Nop56p-associated pre-rRNA complex	NOP58	0	0	0	5.8169	0	-0.567262	-1.13659	-0.784342	17.6577	0	-0.743352	-1.00079	-1.35457	0	0	76.3174	5.69677
Nop56p-associated pre-rRNA complex	RPS3A	-1.97621	-3.74831	2.28704	-0.881253	-1.29417	-0.0907	9.34317	4.39256	25.1774	-2.35461	-1.00527	-2.71574	-3.93691	0.440423	0	16.0709	13.6506
Nop56p-associated pre-rRNA complex	RPL30	-0.91435	-0.843441	0	-0.662175	-1.56454	0.091614	0.582544	1.14372	23.4399	-0.06138	0	-1.21198	-0.996543	0.744633	0	1.97208	0.027019
Nop56p-associated pre-rRNA complex	NCL	-30.6225	-28.0658	-16.6334	-14.5434	-41.7792	-4.21913	-3.37923	0.667262	1091.69	-9.96095	-15.9888	-37.9922	-23.6805	17.5784	-17.9614	-9.09225	-28.8889
Nop56p-associated pre-rRNA complex	RPS15	-0.502709	-1.82414	24.4987	12.0269	0	-2.06055	0.918558	18.0281	10.1891	-3.54639	-2.74635	2.6914	-9.15833	-5.35433	0	16.5661	53.1195
Nop56p-associated pre-rRNA complex	RPL24	9.02924	8.9525	1.28635	2.4047	-3.14381	-0.33587	-1.67776	-1.05787	9.31869	0.497127	0	-3.08789	-2.40033	-1.62383	0	-1.8152	26.8346
Nop56p-associated pre-rRNA complex	ILF2	-1.62679	-1.57952	0.578851	-0.975932	-1.90396	0	2.44803	-1.07483	16.7188	0	-0.904882	-1.11729	-1.5455	3.27962	0	20.0903	-0.93148
Nop56p-associated pre-rRNA complex	YBX1	-3.30923	-2.73815	-2.06223	-1.50708	-5.21029	19.0267	1.76916	3.46392	7.87536	-1.78885	-1.46189	-4.67551	-3.53595	5.04061	-2.29468	32.2949	6.60464
Nop56p-associated pre-rRNA complex	ILF3	-1.58986	-1.23339	0	-0.696847	-1.40619	0	-0.968838	-0.17679	17.8512	0	0	-1.2407	-0.839238	4.56249	0	33.0947	-0.829904
Nop56p-associated pre-rRNA complex	FBL	-1.16479	-0.801625	0	-0.014634	0	0	0	0	15.9622	0	0	-0.885575	0	0	0	50.406	9.79717
	NAP1L1	-21.0903	-22.4839	1050.66	-14.517	-25.171	-7.38769	-16.6631	-15.782	-23.9568	-12.8291	-10.015	418.269	-21.4088	-10.0852	-13.5425	-22.2708	-25.2863
	EEF2	-6.02442	0.325	-7.56114	-9.03745	-20.3991	22.8004	51.3647	44.7624	0.473545	-2.81535	-5.33702	-13.6824	17.5199	-7.16675	-2.70534	1.17593	-4.34541
Complex	Protein	CBX1_TopS	CBX3_TopS	CBX5_TopS	CBX7_TopS	CBX8_TopS	MSH2_TopS	MSH3_TopS	MSH6_TopS	PARP1_TopS	RPA1_TopS	RPA2_TopS	RPA3_TopS	XRCC5_TopS	XRCC6_TopS	SSBP1_TopS	SPIN1_TopS	WDR76_TopS
Ribosome, cytoplasmic	RPS13	2.56532	-0.141571	0.026729	2.37017	0	-0.379525	-0.664188	0	20.6917	0	0	-1.61415	-1.08426	-0.643927	0	4.45238	9.75142
Ribosome, cytoplasmic	RPS11	0.17831	0.693655	-0.092908	1.63428	-0.917032	0.685075	-0.888117	-0.908767	20.6328	0	0	-1.53942	-0.793119	0.234247	0	0.354366	7.89908
Ribosome, cytoplasmic	RPL37A	-0.680318	-0.581159	0	0.127348	-0.696566	0	-0.465224	0	25.3181	0	0	0	0	0	0	-0.050689	11.62
Ribosome, cytoplasmic	RPL23A	-2.19799	-1.96568	-0.940162	-1.3172	-0.789293	2.75706	-0.374234	-1.4092	9.10238	-0.761746	0	-2.47757	-1.72832	-1.15095	0	-1.28675	56.6162
Ribosome, cytoplasmic	RPL9	-1.60368	-1.4855	-1.01625	-1.14351	0	-0.565738	-1.13506	-1.25213	98.3026	-0.727007	0	-2.31774	-0.907573	-1.2092	0	-0.3452	1.91992
Ribosome, cytoplasmic	RPL6	1.1995	0.721459	-0.686326	-1.49642	-1.11296	0	-1.12528	-1.26801	39.4016	0	0	-3.10426	-2.1078	-1.47811	0	3.6612	30.35
Ribosome, cytoplasmic	RPL7	-0.570749	8.21278	1.77297	-2.02522	-2.60551	-1.05281	-2.4273	-2.36716	42.4911	-0.930229	0	-4.5085	-1.11079	-2.14014	0	16.8014	35.3076
Ribosome, cytoplasmic	RPL4	6.14108	24.462	-0.34773	-2.5293	-9.30242	-2.00878	-3.59386	-4.18442	73.0674	-3.71458	0	-8.53283	-5.58176	-2.87092	0	3.5111	41.2839
Ribosome, cytoplasmic	RPL5	-3.28151	-6.05089	-1.3881	-3.80493	-7.782	4.73504	4.45579	5.16083	133.267	-3.27858	-1.80308	-7.51297	-3.93589	8.71257	0	11.0895	-5.84082
Ribosome, cytoplasmic	RPL3	-4.41704	-3.78415	-2.67262	-0.816824	-6.39601	-1.19673	-3.36745	-2.81299	194.588	0	-1.65408	-4.97903	0	-2.18284	0	2.43804	33.2675
Ribosome, cytoplasmic	RPS15A	-1.1452	-1.44952	-0.808164	-0.885065	0	-0.422319	0	-0.97733	33.853	0	0	-1.35476	-0.815973	0	0	-0.774323	42.2432
Ribosome, cytoplasmic	RPS7	-0.646352	-2.50489	-2.80314	15.3861	-3.72702	-1.46511	1.96002	-0.366477	32.7288	-2.76448	-1.10496	-4.67251	-4.34913	-3.44436	0	27.8729	45.1663
Ribosome, cytoplasmic	RPS6	16.5523	31.3443	30.8627	-2.35406	-4.3867	-1.79886	-3.90214	-4.05135	106.872	-1.10934	0	-6.64872	-2.77111	-3.38041	0	-5.13752	16.2169
Ribosome, cytoplasmic	RPS5	10.2354	2.78758	1.58401	5.18509	-3.53613	1.67498	-0.852199	-1.14567	4.86723	0	-1.76582	-0.638725	-3.48646	-0.172155	0	21.9152	3.3849
Ribosome, cytoplasmic	RPL7A	2.13557	0.574006	-0.101311	-1.75928	-3.88972	0.250823	1.84558	3.06948	37.7437	-1.28767	0	-3.16207	-2.59485	-0.925771	0	1.08863	10.1096
Ribosome, cytoplasmic	RPL8	3.76867	2.12778	-0.500106	-0.728043	-1.5077	-0.467331	-1.07757	-1.00257	22.9639	0	0	-1.98929	-1.48434	-0.581671	0	2.78407	9.48472
Ribosome, cytoplasmic	RPL24	9.02924	8.9525	1.28635	2.4047	-3.14381	-0.33587	-1.67776	-1.05787	9.31869	0.497127	0	-3.08789	-2.40033	-1.62383	0	-1.8152	26.8346
Ribosome, cytoplasmic	RPL26	-0.678825	-0.902409	-0.514447	-0.449716	-0.782414	0	-0.54951	0	4.87139	-0.477936	0	0	-0.658501	-0.596399	0	0.485453	44.3064
Ribosome, cytoplasmic	RPL21	4.26027	-0.154618	-0.902176	-0.855475	0	1.12047	-0.367418	-1.05436	27.3705	0	0	-1.55605	-0.882224	-1.08246	0	9.56982	4.37587
Ribosome, cytoplasmic	RPL23	-9.44931	-18.9823	-2.51271	415.235	-34.8643	-7.07475	-17.3512	-15.0291	-23.7735	-13.489	-14.4192	-31.3442	-11.7134	-15.2168	-4.99175	-19.4213	466.284
Ribosome, cytoplasmic	RPL22	-5.47373	-7.15939	-3.63714	18.5319	76.3003	-2.1619	-5.12263	-1.38746	43.2308	-1.89085	0	-9.22124	-2.25198	-4.71337	0	4.32616	60.9193
Ribosome, cytoplasmic	RPS3A	-1.97621	-3.74831	2.28704	-0.881253	-1.29417	-0.0907	9.34317	4.39256	25.1774	-2.35461	-1.00527	-2.71574	-3.93691	0.440423	0	16.0709	13.6506
Ribosome, cytoplasmic	RPS24	0.597568	-1.96051	4.69589	-0.753327	-2.36608	-0.509538	3.55729	1.03563	22.3697	-0.15058	0	0	-1.77567	-1.35342	0	1.4784	11.7885
Ribosome, cytoplasmic	RPLP0	-6.21129	-7.11234	-4.18273	-4.4418	-10.6281	-1.07993	-3.55506	-3.93467	412.089	-3.54309	-3.63658	-9.46971	-7.41557	-1.31133	0	-5.50135	-7.8651
Ribosome, cytoplasmic	RPS23	1.8902	2.58135	-1.00245	3.62415	-2.26529	0	0.393435	0.206618	35.0182	0	0	-2.43053	0	0	0	-1.68731	12.2116
Ribosome, cytoplasmic	RPL14	2.61827	-0.714364	0	-0.668734	0	0	-0.735535	1.33733	21.7586	0	0	-1.31892	-0.953518	-0.210379	0	0.857561	6.94257
Ribosome, cytoplasmic	RPL10	8.9146	52.5891	19.5358	10.9712	-13.4299	-2.77838	-4.0425	-3.9675	63.8522	-1.27341	0	-11.5857	-4.58746	-5.5719	0	-7.79322	126.524
Ribosome, cytoplasmic	RPL11	-1.51727	-2.06308	-1.26833	0	0	-0.689316	-1.59309	-0.204807	162.878	-1.14926	0	-2.08684	-2.23265	-1.51205	0	-0.943326	-1.9485
Ribosome, cytoplasmic	RPL12	0	-1.30547	-0.01395	-0.637568	-0.903873	-0.060302	0.552963	-0.597438	49.4889	-0.599394	0	-1.51863	-1.09782	-0.839315	0	3.23817	3.66224
Ribosome, cytoplasmic	RPL13	3.58662	5.38901	4.05994	-1.19902	-3.06316	0.559819	-1.28143	-1.32782	14.4691	-1.24664	-1.13257	-2.81022	0	0.284942	0	-1.68753	20.6282
Ribosome, cytoplasmic	RPS4X	3.26527	2.31621	16.3343	33.1682	-5.97883	1.22165	-0.609599	-0.51011	17.5861	-2.62227	-1.69093	-5.8812	-3.86547	-3.14343	0	-2.19479	37.6085
Ribosome, cytoplasmic	RPL19	18.837	15.2909	2.39156	-0.829652	-3.84789	-0.902342	-2.26597	-2.02444	9.52657	-1.60371	0	-3.65397	-2.47696	-2.07151	0	-2.45864	22.8716
Ribosome, cytoplasmic	RPL38	-2.91688	-1.25245	0	92.2679	-1.16281	0	-1.87121	0	20.923	0	-1.64724	-2.29543	0	0	0	-1.41856	28.7624
Ribosome, cytoplasmic	RPL30	-0.91435	-0.843441	0	-0.662175	-1.56454	0.091614	0.582544	1.14372	23.4399	-0.06138	0	-1.21198	-0.996543	0.744633	0	1.97208	0.027019
Ribosome, cytoplasmic	RPL10A	-2.06059	-1.94906	-0.919107	-1.29514	0	0	-1.35923	-0.804282	108.17	0	0	-1.57936	-1.39445	-1.21061	0	2.36465	6.1269
Ribosome, cytoplasmic	RPS15	-0.502709	-1.82414	24.4987	12.0269	0	-2.06055	0.918558	18.0281	10.1891	-3.54639	-2.74635	2.6914	-9.15833	-5.35433	0	16.5661	53.1195
Complex	Protein	CBX1_TopS	CBX3_TopS	CBX5_TopS	CBX7_TopS	CBX8_TopS	MSH2_TopS	MSH3_TopS	MSH6_TopS	PARP1_TopS	RPA1_TopS	RPA2_TopS	RPA3_TopS	XRCC5_TopS	XRCC6_TopS	SSBP1_TopS	SPIN1_TopS	WDR76_TopS
60S ribosomal subunit, cytoplasmic	RPL37A	-0.680318	-0.581159	0	0.127348	-0.696566	0	-0.465224	0	25.3181	0	0	0	0	0	0	-0.050689	11.62
60S ribosomal subunit, cytoplasmic	RPL23A	-2.19799	-1.96568	-0.940162	-1.3172	-0.789293	2.75706	-0.374234	-1.4092	9.10238	-0.761746	0	-2.47757	-1.72832	-1.15095	0	-1.28675	56.6162
60S ribosomal subunit, cytoplasmic	RPL9	-1.60368	-1.4855	-1.01625	-1.14351	0	-0.565738	-1.13506	-1.25213	98.3026	-0.727007	0	-2.31774	-0.907573	-1.2092	0	-0.3452	1.91992
60S ribosomal subunit, cytoplasmic	RPL6	1.1995	0.721459	-0.686326	-1.49642	-1.11296	0	-1.12528	-1.26801	39.4016	0	0	-3.10426	-2.1078	-1.47811	0	3.6612	30.35
60S ribosomal subunit, cytoplasmic	RPL7	-0.570749	8.21278	1.77297	-2.02522	-2.60551	-1.05281	-2.4273	-2.36716	42.4911	-0.930229	0	-4.5085	-1.11079	-2.14014	0	16.8014	35.3076
60S ribosomal subunit, cytoplasmic	RPL4	6.14108	24.462	-0.34773	-2.5293	-9.30242	-2.00878	-3.59386	-4.18442	73.0674	-3.71458	0	-8.53283	-5.58176	-2.87092	0	3.5111	41.2839
60S ribosomal subunit, cytoplasmic	RPL5	-3.28151	-6.05089	-1.3881	-3.80493	-7.782	4.73504	4.45579	5.16083	133.267	-3.27858	-1.80308	-7.51297	-3.93589	8.71257	0	11.0895	-5.84082
60S ribosomal subunit, cytoplasmic	RPL3	-4.41704	-3.78415	-2.67262	-0.816824	-6.39601	-1.19673	-3.36745	-2.81299	194.588	0	-1.65408	-4.97903	0	-2.18284	0	2.43804	33.2675
60S ribosomal subunit, cytoplasmic	RPL7A	2.13557	0.574006	-0.101311	-1.75928	-3.88972	0.250823	1.84558	3.06948	37.7437	-1.28767	0	-3.16207	-2.59485	-0.925771	0	1.08863	10.1096
60S ribosomal subunit, cytoplasmic	RPL8	3.76867	2.12778	-0.500106	-0.728043	-1.5077	-0.467331	-1.07757	-1.00257	22.9639	0	0	-1.98929	-1.48434	-0.581671	0	2.78407	9.48472
60S ribosomal subunit, cytoplasmic	RPL24	9.02924	8.9525	1.28635	2.4047	-3.14381	-0.33587	-1.67776	-1.05787	9.31869	0.497127	0	-3.08789	-2.40033	-1.62383	0	-1.8152	26.8346
60S ribosomal subunit, cytoplasmic	RPL26	-0.678825	-0.902409	-0.514447	-0.449716	-0.782414	0	-0.54951	0	4.87139	-0.477936	0	0	-0.658501	-0.596399	0	0.485453	44.3064
60S ribosomal subunit, cytoplasmic	RPL21	4.26027	-0.154618	-0.902176	-0.855475	0	1.12047	-0.367418	-1.05436	27.3705	0	0	-1.55605	-0.882224	-1.08246	0	9.56982	4.37587
60S ribosomal subunit, cytoplasmic	RPL23	-9.44931	-18.9823	-2.51271	415.235	-34.8643	-7.07475	-17.3512	-15.0291	-23.7735	-13.489	-14.4192	-31.3442	-11.7134	-15.2168	-4.99175	-19.4213	466.284
60S ribosomal subunit, cytoplasmic	RPL22	-5.47373	-7.15939	-3.63714	18.5319	76.3003	-2.1619	-5.12263	-1.38746	43.2308	-1.89085	0	-9.22124	-2.25198	-4.71337	0	4.32616	60.9193
60S ribosomal subunit, cytoplasmic	RPLP0	-6.21129	-7.11234	-4.18273	-4.4418	-10.6281	-1.07993	-3.55506	-3.93467	412.089	-3.54309	-3.63658	-9.46971	-7.41557	-1.31133	0	-5.50135	-7.8651
60S ribosomal subunit, cytoplasmic	RPL14	2.61827	-0.714364	0	-0.668734	0	0	-0.735535	1.33733	21.7586	0	0	-1.31892	-0.953518	-0.210379	0	0.857561	6.94257
60S ribosomal subunit, cytoplasmic	RPL10	8.9146	52.5891	19.5358	10.9712	-13.4299	-2.77838	-4.0425	-3.9675	63.8522	-1.27341	0	-11.5857	-4.58746	-5.5719	0	-7.79322	126.524
60S ribosomal subunit, cytoplasmic	RPL11	-1.51727	-2.06308	-1.26833	0	0	-0.689316	-1.59309	-0.204807	162.878	-1.14926	0	-2.08684	-2.23265	-1.51205	0	-0.943326	-1.9485
60S ribosomal subunit, cytoplasmic	RPL12	0	-1.30547	-0.01395	-0.637568	-0.903873	-0.060302	0.552963	-0.597438	49.4889	-0.599394	0	-1.51863	-1.09782	-0.839315	0	3.23817	3.66224
60S ribosomal subunit, cytoplasmic	RPL13	3.58662	5.38901	4.05994	-1.19902	-3.06316	0.559819	-1.28143	-1.32782	14.4691	-1.24664	-1.13257	-2.81022	0	0.284942	0	-1.68753	20.6282
60S ribosomal subunit, cytoplasmic	RPL19	18.837	15.2909	2.39156	-0.829652	-3.84789	-0.902342	-2.26597	-2.02444	9.52657	-1.60371	0	-3.65397	-2.47696	-2.07151	0	-2.45864	22.8716
60S ribosomal subunit, cytoplasmic	RPL38	-2.91688	-1.25245	0	92.2679	-1.16281	0	-1.87121	0	20.923	0	-1.64724	-2.29543	0	0	0	-1.41856	28.7624
60S ribosomal subunit, cytoplasmic	RPL30	-0.91435	-0.843441	0	-0.662175	-1.56454	0.091614	0.582544	1.14372	23.4399	-0.06138	0	-1.21198	-0.996543	0.744633	0	1.97208	0.027019
60S ribosomal subunit, cytoplasmic	RPL10A	-2.06059	-1.94906	-0.919107	-1.29514	0	0	-1.35923	-0.804282	108.17	0	0	-1.57936	-1.39445	-1.21061	0	2.36465	6.1269
Complex	Protein	CBX1_TopS	CBX3_TopS	CBX5_TopS	CBX7_TopS	CBX8_TopS	MSH2_TopS	MSH3_TopS	MSH6_TopS	PARP1_TopS	RPA1_TopS	RPA2_TopS	RPA3_TopS	XRCC5_TopS	XRCC6_TopS	SSBP1_TopS	SPIN1_TopS	WDR76_TopS
C complex spliceosome	PABPC1	-5.2257	-5.2442	-2.93578	-2.82291	-6.05789	-1.05651	-3.36424	0.428165	17.983	-2.81502	-2.1368	-6.74242	-5.10811	-1.03104	0	149.106	7.31275
C complex spliceosome	SF3B1	-2.30644	-2.47583	0.525598	-1.77414	-4.12363	-0.342702	4.80764	3.24766	2.17662	-1.27282	-1.30399	-3.74614	-2.84055	7.56714	0	53.8608	-0.264299
C complex spliceosome	SF3B2	-1.57866	-1.69437	-0.91043	-1.272	-2.6949	-0.266946	4.2282	5.67336	-1.94752	-1.12716	-0.757507	-0.635839	-1.93005	-0.800716	0	69.7508	-2.16551
C complex spliceosome	PRPF8	0.598898	-9.32616	-5.10747	39.3207	2.73853	10.5036	3.33075	1.4791	29.8988	-5.99851	-5.76233	-14.8596	-11.1442	-7.45471	0	58.5372	24.5618
C complex spliceosome	SNRNP200	-9.65176	-15.5838	-6.80235	38.1131	7.14135	0.671814	-2.03743	-1.11413	29.1224	-8.54686	-7.35841	-18.4177	-15.1684	-10.2605	0	210.728	13.5187
C complex spliceosome	PRPF19	-2.78369	-1.80433	-1.61942	-1.67803	0.785727	-0.924239	4.74107	-2.00639	19.1222	-1.74072	-1.34381	-3.92991	-2.82411	-2.0486	0	49.3154	2.85851
C complex spliceosome	HNRNPR	-1.06047	0	0	0	0.789655	0	-0.513116	-0.575376	2.53352	0	0	-0.791824	-0.936639	8.56923	0	28.6723	0.708665
C complex spliceosome	SNRPA1	-1.01679	-0.924534	0	-0.542419	-0.686838	-0.120213	-0.454882	-0.583841	0.071886	-0.414122	-0.577557	-0.900403	-0.955818	0.250174	0	40.293	-0.720316
C complex spliceosome	SF3A1	-1.49955	-1.2887	-0.73795	-1.0114	-2.16581	1.92858	4.6501	6.78944	2.13078	-0.86823	0	0.105736	-1.22066	-1.01751	0	30.9597	-1.30037
C complex spliceosome	SF3A3	0.332003	-0.716681	0	0	-0.704797	-0.187229	-0.317064	0.397941	2.97681	0	0	0.158464	0	0.424241	0	23.0277	-0.770681
C complex spliceosome	HNRNPC	0	0	0	-1.05717	-2.32587	0	-1.15737	0	1.42915	-0.68042	-0.696003	-1.96537	0	43.8781	0	53.9271	-1.80006
C complex spliceosome	MAGOH	-0.60725	-0.294764	1.98817	0	0	0	2.89594	0	0.065855	0	-0.421943	-0.939533	2.33609	-0.274408	0	22.8102	0
C complex spliceosome	HNRNPF	-10.4192	-8.72039	-1.88593	-6.38758	-12.6933	-2.62324	-5.0909	0.972015	-3.6423	5.07793	-5.72973	-12.6637	-1.92594	10.8017	304.229	2.07972	-10.9137
C complex spliceosome	HNRNPM	-6.66375	-5.26058	-3.61923	-1.69053	-10.0094	-2.17353	2.65371	-0.5579	108.017	-4.26473	-4.23158	-8.30205	-7.27397	39.483	-4.09909	2.48939	15.086
C complex spliceosome	HNRNPA3	0	0	0	0	-1.52904	0	-0.5325	-0.785323	8.70246	-0.615605	-0.711878	-1.53974	-0.751971	20.5844	0	28.9036	-1.26382
C complex spliceosome	HNRNPA1	-6.82634	-6.44652	-3.93618	-2.60473	-10.3489	-2.08435	-5.22501	-5.09454	118.473	-4.28746	-2.53696	-9.41435	-6.35295	40.4317	-1.63845	206.911	-7.72212
C complex spliceosome	SNRPG	0	0	0.777464	0	-0.411344	0	0	0	-0.111466	0	0	0	0	0	0	23.7815	0
C complex spliceosome	SYNCRIP	-1.33804	-0.888252	-0.999481	-1.10102	-1.2714	-0.486091	4.55647	-0.755753	8.23253	-0.69918	0	-2.15814	0	0.170355	0	54.2722	0.143118
C complex spliceosome	HNRNPA2B1	-7.01749	-6.0684	-2.97326	-2.9519	-9.84418	-1.81282	-0.479165	-4.65916	30.4817	-3.75002	-2.86154	-8.82188	-6.47891	108.81	-2.48062	133.593	-6.74992
C complex spliceosome	SRRM2	0	-1.63348	0	-1.0575	-0.23651	-0.554972	-1.3244	-0.906925	4.28544	-1.03811	0	-2.27117	-1.34228	-1.2202	0	99.1909	0
C complex spliceosome	PNN	0	0	0	0.219563	1.55778	0	0	0	-0.40742	0	0	0	0	0	0	31.6608	0
Complex	Protein	CBX1_TopS	CBX3_TopS	CBX5_TopS	CBX7_TopS	CBX8_TopS	MSH2_TopS	MSH3_TopS	MSH6_TopS	PARP1_TopS	RPA1_TopS	RPA2_TopS	RPA3_TopS	XRCC5_TopS	XRCC6_TopS	SSBP1_TopS	SPIN1_TopS	WDR76_TopS
CTCF-nucleophosmin-PARP-HIS-KPNA-LMNA-TOP complex	PARP1	23.1929	-24.2499	-19.4383	-19.1723	-36.4892	-10.2623	-22.2029	-23.053	1214.07	21.3488	-19.7916	-43.1669	-33.0522	111.122	-12.2609	-25.6577	-32.9554
CTCF-nucleophosmin-PARP-HIS-KPNA-LMNA-TOP complex	H2AFZ	22.7961	-2.27123	-0.93184	-1.4197	-3.18748	0	-1.62068	0	4.25777	0	0	-2.1133	0	-1.23192	0	5.50521	43.9353
CTCF-nucleophosmin-PARP-HIS-KPNA-LMNA-TOP complex	KPNA3	370.071	-18.0514	404.34	-1.52107	-3.11265	-4.61325	-2.64684	-7.26352	-14.4863	-3.35007	-2.53485	207.575	-1.66346	0	-3.4436	-6.24102	-1.69896
CTCF-nucleophosmin-PARP-HIS-KPNA-LMNA-TOP complex	KPNA1	29.6768	0.363684	1.66766	-0.829496	-2.38218	-0.636085	-1.63208	-1.03938	1.3004	-1.12055	-0.910058	-2.98741	-2.17704	0.900733	0	15.864	-1.33115
CTCF-nucleophosmin-PARP-HIS-KPNA-LMNA-TOP complex	HIST2H2AA4	152.892	-5.07038	-0.631868	-3.15849	-6.22445	-1.28271	-3.10295	-3.59137	-2.28557	-2.19668	-3.02295	-6.84643	-5.344	-1.03127	-1.47228	0.246338	45.694
CTCF-nucleophosmin-PARP-HIS-KPNA-LMNA-TOP complex	TOP2A	4.46153	0	0	2.00492	0	0	0	0	33.894	0	0	0	0	0	0	-0.558889	1.96755
Complex	Protein	CBX1_TopS	CBX3_TopS	CBX5_TopS	CBX7_TopS	CBX8_TopS	MSH2_TopS	MSH3_TopS	MSH6_TopS	PARP1_TopS	RPA1_TopS	RPA2_TopS	RPA3_TopS	XRCC5_TopS	XRCC6_TopS	SSBP1_TopS	SPIN1_TopS	WDR76_TopS
TNF-alpha/NF-kappa B signaling complex 6	RPS13	2.56532	-0.141571	0.026729	2.37017	0	-0.379525	-0.664188	0	20.6917	0	0	-1.61415	-1.08426	-0.643927	0	4.45238	9.75142
TNF-alpha/NF-kappa B signaling complex 6	RPS11	0.17831	0.693655	-0.092908	1.63428	-0.917032	0.685075	-0.888117	-0.908767	20.6328	0	0	-1.53942	-0.793119	0.234247	0	0.354366	7.89908
TNF-alpha/NF-kappa B signaling complex 6	RPL8	3.76867	2.12778	-0.500106	-0.728043	-1.5077	-0.467331	-1.07757	-1.00257	22.9639	0	0	-1.98929	-1.48434	-0.581671	0	2.78407	9.48472
TNF-alpha/NF-kappa B signaling complex 6	RPL6	1.1995	0.721459	-0.686326	-1.49642	-1.11296	0	-1.12528	-1.26801	39.4016	0	0	-3.10426	-2.1078	-1.47811	0	3.6612	30.35
TNF-alpha/NF-kappa B signaling complex 6	RPL4	6.14108	24.462	-0.34773	-2.5293	-9.30242	-2.00878	-3.59386	-4.18442	73.0674	-3.71458	0	-8.53283	-5.58176	-2.87092	0	3.5111	41.2839
TNF-alpha/NF-kappa B signaling complex 6	RPL30	-0.91435	-0.843441	0	-0.662175	-1.56454	0.091614	0.582544	1.14372	23.4399	-0.06138	0	-1.21198	-0.996543	0.744633	0	1.97208	0.027019
TNF-alpha/NF-kappa B signaling complex 6	HSP90AB1	-39.4065	-44.1155	-22.6401	-28.0723	10.2063	25.041	29.6335	117.285	55.2611	-8.09117	-26.65	-59.1661	86.816	-5.10433	268.738	-22.5987	-38.2114
TNF-alpha/NF-kappa B signaling complex 6	HSP90AA1	-22.4352	-20.1492	-9.90909	-18.1124	-21.0343	27.9721	51.1694	33.7517	153.401	-14.9114	-18.0792	-38.6752	-5.7323	-14.4718	58.9695	10.3796	1.32283
TNF-alpha/NF-kappa B signaling complex 6	FBL	-1.16479	-0.801625	0	-0.014634	0	0	0	0	15.9622	0	0	-0.885575	0	0	0	50.406	9.79717
Complex	Protein	CBX1_TopS	CBX3_TopS	CBX5_TopS	CBX7_TopS	CBX8_TopS	MSH2_TopS	MSH3_TopS	MSH6_TopS	PARP1_TopS	RPA1_TopS	RPA2_TopS	RPA3_TopS	XRCC5_TopS	XRCC6_TopS	SSBP1_TopS	SPIN1_TopS	WDR76_TopS
Large Drosha complex	HNRNPM	-6.66375	-5.26058	-3.61923	-1.69053	-10.0094	-2.17353	2.65371	-0.5579	108.017	-4.26473	-4.23158	-8.30205	-7.27397	39.483	-4.09909	2.48939	15.086
Large Drosha complex	DDX3X	-8.26998	-7.69571	-0.817791	-4.65665	23.7899	-1.5549	0.719366	12.3911	56.4525	-3.27203	-4.38313	-6.03639	-7.57706	4.43439	-3.82659	19.7351	-0.911763
Large Drosha complex	FUS	-3.57239	-3.72538	-2.40234	0	-3.33657	-0.778673	-1.79782	-2.84334	1.55229	-1.52143	0	-3.21074	-4.10332	-2.4452	0	272.005	-3.90469
Large Drosha complex	DGCR8	0	0	0	0	0	0	0	0	-0.368574	0	0	0	0	0	0	40.7682	-0.440883
Large Drosha complex	HNRNPUL1	-1.63659	-2.35291	-1.32534	-1.48708	-3.30989	-0.703114	0.91083	-1.07874	28.5388	-1.19066	-1.33522	-2.9636	4.23896	5.64876	-1.38201	8.22118	1.14203
Large Drosha complex	DDX1	-2.19123	-2.2994	-1.44557	-0.403869	-1.84261	0	-0.5567	-1.61474	26.4667	0	0	-1.7797	-1.98671	-1.81355	0	94.2046	5.1686
Large Drosha complex	TARDBP	-1.94224	-1.72796	-0.87765	-1.17612	-2.62927	0.541631	2.59692	1.44259	1.97181	-0.978043	-1.10835	-2.13172	-1.11471	-1.21554	-1.1245	44.1468	0.491679
Large Drosha complex	EWSR1	-1.11571	-1.25996	0	-0.779958	-1.77145	-0.287756	-0.374022	0.388464	-1.22334	0	0	-0.935089	0	-0.639329	0	73.6642	-1.31365
Large Drosha complex	ILF3	-1.58986	-1.23339	0	-0.696847	-1.40619	0	-0.968838	-0.17679	17.8512	0	0	-1.2407	-0.839238	4.56249	0	33.0947	-0.829904
Large Drosha complex	ILF2	-1.62679	-1.57952	0.578851	-0.975932	-1.90396	0	2.44803	-1.07483	16.7188	0	-0.904882	-1.11729	-1.5455	3.27962	0	20.0903	-0.93148
Complex	Protein	CBX1_TopS	CBX3_TopS	CBX5_TopS	CBX7_TopS	CBX8_TopS	MSH2_TopS	MSH3_TopS	MSH6_TopS	PARP1_TopS	RPA1_TopS	RPA2_TopS	RPA3_TopS	XRCC5_TopS	XRCC6_TopS	SSBP1_TopS	SPIN1_TopS	WDR76_TopS
TRBP containing complex (DICER, RPL7A, EIF6, MOV10 and subunits of the 60S ribosomal particle)	RPL7A	2.13557	0.574006	-0.101311	-1.75928	-3.88972	0.250823	1.84558	3.06948	37.7437	-1.28767	0	-3.16207	-2.59485	-0.925771	0	1.08863	10.1096
TRBP containing complex (DICER, RPL7A, EIF6, MOV10 and subunits of the 60S ribosomal particle)	RPL7	-0.570749	8.21278	1.77297	-2.02522	-2.60551	-1.05281	-2.4273	-2.36716	42.4911	-0.930229	0	-4.5085	-1.11079	-2.14014	0	16.8014	35.3076
TRBP containing complex (DICER, RPL7A, EIF6, MOV10 and subunits of the 60S ribosomal particle)	RPL21	4.26027	-0.154618	-0.902176	-0.855475	0	1.12047	-0.367418	-1.05436	27.3705	0	0	-1.55605	-0.882224	-1.08246	0	9.56982	4.37587
TRBP containing complex (DICER, RPL7A, EIF6, MOV10 and subunits of the 60S ribosomal particle)	RPL30	-0.91435	-0.843441	0	-0.662175	-1.56454	0.091614	0.582544	1.14372	23.4399	-0.06138	0	-1.21198	-0.996543	0.744633	0	1.97208	0.027019
TRBP containing complex (DICER, RPL7A, EIF6, MOV10 and subunits of the 60S ribosomal particle)	RPL14	2.61827	-0.714364	0	-0.668734	0	0	-0.735535	1.33733	21.7586	0	0	-1.31892	-0.953518	-0.210379	0	0.857561	6.94257
TRBP containing complex (DICER, RPL7A, EIF6, MOV10 and subunits of the 60S ribosomal particle)	RPL37A	-0.680318	-0.581159	0	0.127348	-0.696566	0	-0.465224	0	25.3181	0	0	0	0	0	0	-0.050689	11.62
TRBP containing complex (DICER, RPL7A, EIF6, MOV10 and subunits of the 60S ribosomal particle)	RPL10A	-2.06059	-1.94906	-0.919107	-1.29514	0	0	-1.35923	-0.804282	108.17	0	0	-1.57936	-1.39445	-1.21061	0	2.36465	6.1269
TRBP containing complex (DICER, RPL7A, EIF6, MOV10 and subunits of the 60S ribosomal particle)	RPL11	-1.51727	-2.06308	-1.26833	0	0	-0.689316	-1.59309	-0.204807	162.878	-1.14926	0	-2.08684	-2.23265	-1.51205	0	-0.943326	-1.9485
TRBP containing complex (DICER, RPL7A, EIF6, MOV10 and subunits of the 60S ribosomal particle)	RPL12	0	-1.30547	-0.01395	-0.637568	-0.903873	-0.060302	0.552963	-0.597438	49.4889	-0.599394	0	-1.51863	-1.09782	-0.839315	0	3.23817	3.66224
TRBP containing complex (DICER, RPL7A, EIF6, MOV10 and subunits of the 60S ribosomal particle)	RPL13	3.58662	5.38901	4.05994	-1.19902	-3.06316	0.559819	-1.28143	-1.32782	14.4691	-1.24664	-1.13257	-2.81022	0	0.284942	0	-1.68753	20.6282
TRBP containing complex (DICER, RPL7A, EIF6, MOV10 and subunits of the 60S ribosomal particle)	RPL19	18.837	15.2909	2.39156	-0.829652	-3.84789	-0.902342	-2.26597	-2.02444	9.52657	-1.60371	0	-3.65397	-2.47696	-2.07151	0	-2.45864	22.8716
TRBP containing complex (DICER, RPL7A, EIF6, MOV10 and subunits of the 60S ribosomal particle)	RPS13	2.56532	-0.141571	0.026729	2.37017	0	-0.379525	-0.664188	0	20.6917	0	0	-1.61415	-1.08426	-0.643927	0	4.45238	9.75142
TRBP containing complex (DICER, RPL7A, EIF6, MOV10 and subunits of the 60S ribosomal particle)	RPS11	0.17831	0.693655	-0.092908	1.63428	-0.917032	0.685075	-0.888117	-0.908767	20.6328	0	0	-1.53942	-0.793119	0.234247	0	0.354366	7.89908
TRBP containing complex (DICER, RPL7A, EIF6, MOV10 and subunits of the 60S ribosomal particle)	RPS23	1.8902	2.58135	-1.00245	3.62415	-2.26529	0	0.393435	0.206618	35.0182	0	0	-2.43053	0	0	0	-1.68731	12.2116
TRBP containing complex (DICER, RPL7A, EIF6, MOV10 and subunits of the 60S ribosomal particle)	RPS15	-0.502709	-1.82414	24.4987	12.0269	0	-2.06055	0.918558	18.0281	10.1891	-3.54639	-2.74635	2.6914	-9.15833	-5.35433	0	16.5661	53.1195
TRBP containing complex (DICER, RPL7A, EIF6, MOV10 and subunits of the 60S ribosomal particle)	RPS24	0.597568	-1.96051	4.69589	-0.753327	-2.36608	-0.509538	3.55729	1.03563	22.3697	-0.15058	0	0	-1.77567	-1.35342	0	1.4784	11.7885
TRBP containing complex (DICER, RPL7A, EIF6, MOV10 and subunits of the 60S ribosomal particle)	RPS15A	-1.1452	-1.44952	-0.808164	-0.885065	0	-0.422319	0	-0.97733	33.853	0	0	-1.35476	-0.815973	0	0	-0.774323	42.2432
TRBP containing complex (DICER, RPL7A, EIF6, MOV10 and subunits of the 60S ribosomal particle)	RPS7	-0.646352	-2.50489	-2.80314	15.3861	-3.72702	-1.46511	1.96002	-0.366477	32.7288	-2.76448	-1.10496	-4.67251	-4.34913	-3.44436	0	27.8729	45.1663
TRBP containing complex (DICER, RPL7A, EIF6, MOV10 and subunits of the 60S ribosomal particle)	RPS6	16.5523	31.3443	30.8627	-2.35406	-4.3867	-1.79886	-3.90214	-4.05135	106.872	-1.10934	0	-6.64872	-2.77111	-3.38041	0	-5.13752	16.2169
TRBP containing complex (DICER, RPL7A, EIF6, MOV10 and subunits of the 60S ribosomal particle)	RPS5	10.2354	2.78758	1.58401	5.18509	-3.53613	1.67498	-0.852199	-1.14567	4.86723	0	-1.76582	-0.638725	-3.48646	-0.172155	0	21.9152	3.3849
TRBP containing complex (DICER, RPL7A, EIF6, MOV10 and subunits of the 60S ribosomal particle)	RPS3A	-1.97621	-3.74831	2.28704	-0.881253	-1.29417	-0.0907	9.34317	4.39256	25.1774	-2.35461	-1.00527	-2.71574	-3.93691	0.440423	0	16.0709	13.6506
TRBP containing complex (DICER, RPL7A, EIF6, MOV10 and subunits of the 60S ribosomal particle)	RPS4X	3.26527	2.31621	16.3343	33.1682	-5.97883	1.22165	-0.609599	-0.51011	17.5861	-2.62227	-1.69093	-5.8812	-3.86547	-3.14343	0	-2.19479	37.6085
TRBP containing complex (DICER, RPL7A, EIF6, MOV10 and subunits of the 60S ribosomal particle)	SFPQ	0.20325	-2.17229	-0.952383	-1.32559	-3.04979	-0.571798	-0.463851	-1.44993	7.6719	-1.21107	-1.10885	-2.67977	-2.11275	0.818723	-1.3046	72.622	-2.24742
TRBP containing complex (DICER, RPL7A, EIF6, MOV10 and subunits of the 60S ribosomal particle)	TOP2A	4.46153	0	0	2.00492	0	0	0	0	33.894	0	0	0	0	0	0	-0.558889	1.96755
TRBP containing complex (DICER, RPL7A, EIF6, MOV10 and subunits of the 60S ribosomal particle)	ILF2	-1.62679	-1.57952	0.578851	-0.975932	-1.90396	0	2.44803	-1.07483	16.7188	0	-0.904882	-1.11729	-1.5455	3.27962	0	20.0903	-0.93148
TRBP containing complex (DICER, RPL7A, EIF6, MOV10 and subunits of the 60S ribosomal particle)	PPP1CA	0.242916	32.4181	-0.604048	-0.673582	-0.939886	2.16663	-0.658371	0.363847	2.66639	-0.807611	0	-1.58418	0	1.69898	-0.797147	2.14814	-1.55752
TRBP containing complex (DICER, RPL7A, EIF6, MOV10 and subunits of the 60S ribosomal particle)	PRPF19	-2.78369	-1.80433	-1.61942	-1.67803	0.785727	-0.924239	4.74107	-2.00639	19.1222	-1.74072	-1.34381	-3.92991	-2.82411	-2.0486	0	49.3154	2.85851
TRBP containing complex (DICER, RPL7A, EIF6, MOV10 and subunits of the 60S ribosomal particle)	SF3B1	-2.30644	-2.47583	0.525598	-1.77414	-4.12363	-0.342702	4.80764	3.24766	2.17662	-1.27282	-1.30399	-3.74614	-2.84055	7.56714	0	53.8608	-0.264299
Complex	Protein	CBX1_TopS	CBX3_TopS	CBX5_TopS	CBX7_TopS	CBX8_TopS	MSH2_TopS	MSH3_TopS	MSH6_TopS	PARP1_TopS	RPA1_TopS	RPA2_TopS	RPA3_TopS	XRCC5_TopS	XRCC6_TopS	SSBP1_TopS	SPIN1_TopS	WDR76_TopS
40S ribosomal subunit, cytoplasmic	RPS13	2.56532	-0.141571	0.026729	2.37017	0	-0.379525	-0.664188	0	20.6917	0	0	-1.61415	-1.08426	-0.643927	0	4.45238	9.75142
40S ribosomal subunit, cytoplasmic	RPS11	0.17831	0.693655	-0.092908	1.63428	-0.917032	0.685075	-0.888117	-0.908767	20.6328	0	0	-1.53942	-0.793119	0.234247	0	0.354366	7.89908
40S ribosomal subunit, cytoplasmic	RPS23	1.8902	2.58135	-1.00245	3.62415	-2.26529	0	0.393435	0.206618	35.0182	0	0	-2.43053	0	0	0	-1.68731	12.2116
40S ribosomal subunit, cytoplasmic	RPS15	-0.502709	-1.82414	24.4987	12.0269	0	-2.06055	0.918558	18.0281	10.1891	-3.54639	-2.74635	2.6914	-9.15833	-5.35433	0	16.5661	53.1195
40S ribosomal subunit, cytoplasmic	RPS24	0.597568	-1.96051	4.69589	-0.753327	-2.36608	-0.509538	3.55729	1.03563	22.3697	-0.15058	0	0	-1.77567	-1.35342	0	1.4784	11.7885
40S ribosomal subunit, cytoplasmic	RPS15A	-1.1452	-1.44952	-0.808164	-0.885065	0	-0.422319	0	-0.97733	33.853	0	0	-1.35476	-0.815973	0	0	-0.774323	42.2432
40S ribosomal subunit, cytoplasmic	RPS7	-0.646352	-2.50489	-2.80314	15.3861	-3.72702	-1.46511	1.96002	-0.366477	32.7288	-2.76448	-1.10496	-4.67251	-4.34913	-3.44436	0	27.8729	45.1663
40S ribosomal subunit, cytoplasmic	RPS6	16.5523	31.3443	30.8627	-2.35406	-4.3867	-1.79886	-3.90214	-4.05135	106.872	-1.10934	0	-6.64872	-2.77111	-3.38041	0	-5.13752	16.2169
40S ribosomal subunit, cytoplasmic	RPS5	10.2354	2.78758	1.58401	5.18509	-3.53613	1.67498	-0.852199	-1.14567	4.86723	0	-1.76582	-0.638725	-3.48646	-0.172155	0	21.9152	3.3849
40S ribosomal subunit, cytoplasmic	RPS3A	-1.97621	-3.74831	2.28704	-0.881253	-1.29417	-0.0907	9.34317	4.39256	25.1774	-2.35461	-1.00527	-2.71574	-3.93691	0.440423	0	16.0709	13.6506
40S ribosomal subunit, cytoplasmic	RPS4X	3.26527	2.31621	16.3343	33.1682	-5.97883	1.22165	-0.609599	-0.51011	17.5861	-2.62227	-1.69093	-5.8812	-3.86547	-3.14343	0	-2.19479	37.6085
Complex	Protein	CBX1_TopS	CBX3_TopS	CBX5_TopS	CBX7_TopS	CBX8_TopS	MSH2_TopS	MSH3_TopS	MSH6_TopS	PARP1_TopS	RPA1_TopS	RPA2_TopS	RPA3_TopS	XRCC5_TopS	XRCC6_TopS	SSBP1_TopS	SPIN1_TopS	WDR76_TopS
DGCR8 multiprotein complex	DHX9	-8.54069	-9.13612	-5.04279	-1.70663	95.7619	-0.733669	-2.01067	-6.12691	72.3064	-5.04058	-3.63727	-11.716	-7.46112	1.25969	0	44.975	-3.66062
DGCR8 multiprotein complex	FUS	-3.57239	-3.72538	-2.40234	0	-3.33657	-0.778673	-1.79782	-2.84334	1.55229	-1.52143	0	-3.21074	-4.10332	-2.4452	0	272.005	-3.90469
DGCR8 multiprotein complex	DGCR8	0	0	0	0	0	0	0	0	-0.368574	0	0	0	0	0	0	40.7682	-0.440883
DGCR8 multiprotein complex	HNRNPR	-1.06047	0	0	0	0.789655	0	-0.513116	-0.575376	2.53352	0	0	-0.791824	-0.936639	8.56923	0	28.6723	0.708665
DGCR8 multiprotein complex	ILF3	-1.58986	-1.23339	0	-0.696847	-1.40619	0	-0.968838	-0.17679	17.8512	0	0	-1.2407	-0.839238	4.56249	0	33.0947	-0.829904
Complex	Protein	CBX1_TopS	CBX3_TopS	CBX5_TopS	CBX7_TopS	CBX8_TopS	MSH2_TopS	MSH3_TopS	MSH6_TopS	PARP1_TopS	RPA1_TopS	RPA2_TopS	RPA3_TopS	XRCC5_TopS	XRCC6_TopS	SSBP1_TopS	SPIN1_TopS	WDR76_TopS
53BP1-containing complex	XRCC6	-154.057	-56.3321	-82.384	-27.1461	-90.6479	-22.8875	-57.1609	-36.0773	-166.602	76.4974	-92.447	-218.055	9880.23	933.793	-9.96008	-94.6245	-126.485
53BP1-containing complex	RPA2	-23.3954	-4.56399	-3.99733	0	-6.16337	0	-10.6781	-3.04797	-28.4617	304.116	325.952	1346.64	-21.9413	-7.02021	-6.79432	-4.46036	-5.80974
53BP1-containing complex	RPA1	-97.5612	-9.47809	-9.87574	-7.27641	-14.8349	-10.6943	-35.426	-10.2141	-169.247	463.432	4699.02	5816.45	-80.1301	-7.43377	-34.2142	-21.2502	-26.9215
53BP1-containing complex	TP53BP1	23.5119	0	3.77791	0	-0.616935	0.263363	-0.305963	-0.36903	-0.378508	0	0	-0.708857	-0.493022	-0.36377	0	0.7816	0
Complex	Protein	CBX1_TopS	CBX3_TopS	CBX5_TopS	CBX7_TopS	CBX8_TopS	MSH2_TopS	MSH3_TopS	MSH6_TopS	PARP1_TopS	RPA1_TopS	RPA2_TopS	RPA3_TopS	XRCC5_TopS	XRCC6_TopS	SSBP1_TopS	SPIN1_TopS	WDR76_TopS
DNA-PK-Ku-eIF2-NF90-NF45 complex	PRKDC	177.524	-55.5002	-29.7422	40.2372	-80.8593	2.10238	-12.6487	12.3802	-20.4548	-16.501	-17.3649	-49.3083	507.807	55.8859	0	-27.955	-26.5615
DNA-PK-Ku-eIF2-NF90-NF45 complex	XRCC6	-154.057	-56.3321	-82.384	-27.1461	-90.6479	-22.8875	-57.1609	-36.0773	-166.602	76.4974	-92.447	-218.055	9880.23	933.793	-9.96008	-94.6245	-126.485
DNA-PK-Ku-eIF2-NF90-NF45 complex	XRCC5	170.144	-35.3807	-70.4904	-11.7523	-78.6863	-12.9915	-41.7016	-30.6866	68.5683	-53.5527	-74.9324	-146.194	321.562	6328.74	-5.36697	-92.3326	-132.457
DNA-PK-Ku-eIF2-NF90-NF45 complex	ILF3	-1.58986	-1.23339	0	-0.696847	-1.40619	0	-0.968838	-0.17679	17.8512	0	0	-1.2407	-0.839238	4.56249	0	33.0947	-0.829904
DNA-PK-Ku-eIF2-NF90-NF45 complex	ILF2	-1.62679	-1.57952	0.578851	-0.975932	-1.90396	0	2.44803	-1.07483	16.7188	0	-0.904882	-1.11729	-1.5455	3.27962	0	20.0903	-0.93148
Complex	Protein	CBX1_TopS	CBX3_TopS	CBX5_TopS	CBX7_TopS	CBX8_TopS	MSH2_TopS	MSH3_TopS	MSH6_TopS	PARP1_TopS	RPA1_TopS	RPA2_TopS	RPA3_TopS	XRCC5_TopS	XRCC6_TopS	SSBP1_TopS	SPIN1_TopS	WDR76_TopS
MLL1-WDR5 complex	LAS1L	15.2449	22.0827	1.41654	7.52868	-5.06208	0	-2.52914	0	-3.59591	0	0	-4.76753	0	-1.53493	0	1.71241	71.0396
MLL1-WDR5 complex	HCFC1	17.1345	11.6032	-1.60718	-0.869002	-6.5913	1.68979	5.519	-0.990886	-3.65374	-2.2783	-1.04726	-0.034354	-4.47807	-2.54065	-2.93013	34.2048	0.600668
MLL1-WDR5 complex	SENP3	16.1445	20.2288	3.22205	4.99114	-2.75944	0	-0.810567	-0.795566	-1.92994	0	0	-2.44486	0	0	0	-1.7257	23.1081
MLL1-WDR5 complex	TEX10	29.1896	23.0837	8.87834	-1.38605	-3.66661	0	0	0	-2.55698	0	0	-3.65813	0	0	0	-2.33025	53.1076
MLL1-WDR5 complex	RBBP5	2.75915	-0.611199	0.055329	-0.309403	0	0	0	-0.346202	0	-0.347577	0	0	-0.528142	-0.39889	0	35.6089	-0.563648
MLL1-WDR5 complex	PELP1	20.2834	42.1435	13.5394	-1.96324	-4.15722	-1.1656	-2.51461	-1.5867	-3.30295	0	0	-5.05628	-2.74518	-1.57618	0	-2.67668	53.9526
Complex	Protein	CBX1_TopS	CBX3_TopS	CBX5_TopS	CBX7_TopS	CBX8_TopS	MSH2_TopS	MSH3_TopS	MSH6_TopS	PARP1_TopS	RPA1_TopS	RPA2_TopS	RPA3_TopS	XRCC5_TopS	XRCC6_TopS	SSBP1_TopS	SPIN1_TopS	WDR76_TopS
CEN complex	HSPA5	-73.5503	-47.0566	-42.2979	59.8781	1111.31	-8.02404	-35.8759	-31.7883	-72.3791	-36.1422	-6.6035	-96.3069	9.41173	15.1637	96.4069	-63.3162	-34.2126
CEN complex	HSPA8	-255.787	-226.219	-130.801	-151.942	570.611	-25.8914	-83.9603	139.729	-243.435	295.157	138.079	-292.267	713.355	12.5303	2038.32	-225.592	-154.293
CEN complex	BMI1	-0.960187	-0.972368	0	18.7622	34.438	0	0	0	0	0	0	0	0	0	0	-0.351191	-0.72044
CEN complex	RING1	-2.52945	3.00292	-2.04737	45.7109	137.802	0	-2.21563	-1.53991	0	0	0	-2.55375	0	-1.52939	0	-3.01026	-3.58307
CEN complex	CBX8	-1.58597	-0.846773	0	-0.330667	118.304	0	0	0	-0.837618	0	0	0	0	0	0	0	-1.5227
CEN complex	RNF2	-15.056	-14.3569	-5.49592	266.375	618.087	0	-6.26132	-1.46081	-9.07024	0	0	-6.48004	-3.6558	-5.14979	-5.02898	-13.0778	-12.7149
Complex	Protein	CBX1_TopS	CBX3_TopS	CBX5_TopS	CBX7_TopS	CBX8_TopS	MSH2_TopS	MSH3_TopS	MSH6_TopS	PARP1_TopS	RPA1_TopS	RPA2_TopS	RPA3_TopS	XRCC5_TopS	XRCC6_TopS	SSBP1_TopS	SPIN1_TopS	WDR76_TopS
BLM complex II	BLM	0	0	0	0	0	0	0	0	2.80488	0	0	33.0522	0	0.023304	0	-0.461653	-0.523195
BLM complex II	TOP3A	0	0	0	0	0	0	0	0	-0.580235	-0.338539	-0.415901	56.3398	0	0.041868	0	0	0
BLM complex II	RPA1	-97.5612	-9.47809	-9.87574	-7.27641	-14.8349	-10.6943	-35.426	-10.2141	-169.247	463.432	4699.02	5816.45	-80.1301	-7.43377	-34.2142	-21.2502	-26.9215
BLM complex II	RPA3	-50.6742	-18.6994	-4.98079	0	-4.19943	0	-16.1574	-3.70362	-90.0496	1822.78	233.773	3941.97	-36.4444	-61.9765	0	-21.9124	-34.7875
BLM complex II	RPA2	-23.3954	-4.56399	-3.99733	0	-6.16337	0	-10.6781	-3.04797	-28.4617	304.116	325.952	1346.64	-21.9413	-7.02021	-6.79432	-4.46036	-5.80974
Complex	Protein	CBX1_TopS	CBX3_TopS	CBX5_TopS	CBX7_TopS	CBX8_TopS	MSH2_TopS	MSH3_TopS	MSH6_TopS	PARP1_TopS	RPA1_TopS	RPA2_TopS	RPA3_TopS	XRCC5_TopS	XRCC6_TopS	SSBP1_TopS	SPIN1_TopS	WDR76_TopS
Toposome	DHX9	-8.54069	-9.13612	-5.04279	-1.70663	95.7619	-0.733669	-2.01067	-6.12691	72.3064	-5.04058	-3.63727	-11.716	-7.46112	1.25969	0	44.975	-3.66062
Toposome	DDX21	-2.32742	-2.69755	-1.28711	-1.67656	-1.14754	0	-1.86201	-1.33718	113.048	-0.843065	0	-3.4534	0	-1.58452	0	12.8165	10.5396
Toposome	HNRNPC	0	0	0	-1.05717	-2.32587	0	-1.15737	0	1.42915	-0.68042	-0.696003	-1.96537	0	43.8781	0	53.9271	-1.80006
Toposome	PRPF8	0.598898	-9.32616	-5.10747	39.3207	2.73853	10.5036	3.33075	1.4791	29.8988	-5.99851	-5.76233	-14.8596	-11.1442	-7.45471	0	58.5372	24.5618
Toposome	TOP2A	4.46153	0	0	2.00492	0	0	0	0	33.894	0	0	0	0	0	0	-0.558889	1.96755
Complex	Protein	CBX1_TopS	CBX3_TopS	CBX5_TopS	CBX7_TopS	CBX8_TopS	MSH2_TopS	MSH3_TopS	MSH6_TopS	PARP1_TopS	RPA1_TopS	RPA2_TopS	RPA3_TopS	XRCC5_TopS	XRCC6_TopS	SSBP1_TopS	SPIN1_TopS	WDR76_TopS
WRN-Ku70-Ku80-PARP1 complex	WRN	-1.90675	0	0	0	0	0	0	0	-1.33162	15.5894	-0.98022	76.4831	1.18712	6.98635	0	0	0
WRN-Ku70-Ku80-PARP1 complex	XRCC5	170.144	-35.3807	-70.4904	-11.7523	-78.6863	-12.9915	-41.7016	-30.6866	68.5683	-53.5527	-74.9324	-146.194	321.562	6328.74	-5.36697	-92.3326	-132.457
WRN-Ku70-Ku80-PARP1 complex	PARP1	23.1929	-24.2499	-19.4383	-19.1723	-36.4892	-10.2623	-22.2029	-23.053	1214.07	21.3488	-19.7916	-43.1669	-33.0522	111.122	-12.2609	-25.6577	-32.9554
WRN-Ku70-Ku80-PARP1 complex	XRCC6	-154.057	-56.3321	-82.384	-27.1461	-90.6479	-22.8875	-57.1609	-36.0773	-166.602	76.4974	-92.447	-218.055	9880.23	933.793	-9.96008	-94.6245	-126.485
Complex	Protein	CBX1_TopS	CBX3_TopS	CBX5_TopS	CBX7_TopS	CBX8_TopS	MSH2_TopS	MSH3_TopS	MSH6_TopS	PARP1_TopS	RPA1_TopS	RPA2_TopS	RPA3_TopS	XRCC5_TopS	XRCC6_TopS	SSBP1_TopS	SPIN1_TopS	WDR76_TopS
DNA ligase III-XRCC1-PNK-DNA-pol III multiprotein complex	XRCC1	1.0944	0	0	0	-0.959385	0	-0.990863	-0.960861	71.0586	-0.847715	-0.670489	-0.948277	-1.4078	15.1563	0	0	-1.27986
DNA ligase III-XRCC1-PNK-DNA-pol III multiprotein complex	PNKP	0	0	0	0	0	0	0	0	51.7194	0	0	-0.595895	0	0.351644	0	0	0
DNA ligase III-XRCC1-PNK-DNA-pol III multiprotein complex	POLB	0	0	0	0	0	0	0	0	31.1035	0	0	0	0	0	0	0	0
DNA ligase III-XRCC1-PNK-DNA-pol III multiprotein complex	LIG3	-4.29609	0	0	0	0	0	0	0	358.746	0	0	-6.13126	0	19.4509	0	0	0
Complex	Protein	CBX1_TopS	CBX3_TopS	CBX5_TopS	CBX7_TopS	CBX8_TopS	MSH2_TopS	MSH3_TopS	MSH6_TopS	PARP1_TopS	RPA1_TopS	RPA2_TopS	RPA3_TopS	XRCC5_TopS	XRCC6_TopS	SSBP1_TopS	SPIN1_TopS	WDR76_TopS
XRCC1-LIG3-PNK-TDP1 complex	XRCC1	1.0944	0	0	0	-0.959385	0	-0.990863	-0.960861	71.0586	-0.847715	-0.670489	-0.948277	-1.4078	15.1563	0	0	-1.27986
XRCC1-LIG3-PNK-TDP1 complex	PNKP	0	0	0	0	0	0	0	0	51.7194	0	0	-0.595895	0	0.351644	0	0	0
XRCC1-LIG3-PNK-TDP1 complex	TDP1	0	0	0	0	0	0	0	0	47.9883	0	0	0	0	0	0	0	0
XRCC1-LIG3-PNK-TDP1 complex	LIG3	-4.29609	0	0	0	0	0	0	0	358.746	0	0	-6.13126	0	19.4509	0	0	0
Complex	Protein	CBX1_TopS	CBX3_TopS	CBX5_TopS	CBX7_TopS	CBX8_TopS	MSH2_TopS	MSH3_TopS	MSH6_TopS	PARP1_TopS	RPA1_TopS	RPA2_TopS	RPA3_TopS	XRCC5_TopS	XRCC6_TopS	SSBP1_TopS	SPIN1_TopS	WDR76_TopS
RC complex during G2/M-phase of cell cycle	RPA1	-97.5612	-9.47809	-9.87574	-7.27641	-14.8349	-10.6943	-35.426	-10.2141	-169.247	463.432	4699.02	5816.45	-80.1301	-7.43377	-34.2142	-21.2502	-26.9215
RC complex during G2/M-phase of cell cycle	PARP1	23.1929	-24.2499	-19.4383	-19.1723	-36.4892	-10.2623	-22.2029	-23.053	1214.07	21.3488	-19.7916	-43.1669	-33.0522	111.122	-12.2609	-25.6577	-32.9554
RC complex during G2/M-phase of cell cycle	RPA3	-50.6742	-18.6994	-4.98079	0	-4.19943	0	-16.1574	-3.70362	-90.0496	1822.78	233.773	3941.97	-36.4444	-61.9765	0	-21.9124	-34.7875
RC complex during G2/M-phase of cell cycle	RPA2	-23.3954	-4.56399	-3.99733	0	-6.16337	0	-10.6781	-3.04797	-28.4617	304.116	325.952	1346.64	-21.9413	-7.02021	-6.79432	-4.46036	-5.80974
Complex	Protein	CBX1_TopS	CBX3_TopS	CBX5_TopS	CBX7_TopS	CBX8_TopS	MSH2_TopS	MSH3_TopS	MSH6_TopS	PARP1_TopS	RPA1_TopS	RPA2_TopS	RPA3_TopS	XRCC5_TopS	XRCC6_TopS	SSBP1_TopS	SPIN1_TopS	WDR76_TopS
SNW1 complex	SNRNP200	-9.65176	-15.5838	-6.80235	38.1131	7.14135	0.671814	-2.03743	-1.11413	29.1224	-8.54686	-7.35841	-18.4177	-15.1684	-10.2605	0	210.728	13.5187
SNW1 complex	HSPA5	-73.5503	-47.0566	-42.2979	59.8781	1111.31	-8.02404	-35.8759	-31.7883	-72.3791	-36.1422	-6.6035	-96.3069	9.41173	15.1637	96.4069	-63.3162	-34.2126
SNW1 complex	TUBB	-201.987	-195.863	-111.221	78.6719	-147.694	9.03552	263.649	696.836	-191.123	290.183	1328.97	-165.094	232.791	8.03635	-114.01	-176.996	216.114
SNW1 complex	PRPF8	0.598898	-9.32616	-5.10747	39.3207	2.73853	10.5036	3.33075	1.4791	29.8988	-5.99851	-5.76233	-14.8596	-11.1442	-7.45471	0	58.5372	24.5618
Complex	Protein	CBX1_TopS	CBX3_TopS	CBX5_TopS	CBX7_TopS	CBX8_TopS	MSH2_TopS	MSH3_TopS	MSH6_TopS	PARP1_TopS	RPA1_TopS	RPA2_TopS	RPA3_TopS	XRCC5_TopS	XRCC6_TopS	SSBP1_TopS	SPIN1_TopS	WDR76_TopS
HCF-1 complex	HSPA5	-73.5503	-47.0566	-42.2979	59.8781	1111.31	-8.02404	-35.8759	-31.7883	-72.3791	-36.1422	-6.6035	-96.3069	9.41173	15.1637	96.4069	-63.3162	-34.2126
HCF-1 complex	HSPA4	-60.1005	-59.0614	-33.4158	-34.5964	215.244	-1.99894	-35.5581	22.6636	-57.4062	40.0581	13.0199	-75.6315	176.188	-3.14907	949.951	-52.7304	-61.8161
HCF-1 complex	HSPA8	-255.787	-226.219	-130.801	-151.942	570.611	-25.8914	-83.9603	139.729	-243.435	295.157	138.079	-292.267	713.355	12.5303	2038.32	-225.592	-154.293
HCF-1 complex	HSP90AB1	-39.4065	-44.1155	-22.6401	-28.0723	10.2063	25.041	29.6335	117.285	55.2611	-8.09117	-26.65	-59.1661	86.816	-5.10433	268.738	-22.5987	-38.2114
HCF-1 complex	HSP90AA1	-22.4352	-20.1492	-9.90909	-18.1124	-21.0343	27.9721	51.1694	33.7517	153.401	-14.9114	-18.0792	-38.6752	-5.7323	-14.4718	58.9695	10.3796	1.32283
Complex	Protein	CBX1_TopS	CBX3_TopS	CBX5_TopS	CBX7_TopS	CBX8_TopS	MSH2_TopS	MSH3_TopS	MSH6_TopS	PARP1_TopS	RPA1_TopS	RPA2_TopS	RPA3_TopS	XRCC5_TopS	XRCC6_TopS	SSBP1_TopS	SPIN1_TopS	WDR76_TopS
NCOA6-DNA-PK-Ku-PARP1 complex	PRKDC	177.524	-55.5002	-29.7422	40.2372	-80.8593	2.10238	-12.6487	12.3802	-20.4548	-16.501	-17.3649	-49.3083	507.807	55.8859	0	-27.955	-26.5615
NCOA6-DNA-PK-Ku-PARP1 complex	XRCC5	170.144	-35.3807	-70.4904	-11.7523	-78.6863	-12.9915	-41.7016	-30.6866	68.5683	-53.5527	-74.9324	-146.194	321.562	6328.74	-5.36697	-92.3326	-132.457
NCOA6-DNA-PK-Ku-PARP1 complex	PARP1	23.1929	-24.2499	-19.4383	-19.1723	-36.4892	-10.2623	-22.2029	-23.053	1214.07	21.3488	-19.7916	-43.1669	-33.0522	111.122	-12.2609	-25.6577	-32.9554
NCOA6-DNA-PK-Ku-PARP1 complex	XRCC6	-154.057	-56.3321	-82.384	-27.1461	-90.6479	-22.8875	-57.1609	-36.0773	-166.602	76.4974	-92.447	-218.055	9880.23	933.793	-9.96008	-94.6245	-126.485
Complex	Protein	CBX1_TopS	CBX3_TopS	CBX5_TopS	CBX7_TopS	CBX8_TopS	MSH2_TopS	MSH3_TopS	MSH6_TopS	PARP1_TopS	RPA1_TopS	RPA2_TopS	RPA3_TopS	XRCC5_TopS	XRCC6_TopS	SSBP1_TopS	SPIN1_TopS	WDR76_TopS
Spliceosome	DHX9	-8.54069	-9.13612	-5.04279	-1.70663	95.7619	-0.733669	-2.01067	-6.12691	72.3064	-5.04058	-3.63727	-11.716	-7.46112	1.25969	0	44.975	-3.66062
Spliceosome	SRRM2	0	-1.63348	0	-1.0575	-0.23651	-0.554972	-1.3244	-0.906925	4.28544	-1.03811	0	-2.27117	-1.34228	-1.2202	0	99.1909	0
Spliceosome	DDX3X	-8.26998	-7.69571	-0.817791	-4.65665	23.7899	-1.5549	0.719366	12.3911	56.4525	-3.27203	-4.38313	-6.03639	-7.57706	4.43439	-3.82659	19.7351	-0.911763
Spliceosome	NCBP1	-1.20471	-0.963088	-0.693388	-0.807357	-1.66785	0	-0.668723	0	3.35504	0	0	-1.63229	-1.26247	-0.307253	0	56.7197	-0.960586
Spliceosome	SNRNP200	-9.65176	-15.5838	-6.80235	38.1131	7.14135	0.671814	-2.03743	-1.11413	29.1224	-8.54686	-7.35841	-18.4177	-15.1684	-10.2605	0	210.728	13.5187
Spliceosome	PABPC1	-5.2257	-5.2442	-2.93578	-2.82291	-6.05789	-1.05651	-3.36424	0.428165	17.983	-2.81502	-2.1368	-6.74242	-5.10811	-1.03104	0	149.106	7.31275
Spliceosome	SF3B4	-0.787283	-0.647101	-0.484588	0	0	0.363792	-0.490197	0.109385	-0.637946	0	-0.473612	-0.73105	-0.815091	-0.509342	0	58.5357	-0.886103
Spliceosome	SRRT	-1.80838	-1.78474	-1.94929	-2.0417	-3.84945	0	-2.1753	0	-3.43672	0	0	-2.5235	-1.11492	-1.85838	-1.24556	319.169	-2.35265
Spliceosome	ACIN1	0	0	0	0	-0.669006	0	0	0	0	0	0	0	0	-0.312386	0	45.6453	0
Spliceosome	SF3B1	-2.30644	-2.47583	0.525598	-1.77414	-4.12363	-0.342702	4.80764	3.24766	2.17662	-1.27282	-1.30399	-3.74614	-2.84055	7.56714	0	53.8608	-0.264299
Spliceosome	SNRPA1	-1.01679	-0.924534	0	-0.542419	-0.686838	-0.120213	-0.454882	-0.583841	0.071886	-0.414122	-0.577557	-0.900403	-0.955818	0.250174	0	40.293	-0.720316
Spliceosome	SNRPG	0	0	0.777464	0	-0.411344	0	0	0	-0.111466	0	0	0	0	0	0	23.7815	0
Spliceosome	SPEN	0.196982	4.80634	0	0	0	0.29589	1.37691	0	-0.47611	0	0	-0.569214	0	0	0	22.5447	0
Spliceosome	PRPF8	0.598898	-9.32616	-5.10747	39.3207	2.73853	10.5036	3.33075	1.4791	29.8988	-5.99851	-5.76233	-14.8596	-11.1442	-7.45471	0	58.5372	24.5618
Spliceosome	PRPF19	-2.78369	-1.80433	-1.61942	-1.67803	0.785727	-0.924239	4.74107	-2.00639	19.1222	-1.74072	-1.34381	-3.92991	-2.82411	-2.0486	0	49.3154	2.85851
Spliceosome	SF3A1	-1.49955	-1.2887	-0.73795	-1.0114	-2.16581	1.92858	4.6501	6.78944	2.13078	-0.86823	0	0.105736	-1.22066	-1.01751	0	30.9597	-1.30037
Spliceosome	SF3A3	0.332003	-0.716681	0	0	-0.704797	-0.187229	-0.317064	0.397941	2.97681	0	0	0.158464	0	0.424241	0	23.0277	-0.770681
Spliceosome	SF3B2	-1.57866	-1.69437	-0.91043	-1.272	-2.6949	-0.266946	4.2282	5.67336	-1.94752	-1.12716	-0.757507	-0.635839	-1.93005	-0.800716	0	69.7508	-2.16551
Spliceosome	MAGOH	-0.60725	-0.294764	1.98817	0	0	0	2.89594	0	0.065855	0	-0.421943	-0.939533	2.33609	-0.274408	0	22.8102	0
Complex	Protein	CBX1_TopS	CBX3_TopS	CBX5_TopS	CBX7_TopS	CBX8_TopS	MSH2_TopS	MSH3_TopS	MSH6_TopS	PARP1_TopS	RPA1_TopS	RPA2_TopS	RPA3_TopS	XRCC5_TopS	XRCC6_TopS	SSBP1_TopS	SPIN1_TopS	WDR76_TopS
FIB-associated protein complex	PRMT5	8.39721	-3.54909	-2.1949	-2.43014	-4.58918	1.8014	-1.02975	1.30706	-1.50768	-2.00802	-1.49727	-5.00685	-2.33539	-2.50898	-2.22064	121.702	-4.00809
FIB-associated protein complex	PRMT1	-11.9135	-12.5918	-6.63774	-4.41479	425.233	-3.80407	-9.29476	-8.38833	-12.7791	-2.30043	-2.33159	-13.7266	-7.943	-5.48757	-8.26702	267.872	-11.9751
FIB-associated protein complex	C1QBP	-22.201	-15.2099	-11.7758	-18.5476	47.1943	17.7557	20.6243	76.3413	-20.8133	-17.1817	-18.5204	-28.2378	-30.3501	-17.6315	-6.733	362.201	-28.5376
FIB-associated protein complex	FBL	-1.16479	-0.801625	0	-0.014634	0	0	0	0	15.9622	0	0	-0.885575	0	0	0	50.406	9.79717
Complex	Protein	CBX1_TopS	CBX3_TopS	CBX5_TopS	CBX7_TopS	CBX8_TopS	MSH2_TopS	MSH3_TopS	MSH6_TopS	PARP1_TopS	RPA1_TopS	RPA2_TopS	RPA3_TopS	XRCC5_TopS	XRCC6_TopS	SSBP1_TopS	SPIN1_TopS	WDR76_TopS
DHX9-ADAR-vigilin-DNA-PK-Ku antigen complex	PRKDC	177.524	-55.5002	-29.7422	40.2372	-80.8593	2.10238	-12.6487	12.3802	-20.4548	-16.501	-17.3649	-49.3083	507.807	55.8859	0	-27.955	-26.5615
DHX9-ADAR-vigilin-DNA-PK-Ku antigen complex	XRCC5	170.144	-35.3807	-70.4904	-11.7523	-78.6863	-12.9915	-41.7016	-30.6866	68.5683	-53.5527	-74.9324	-146.194	321.562	6328.74	-5.36697	-92.3326	-132.457
DHX9-ADAR-vigilin-DNA-PK-Ku antigen complex	XRCC6	-154.057	-56.3321	-82.384	-27.1461	-90.6479	-22.8875	-57.1609	-36.0773	-166.602	76.4974	-92.447	-218.055	9880.23	933.793	-9.96008	-94.6245	-126.485
Complex	Protein	CBX1_TopS	CBX3_TopS	CBX5_TopS	CBX7_TopS	CBX8_TopS	MSH2_TopS	MSH3_TopS	MSH6_TopS	PARP1_TopS	RPA1_TopS	RPA2_TopS	RPA3_TopS	XRCC5_TopS	XRCC6_TopS	SSBP1_TopS	SPIN1_TopS	WDR76_TopS
BRAFT complex	BLM	0	0	0	0	0	0	0	0	2.80488	0	0	33.0522	0	0.023304	0	-0.461653	-0.523195
BRAFT complex	TOP3A	0	0	0	0	0	0	0	0	-0.580235	-0.338539	-0.415901	56.3398	0	0.041868	0	0	0
BRAFT complex	RPA1	-97.5612	-9.47809	-9.87574	-7.27641	-14.8349	-10.6943	-35.426	-10.2141	-169.247	463.432	4699.02	5816.45	-80.1301	-7.43377	-34.2142	-21.2502	-26.9215
BRAFT complex	RPA3	-50.6742	-18.6994	-4.98079	0	-4.19943	0	-16.1574	-3.70362	-90.0496	1822.78	233.773	3941.97	-36.4444	-61.9765	0	-21.9124	-34.7875
BRAFT complex	RPA2	-23.3954	-4.56399	-3.99733	0	-6.16337	0	-10.6781	-3.04797	-28.4617	304.116	325.952	1346.64	-21.9413	-7.02021	-6.79432	-4.46036	-5.80974
Complex	Protein	CBX1_TopS	CBX3_TopS	CBX5_TopS	CBX7_TopS	CBX8_TopS	MSH2_TopS	MSH3_TopS	MSH6_TopS	PARP1_TopS	RPA1_TopS	RPA2_TopS	RPA3_TopS	XRCC5_TopS	XRCC6_TopS	SSBP1_TopS	SPIN1_TopS	WDR76_TopS
Ku70/Ku86/Werner complex	WRN	-1.90675	0	0	0	0	0	0	0	-1.33162	15.5894	-0.98022	76.4831	1.18712	6.98635	0	0	0
Ku70/Ku86/Werner complex	XRCC5	170.144	-35.3807	-70.4904	-11.7523	-78.6863	-12.9915	-41.7016	-30.6866	68.5683	-53.5527	-74.9324	-146.194	321.562	6328.74	-5.36697	-92.3326	-132.457
Ku70/Ku86/Werner complex	XRCC6	-154.057	-56.3321	-82.384	-27.1461	-90.6479	-22.8875	-57.1609	-36.0773	-166.602	76.4974	-92.447	-218.055	9880.23	933.793	-9.96008	-94.6245	-126.485
Complex	Protein	CBX1_TopS	CBX3_TopS	CBX5_TopS	CBX7_TopS	CBX8_TopS	MSH2_TopS	MSH3_TopS	MSH6_TopS	PARP1_TopS	RPA1_TopS	RPA2_TopS	RPA3_TopS	XRCC5_TopS	XRCC6_TopS	SSBP1_TopS	SPIN1_TopS	WDR76_TopS
PCNA-MutS-alpha-DNA initial complex	PCNA	-8.83897	-8.57458	-0.70585	-2.69617	-11.0194	-2.55518	479.47	-5.56844	-8.18809	-1.45727	-4.2344	-8.84739	-7.9799	-5.6619	-3.05012	-7.69526	-8.1021
PCNA-MutS-alpha-DNA initial complex	MSH2	-19.1595	-2.23641	-5.04394	-11.1389	-19.4588	1031.92	6694.18	849.548	-24.5735	-5.04339	-2.06292	-20.1694	-18.875	-9.00836	0	-10.8726	-20.4108
PCNA-MutS-alpha-DNA initial complex	MSH6	-7.69068	-2.82323	0	-10.0154	-6.10796	972.1	-3.47689	649.502	-4.68565	0	-7.69048	-10.7797	-11.3594	-4.84213	0	0	-17.4906
Complex	Protein	CBX1_TopS	CBX3_TopS	CBX5_TopS	CBX7_TopS	CBX8_TopS	MSH2_TopS	MSH3_TopS	MSH6_TopS	PARP1_TopS	RPA1_TopS	RPA2_TopS	RPA3_TopS	XRCC5_TopS	XRCC6_TopS	SSBP1_TopS	SPIN1_TopS	WDR76_TopS
Chromatin assembly complex (CAF-1 complex)	CHAF1B	470.85	433.082	471.767	0	0	0	0	-1.6785	-6.3268	0	0	83.2308	0	-1.67324	0	-1.77645	-1.83799
Chromatin assembly complex (CAF-1 complex)	CHAF1A	117.398	217.241	739.537	0	0	0	0	0	-10.2232	0	0	166.628	0	0	0	0	0
Chromatin assembly complex (CAF-1 complex)	RBBP4	135.29	77.7259	223.913	-2.20296	-6.00948	-3.13971	-7.37283	-4.52204	-10.0715	-5.92252	-5.19775	7.16777	-4.6922	-2.93839	0	-8.24943	-9.62235
Complex	Protein	CBX1_TopS	CBX3_TopS	CBX5_TopS	CBX7_TopS	CBX8_TopS	MSH2_TopS	MSH3_TopS	MSH6_TopS	PARP1_TopS	RPA1_TopS	RPA2_TopS	RPA3_TopS	XRCC5_TopS	XRCC6_TopS	SSBP1_TopS	SPIN1_TopS	WDR76_TopS
TNF-alpha/Nf-kappa B signaling complex (RPL6, RPL30, RPS13, CHUK, DDX3X, NFKB2, NFKBIB, REL, IKBKG, NFKB1, MAP3K8, RELB, GLG1, NFKBIA, RELA, TNIP2, GTF2I)	RPS13	2.56532	-0.141571	0.026729	2.37017	0	-0.379525	-0.664188	0	20.6917	0	0	-1.61415	-1.08426	-0.643927	0	4.45238	9.75142
TNF-alpha/Nf-kappa B signaling complex (RPL6, RPL30, RPS13, CHUK, DDX3X, NFKB2, NFKBIB, REL, IKBKG, NFKB1, MAP3K8, RELB, GLG1, NFKBIA, RELA, TNIP2, GTF2I)	DDX3X	-8.26998	-7.69571	-0.817791	-4.65665	23.7899	-1.5549	0.719366	12.3911	56.4525	-3.27203	-4.38313	-6.03639	-7.57706	4.43439	-3.82659	19.7351	-0.911763
TNF-alpha/Nf-kappa B signaling complex (RPL6, RPL30, RPS13, CHUK, DDX3X, NFKB2, NFKBIB, REL, IKBKG, NFKB1, MAP3K8, RELB, GLG1, NFKBIA, RELA, TNIP2, GTF2I)	RPL6	1.1995	0.721459	-0.686326	-1.49642	-1.11296	0	-1.12528	-1.26801	39.4016	0	0	-3.10426	-2.1078	-1.47811	0	3.6612	30.35
TNF-alpha/Nf-kappa B signaling complex (RPL6, RPL30, RPS13, CHUK, DDX3X, NFKB2, NFKBIB, REL, IKBKG, NFKB1, MAP3K8, RELB, GLG1, NFKBIA, RELA, TNIP2, GTF2I)	RPL30	-0.91435	-0.843441	0	-0.662175	-1.56454	0.091614	0.582544	1.14372	23.4399	-0.06138	0	-1.21198	-0.996543	0.744633	0	1.97208	0.027019
TNF-alpha/Nf-kappa B signaling complex (RPL6, RPL30, RPS13, CHUK, DDX3X, NFKB2, NFKBIB, REL, IKBKG, NFKB1, MAP3K8, RELB, GLG1, NFKBIA, RELA, TNIP2, GTF2I)	GLG1	-0.083966	-0.302317	-0.551674	-0.524169	29.9349	-0.289664	0.137555	-0.579367	1.28291	0	0	0	0	-0.554066	0	2.5701	-0.718825
TNF-alpha/Nf-kappa B signaling complex (RPL6, RPL30, RPS13, CHUK, DDX3X, NFKB2, NFKBIB, REL, IKBKG, NFKB1, MAP3K8, RELB, GLG1, NFKBIA, RELA, TNIP2, GTF2I)	GTF2I	-1.43119	0.150691	-2.0946	1.69074	-1.62184	4.63294	8.83769	0.870823	23.1387	-0.95073	-0.966313	-2.19218	-3.50519	-2.34514	-2.30793	3.21288	5.93276
Complex	Protein	CBX1_TopS	CBX3_TopS	CBX5_TopS	CBX7_TopS	CBX8_TopS	MSH2_TopS	MSH3_TopS	MSH6_TopS	PARP1_TopS	RPA1_TopS	RPA2_TopS	RPA3_TopS	XRCC5_TopS	XRCC6_TopS	SSBP1_TopS	SPIN1_TopS	WDR76_TopS
Polycomb repressive complex 1 (PRC1, hPRC-H)	HSPA1A	-413.033	-335.24	-228.613	-215.485	1401.16	-99.4812	-54.3643	524.638	-394.906	391.229	61.7441	-509.388	850.872	-91.7222	2818.1	-356.246	-11.395
Polycomb repressive complex 1 (PRC1, hPRC-H)	RNF2	-15.056	-14.3569	-5.49592	266.375	618.087	0	-6.26132	-1.46081	-9.07024	0	0	-6.48004	-3.6558	-5.14979	-5.02898	-13.0778	-12.7149
Polycomb repressive complex 1 (PRC1, hPRC-H)	BMI1	-0.960187	-0.972368	0	18.7622	34.438	0	0	0	0	0	0	0	0	0	0	-0.351191	-0.72044
Polycomb repressive complex 1 (PRC1, hPRC-H)	RING1	-2.52945	3.00292	-2.04737	45.7109	137.802	0	-2.21563	-1.53991	0	0	0	-2.55375	0	-1.52939	0	-3.01026	-3.58307
Polycomb repressive complex 1 (PRC1, hPRC-H)	CBX8	-1.58597	-0.846773	0	-0.330667	118.304	0	0	0	-0.837618	0	0	0	0	0	0	0	-1.5227
Complex	Protein	CBX1_TopS	CBX3_TopS	CBX5_TopS	CBX7_TopS	CBX8_TopS	MSH2_TopS	MSH3_TopS	MSH6_TopS	PARP1_TopS	RPA1_TopS	RPA2_TopS	RPA3_TopS	XRCC5_TopS	XRCC6_TopS	SSBP1_TopS	SPIN1_TopS	WDR76_TopS
17S U2 snRNP	SF3B4	-0.787283	-0.647101	-0.484588	0	0	0.363792	-0.490197	0.109385	-0.637946	0	-0.473612	-0.73105	-0.815091	-0.509342	0	58.5357	-0.886103
17S U2 snRNP	SF3B1	-2.30644	-2.47583	0.525598	-1.77414	-4.12363	-0.342702	4.80764	3.24766	2.17662	-1.27282	-1.30399	-3.74614	-2.84055	7.56714	0	53.8608	-0.264299
17S U2 snRNP	SNRPA1	-1.01679	-0.924534	0	-0.542419	-0.686838	-0.120213	-0.454882	-0.583841	0.071886	-0.414122	-0.577557	-0.900403	-0.955818	0.250174	0	40.293	-0.720316
17S U2 snRNP	SF3B2	-1.57866	-1.69437	-0.91043	-1.272	-2.6949	-0.266946	4.2282	5.67336	-1.94752	-1.12716	-0.757507	-0.635839	-1.93005	-0.800716	0	69.7508	-2.16551
17S U2 snRNP	HSPD1	-24.1638	-24.2606	-13.0303	-16.0017	-34.381	1.80645	30.0231	101.564	-16.8552	11.1405	-7.34526	-22.9399	10.9788	-15.8101	337.602	14.2078	-27.4546
17S U2 snRNP	SF3A1	-1.49955	-1.2887	-0.73795	-1.0114	-2.16581	1.92858	4.6501	6.78944	2.13078	-0.86823	0	0.105736	-1.22066	-1.01751	0	30.9597	-1.30037
17S U2 snRNP	SF3A3	0.332003	-0.716681	0	0	-0.704797	-0.187229	-0.317064	0.397941	2.97681	0	0	0.158464	0	0.424241	0	23.0277	-0.770681
17S U2 snRNP	SNRPG	0	0	0.777464	0	-0.411344	0	0	0	-0.111466	0	0	0	0	0	0	23.7815	0
Complex	Protein	CBX1_TopS	CBX3_TopS	CBX5_TopS	CBX7_TopS	CBX8_TopS	MSH2_TopS	MSH3_TopS	MSH6_TopS	PARP1_TopS	RPA1_TopS	RPA2_TopS	RPA3_TopS	XRCC5_TopS	XRCC6_TopS	SSBP1_TopS	SPIN1_TopS	WDR76_TopS
RC complex during S-phase of cell cycle	RPA1	-97.5612	-9.47809	-9.87574	-7.27641	-14.8349	-10.6943	-35.426	-10.2141	-169.247	463.432	4699.02	5816.45	-80.1301	-7.43377	-34.2142	-21.2502	-26.9215
RC complex during S-phase of cell cycle	PARP1	23.1929	-24.2499	-19.4383	-19.1723	-36.4892	-10.2623	-22.2029	-23.053	1214.07	21.3488	-19.7916	-43.1669	-33.0522	111.122	-12.2609	-25.6577	-32.9554
RC complex during S-phase of cell cycle	RPA3	-50.6742	-18.6994	-4.98079	0	-4.19943	0	-16.1574	-3.70362	-90.0496	1822.78	233.773	3941.97	-36.4444	-61.9765	0	-21.9124	-34.7875
RC complex during S-phase of cell cycle	RPA2	-23.3954	-4.56399	-3.99733	0	-6.16337	0	-10.6781	-3.04797	-28.4617	304.116	325.952	1346.64	-21.9413	-7.02021	-6.79432	-4.46036	-5.80974
RC complex during S-phase of cell cycle	CCNA2	0	0	0	76.3006	-0.688127	0	0	0	0	0	0	0	0	0	0	0	-0.737341
Complex	Protein	CBX1_TopS	CBX3_TopS	CBX5_TopS	CBX7_TopS	CBX8_TopS	MSH2_TopS	MSH3_TopS	MSH6_TopS	PARP1_TopS	RPA1_TopS	RPA2_TopS	RPA3_TopS	XRCC5_TopS	XRCC6_TopS	SSBP1_TopS	SPIN1_TopS	WDR76_TopS
BRAFT complex	BLM	0	0	0	0	0	0	0	0	2.80488	0	0	33.0522	0	0.023304	0	-0.461653	-0.523195
BRAFT complex	TOP3A	0	0	0	0	0	0	0	0	-0.580235	-0.338539	-0.415901	56.3398	0	0.041868	0	0	0
BRAFT complex	RPA1	-97.5612	-9.47809	-9.87574	-7.27641	-14.8349	-10.6943	-35.426	-10.2141	-169.247	463.432	4699.02	5816.45	-80.1301	-7.43377	-34.2142	-21.2502	-26.9215
BRAFT complex	RPA3	-50.6742	-18.6994	-4.98079	0	-4.19943	0	-16.1574	-3.70362	-90.0496	1822.78	233.773	3941.97	-36.4444	-61.9765	0	-21.9124	-34.7875
BRAFT complex	RPA2	-23.3954	-4.56399	-3.99733	0	-6.16337	0	-10.6781	-3.04797	-28.4617	304.116	325.952	1346.64	-21.9413	-7.02021	-6.79432	-4.46036	-5.80974
Complex	Protein	CBX1_TopS	CBX3_TopS	CBX5_TopS	CBX7_TopS	CBX8_TopS	MSH2_TopS	MSH3_TopS	MSH6_TopS	PARP1_TopS	RPA1_TopS	RPA2_TopS	RPA3_TopS	XRCC5_TopS	XRCC6_TopS	SSBP1_TopS	SPIN1_TopS	WDR76_TopS
Polycomb repressive complex 1 (PRC1, hPRC-H)	HSPA1A	-413.033	-335.24	-228.613	-215.485	1401.16	-99.4812	-54.3643	524.638	-394.906	391.229	61.7441	-509.388	850.872	-91.7222	2818.1	-356.246	-11.395
Polycomb repressive complex 1 (PRC1, hPRC-H)	RNF2	-15.056	-14.3569	-5.49592	266.375	618.087	0	-6.26132	-1.46081	-9.07024	0	0	-6.48004	-3.6558	-5.14979	-5.02898	-13.0778	-12.7149
Polycomb repressive complex 1 (PRC1, hPRC-H)	BMI1	-0.960187	-0.972368	0	18.7622	34.438	0	0	0	0	0	0	0	0	0	0	-0.351191	-0.72044
Polycomb repressive complex 1 (PRC1, hPRC-H)	RING1	-2.52945	3.00292	-2.04737	45.7109	137.802	0	-2.21563	-1.53991	0	0	0	-2.55375	0	-1.52939	0	-3.01026	-3.58307
Polycomb repressive complex 1 (PRC1, hPRC-H)	CBX8	-1.58597	-0.846773	0	-0.330667	118.304	0	0	0	-0.837618	0	0	0	0	0	0	0	-1.5227
Complex	Protein	CBX1_TopS	CBX3_TopS	CBX5_TopS	CBX7_TopS	CBX8_TopS	MSH2_TopS	MSH3_TopS	MSH6_TopS	PARP1_TopS	RPA1_TopS	RPA2_TopS	RPA3_TopS	XRCC5_TopS	XRCC6_TopS	SSBP1_TopS	SPIN1_TopS	WDR76_TopS
eIF3 complex (EIF3S6, EIF3S5, EIF3S4, EIF3S3, EIF3S6IP, EIF3S2, EIF3S9, EIF3S12, EIF3S10, EIF3S8, EIF3S1, EIF3S7)	EIF3I	-0.994023	-4.09513	-1.38954	-3.3028	-3.61395	2.53377	30.2717	10.3634	-4.20426	-2.78376	-2.98191	-3.4615	3.51037	-0.375645	-2.97083	26.8199	-3.90522
eIF3 complex (EIF3S6, EIF3S5, EIF3S4, EIF3S3, EIF3S6IP, EIF3S2, EIF3S9, EIF3S12, EIF3S10, EIF3S8, EIF3S1, EIF3S7)	EIF3B	3.86806	-5.51284	2.47738	-7.71507	-8.40993	20.7612	30.4357	44.3448	-11.414	-3.1449	-7.16505	-10.8924	-1.22566	2.0838	-7.12704	27.3291	-7.99172
eIF3 complex (EIF3S6, EIF3S5, EIF3S4, EIF3S3, EIF3S6IP, EIF3S2, EIF3S9, EIF3S12, EIF3S10, EIF3S8, EIF3S1, EIF3S7)	EIF3D	5.85248	-1.06112	0.167579	-1.94044	-9.65994	2.25432	21.7553	16.1228	-4.63981	-3.39645	-3.47142	-3.28962	-3.98646	3.37599	-4.28008	25.4092	-1.63177
eIF3 complex (EIF3S6, EIF3S5, EIF3S4, EIF3S3, EIF3S6IP, EIF3S2, EIF3S9, EIF3S12, EIF3S10, EIF3S8, EIF3S1, EIF3S7)	EIF3E	7.27818	-2.22322	-1.62589	-3.29782	-10.0176	4.5143	29.4789	17.2814	3.51444	-4.78753	-4.59394	-0.362367	-8.08265	-5.00612	-4.98382	47.6688	-5.6868
eIF3 complex (EIF3S6, EIF3S5, EIF3S4, EIF3S3, EIF3S6IP, EIF3S2, EIF3S9, EIF3S12, EIF3S10, EIF3S8, EIF3S1, EIF3S7)	EIF3F	4.48059	-3.14749	-3.35303	-0.93183	-8.5064	4.43835	14.1793	14.8214	-0.191081	-2.93396	-3.12787	-3.04736	-6.34271	-1.43111	-4.79876	31.4159	-4.35436
Complex	Protein	CBX1_TopS	CBX3_TopS	CBX5_TopS	CBX7_TopS	CBX8_TopS	MSH2_TopS	MSH3_TopS	MSH6_TopS	PARP1_TopS	RPA1_TopS	RPA2_TopS	RPA3_TopS	XRCC5_TopS	XRCC6_TopS	SSBP1_TopS	SPIN1_TopS	WDR76_TopS
TLE1 corepressor complex (MASH1 promoter-corepressor complex)	NONO	1.00764	-3.98862	-1.76878	-2.38605	0	-1.12974	-1.50539	-2.47805	19.4488	-2.19518	-0.991099	-3.65705	-3.59851	-0.251749	-2.51295	114.754	-2.96572
TLE1 corepressor complex (MASH1 promoter-corepressor complex)	NCL	-30.6225	-28.0658	-16.6334	-14.5434	-41.7792	-4.21913	-3.37923	0.667262	1091.69	-9.96095	-15.9888	-37.9922	-23.6805	17.5784	-17.9614	-9.09225	-28.8889
TLE1 corepressor complex (MASH1 promoter-corepressor complex)	PARP1	23.1929	-24.2499	-19.4383	-19.1723	-36.4892	-10.2623	-22.2029	-23.053	1214.07	21.3488	-19.7916	-43.1669	-33.0522	111.122	-12.2609	-25.6577	-32.9554
Complex	Protein	CBX1_TopS	CBX3_TopS	CBX5_TopS	CBX7_TopS	CBX8_TopS	MSH2_TopS	MSH3_TopS	MSH6_TopS	PARP1_TopS	RPA1_TopS	RPA2_TopS	RPA3_TopS	XRCC5_TopS	XRCC6_TopS	SSBP1_TopS	SPIN1_TopS	WDR76_TopS
BCOR complex	HSPA8	-255.787	-226.219	-130.801	-151.942	570.611	-25.8914	-83.9603	139.729	-243.435	295.157	138.079	-292.267	713.355	12.5303	2038.32	-225.592	-154.293
BCOR complex	RNF2	-15.056	-14.3569	-5.49592	266.375	618.087	0	-6.26132	-1.46081	-9.07024	0	0	-6.48004	-3.6558	-5.14979	-5.02898	-13.0778	-12.7149
BCOR complex	BCOR	-1.11857	-0.55025	0	32.1939	20.7144	0	-0.609746	0	-0.97408	0	0	-0.811193	0	0	0	4.27894	0
BCOR complex	RING1	-2.52945	3.00292	-2.04737	45.7109	137.802	0	-2.21563	-1.53991	0	0	0	-2.55375	0	-1.52939	0	-3.01026	-3.58307
Complex	Protein	CBX1_TopS	CBX3_TopS	CBX5_TopS	CBX7_TopS	CBX8_TopS	MSH2_TopS	MSH3_TopS	MSH6_TopS	PARP1_TopS	RPA1_TopS	RPA2_TopS	RPA3_TopS	XRCC5_TopS	XRCC6_TopS	SSBP1_TopS	SPIN1_TopS	WDR76_TopS
eIF3 complex (EIF3S6, EIF3S5, EIF3S4, EIF3S3, EIF3S6IP, EIF3S2, EIF3S9, EIF3S12, EIF3S10, EIF3S8, EIF3S1, EIF3S7, PCID1)	EIF3I	-0.994023	-4.09513	-1.38954	-3.3028	-3.61395	2.53377	30.2717	10.3634	-4.20426	-2.78376	-2.98191	-3.4615	3.51037	-0.375645	-2.97083	26.8199	-3.90522
eIF3 complex (EIF3S6, EIF3S5, EIF3S4, EIF3S3, EIF3S6IP, EIF3S2, EIF3S9, EIF3S12, EIF3S10, EIF3S8, EIF3S1, EIF3S7, PCID1)	EIF3B	3.86806	-5.51284	2.47738	-7.71507	-8.40993	20.7612	30.4357	44.3448	-11.414	-3.1449	-7.16505	-10.8924	-1.22566	2.0838	-7.12704	27.3291	-7.99172
eIF3 complex (EIF3S6, EIF3S5, EIF3S4, EIF3S3, EIF3S6IP, EIF3S2, EIF3S9, EIF3S12, EIF3S10, EIF3S8, EIF3S1, EIF3S7, PCID1)	EIF3D	5.85248	-1.06112	0.167579	-1.94044	-9.65994	2.25432	21.7553	16.1228	-4.63981	-3.39645	-3.47142	-3.28962	-3.98646	3.37599	-4.28008	25.4092	-1.63177
eIF3 complex (EIF3S6, EIF3S5, EIF3S4, EIF3S3, EIF3S6IP, EIF3S2, EIF3S9, EIF3S12, EIF3S10, EIF3S8, EIF3S1, EIF3S7, PCID1)	EIF3E	7.27818	-2.22322	-1.62589	-3.29782	-10.0176	4.5143	29.4789	17.2814	3.51444	-4.78753	-4.59394	-0.362367	-8.08265	-5.00612	-4.98382	47.6688	-5.6868
eIF3 complex (EIF3S6, EIF3S5, EIF3S4, EIF3S3, EIF3S6IP, EIF3S2, EIF3S9, EIF3S12, EIF3S10, EIF3S8, EIF3S1, EIF3S7, PCID1)	EIF3F	4.48059	-3.14749	-3.35303	-0.93183	-8.5064	4.43835	14.1793	14.8214	-0.191081	-2.93396	-3.12787	-3.04736	-6.34271	-1.43111	-4.79876	31.4159	-4.35436
Complex	Protein	CBX1_TopS	CBX3_TopS	CBX5_TopS	CBX7_TopS	CBX8_TopS	MSH2_TopS	MSH3_TopS	MSH6_TopS	PARP1_TopS	RPA1_TopS	RPA2_TopS	RPA3_TopS	XRCC5_TopS	XRCC6_TopS	SSBP1_TopS	SPIN1_TopS	WDR76_TopS
hPRC1L complex	RNF2	-15.056	-14.3569	-5.49592	266.375	618.087	0	-6.26132	-1.46081	-9.07024	0	0	-6.48004	-3.6558	-5.14979	-5.02898	-13.0778	-12.7149
hPRC1L complex	BMI1	-0.960187	-0.972368	0	18.7622	34.438	0	0	0	0	0	0	0	0	0	0	-0.351191	-0.72044
hPRC1L complex	RING1	-2.52945	3.00292	-2.04737	45.7109	137.802	0	-2.21563	-1.53991	0	0	0	-2.55375	0	-1.52939	0	-3.01026	-3.58307
Complex	Protein	CBX1_TopS	CBX3_TopS	CBX5_TopS	CBX7_TopS	CBX8_TopS	MSH2_TopS	MSH3_TopS	MSH6_TopS	PARP1_TopS	RPA1_TopS	RPA2_TopS	RPA3_TopS	XRCC5_TopS	XRCC6_TopS	SSBP1_TopS	SPIN1_TopS	WDR76_TopS
Casein kinase II complex	CSNK2A2	-18.0265	-14.0707	-8.4955	41.7307	665.022	-2.04614	-7.25734	-3.47272	-15.8387	0	0	-18.4625	-2.83344	0	0	-5.76002	46.8078
Casein kinase II complex	CSNK2A1	-31.6321	-22.1883	-18.1521	18.4235	1153.47	-3.26116	-14.3724	-6.75401	-27.5938	0	0	-37.8404	-4.44213	-6.72245	-2.34356	11.843	106.211
Casein kinase II complex	CSNK2B	-13.6314	-11.131	3.5923	2.51364	156.765	-3.86163	-9.83711	-9.18883	-5.86362	-4.76297	-2.35123	-17.9746	-9.68745	-7.87791	0	36.5126	164.74
Complex	Protein	CBX1_TopS	CBX3_TopS	CBX5_TopS	CBX7_TopS	CBX8_TopS	MSH2_TopS	MSH3_TopS	MSH6_TopS	PARP1_TopS	RPA1_TopS	RPA2_TopS	RPA3_TopS	XRCC5_TopS	XRCC6_TopS	SSBP1_TopS	SPIN1_TopS	WDR76_TopS
Vigilin-DNA-PK-Ku antigen complex	PRKDC	177.524	-55.5002	-29.7422	40.2372	-80.8593	2.10238	-12.6487	12.3802	-20.4548	-16.501	-17.3649	-49.3083	507.807	55.8859	0	-27.955	-26.5615
Vigilin-DNA-PK-Ku antigen complex	XRCC5	170.144	-35.3807	-70.4904	-11.7523	-78.6863	-12.9915	-41.7016	-30.6866	68.5683	-53.5527	-74.9324	-146.194	321.562	6328.74	-5.36697	-92.3326	-132.457
Vigilin-DNA-PK-Ku antigen complex	XRCC6	-154.057	-56.3321	-82.384	-27.1461	-90.6479	-22.8875	-57.1609	-36.0773	-166.602	76.4974	-92.447	-218.055	9880.23	933.793	-9.96008	-94.6245	-126.485
Complex	Protein	CBX1_TopS	CBX3_TopS	CBX5_TopS	CBX7_TopS	CBX8_TopS	MSH2_TopS	MSH3_TopS	MSH6_TopS	PARP1_TopS	RPA1_TopS	RPA2_TopS	RPA3_TopS	XRCC5_TopS	XRCC6_TopS	SSBP1_TopS	SPIN1_TopS	WDR76_TopS
MGC1-DNA-PKcs-Ku complex	PRKDC	177.524	-55.5002	-29.7422	40.2372	-80.8593	2.10238	-12.6487	12.3802	-20.4548	-16.501	-17.3649	-49.3083	507.807	55.8859	0	-27.955	-26.5615
MGC1-DNA-PKcs-Ku complex	XRCC5	170.144	-35.3807	-70.4904	-11.7523	-78.6863	-12.9915	-41.7016	-30.6866	68.5683	-53.5527	-74.9324	-146.194	321.562	6328.74	-5.36697	-92.3326	-132.457
MGC1-DNA-PKcs-Ku complex	XRCC6	-154.057	-56.3321	-82.384	-27.1461	-90.6479	-22.8875	-57.1609	-36.0773	-166.602	76.4974	-92.447	-218.055	9880.23	933.793	-9.96008	-94.6245	-126.485
Complex	Protein	CBX1_TopS	CBX3_TopS	CBX5_TopS	CBX7_TopS	CBX8_TopS	MSH2_TopS	MSH3_TopS	MSH6_TopS	PARP1_TopS	RPA1_TopS	RPA2_TopS	RPA3_TopS	XRCC5_TopS	XRCC6_TopS	SSBP1_TopS	SPIN1_TopS	WDR76_TopS
Histone H3.3 complex	NASP	8.27922	-2.50234	-1.32319	0	-3.24663	0.878591	11.7677	-1.54837	53.263	-1.55699	0	-2.92209	-2.65863	-1.75387	0.914083	0.983452	-2.03223
Histone H3.3 complex	HIRA	100.267	27.5648	7.02347	0	0	0	0	0	0	0	-0.782105	-2.72015	0	0	0	-1.38001	0
Histone H3.3 complex	RBBP4	135.29	77.7259	223.913	-2.20296	-6.00948	-3.13971	-7.37283	-4.52204	-10.0715	-5.92252	-5.19775	7.16777	-4.6922	-2.93839	0	-8.24943	-9.62235
Histone H3.3 complex	H3F3B	92.9709	-2.45361	-0.257171	0	0	0	0	0	2.42783	0	-0.902011	-3.37318	-1.06699	0	0	10.2568	39.4686
Histone H3.3 complex	IPO4	10.9422	25.3924	1.06067	-1.0839	-2.03401	0.0492	0.203997	-0.575039	9.29148	-0.739729	-1.04852	-2.34796	-1.9016	-1.27451	-1.04192	-1.78889	-1.52997
Histone H3.3 complex	HIST2H4B	82.2359	1.257	31.1	-4.2313	-9.09755	-1.69033	-3.38916	-2.94885	4.47256	-2.00127	-3.56778	-4.39893	-6.44127	28.8156	-2.42313	-0.968448	-3.28359
Complex	Protein	CBX1_TopS	CBX3_TopS	CBX5_TopS	CBX7_TopS	CBX8_TopS	MSH2_TopS	MSH3_TopS	MSH6_TopS	PARP1_TopS	RPA1_TopS	RPA2_TopS	RPA3_TopS	XRCC5_TopS	XRCC6_TopS	SSBP1_TopS	SPIN1_TopS	WDR76_TopS
Histone H3.1 complex	NASP	8.27922	-2.50234	-1.32319	0	-3.24663	0.878591	11.7677	-1.54837	53.263	-1.55699	0	-2.92209	-2.65863	-1.75387	0.914083	0.983452	-2.03223
Histone H3.1 complex	RBBP4	135.29	77.7259	223.913	-2.20296	-6.00948	-3.13971	-7.37283	-4.52204	-10.0715	-5.92252	-5.19775	7.16777	-4.6922	-2.93839	0	-8.24943	-9.62235
Histone H3.1 complex	CHAF1A	117.398	217.241	739.537	0	0	0	0	0	-10.2232	0	0	166.628	0	0	0	0	0
Histone H3.1 complex	HIST1H3D	254.851	-3.19095	40.5794	0	0	0	0	0	-2.19728	0	-1.05121	-4.26836	0	0	0	0	0.087564
Histone H3.1 complex	CHAF1B	470.85	433.082	471.767	0	0	0	0	-1.6785	-6.3268	0	0	83.2308	0	-1.67324	0	-1.77645	-1.83799
Histone H3.1 complex	IPO4	10.9422	25.3924	1.06067	-1.0839	-2.03401	0.0492	0.203997	-0.575039	9.29148	-0.739729	-1.04852	-2.34796	-1.9016	-1.27451	-1.04192	-1.78889	-1.52997
Histone H3.1 complex	HIST2H4B	82.2359	1.257	31.1	-4.2313	-9.09755	-1.69033	-3.38916	-2.94885	4.47256	-2.00127	-3.56778	-4.39893	-6.44127	28.8156	-2.42313	-0.968448	-3.28359
Complex	Protein	CBX1_TopS	CBX3_TopS	CBX5_TopS	CBX7_TopS	CBX8_TopS	MSH2_TopS	MSH3_TopS	MSH6_TopS	PARP1_TopS	RPA1_TopS	RPA2_TopS	RPA3_TopS	XRCC5_TopS	XRCC6_TopS	SSBP1_TopS	SPIN1_TopS	WDR76_TopS
Emerin complex 24	EMD	4.24052	0	-1.73405	-0.982209	-2.64693	-0.972335	-1.90293	-2.32065	1.75105	5.17349	-2.13177	3.11733	-3.45163	155.256	0	-2.62073	-1.85811
Emerin complex 24	LMNB1	9.54893	-3.8568	-2.67436	0	-5.87932	-0.703637	-1.77998	0.431453	88.3526	-2.22447	-2.10108	-0.030298	-4.92605	67.6283	-1.42051	-3.50784	-2.70255
Emerin complex 24	HIST1H3D	254.851	-3.19095	40.5794	0	0	0	0	0	-2.19728	0	-1.05121	-4.26836	0	0	0	0	0.087564
Complex	Protein	CBX1_TopS	CBX3_TopS	CBX5_TopS	CBX7_TopS	CBX8_TopS	MSH2_TopS	MSH3_TopS	MSH6_TopS	PARP1_TopS	RPA1_TopS	RPA2_TopS	RPA3_TopS	XRCC5_TopS	XRCC6_TopS	SSBP1_TopS	SPIN1_TopS	WDR76_TopS
18S U11/U12 snRNP	SF3B4	-0.787283	-0.647101	-0.484588	0	0	0.363792	-0.490197	0.109385	-0.637946	0	-0.473612	-0.73105	-0.815091	-0.509342	0	58.5357	-0.886103
18S U11/U12 snRNP	SF3B1	-2.30644	-2.47583	0.525598	-1.77414	-4.12363	-0.342702	4.80764	3.24766	2.17662	-1.27282	-1.30399	-3.74614	-2.84055	7.56714	0	53.8608	-0.264299
18S U11/U12 snRNP	SF3B2	-1.57866	-1.69437	-0.91043	-1.272	-2.6949	-0.266946	4.2282	5.67336	-1.94752	-1.12716	-0.757507	-0.635839	-1.93005	-0.800716	0	69.7508	-2.16551
18S U11/U12 snRNP	PRPF8	0.598898	-9.32616	-5.10747	39.3207	2.73853	10.5036	3.33075	1.4791	29.8988	-5.99851	-5.76233	-14.8596	-11.1442	-7.45471	0	58.5372	24.5618
18S U11/U12 snRNP	YBX1	-3.30923	-2.73815	-2.06223	-1.50708	-5.21029	19.0267	1.76916	3.46392	7.87536	-1.78885	-1.46189	-4.67551	-3.53595	5.04061	-2.29468	32.2949	6.60464
18S U11/U12 snRNP	SNRPG	0	0	0.777464	0	-0.411344	0	0	0	-0.111466	0	0	0	0	0	0	23.7815	0
Complex	Protein	CBX1_TopS	CBX3_TopS	CBX5_TopS	CBX7_TopS	CBX8_TopS	MSH2_TopS	MSH3_TopS	MSH6_TopS	PARP1_TopS	RPA1_TopS	RPA2_TopS	RPA3_TopS	XRCC5_TopS	XRCC6_TopS	SSBP1_TopS	SPIN1_TopS	WDR76_TopS
TLE1 corepressor complex (MASH1 promoter-corepressor complex)	NONO	1.00764	-3.98862	-1.76878	-2.38605	0	-1.12974	-1.50539	-2.47805	19.4488	-2.19518	-0.991099	-3.65705	-3.59851	-0.251749	-2.51295	114.754	-2.96572
TLE1 corepressor complex (MASH1 promoter-corepressor complex)	NCL	-30.6225	-28.0658	-16.6334	-14.5434	-41.7792	-4.21913	-3.37923	0.667262	1091.69	-9.96095	-15.9888	-37.9922	-23.6805	17.5784	-17.9614	-9.09225	-28.8889
TLE1 corepressor complex (MASH1 promoter-corepressor complex)	PARP1	23.1929	-24.2499	-19.4383	-19.1723	-36.4892	-10.2623	-22.2029	-23.053	1214.07	21.3488	-19.7916	-43.1669	-33.0522	111.122	-12.2609	-25.6577	-32.9554
Complex	Protein	CBX1_TopS	CBX3_TopS	CBX5_TopS	CBX7_TopS	CBX8_TopS	MSH2_TopS	MSH3_TopS	MSH6_TopS	PARP1_TopS	RPA1_TopS	RPA2_TopS	RPA3_TopS	XRCC5_TopS	XRCC6_TopS	SSBP1_TopS	SPIN1_TopS	WDR76_TopS
Casein kinase II-HMG1 complex	CSNK2A2	-18.0265	-14.0707	-8.4955	41.7307	665.022	-2.04614	-7.25734	-3.47272	-15.8387	0	0	-18.4625	-2.83344	0	0	-5.76002	46.8078
Casein kinase II-HMG1 complex	CSNK2A1	-31.6321	-22.1883	-18.1521	18.4235	1153.47	-3.26116	-14.3724	-6.75401	-27.5938	0	0	-37.8404	-4.44213	-6.72245	-2.34356	11.843	106.211
Casein kinase II-HMG1 complex	CSNK2B	-13.6314	-11.131	3.5923	2.51364	156.765	-3.86163	-9.83711	-9.18883	-5.86362	-4.76297	-2.35123	-17.9746	-9.68745	-7.87791	0	36.5126	164.74
Complex	Protein	CBX1_TopS	CBX3_TopS	CBX5_TopS	CBX7_TopS	CBX8_TopS	MSH2_TopS	MSH3_TopS	MSH6_TopS	PARP1_TopS	RPA1_TopS	RPA2_TopS	RPA3_TopS	XRCC5_TopS	XRCC6_TopS	SSBP1_TopS	SPIN1_TopS	WDR76_TopS
PPP2R1A-PPP2R1B-PPP2CA-PPME1-EIF4A1 complex	PPP2CA	5.10405	16.0335	10.4471	-1.86801	-2.48998	-0.401878	-1.22087	-1.92598	-2.83734	-1.29255	-1.25376	-3.03531	-2.92931	33.3087	1.59194	-2.60759	-3.11329
PPP2R1A-PPP2R1B-PPP2CA-PPME1-EIF4A1 complex	PPP2R1A	25.8647	53.6289	22.7367	-3.753	-8.51715	-1.79545	-2.92335	-3.41342	1.43421	-2.86552	-3.33571	-5.74202	-5.01967	33.2323	0.290868	-5.37004	-6.13015
PPP2R1A-PPP2R1B-PPP2CA-PPME1-EIF4A1 complex	EIF4A1	-4.78787	-9.95169	-6.01664	-6.65574	-7.57326	3.06146	14.0491	67.6643	7.25023	-3.50984	-5.82936	-5.91173	0.832655	4.64467	5.63666	22.5367	-11.1397
Complex	Protein	CBX1_TopS	CBX3_TopS	CBX5_TopS	CBX7_TopS	CBX8_TopS	MSH2_TopS	MSH3_TopS	MSH6_TopS	PARP1_TopS	RPA1_TopS	RPA2_TopS	RPA3_TopS	XRCC5_TopS	XRCC6_TopS	SSBP1_TopS	SPIN1_TopS	WDR76_TopS
DNA repair complex NEIL2-PNK-Pol(beta)-LigIII(alpha)-XRCC1	XRCC1	1.0944	0	0	0	-0.959385	0	-0.990863	-0.960861	71.0586	-0.847715	-0.670489	-0.948277	-1.4078	15.1563	0	0	-1.27986
DNA repair complex NEIL2-PNK-Pol(beta)-LigIII(alpha)-XRCC1	POLB	0	0	0	0	0	0	0	0	31.1035	0	0	0	0	0	0	0	0
DNA repair complex NEIL2-PNK-Pol(beta)-LigIII(alpha)-XRCC1	LIG3	-4.29609	0	0	0	0	0	0	0	358.746	0	0	-6.13126	0	19.4509	0	0	0
Complex	Protein	CBX1_TopS	CBX3_TopS	CBX5_TopS	CBX7_TopS	CBX8_TopS	MSH2_TopS	MSH3_TopS	MSH6_TopS	PARP1_TopS	RPA1_TopS	RPA2_TopS	RPA3_TopS	XRCC5_TopS	XRCC6_TopS	SSBP1_TopS	SPIN1_TopS	WDR76_TopS
Emerin complex 25	BANF1	151.176	-6.26125	-4.21576	0	-4.08725	0	-5.22895	0	27.2438	-1.17943	-1.19501	11.6919	-2.2579	149.612	0	-6.00687	-4.29512
Emerin complex 25	EMD	4.24052	0	-1.73405	-0.982209	-2.64693	-0.972335	-1.90293	-2.32065	1.75105	5.17349	-2.13177	3.11733	-3.45163	155.256	0	-2.62073	-1.85811
Emerin complex 25	LMNB1	9.54893	-3.8568	-2.67436	0	-5.87932	-0.703637	-1.77998	0.431453	88.3526	-2.22447	-2.10108	-0.030298	-4.92605	67.6283	-1.42051	-3.50784	-2.70255
Emerin complex 25	G3BP1	-0.465899	-1.48685	0	0.783119	1.16734	2.90686	2.11766	-1.13763	26.4284	-0.689932	0	-2.13237	-1.6336	-1.02039	-0.878933	6.86206	-0.049797
Emerin complex 25	SSB	-1.51545	-5.65682	-2.6411	-3.54467	-7.59425	4.42449	9.18003	8.46338	58.1347	-3.15952	-3.18523	-6.57962	-5.33004	-3.55074	-1.43793	38.9881	4.03412
Complex	Protein	CBX1_TopS	CBX3_TopS	CBX5_TopS	CBX7_TopS	CBX8_TopS	MSH2_TopS	MSH3_TopS	MSH6_TopS	PARP1_TopS	RPA1_TopS	RPA2_TopS	RPA3_TopS	XRCC5_TopS	XRCC6_TopS	SSBP1_TopS	SPIN1_TopS	WDR76_TopS
RalBP1-CCNB1-AP2A-NUMB-EPN1 complex	AP2A1	-5.81828	-6.04543	-3.15062	97.3249	189.271	-1.78794	-4.15205	-2.86659	-5.99109	0	0	-5.61637	-2.8096	-3.18503	0	-3.6696	-3.12104
RalBP1-CCNB1-AP2A-NUMB-EPN1 complex	AP2A2	-8.24992	-8.26809	-3.98152	267.907	111.798	-2.15769	-5.75214	-5.19843	-8.04422	0	0	-9.23486	-3.08692	-3.2153	0	-5.17652	-4.47765
Complex	Protein	CBX1_TopS	CBX3_TopS	CBX5_TopS	CBX7_TopS	CBX8_TopS	MSH2_TopS	MSH3_TopS	MSH6_TopS	PARP1_TopS	RPA1_TopS	RPA2_TopS	RPA3_TopS	XRCC5_TopS	XRCC6_TopS	SSBP1_TopS	SPIN1_TopS	WDR76_TopS
HSP90-FKBP38-CAM-Ca(2+) complex	HSP90AB1	-39.4065	-44.1155	-22.6401	-28.0723	10.2063	25.041	29.6335	117.285	55.2611	-8.09117	-26.65	-59.1661	86.816	-5.10433	268.738	-22.5987	-38.2114
HSP90-FKBP38-CAM-Ca(2+) complex	HSP90AA1	-22.4352	-20.1492	-9.90909	-18.1124	-21.0343	27.9721	51.1694	33.7517	153.401	-14.9114	-18.0792	-38.6752	-5.7323	-14.4718	58.9695	10.3796	1.32283
HSP90-FKBP38-CAM-Ca(2+) complex	CALM3	-5.90415	-1.3739	-1.14414	-3.00369	-9.32748	13.3232	0.45035	15.8178	-4.43995	4.37405	-3.91	1.62885	-4.23629	0.609194	48.2485	-0.147625	-7.84486
Complex	Protein	CBX1_TopS	CBX3_TopS	CBX5_TopS	CBX7_TopS	CBX8_TopS	MSH2_TopS	MSH3_TopS	MSH6_TopS	PARP1_TopS	RPA1_TopS	RPA2_TopS	RPA3_TopS	XRCC5_TopS	XRCC6_TopS	SSBP1_TopS	SPIN1_TopS	WDR76_TopS
FACT complex, UV-activated	CSNK2A2	-18.0265	-14.0707	-8.4955	41.7307	665.022	-2.04614	-7.25734	-3.47272	-15.8387	0	0	-18.4625	-2.83344	0	0	-5.76002	46.8078
FACT complex, UV-activated	CSNK2A1	-31.6321	-22.1883	-18.1521	18.4235	1153.47	-3.26116	-14.3724	-6.75401	-27.5938	0	0	-37.8404	-4.44213	-6.72245	-2.34356	11.843	106.211
FACT complex, UV-activated	CSNK2B	-13.6314	-11.131	3.5923	2.51364	156.765	-3.86163	-9.83711	-9.18883	-5.86362	-4.76297	-2.35123	-17.9746	-9.68745	-7.87791	0	36.5126	164.74
Complex	Protein	CBX1_TopS	CBX3_TopS	CBX5_TopS	CBX7_TopS	CBX8_TopS	MSH2_TopS	MSH3_TopS	MSH6_TopS	PARP1_TopS	RPA1_TopS	RPA2_TopS	RPA3_TopS	XRCC5_TopS	XRCC6_TopS	SSBP1_TopS	SPIN1_TopS	WDR76_TopS
Ubiquitin E3 ligase (AHR, ARNT, DDB1, TBL3, CUL4B, RBX1)	DDB1	13.0293	-1.88175	-2.39422	-0.453206	-5.22855	-1.2434	3.59147	-0.839588	27.6567	-2.1446	-2.46303	-5.30028	-2.64638	-2.71385	-1.98967	4.77921	17.9884
Ubiquitin E3 ligase (AHR, ARNT, DDB1, TBL3, CUL4B, RBX1)	TBL3	0	-0.731219	-0.594016	-0.029674	0.891079	0	0	0	22.768	0	0	0	0	0	0	-1.02583	29.6765
Ubiquitin E3 ligase (AHR, ARNT, DDB1, TBL3, CUL4B, RBX1)	CUL4B	0.013326	-0.22597	0	-0.484017	-1.15235	0	-0.45364	-0.502416	30.9083	0	0	0	-0.79072	-0.497156	0.721388	2.73515	-0.627177
Complex	Protein	CBX1_TopS	CBX3_TopS	CBX5_TopS	CBX7_TopS	CBX8_TopS	MSH2_TopS	MSH3_TopS	MSH6_TopS	PARP1_TopS	RPA1_TopS	RPA2_TopS	RPA3_TopS	XRCC5_TopS	XRCC6_TopS	SSBP1_TopS	SPIN1_TopS	WDR76_TopS
Emerin architectural complex	EMD	4.24052	0	-1.73405	-0.982209	-2.64693	-0.972335	-1.90293	-2.32065	1.75105	5.17349	-2.13177	3.11733	-3.45163	155.256	0	-2.62073	-1.85811
Emerin architectural complex	LMNA	1.65877	0	-0.468961	0	-0.75209	0	0	-0.546271	16.8869	0.444337	0	-1.03414	0	24.0167	0	-0.707812	0
Emerin architectural complex	LMNA	0.767585	0	-0.590486	0	-0.833107	0	0	-0.708305	-0.419359	0.039254	0	6.78273	0	52.7489	0	-0.950862	0
Emerin architectural complex	LMNB1	9.54893	-3.8568	-2.67436	0	-5.87932	-0.703637	-1.77998	0.431453	88.3526	-2.22447	-2.10108	-0.030298	-4.92605	67.6283	-1.42051	-3.50784	-2.70255
Complex	Protein	CBX1_TopS	CBX3_TopS	CBX5_TopS	CBX7_TopS	CBX8_TopS	MSH2_TopS	MSH3_TopS	MSH6_TopS	PARP1_TopS	RPA1_TopS	RPA2_TopS	RPA3_TopS	XRCC5_TopS	XRCC6_TopS	SSBP1_TopS	SPIN1_TopS	WDR76_TopS
PCNA-CHL12-RFC2-5 complex	RFC4	-0.662221	0	-0.332372	-0.604444	-0.879514	0	-0.83112	-0.20613	-0.494438	23.2583	-0.270693	16.709	-1.16819	0.534393	0	-0.793872	-1.31603
PCNA-CHL12-RFC2-5 complex	CHTF18	0	0	0	-0.029674	0	-0.350936	-0.635599	0	-1.13321	10.2591	0.105872	61.6599	0	0	0	-0.975012	-0.780096
Complex	Protein	CBX1_TopS	CBX3_TopS	CBX5_TopS	CBX7_TopS	CBX8_TopS	MSH2_TopS	MSH3_TopS	MSH6_TopS	PARP1_TopS	RPA1_TopS	RPA2_TopS	RPA3_TopS	XRCC5_TopS	XRCC6_TopS	SSBP1_TopS	SPIN1_TopS	WDR76_TopS
Mis12 centromere complex	NSL1	71.6644	250.352	96.3619	0	0	0	0	0	0	0	0	37.0678	-1.41104	0	0	0	0
Mis12 centromere complex	CBX5	-37.4119	-25.9454	198.091	0	0	0	0	0	-1.96263	0	0	3104.24	-4.79122	-4.40346	0	0	0
Mis12 centromere complex	DSN1	18.9325	24.2868	2.58677	0	0	0	0	-0.669126	0	0	0	20.1732	0	-0.663866	0	0	0
Complex	Protein	CBX1_TopS	CBX3_TopS	CBX5_TopS	CBX7_TopS	CBX8_TopS	MSH2_TopS	MSH3_TopS	MSH6_TopS	PARP1_TopS	RPA1_TopS	RPA2_TopS	RPA3_TopS	XRCC5_TopS	XRCC6_TopS	SSBP1_TopS	SPIN1_TopS	WDR76_TopS
H2AX complex, isolated from cells without IR exposure	PABPC1	-5.2257	-5.2442	-2.93578	-2.82291	-6.05789	-1.05651	-3.36424	0.428165	17.983	-2.81502	-2.1368	-6.74242	-5.10811	-1.03104	0	149.106	7.31275
H2AX complex, isolated from cells without IR exposure	HNRNPR	-1.06047	0	0	0	0.789655	0	-0.513116	-0.575376	2.53352	0	0	-0.791824	-0.936639	8.56923	0	28.6723	0.708665
H2AX complex, isolated from cells without IR exposure	HIST2H4B	82.2359	1.257	31.1	-4.2313	-9.09755	-1.69033	-3.38916	-2.94885	4.47256	-2.00127	-3.56778	-4.39893	-6.44127	28.8156	-2.42313	-0.968448	-3.28359
H2AX complex, isolated from cells without IR exposure	SSB	-1.51545	-5.65682	-2.6411	-3.54467	-7.59425	4.42449	9.18003	8.46338	58.1347	-3.15952	-3.18523	-6.57962	-5.33004	-3.55074	-1.43793	38.9881	4.03412
Complex	Protein	CBX1_TopS	CBX3_TopS	CBX5_TopS	CBX7_TopS	CBX8_TopS	MSH2_TopS	MSH3_TopS	MSH6_TopS	PARP1_TopS	RPA1_TopS	RPA2_TopS	RPA3_TopS	XRCC5_TopS	XRCC6_TopS	SSBP1_TopS	SPIN1_TopS	WDR76_TopS
Casein kinase II (beta-dimer, alpha,-dimer)	CSNK2A2	-18.0265	-14.0707	-8.4955	41.7307	665.022	-2.04614	-7.25734	-3.47272	-15.8387	0	0	-18.4625	-2.83344	0	0	-5.76002	46.8078
Casein kinase II (beta-dimer, alpha,-dimer)	CSNK2B	-13.6314	-11.131	3.5923	2.51364	156.765	-3.86163	-9.83711	-9.18883	-5.86362	-4.76297	-2.35123	-17.9746	-9.68745	-7.87791	0	36.5126	164.74
Complex	Protein	CBX1_TopS	CBX3_TopS	CBX5_TopS	CBX7_TopS	CBX8_TopS	MSH2_TopS	MSH3_TopS	MSH6_TopS	PARP1_TopS	RPA1_TopS	RPA2_TopS	RPA3_TopS	XRCC5_TopS	XRCC6_TopS	SSBP1_TopS	SPIN1_TopS	WDR76_TopS
CHIP-HSC70 complex	STUB1	-2.51405	-3.08517	0	0	5.49034	-0.676633	-1.59593	-0.654174	-2.32708	19.97	-1.37776	-3.87301	34.9007	-1.87764	11.7112	-2.32862	7.33924
CHIP-HSC70 complex	HSPA8	-255.787	-226.219	-130.801	-151.942	570.611	-25.8914	-83.9603	139.729	-243.435	295.157	138.079	-292.267	713.355	12.5303	2038.32	-225.592	-154.293
Complex	Protein	CBX1_TopS	CBX3_TopS	CBX5_TopS	CBX7_TopS	CBX8_TopS	MSH2_TopS	MSH3_TopS	MSH6_TopS	PARP1_TopS	RPA1_TopS	RPA2_TopS	RPA3_TopS	XRCC5_TopS	XRCC6_TopS	SSBP1_TopS	SPIN1_TopS	WDR76_TopS
DGCR8-ILF3 complex	DGCR8	0	0	0	0	0	0	0	0	-0.368574	0	0	0	0	0	0	40.7682	-0.440883
DGCR8-ILF3 complex	ILF3	-1.58986	-1.23339	0	-0.696847	-1.40619	0	-0.968838	-0.17679	17.8512	0	0	-1.2407	-0.839238	4.56249	0	33.0947	-0.829904
Complex	Protein	CBX1_TopS	CBX3_TopS	CBX5_TopS	CBX7_TopS	CBX8_TopS	MSH2_TopS	MSH3_TopS	MSH6_TopS	PARP1_TopS	RPA1_TopS	RPA2_TopS	RPA3_TopS	XRCC5_TopS	XRCC6_TopS	SSBP1_TopS	SPIN1_TopS	WDR76_TopS
ILF3-XPO5 complex	XPO5	-1.14497	-0.346999	-0.61872	0.441086	0.0397	-0.206625	2.51133	0.712989	31.5914	0	0	-1.3628	-1.08544	0	0	1.51586	-0.763522
ILF3-XPO5 complex	ILF3	-1.58986	-1.23339	0	-0.696847	-1.40619	0	-0.968838	-0.17679	17.8512	0	0	-1.2407	-0.839238	4.56249	0	33.0947	-0.829904
Complex	Protein	CBX1	CBX3	CBX5	CBX7	CBX8	MSH2	MSH3	MSH6	PARP1	RPA1	RPA2	RPA3	XRCC5	XRCC6	SSBP1	SPIN1	WDR76
PSF-p54(nrb) complex	NONO	1.00764	-3.98862	-1.76878	-2.38605	0	-1.12974	-1.50539	-2.47805	19.4488	-2.19518	-0.991099	-3.65705	-3.59851	-0.251749	-2.51295	114.754	-2.96572
PSF-p54(nrb) complex	SFPQ	0.20325	-2.17229	-0.952383	-1.32559	-3.04979	-0.571798	-0.463851	-1.44993	7.6719	-1.21107	-1.10885	-2.67977	-2.11275	0.818723	-1.3046	72.622	-2.24742
Complex	Protein	CBX1_TopS	CBX3_TopS	CBX5_TopS	CBX7_TopS	CBX8_TopS	MSH2_TopS	MSH3_TopS	MSH6_TopS	PARP1_TopS	RPA1_TopS	RPA2_TopS	RPA3_TopS	XRCC5_TopS	XRCC6_TopS	SSBP1_TopS	SPIN1_TopS	WDR76_TopS
PNUTS-PP1 complex	PPP1R10	0	0	0	0	-0.078729	0	-0.248876	0	1.44021	0	0	0	-0.357867	0	0	21.8093	-0.324648
PNUTS-PP1 complex	PPP1CA	0.242916	32.4181	-0.604048	-0.673582	-0.939886	2.16663	-0.658371	0.363847	2.66639	-0.807611	0	-1.58418	0	1.69898	-0.797147	2.14814	-1.55752
Complex	Protein	CBX1_TopS	CBX3_TopS	CBX5_TopS	CBX7_TopS	CBX8_TopS	MSH2_TopS	MSH3_TopS	MSH6_TopS	PARP1_TopS	RPA1_TopS	RPA2_TopS	RPA3_TopS	XRCC5_TopS	XRCC6_TopS	SSBP1_TopS	SPIN1_TopS	WDR76_TopS
SMC1-SMC3 complex	SMC1A	-0.143965	-1.81992	-0.864631	3.85005	-1.56964	-0.534506	-0.455015	-0.767964	26.0134	0	-0.726974	-1.50673	-1.76822	-0.762704	0	-1.61201	44.3984
SMC1-SMC3 complex	SMC3	-1.48955	-1.55005	-0.380829	5.37254	-2.1427	-0.432804	-1.08007	1.33427	2.67943	-0.660541	-0.890148	-1.98541	-0.841106	-0.99902	0	0.518867	42.1913
Complex	Protein	CBX1_TopS	CBX3_TopS	CBX5_TopS	CBX7_TopS	CBX8_TopS	MSH2_TopS	MSH3_TopS	MSH6_TopS	PARP1_TopS	RPA1_TopS	RPA2_TopS	RPA3_TopS	XRCC5_TopS	XRCC6_TopS	SSBP1_TopS	SPIN1_TopS	WDR76_TopS
Rap1 complex	XRCC5	170.144	-35.3807	-70.4904	-11.7523	-78.6863	-12.9915	-41.7016	-30.6866	68.5683	-53.5527	-74.9324	-146.194	321.562	6328.74	-5.36697	-92.3326	-132.457
Rap1 complex	PARP1	23.1929	-24.2499	-19.4383	-19.1723	-36.4892	-10.2623	-22.2029	-23.053	1214.07	21.3488	-19.7916	-43.1669	-33.0522	111.122	-12.2609	-25.6577	-32.9554
Rap1 complex	XRCC6	-154.057	-56.3321	-82.384	-27.1461	-90.6479	-22.8875	-57.1609	-36.0773	-166.602	76.4974	-92.447	-218.055	9880.23	933.793	-9.96008	-94.6245	-126.485
Complex	Protein	CBX1_TopS	CBX3_TopS	CBX5_TopS	CBX7_TopS	CBX8_TopS	MSH2_TopS	MSH3_TopS	MSH6_TopS	PARP1_TopS	RPA1_TopS	RPA2_TopS	RPA3_TopS	XRCC5_TopS	XRCC6_TopS	SSBP1_TopS	SPIN1_TopS	WDR76_TopS
H2AX complex I	DHX30	-1.1581	-1.01874	0	2.86535	-1.59674	0	-0.783748	-0.607922	47.9429	0	0	-1.3745	0	1.64866	0	-0.101855	1.13831
H2AX complex I	PARP1	23.1929	-24.2499	-19.4383	-19.1723	-36.4892	-10.2623	-22.2029	-23.053	1214.07	21.3488	-19.7916	-43.1669	-33.0522	111.122	-12.2609	-25.6577	-32.9554
H2AX complex I	HSPA5	-73.5503	-47.0566	-42.2979	59.8781	1111.31	-8.02404	-35.8759	-31.7883	-72.3791	-36.1422	-6.6035	-96.3069	9.41173	15.1637	96.4069	-63.3162	-34.2126
Complex	Protein	CBX1_TopS	CBX3_TopS	CBX5_TopS	CBX7_TopS	CBX8_TopS	MSH2_TopS	MSH3_TopS	MSH6_TopS	PARP1_TopS	RPA1_TopS	RPA2_TopS	RPA3_TopS	XRCC5_TopS	XRCC6_TopS	SSBP1_TopS	SPIN1_TopS	WDR76_TopS
Profilin 1 complex	VCP	5.62275	-13.4132	-10.2189	-11.6421	-5.25114	13.9299	26.2579	73.4115	41.5499	-10.0196	-8.62419	-22.7061	-15.1274	-6.42907	85.6271	19.952	-18.7411
Profilin 1 complex	HSPA8	-255.787	-226.219	-130.801	-151.942	570.611	-25.8914	-83.9603	139.729	-243.435	295.157	138.079	-292.267	713.355	12.5303	2038.32	-225.592	-154.293
Profilin 1 complex	CLTC	14.8364	-15.1439	15.2004	-40.849	-61.3536	69.9406	114.023	262.137	-65.8058	-7.9858	-35.5277	14.5475	33.8019	-4.15827	-26.3175	33.8812	-65.2078
Complex	Protein	CBX1_TopS	CBX3_TopS	CBX5_TopS	CBX7_TopS	CBX8_TopS	MSH2_TopS	MSH3_TopS	MSH6_TopS	PARP1_TopS	RPA1_TopS	RPA2_TopS	RPA3_TopS	XRCC5_TopS	XRCC6_TopS	SSBP1_TopS	SPIN1_TopS	WDR76_TopS
Polyadenylation complex (CSTF1, CSTF2, CSTF3, SYMPK CPSF1, CPSF2, CPSF3)	CPSF1	0	-0.662141	0	-0.511243	0.239253	-0.25998	0	-0.529642	-0.652986	-0.47307	0	-1.13597	0	0.060486	0	57.4528	-0.90817
Polyadenylation complex (CSTF1, CSTF2, CSTF3, SYMPK CPSF1, CPSF2, CPSF3)	CSTF3	0	0	-0.145648	0	-0.610998	0	0	0	1.1116	0	0	0	0	0	0.308869	30.2305	0
Polyadenylation complex (CSTF1, CSTF2, CSTF3, SYMPK CPSF1, CPSF2, CPSF3)	CPSF2	2.66916	-2.17312	1.04486	-1.20802	-2.0739	-0.06453	0.740263	-1.95217	-2.83333	-0.788109	-1.31096	0.021603	-0.145941	0.031023	0	55.2138	-2.16243
Complex	Protein	CBX1_TopS	CBX3_TopS	CBX5_TopS	CBX7_TopS	CBX8_TopS	MSH2_TopS	MSH3_TopS	MSH6_TopS	PARP1_TopS	RPA1_TopS	RPA2_TopS	RPA3_TopS	XRCC5_TopS	XRCC6_TopS	SSBP1_TopS	SPIN1_TopS	WDR76_TopS
FCP1-associated protein complex	ERH	-6.74031	-6.10648	-4.11193	-2.58323	85.3679	-2.08488	-4.93151	-5.14492	-3.00845	-4.15992	-4.34215	-8.80127	-6.97526	-2.72553	-3.28513	260.421	-7.15251
FCP1-associated protein complex	WDR77	3.13713	-1.96583	0	-0.632243	-2.49418	0	-1.43283	0.086948	3.21396	0	-1.09804	-2.30163	-1.73653	0	-0.930207	86.3031	-2.29981
FCP1-associated protein complex	PRMT5	8.39721	-3.54909	-2.1949	-2.43014	-4.58918	1.8014	-1.02975	1.30706	-1.50768	-2.00802	-1.49727	-5.00685	-2.33539	-2.50898	-2.22064	121.702	-4.00809
Complex	Protein	CBX1_TopS	CBX3_TopS	CBX5_TopS	CBX7_TopS	CBX8_TopS	MSH2_TopS	MSH3_TopS	MSH6_TopS	PARP1_TopS	RPA1_TopS	RPA2_TopS	RPA3_TopS	XRCC5_TopS	XRCC6_TopS	SSBP1_TopS	SPIN1_TopS	WDR76_TopS
DNA double-strand break end-joining complex	XRCC5	170.144	-35.3807	-70.4904	-11.7523	-78.6863	-12.9915	-41.7016	-30.6866	68.5683	-53.5527	-74.9324	-146.194	321.562	6328.74	-5.36697	-92.3326	-132.457
DNA double-strand break end-joining complex	XRCC4	2.76048	20.615	0	0	0	0	-0.362165	0	0.760473	0	-0.306174	-0.563612	-0.480215	0.972878	0	-0.428143	0
Complex	Protein	CBX1_TopS	CBX3_TopS	CBX5_TopS	CBX7_TopS	CBX8_TopS	MSH2_TopS	MSH3_TopS	MSH6_TopS	PARP1_TopS	RPA1_TopS	RPA2_TopS	RPA3_TopS	XRCC5_TopS	XRCC6_TopS	SSBP1_TopS	SPIN1_TopS	WDR76_TopS
TFIIIC containing-TOP1-SUB1 complex	GTF3C2	4.29742	25.2812	3.4839	-0.741551	0.893998	-0.330347	1.30254	-0.411791	-1.26375	-0.609312	0	-1.34932	0	0	0	-0.999532	-1.23723
TFIIIC containing-TOP1-SUB1 complex	GTF3C1	27.5576	38.6535	7.06512	0.139168	-2.80559	0.427078	-1.49026	-2.14418	0.917669	0	-1.64227	-4.02573	-2.46605	-2.06439	0	-1.07993	-2.71185
TFIIIC containing-TOP1-SUB1 complex	GTF3C4	36.1076	28.7351	8.0639	-0.984552	-1.41517	0	-0.794745	-0.779744	-1.67953	0	0	-2.37406	-1.76656	-1.08687	0	-1.47643	-1.41639
Complex	Protein	CBX1_TopS	CBX3_TopS	CBX5_TopS	CBX7_TopS	CBX8_TopS	MSH2_TopS	MSH3_TopS	MSH6_TopS	PARP1_TopS	RPA1_TopS	RPA2_TopS	RPA3_TopS	XRCC5_TopS	XRCC6_TopS	SSBP1_TopS	SPIN1_TopS	WDR76_TopS
MLL-HCF complex	MEN1	-0.999674	-0.987856	-1.29829	0	0	0	0	0	0	0	233.616	-1.68151	0	0	0	4.9044	-1.56761
MLL-HCF complex	HCFC1	17.1345	11.6032	-1.60718	-0.869002	-6.5913	1.68979	5.519	-0.990886	-3.65374	-2.2783	-1.04726	-0.034354	-4.47807	-2.54065	-2.93013	34.2048	0.600668
MLL-HCF complex	RBBP5	2.75915	-0.611199	0.055329	-0.309403	0	0	0	-0.346202	0	-0.347577	0	0	-0.528142	-0.39889	0	35.6089	-0.563648
Complex	Protein	CBX1_TopS	CBX3_TopS	CBX5_TopS	CBX7_TopS	CBX8_TopS	MSH2_TopS	MSH3_TopS	MSH6_TopS	PARP1_TopS	RPA1_TopS	RPA2_TopS	RPA3_TopS	XRCC5_TopS	XRCC6_TopS	SSBP1_TopS	SPIN1_TopS	WDR76_TopS
Menin-associated histone methyltransferase complex	DPY30	7.23443	0.188994	-1.50484	-1.55954	-3.88863	0	-1.65974	0	-1.65755	-1.44502	-1.17946	-3.27321	-0.892277	-0.899189	0	102.178	-2.82774
Menin-associated histone methyltransferase complex	MEN1	-0.999674	-0.987856	-1.29829	0	0	0	0	0	0	0	233.616	-1.68151	0	0	0	4.9044	-1.56761
Menin-associated histone methyltransferase complex	RBBP5	2.75915	-0.611199	0.055329	-0.309403	0	0	0	-0.346202	0	-0.347577	0	0	-0.528142	-0.39889	0	35.6089	-0.563648
Complex	Protein	CBX1_TopS	CBX3_TopS	CBX5_TopS	CBX7_TopS	CBX8_TopS	MSH2_TopS	MSH3_TopS	MSH6_TopS	PARP1_TopS	RPA1_TopS	RPA2_TopS	RPA3_TopS	XRCC5_TopS	XRCC6_TopS	SSBP1_TopS	SPIN1_TopS	WDR76_TopS
ASCOM complex	TUBA4A	-12.2219	-10.6735	-5.41627	23.5441	-13.3983	0.043192	-0.919314	56.5985	-11.4814	55.1672	138.613	-12.9137	44.538	-7.74177	-2.99702	-10.4276	-11.9286
ASCOM complex	TUBB	-201.987	-195.863	-111.221	78.6719	-147.694	9.03552	263.649	696.836	-191.123	290.183	1328.97	-165.094	232.791	8.03635	-114.01	-176.996	216.114
Complex	Protein	CBX1_TopS	CBX3_TopS	CBX5_TopS	CBX7_TopS	CBX8_TopS	MSH2_TopS	MSH3_TopS	MSH6_TopS	PARP1_TopS	RPA1_TopS	RPA2_TopS	RPA3_TopS	XRCC5_TopS	XRCC6_TopS	SSBP1_TopS	SPIN1_TopS	WDR76_TopS
Oligosaccharyltransferase complex (Stt3B variant)	RPN1	0.740698	3.96103	-2.58177	-2.44283	-6.66532	10.911	66.3558	-1.17898	22.0502	-1.59263	0	-5.8898	-3.35725	-3.11149	0	23.535	-3.71563
Oligosaccharyltransferase complex (Stt3B variant)	RPN2	2.43108	-4.45409	-2.8072	-2.64894	-4.39389	2.99232	43.1086	5.80971	30.5684	-2.94523	-1.69317	-6.28144	-4.39836	-1.01013	0	18.3811	-5.26706
Oligosaccharyltransferase complex (Stt3B variant)	STT3B	-0.059982	-0.533336	-0.407085	-0.444535	-0.435419	0.518798	24.7513	-0.463769	-0.586277	0	0	-0.869134	0	0.394029	0	4.46313	0
Complex	Protein	CBX1_TopS	CBX3_TopS	CBX5_TopS	CBX7_TopS	CBX8_TopS	MSH2_TopS	MSH3_TopS	MSH6_TopS	PARP1_TopS	RPA1_TopS	RPA2_TopS	RPA3_TopS	XRCC5_TopS	XRCC6_TopS	SSBP1_TopS	SPIN1_TopS	WDR76_TopS
60S APC containing complex	TUBA1B	-14.5666	-13.8445	-7.33653	34.3543	-11.3182	14.9445	5.98769	68.8491	-13.6416	54.4564	125.505	-16.5661	20.0392	-9.29614	-6.64773	-12.0116	-13.3678
60S APC containing complex	TUBA1C	-76.4773	-91.7683	-54.0032	-1.18118	-76.4478	0.959029	53.2988	455.011	-95.3592	404.254	503.558	-98.9507	437.505	54.2576	-35.5186	-88.8213	-38.1031
Complex	Protein	CBX1_TopS	CBX3_TopS	CBX5_TopS	CBX7_TopS	CBX8_TopS	MSH2_TopS	MSH3_TopS	MSH6_TopS	PARP1_TopS	RPA1_TopS	RPA2_TopS	RPA3_TopS	XRCC5_TopS	XRCC6_TopS	SSBP1_TopS	SPIN1_TopS	WDR76_TopS
Emerin complex 32	EMD	4.24052	0	-1.73405	-0.982209	-2.64693	-0.972335	-1.90293	-2.32065	1.75105	5.17349	-2.13177	3.11733	-3.45163	155.256	0	-2.62073	-1.85811
Emerin complex 32	LMNB1	9.54893	-3.8568	-2.67436	0	-5.87932	-0.703637	-1.77998	0.431453	88.3526	-2.22447	-2.10108	-0.030298	-4.92605	67.6283	-1.42051	-3.50784	-2.70255
Emerin complex 32	TRIM28	3291.68	9055.91	4146.08	-57.6159	-339.554	-76.6104	-81.3727	-74.207	-143.077	-27.9505	-24.7031	498.977	-52.8909	-37.942	-67.1373	-157.698	-240.724
Emerin complex 32	CHD4	237.625	119.107	0.643207	-6.68889	-14.9459	0.375006	-4.97308	-4.32804	-8.35369	-2.79482	-2.16469	-13.5001	-7.46987	-6.99109	-5.36924	-5.73395	-11.1094
Emerin complex 32	DPY30	7.23443	0.188994	-1.50484	-1.55954	-3.88863	0	-1.65974	0	-1.65755	-1.44502	-1.17946	-3.27321	-0.892277	-0.899189	0	102.178	-2.82774
Emerin complex 32	HIST1H3D	254.851	-3.19095	40.5794	0	0	0	0	0	-2.19728	0	-1.05121	-4.26836	0	0	0	0	0.087564
Complex	Protein	CBX1_TopS	CBX3_TopS	CBX5_TopS	CBX7_TopS	CBX8_TopS	MSH2_TopS	MSH3_TopS	MSH6_TopS	PARP1_TopS	RPA1_TopS	RPA2_TopS	RPA3_TopS	XRCC5_TopS	XRCC6_TopS	SSBP1_TopS	SPIN1_TopS	WDR76_TopS
ASF1-interacting protein complex	CHAF1A	117.398	217.241	739.537	0	0	0	0	0	-10.2232	0	0	166.628	0	0	0	0	0
ASF1-interacting protein complex	HIST1H3D	254.851	-3.19095	40.5794	0	0	0	0	0	-2.19728	0	-1.05121	-4.26836	0	0	0	0	0.087564
ASF1-interacting protein complex	HIRA	100.267	27.5648	7.02347	0	0	0	0	0	0	0	-0.782105	-2.72015	0	0	0	-1.38001	0
ASF1-interacting protein complex	CHAF1B	470.85	433.082	471.767	0	0	0	0	-1.6785	-6.3268	0	0	83.2308	0	-1.67324	0	-1.77645	-1.83799
Complex	Protein	CBX1_TopS	CBX3_TopS	CBX5_TopS	CBX7_TopS	CBX8_TopS	MSH2_TopS	MSH3_TopS	MSH6_TopS	PARP1_TopS	RPA1_TopS	RPA2_TopS	RPA3_TopS	XRCC5_TopS	XRCC6_TopS	SSBP1_TopS	SPIN1_TopS	WDR76_TopS
SF3b complex	SF3B4	-0.787283	-0.647101	-0.484588	0	0	0.363792	-0.490197	0.109385	-0.637946	0	-0.473612	-0.73105	-0.815091	-0.509342	0	58.5357	-0.886103
SF3b complex	SF3B1	-2.30644	-2.47583	0.525598	-1.77414	-4.12363	-0.342702	4.80764	3.24766	2.17662	-1.27282	-1.30399	-3.74614	-2.84055	7.56714	0	53.8608	-0.264299
SF3b complex	SF3B2	-1.57866	-1.69437	-0.91043	-1.272	-2.6949	-0.266946	4.2282	5.67336	-1.94752	-1.12716	-0.757507	-0.635839	-1.93005	-0.800716	0	69.7508	-2.16551
Complex	Protein	CBX1_TopS	CBX3_TopS	CBX5_TopS	CBX7_TopS	CBX8_TopS	MSH2_TopS	MSH3_TopS	MSH6_TopS	PARP1_TopS	RPA1_TopS	RPA2_TopS	RPA3_TopS	XRCC5_TopS	XRCC6_TopS	SSBP1_TopS	SPIN1_TopS	WDR76_TopS
Emerin complex 52	EMD	4.24052	0	-1.73405	-0.982209	-2.64693	-0.972335	-1.90293	-2.32065	1.75105	5.17349	-2.13177	3.11733	-3.45163	155.256	0	-2.62073	-1.85811
Emerin complex 52	LMNB1	9.54893	-3.8568	-2.67436	0	-5.87932	-0.703637	-1.77998	0.431453	88.3526	-2.22447	-2.10108	-0.030298	-4.92605	67.6283	-1.42051	-3.50784	-2.70255
Emerin complex 52	HNRNPL	-2.36953	-2.28681	-1.1351	-1.44931	-3.23202	-0.684227	0.672863	-1.53173	7.66316	0	0	-2.65577	-2.15169	47.9444	0	29.2942	-2.42923
Emerin complex 52	ILF3	-1.58986	-1.23339	0	-0.696847	-1.40619	0	-0.968838	-0.17679	17.8512	0	0	-1.2407	-0.839238	4.56249	0	33.0947	-0.829904
Emerin complex 52	C1QBP	-22.201	-15.2099	-11.7758	-18.5476	47.1943	17.7557	20.6243	76.3413	-20.8133	-17.1817	-18.5204	-28.2378	-30.3501	-17.6315	-6.733	362.201	-28.5376
Complex	Protein	CBX1_TopS	CBX3_TopS	CBX5_TopS	CBX7_TopS	CBX8_TopS	MSH2_TopS	MSH3_TopS	MSH6_TopS	PARP1_TopS	RPA1_TopS	RPA2_TopS	RPA3_TopS	XRCC5_TopS	XRCC6_TopS	SSBP1_TopS	SPIN1_TopS	WDR76_TopS
TIP49-TIP48-BAF53 complex	RUVBL1	-6.27635	-6.56669	-3.38514	-4.28881	-2.165	4.98714	4.68022	13.7229	5.91033	-1.75334	0.553422	-5.99648	26.1798	4.03809	-3.58486	3.96675	-0.569172
TIP49-TIP48-BAF53 complex	ACTL6A	0.799602	0.672619	24.6884	-1.4078	-3.13151	0.206804	6.20317	0.292957	-1.31051	0	0	10.4566	-1.97737	-1.37961	0	5.56879	-2.39039
Complex	Protein	CBX1_TopS	CBX3_TopS	CBX5_TopS	CBX7_TopS	CBX8_TopS	MSH2_TopS	MSH3_TopS	MSH6_TopS	PARP1_TopS	RPA1_TopS	RPA2_TopS	RPA3_TopS	XRCC5_TopS	XRCC6_TopS	SSBP1_TopS	SPIN1_TopS	WDR76_TopS
Casein kinase II (beta-dimer, alpha-dimer)	CSNK2B	-13.6314	-11.131	3.5923	2.51364	156.765	-3.86163	-9.83711	-9.18883	-5.86362	-4.76297	-2.35123	-17.9746	-9.68745	-7.87791	0	36.5126	164.74
Casein kinase II (beta-dimer, alpha-dimer)	CSNK2A1	-31.6321	-22.1883	-18.1521	18.4235	1153.47	-3.26116	-14.3724	-6.75401	-27.5938	0	0	-37.8404	-4.44213	-6.72245	-2.34356	11.843	106.211
Complex	Protein	CBX1_TopS	CBX3_TopS	CBX5_TopS	CBX7_TopS	CBX8_TopS	MSH2_TopS	MSH3_TopS	MSH6_TopS	PARP1_TopS	RPA1_TopS	RPA2_TopS	RPA3_TopS	XRCC5_TopS	XRCC6_TopS	SSBP1_TopS	SPIN1_TopS	WDR76_TopS
STAT6-p100-RHA complex	DHX9	-8.54069	-9.13612	-5.04279	-1.70663	95.7619	-0.733669	-2.01067	-6.12691	72.3064	-5.04058	-3.63727	-11.716	-7.46112	1.25969	0	44.975	-3.66062
STAT6-p100-RHA complex	SND1	-1.22118	0	0	-0.715419	-1.55642	0.434736	1.29451	0.560566	20.1489	-0.566504	-0.582086	-0.71996	-1.05295	0.602648	0	9.48997	-0.937566
Complex	Protein	CBX1_TopS	CBX3_TopS	CBX5_TopS	CBX7_TopS	CBX8_TopS	MSH2_TopS	MSH3_TopS	MSH6_TopS	PARP1_TopS	RPA1_TopS	RPA2_TopS	RPA3_TopS	XRCC5_TopS	XRCC6_TopS	SSBP1_TopS	SPIN1_TopS	WDR76_TopS
Heterotrimeric G protein complex (GNG2, GNB1, GNAS)	GNB1	-1.28274	-1.25911	0	-0.132457	-2.05564	-0.458441	-0.661274	0	94.7489	0	-0.687113	-1.42701	0	0	0	6.75927	-1.67275
Heterotrimeric G protein complex (GNG2, GNB1, GNAS)	GNAS	0	-0.468167	0	0	0	0	-0.239241	-0.209239	43.4314	0	-0.294678	0	0	0	0	0	0
Heterotrimeric G protein complex (GNG2, GNB1, GNAS)	GNAS	0	-0.462267	0	0	0	0	-0.227441	-0.197439	42.5448	0	-0.288778	0	0	0	0	0	0
Complex	Protein	CBX1_TopS	CBX3_TopS	CBX5_TopS	CBX7_TopS	CBX8_TopS	MSH2_TopS	MSH3_TopS	MSH6_TopS	PARP1_TopS	RPA1_TopS	RPA2_TopS	RPA3_TopS	XRCC5_TopS	XRCC6_TopS	SSBP1_TopS	SPIN1_TopS	WDR76_TopS
MutS-alpha-PK-zeta complex	MSH2	-19.1595	-2.23641	-5.04394	-11.1389	-19.4588	1031.92	6694.18	849.548	-24.5735	-5.04339	-2.06292	-20.1694	-18.875	-9.00836	0	-10.8726	-20.4108
MutS-alpha-PK-zeta complex	MSH6	-7.69068	-2.82323	0	-10.0154	-6.10796	972.1	-3.47689	649.502	-4.68565	0	-7.69048	-10.7797	-11.3594	-4.84213	0	0	-17.4906
Complex	Protein	CBX1_TopS	CBX3_TopS	CBX5_TopS	CBX7_TopS	CBX8_TopS	MSH2_TopS	MSH3_TopS	MSH6_TopS	PARP1_TopS	RPA1_TopS	RPA2_TopS	RPA3_TopS	XRCC5_TopS	XRCC6_TopS	SSBP1_TopS	SPIN1_TopS	WDR76_TopS
N-NOS-CHIP-HSP70-1 complex	STUB1	-2.51405	-3.08517	0	0	5.49034	-0.676633	-1.59593	-0.654174	-2.32708	19.97	-1.37776	-3.87301	34.9007	-1.87764	11.7112	-2.32862	7.33924
N-NOS-CHIP-HSP70-1 complex	HSPA1A	-413.033	-335.24	-228.613	-215.485	1401.16	-99.4812	-54.3643	524.638	-394.906	391.229	61.7441	-509.388	850.872	-91.7222	2818.1	-356.246	-11.395
Complex	Protein	CBX1_TopS	CBX3_TopS	CBX5_TopS	CBX7_TopS	CBX8_TopS	MSH2_TopS	MSH3_TopS	MSH6_TopS	PARP1_TopS	RPA1_TopS	RPA2_TopS	RPA3_TopS	XRCC5_TopS	XRCC6_TopS	SSBP1_TopS	SPIN1_TopS	WDR76_TopS
LRRK2-CHIP-HSP90 complex	HSP90AB1	-39.4065	-44.1155	-22.6401	-28.0723	10.2063	25.041	29.6335	117.285	55.2611	-8.09117	-26.65	-59.1661	86.816	-5.10433	268.738	-22.5987	-38.2114
LRRK2-CHIP-HSP90 complex	STUB1	-2.51405	-3.08517	0	0	5.49034	-0.676633	-1.59593	-0.654174	-2.32708	19.97	-1.37776	-3.87301	34.9007	-1.87764	11.7112	-2.32862	7.33924
Complex	Protein	CBX1_TopS	CBX3_TopS	CBX5_TopS	CBX7_TopS	CBX8_TopS	MSH2_TopS	MSH3_TopS	MSH6_TopS	PARP1_TopS	RPA1_TopS	RPA2_TopS	RPA3_TopS	XRCC5_TopS	XRCC6_TopS	SSBP1_TopS	SPIN1_TopS	WDR76_TopS
TOP1-PSF-P54 complex	NONO	1.00764	-3.98862	-1.76878	-2.38605	0	-1.12974	-1.50539	-2.47805	19.4488	-2.19518	-0.991099	-3.65705	-3.59851	-0.251749	-2.51295	114.754	-2.96572
TOP1-PSF-P54 complex	SFPQ	0.20325	-2.17229	-0.952383	-1.32559	-3.04979	-0.571798	-0.463851	-1.44993	7.6719	-1.21107	-1.10885	-2.67977	-2.11275	0.818723	-1.3046	72.622	-2.24742
Complex	Protein	CBX1_TopS	CBX3_TopS	CBX5_TopS	CBX7_TopS	CBX8_TopS	MSH2_TopS	MSH3_TopS	MSH6_TopS	PARP1_TopS	RPA1_TopS	RPA2_TopS	RPA3_TopS	XRCC5_TopS	XRCC6_TopS	SSBP1_TopS	SPIN1_TopS	WDR76_TopS
PPP2CA-PPP2R1A-PPP2R3A complex	PPP2CA	5.10405	16.0335	10.4471	-1.86801	-2.48998	-0.401878	-1.22087	-1.92598	-2.83734	-1.29255	-1.25376	-3.03531	-2.92931	33.3087	1.59194	-2.60759	-3.11329
PPP2CA-PPP2R1A-PPP2R3A complex	PPP2R1A	25.8647	53.6289	22.7367	-3.753	-8.51715	-1.79545	-2.92335	-3.41342	1.43421	-2.86552	-3.33571	-5.74202	-5.01967	33.2323	0.290868	-5.37004	-6.13015
Complex	Protein	CBX1_TopS	CBX3_TopS	CBX5_TopS	CBX7_TopS	CBX8_TopS	MSH2_TopS	MSH3_TopS	MSH6_TopS	PARP1_TopS	RPA1_TopS	RPA2_TopS	RPA3_TopS	XRCC5_TopS	XRCC6_TopS	SSBP1_TopS	SPIN1_TopS	WDR76_TopS
AHNAK	AHNAK	355.368	436.627	0	0	0	0	0	0	-9.7234	-6.30171	0	0	0	0	0	0	0
XRCC4	XRCC4	2.76048	20.615	0	0	0	0	-0.362165	0	0.760473	0	-0.306174	-0.563612	-0.480215	0.972878	0	-0.428143	0
Complex	Protein	CBX1_TopS	CBX3_TopS	CBX5_TopS	CBX7_TopS	CBX8_TopS	MSH2_TopS	MSH3_TopS	MSH6_TopS	PARP1_TopS	RPA1_TopS	RPA2_TopS	RPA3_TopS	XRCC5_TopS	XRCC6_TopS	SSBP1_TopS	SPIN1_TopS	WDR76_TopS
CAND1-CUL4B-RBX1 complex	CUL4B	0.013326	-0.22597	0	-0.484017	-1.15235	0	-0.45364	-0.502416	30.9083	0	0	0	-0.79072	-0.497156	0.721388	2.73515	-0.627177
CAND1-CUL4B-RBX1 complex	CAND1	1.21274	-2.01701	-0.931846	-1.32911	-2.53392	-0.543112	4.45658	-0.957019	44.5568	-0.756202	-0.771784	-2.26511	-1.89868	-1.32393	-0.494746	6.69003	-1.04384
Complex	Protein	CBX1_TopS	CBX3_TopS	CBX5_TopS	CBX7_TopS	CBX8_TopS	MSH2_TopS	MSH3_TopS	MSH6_TopS	PARP1_TopS	RPA1_TopS	RPA2_TopS	RPA3_TopS	XRCC5_TopS	XRCC6_TopS	SSBP1_TopS	SPIN1_TopS	WDR76_TopS
EIF3 complex (EIF3B, EIF3G, EIF3I)	EIF3I	-0.994023	-4.09513	-1.38954	-3.3028	-3.61395	2.53377	30.2717	10.3634	-4.20426	-2.78376	-2.98191	-3.4615	3.51037	-0.375645	-2.97083	26.8199	-3.90522
EIF3 complex (EIF3B, EIF3G, EIF3I)	EIF3B	3.86806	-5.51284	2.47738	-7.71507	-8.40993	20.7612	30.4357	44.3448	-11.414	-3.1449	-7.16505	-10.8924	-1.22566	2.0838	-7.12704	27.3291	-7.99172
Complex	Protein	CBX1_TopS	CBX3_TopS	CBX5_TopS	CBX7_TopS	CBX8_TopS	MSH2_TopS	MSH3_TopS	MSH6_TopS	PARP1_TopS	RPA1_TopS	RPA2_TopS	RPA3_TopS	XRCC5_TopS	XRCC6_TopS	SSBP1_TopS	SPIN1_TopS	WDR76_TopS
ASF1-histone containing complex	NASP	8.27922	-2.50234	-1.32319	0	-3.24663	0.878591	11.7677	-1.54837	53.263	-1.55699	0	-2.92209	-2.65863	-1.75387	0.914083	0.983452	-2.03223
ASF1-histone containing complex	HIST1H3D	254.851	-3.19095	40.5794	0	0	0	0	0	-2.19728	0	-1.05121	-4.26836	0	0	0	0	0.087564
ASF1-histone containing complex	CHAF1B	470.85	433.082	471.767	0	0	0	0	-1.6785	-6.3268	0	0	83.2308	0	-1.67324	0	-1.77645	-1.83799
Complex	Protein	CBX1_TopS	CBX3_TopS	CBX5_TopS	CBX7_TopS	CBX8_TopS	MSH2_TopS	MSH3_TopS	MSH6_TopS	PARP1_TopS	RPA1_TopS	RPA2_TopS	RPA3_TopS	XRCC5_TopS	XRCC6_TopS	SSBP1_TopS	SPIN1_TopS	WDR76_TopS
MASH1 promoter-coactivator complex	PARP1	23.1929	-24.2499	-19.4383	-19.1723	-36.4892	-10.2623	-22.2029	-23.053	1214.07	21.3488	-19.7916	-43.1669	-33.0522	111.122	-12.2609	-25.6577	-32.9554
MASH1 promoter-coactivator complex	HIST2H3D	224.804	-4.2009	46.3242	0	0	0	0	0	-2.15989	0	0	-3.34694	0	0	0	-1.18034	8.76718
MASH1 promoter-coactivator complex	H3F3B	92.9709	-2.45361	-0.257171	0	0	0	0	0	2.42783	0	-0.902011	-3.37318	-1.06699	0	0	10.2568	39.4686
MASH1 promoter-coactivator complex	HIST1H3D	254.851	-3.19095	40.5794	0	0	0	0	0	-2.19728	0	-1.05121	-4.26836	0	0	0	0	0.087564
MASH1 promoter-coactivator complex	HIST2H4B	82.2359	1.257	31.1	-4.2313	-9.09755	-1.69033	-3.38916	-2.94885	4.47256	-2.00127	-3.56778	-4.39893	-6.44127	28.8156	-2.42313	-0.968448	-3.28359
Complex	Protein	CBX1_TopS	CBX3_TopS	CBX5_TopS	CBX7_TopS	CBX8_TopS	MSH2_TopS	MSH3_TopS	MSH6_TopS	PARP1_TopS	RPA1_TopS	RPA2_TopS	RPA3_TopS	XRCC5_TopS	XRCC6_TopS	SSBP1_TopS	SPIN1_TopS	WDR76_TopS
CF IIAm complex (Cleavage factor IIAm complex)	PTBP1	-2.92909	-3.42298	-1.87468	-2.11551	-4.04074	-0.954537	-1.97614	-2.27866	59.3408	-0.921407	-1.41188	-4.15818	-3.02832	4.34165	0	68.4266	3.68593
CF IIAm complex (Cleavage factor IIAm complex)	TJP1	-0.809114	0	0	0	-1.62265	0	-0.679798	0	117.89	0	0	0	0	0	0	-1.06341	-1.18649
CF IIAm complex (Cleavage factor IIAm complex)	TJP1	-1.12946	0	0	0	-4.50573	0	-1.00014	0	337.233	0	0	0	0	0	0	-1.70409	-1.82718
CF IIAm complex (Cleavage factor IIAm complex)	SFPQ	0.20325	-2.17229	-0.952383	-1.32559	-3.04979	-0.571798	-0.463851	-1.44993	7.6719	-1.21107	-1.10885	-2.67977	-2.11275	0.818723	-1.3046	72.622	-2.24742
CF IIAm complex (Cleavage factor IIAm complex)	CAPRIN1	0	-0.708501	0	0	0	0	-0.304794	-0.452801	37.4576	0	0	-0.8764	0	0	0	8.95639	-0.762501

## Sheet: in Multiple Complexes
Supplementary Data 3D. Known Complexes within the Human DNA Repair Dataset: Scattered distribution of positive TopS values for proteinsbelonging to multiple complexes
Complexes	Protein	CBX1_TopS	CBX3_TopS	CBX5_TopS	CBX7_TopS	CBX8_TopS	MSH2_TopS	MSH3_TopS	MSH6_TopS	PARP1_TopS	RPA1_TopS	RPA2_TopS	RPA3_TopS	XRCC5_TopS	XRCC6_TopS	SSBP1_TopS	SPIN1_TopS	WDR76_TopS
CTCF-nucleophosmin-PARP-HIS-KPNA-LMNA-TOP complex; Emerin complex 24; Emerin architectural complex	LMNA	1.65877	0	-0.468961	0	-0.75209	0	0	-0.546271	16.8869	0.444337	0	-1.03414	0	24.0167	0	-0.707812	0
CTCF-nucleophosmin-PARP-HIS-KPNA-LMNA-TOP complex; Emerin complex 24; Emerin architectural complex	LMNA	0.767585	0	-0.590486	0	-0.833107	0	0	-0.708305	-0.419359	0.039254	0	6.78273	0	52.7489	0	-0.950862	0
C complex spliceosome; CDC5L complex; Spliceosome; 17S U2 snRNP; 18S U11/U12 snRNP; SF3b complex	SF3B2	-1.57866	-1.69437	-0.91043	-1.272	-2.6949	-0.266946	4.2282	5.67336	-1.94752	-1.12716	-0.757507	-0.635839	-1.93005	-0.800716	0	69.7508	-2.16551
CDC5L complex; Spliceosome; 17S U2 snRNP; 18S U11/U12 snRNP; SF3b complex	SF3B4	-0.787283	-0.647101	-0.484588	0	0	0.363792	-0.490197	0.109385	-0.637946	0	-0.473612	-0.73105	-0.815091	-0.509342	0	58.5357	-0.886103
Ribosome, cytoplasmic; 40S ribosomal subunit, cytoplasmic; 40S ribosomal subunit, cytoplasmic	RPS27A	-9.2655	-6.12781	-5.76267	-6.21549	-13.8041	24.744	-2.36849	6.01248	-9.03483	7.77792	20.6056	-12.1359	87.2961	25.3042	34.4231	-4.76876	-11.0344
CDC5L complex; CEN complex; HCF-1 complex; BCOR complex; CHIP-HSC70 complex; Profilin 1 complex	HSPA8	-255.787	-226.219	-130.801	-151.942	570.611	-25.8914	-83.9603	139.729	-243.435	295.157	138.079	-292.267	713.355	12.5303	2038.32	-225.592	-154.293
C complex spliceosome; CDC5L complex; Spliceosome; 17S U2 snRNP; 18S U11/U12 snRNP; SF3b complex; 17S U2 snRNP	SNRPA1	-1.01679	-0.924534	0	-0.542419	-0.686838	-0.120213	-0.454882	-0.583841	0.071886	-0.414122	-0.577557	-0.900403	-0.955818	0.250174	0	40.293	-0.720316
CDC5L complex; DNA-PK-Ku-eIF2-NF90-NF45 complex; NCOA6-DNA-PK-Ku-PARP1 complex; DHX9-ADAR-vigilin-DNA-PK-Ku antigen complex; Vigilin-DNA-PK-Ku antigen complex; MGC1-DNA-PKcs-Ku complex	PRKDC	177.524	-55.5002	-29.7422	40.2372	-80.8593	2.10238	-12.6487	12.3802	-20.4548	-16.501	-17.3649	-49.3083	507.807	55.8859	0	-27.955	-26.5615
Ribosome, cytoplasmic; 40S ribosomal subunit, cytoplasmic	RPS27A	-9.2655	-6.12781	-5.76267	-6.21549	-13.8041	24.744	-2.36849	6.01248	-9.03483	7.77792	20.6056	-12.1359	87.2961	25.3042	34.4231	-4.76876	-11.0344
CEN complex; DGCR8 multiprotein complex; SNW1 complex; HCF-1 complex; H2AX complex, isolated from cells without IR exposure; H2AX complex I	HSPA5	-73.5503	-47.0566	-42.2979	59.8781	1111.31	-8.02404	-35.8759	-31.7883	-72.3791	-36.1422	-6.6035	-96.3069	9.41173	15.1637	96.4069	-63.3162	-34.2126
Nop56p-associated pre-rRNA complex; DGCR8 multiprotein complex; TLE1 corepressor complex (MASH1 promoter-corepressor complex); DGCR8-NCL complex	NCL	-30.6225	-28.0658	-16.6334	-14.5434	-41.7792	-4.21913	-3.37923	0.667262	1091.69	-9.96095	-15.9888	-37.9922	-23.6805	17.5784	-17.9614	-9.09225	-28.8889
DNA-PK-Ku-eIF2-NF90-NF45 complex; 53BP1-containing complex; WRN-Ku70-Ku80-PARP1 complex; NCOA6-DNA-PK-Ku-PARP1 complex; DHX9-ADAR-vigilin-DNA-PK-Ku antigen complex; PCNA-KU antigen complex; Ku70/Ku86/Werner complex; Casein kinase II complex; Vigilin-DNA-PK-Ku antigen complex; MGC1-DNA-PKcs-Ku complex; Mis12 centromere complex; DNA double-strand break end-joining complex; TRF2-Ku complex; Ku antig…	XRCC5	170.144	-35.3807	-70.4904	-11.7523	-78.6863	-12.9915	-41.7016	-30.6866	68.5683	-53.5527	-74.9324	-146.194	321.562	6328.74	-5.36697	-92.3326	-132.457
CEN complex; MLL1-WDR5 complex; Polycomb repressive complex 1 (PRC1, hPRC-H); BCOR complex; hPRC1L complex	RNF2	-15.056	-14.3569	-5.49592	266.375	618.087	0	-6.26132	-1.46081	-9.07024	0	0	-6.48004	-3.6558	-5.14979	-5.02898	-13.0778	-12.7149
MLL1-WDR5 complex; HCF-1 complex; TLE1 corepressor complex (MASH1 promoter-corepressor complex)	HSPA4	-60.1005	-59.0614	-33.4158	-34.5964	215.244	-1.99894	-35.5581	22.6636	-57.4062	40.0581	13.0199	-75.6315	176.188	-3.14907	949.951	-52.7304	-61.8161
MLL1-WDR5 complex; TIP49-TIP48-BAF53 complex	RUVBL1	-6.27635	-6.56669	-3.38514	-4.28881	-2.165	4.98714	4.68022	13.7229	5.91033	-1.75334	0.553422	-5.99648	26.1798	4.03809	-3.58486	3.96675	-0.569172
Spliceosome; CEN complex	SRRT	-1.80838	-1.78474	-1.94929	-2.0417	-3.84945	0	-2.1753	0	-3.43672	0	0	-2.5235	-1.11492	-1.85838	-1.24556	319.169	-2.35265
CEN complex; SNW1 complex; Ubiquitin E3 ligase (AHR, ARNT, DDB1, TBL3, CUL4B, RBX1)	DDB1	13.0293	-1.88175	-2.39422	-0.453206	-5.22855	-1.2434	3.59147	-0.839588	27.6567	-2.1446	-2.46303	-5.30028	-2.64638	-2.71385	-1.98967	4.77921	17.9884
Nop56p-associated pre-rRNA complex; CEN complex; TNF-alpha/NF-kappa B signaling complex 6; FIB-associated protein complex	FBL	-1.16479	-0.801625	0	-0.014634	0	0	0	0	15.9622	0	0	-0.885575	0	0	0	50.406	9.79717
RC complex during G2/M-phase of cell cycle; RC complex during S-phase of cell cycle	CCNA2	0	0	0	76.3006	-0.688127	0	0	0	0	0	0	0	0	0	0	0	-0.737341
CDC5L complex; SNW1 complex; CF IIAm complex (Cleavage factor IIAm complex); PSF-p54(nrb) complex; TOP1-PSF-P54 complex	SFPQ	0.20325	-2.17229	-0.952383	-1.32559	-3.04979	-0.571798	-0.463851	-1.44993	7.6719	-1.21107	-1.10885	-2.67977	-2.11275	0.818723	-1.3046	72.622	-2.24742
CEN complex; SNW1 complex; Ubiquitin E3 ligase (AHR, ARNT, DDB1, TBL3, CUL4B, RBX1)	DDB1	13.0293	-1.88175	-2.39422	-0.453206	-5.22855	-1.2434	3.59147	-0.839588	27.6567	-2.1446	-2.46303	-5.30028	-2.64638	-2.71385	-1.98967	4.77921	17.9884
SNW1 complex; BASC (Ab 80) complex (BRCA1-associated genome surveillance complex); BASC complex (BRCA1-associated genome surveillance complex); PCNA-MutS-alpha-DNA initial complex; MSH2/6-BLM-p53-RAD51 complex; MutS-alpha-PK-zeta complex	MSH2	-19.1595	-2.23641	-5.04394	-11.1389	-19.4588	1031.92	6694.18	849.548	-24.5735	-5.04339	-2.06292	-20.1694	-18.875	-9.00836	0	-10.8726	-20.4108
MLL1-WDR5 complex; HCF-1 complex; MLL-HCF complex	HCFC1	17.1345	11.6032	-1.60718	-0.869002	-6.5913	1.68979	5.519	-0.990886	-3.65374	-2.2783	-1.04726	-0.034354	-4.47807	-2.54065	-2.93013	34.2048	0.600668
HCF-1 complex; Histone H3.1 complex; Histone H3.3 complex; Chromatin assembly complex (CAF-1 complex)	RBBP4	135.29	77.7259	223.913	-2.20296	-6.00948	-3.13971	-7.37283	-4.52204	-10.0715	-5.92252	-5.19775	7.16777	-4.6922	-2.93839	0	-8.24943	-9.62235
C complex spliceosome; Spliceosome	DDX41	0	-0.5853	0	-0.204594	44.8991	0	0	0	1.40637	0	0	0	-0.576794	0	0	-0.550758	-0.612299
Nop56p-associated pre-rRNA complex; Spliceosome; DGCR8 multiprotein complex; Toposome; DHX9-ADAR-vigilin-DNA-PK-Ku antigen complex; GammaH2AFX-NDHII-Ku70-DNA complex; STAT6-p100-RHA complex	DHX9	-8.54069	-9.13612	-5.04279	-1.70663	95.7619	-0.733669	-2.01067	-6.12691	72.3064	-5.04058	-3.63727	-11.716	-7.46112	1.25969	0	44.975	-3.66062
MLL1-WDR5 complex; HCF-1 complex; TLE1 corepressor complex (MASH1 promoter-corepressor complex)	HSPA4	-60.1005	-59.0614	-33.4158	-34.5964	215.244	-1.99894	-35.5581	22.6636	-57.4062	40.0581	13.0199	-75.6315	176.188	-3.14907	949.951	-52.7304	-61.8161
Emerin complex 24; Emerin complex 52; FIB-associated protein complex	C1QBP	-22.201	-15.2099	-11.7758	-18.5476	47.1943	17.7557	20.6243	76.3413	-20.8133	-17.1817	-18.5204	-28.2378	-30.3501	-17.6315	-6.733	362.201	-28.5376
CTCF-nucleophosmin-PARP-HIS-KPNA-LMNA-TOP complex; Emerin complex 24; Emerin architectural complex	LMNA	1.65877	0	-0.468961	0	-0.75209	0	0	-0.546271	16.8869	0.444337	0	-1.03414	0	24.0167	0	-0.707812	0
CTCF-nucleophosmin-PARP-HIS-KPNA-LMNA-TOP complex; Emerin complex 24; Emerin architectural complex	LMNA	0.767585	0	-0.590486	0	-0.833107	0	0	-0.708305	-0.419359	0.039254	0	6.78273	0	52.7489	0	-0.950862	0
MLL1-WDR5 complex; HCF-1 complex; TLE1 corepressor complex (MASH1 promoter-corepressor complex)	HSPA4	-60.1005	-59.0614	-33.4158	-34.5964	215.244	-1.99894	-35.5581	22.6636	-57.4062	40.0581	13.0199	-75.6315	176.188	-3.14907	949.951	-52.7304	-61.8161
RC complex during G2/M-phase of cell cycle; RalBP1-CCNB1-AP2A-NUMB-EPN1 complex	CCNB1	0	0	0	-0.108828	0	0	-0.142228	22.371	0	0	0	0	0	0	0.049984	0.01173	-0.286725
PCNA-KU antigen complex; PCNA-MutS-alpha-DNA initial complex; PCNA-CHL12-RFC2-5 complex; KIN17-PCNA-RPA70 complex;	PCNA	-8.83897	-8.57458	-0.70585	-2.69617	-11.0194	-2.55518	479.47	-5.56844	-8.18809	-1.45727	-4.2344	-8.84739	-7.9799	-5.6619	-3.05012	-7.69526	-8.1021
H2AX complex, isolated from cells without IR exposure; H2AX complex I; HSP90-FKBP38-CAM-Ca(2+) complex	CALM3	-5.90415	-1.3739	-1.14414	-3.00369	-9.32748	13.3232	0.45035	15.8178	-4.43995	4.37405	-3.91	1.62885	-4.23629	0.609194	48.2485	-0.147625	-7.84486
CEN complex; DGCR8 multiprotein complex; SNW1 complex; HCF-1 complex	HSPA5	-73.5503	-47.0566	-42.2979	59.8781	1111.31	-8.02404	-35.8759	-31.7883	-72.3791	-36.1422	-6.6035	-96.3069	9.41173	15.1637	96.4069	-63.3162	-34.2126
DNA-PK-Ku-eIF2-NF90-NF45 complex; WRN-Ku70-Ku80-PARP1 complex; NCOA6-DNA-PK-Ku-PARP1 complex; DHX9-ADAR-vigilin-DNA-PK-Ku antigen complex; PCNA-KU antigen complex; Ku70/Ku86/Werner complex; Vigilin-DNA-PK-Ku antigen complex; MGC1-DNA-PKcs-Ku complex; Rap1 complex; DNA double-strand break end-joining complex;	XRCC6	-154.057	-56.3321	-82.384	-27.1461	-90.6479	-22.8875	-57.1609	-36.0773	-166.602	76.4974	-92.447	-218.055	9880.23	933.793	-9.96008	-94.6245	-126.485
MLL1-WDR5 complex; MLL-HCF complex; Menin-associated histone methyltransferase complex; ASCOM complex	RBBP5	2.75915	-0.611199	0.055329	-0.309403	0	0	0	-0.346202	0	-0.347577	0	0	-0.528142	-0.39889	0	35.6089	-0.563648
EXO1-MLH1-PCNA complex; PCNA-KU antigen complex; PCNA-MutS-alpha-DNA initial complex; PCNA-CHL12-RFC2-5 complex; KIN17-PCNA-RPA70 complex	PCNA	-8.83897	-8.57458	-0.70585	-2.69617	-11.0194	-2.55518	479.47	-5.56844	-8.18809	-1.45727	-4.2344	-8.84739	-7.9799	-5.6619	-3.05012	-7.69526	-8.1021
SMC1-SMC3 complex; MDC1-p53BP1-SMC1 complex	SMC1A	-0.143965	-1.81992	-0.864631	3.85005	-1.56964	-0.534506	-0.455015	-0.767964	26.0134	0	-0.726974	-1.50673	-1.76822	-0.762704	0	-1.61201	44.3984
53BP1-containing complex; MDC1-p53BP1-SMC1 complex	TP53BP1	23.5119	0	3.77791	0	-0.616935	0.263363	-0.305963	-0.36903	-0.378508	0	0	-0.708857	-0.493022	-0.36377	0	0.7816	0
DNA double-strand break end-joining complex; DNA ligase IV-XRCC4-PNK complex; DNA ligase IV-XRCC4-AHNK complex	XRCC4	2.76048	20.615	0	0	0	0	-0.362165	0	0.760473	0	-0.306174	-0.563612	-0.480215	0.972878	0	-0.428143	0
DNA ligase III-XRCC1-PNK-DNA-pol III multiprotein complex; XRCC1-LIG3-PNK-TDP1 complex; DNA ligase IV-XRCC4-PNK complex	PNKP	0	0	0	0	0	0	0	0	51.7194	0	0	-0.595895	0	0.351644	0	0	0
TLE1 corepressor complex (MASH1 promoter-corepressor complex); TLE1 corepressor complex (MASH1 promoter-corepressor complex); PSF-p54(nrb) complex; TOP1-PSF-P54 complex; MASH1 promoter-coactivator complex	NONO	1.00764	-3.98862	-1.76878	-2.38605	0	-1.12974	-1.50539	-2.47805	19.4488	-2.19518	-0.991099	-3.65705	-3.59851	-0.251749	-2.51295	114.754	-2.96572

## Sheet: Divergent Patterns
Supplementary Table 3E. Known Complexes within the Human DNA Repair Dataset: Divergent patterns of TopS values for proteins within the same complexes
Complex	Protein	CBX1_TopS	CBX3_TopS	CBX5_TopS	CBX7_TopS	CBX8_TopS	MSH2_TopS	MSH3_TopS	MSH6_TopS	PARP1_TopS	RPA1_TopS	RPA2_TopS	RPA3_TopS	XRCC5_TopS	XRCC6_TopS	SSBP1_TopS	SPIN1_TopS	WDR76_TopS
Nop56p-associated pre-rRNA complex	NAP1L1	-21.0903	-22.4839	1050.66	-14.517	-25.171	-7.38769	-16.6631	-15.782	-23.9568	-12.8291	-10.015	418.269	-21.4088	-10.0852	-13.5425	-22.2708	-25.2863
Nop56p-associated pre-rRNA complex	EEF2	-6.02442	0.325	-7.56114	-9.03745	-20.3991	22.8004	51.3647	44.7624	0.473545	-2.81535	-5.33702	-13.6824	17.5199	-7.16675	-2.70534	1.17593	-4.34541
Ribosome, cytoplasmic; 40S ribosomal subunit, cytoplasmic	RPS27A	-9.2655	-6.12781	-5.76267	-6.21549	-13.8041	24.744	-2.36849	6.01248	-9.03483	7.77792	20.6056	-12.1359	87.2961	25.3042	34.4231	-4.76876	-11.0344
Ribosome, cytoplasmic; 60S ribosomal subunit, cytoplasmic	UBA52	-8.12815	-5.16739	-4.05229	-4.98752	-11.085	30.9715	-4.76594	12.3277	-7.45602	13.6546	28.9382	-10.0413	108.435	-2.50318	45.0801	0	-8.30515
C complex spliceosome; Spliceosome	DDX41	0	-0.5853	0	-0.204594	44.8991	0	0	0	1.40637	0	0	0	-0.576794	0	0	-0.550758	-0.612299
CTCF-nucleophosmin-PARP-HIS-KPNA-LMNA-TOP complex	CTCF	0	-1.20448	0	0	-0.921869	0	-0.851987	-0.8083	-1.11032	0	0	0	0	-0.797779	0	-0.006728	79.4454
DNA-PK-Ku-eIF2-NF90-NF45 complex	EIF2S3	-0.875943	0	0	0	-1.18065	-0.255042	-0.016128	3.02054	30.8329	0	0	-0.741152	-0.648697	0.085177	-0.546232	-0.430908	3.27722
MLL1-WDR5 complex	CHD8	-0.449366	0	0	0	1.07061	0	0	-0.311415	0.109356	0	0	-0.593629	0	0	0	21.7308	0.758037
CEN complex	CBX3	-17.6549	318.821	228.74	-6.88402	-18.594	-3.13575	-4.9711	-4.8961	-7.56716	0	-1.47471	381.985	-5.51606	-6.53833	-3.3723	-5.38588	-5.69359
CEN complex	WDR11	-1.21095	0	0	-0.607137	-1.64538	0.903025	-0.823	-0.625536	-0.148247	0	0	-0.841984	0	0	0	-0.93507	79.3619
RC complex during G2/M-phase of cell cycle; RalBP1-CCNB1-AP2A-NUMB-EPN1 complex	CCNB1	0	0	0	-0.108828	0	0	-0.142228	22.371	0	0	0	0	0	0	0.049984	0.01173	-0.286725
Emerin complex 24	MCM4	0.955139	-2.20909	-1.07015	-1.19052	-1.46537	1.32211	4.82306	1.87196	27.1489	-1.55964	-1.60756	-3.5175	-2.26749	-1.32191	-1.69399	18.9755	-2.83411
60S APC containing complex	TUBG1	-1.25534	-1.44596	0	-0.540578	-2.13512	-0.410075	-1.03461	-0.650973	36.5541	0	0	-1.84039	-1.39061	-0.820046	0	1.92785	15.277
EXO1-MLH1-PCNA complex	EXO1	0	0	0	-0.654332	0	157.94	0	0	0	0	0	0	0	0	0	0	0
G protein complex (GNG2, GNB2L1, RAF1)	GNB2L1	-7.49132	-12.2716	-10.1037	-10.6922	-23.5087	39.4069	28.1144	81.7618	2.99901	1.53698	-9.86004	-23.1051	-11.6165	-4.14571	42.9993	45.783	-11.4265
G protein complex (GNG2, GNB2L1, RAF1)	RAF1	-0.436667	0	0	26.5979	0	0	-0.178036	0	-0.394721	0	0	-0.58093	0	0	0	-0.403023	4.36486
ASF1-histone containing complex	ST13	-2.75864	-1.97986	-1.4132	-1.52717	-3.04165	3.0028	0.986321	1.25634	11.3347	-1.21208	-0.851421	-3.39931	-1.49531	-1.67835	80.9932	-2.38776	-2.88009
