# Supplementary material for: Topological scoring of protein interaction networks
Source: Nat Commun. 2019 Mar 8;10:1118. doi: 10.1038/s41467-019-09123-y (PMC6408525; doi:10.1038/s41467-019-09123-y)
Supplement: Supplementary file 7 — Supplementary Data 4 [file 41467_2019_9123_MOESM7_ESM.xlsx]

## Sheet: TDA clusters
Supplementary Data 4. Topological Data Analysis of the Human DNA Repair Dataset
Row Id	Protein	CBX1_TopS	CBX3_TopS	CBX5_TopS	CBX7_TopS	CBX8_TopS	MSH2_TopS	MSH3_TopS	MSH6_TopS	PARP1_TopS	RPA1_TopS	RPA2_TopS	RPA3_TopS	XRCC5_TopS	XRCC6_TopS	SSBP1_TopS	SPIN1_TopS	WDR76_TopS
94	HYOU1	-4.69802	-2.15383	-2.25862	0.278372	66.5261	-1.70125	0.838341	-1.81248	66.5234	-1.11889	-3.61861	-6.9801	-5.87682	-2.83243	12.8826	-5.13772	21.0827
108	NVL	-1.18138	0.805561	-0.82621	-1.04341	0.537283	0	0	0	61.0753	0	0	-1.4535	0	0	0	0	13.8174
117	PGAM5	0.760634	-0.494363	-0.533407	-0.5954	-1.12801	0	-0.562149	-0.632199	35.5951	0	0	0	0	-0.541888	0	0.384335	5.83861
120	GANAB	-3.92462	-6.63312	-3.62821	-4.3918	-8.72493	13.3993	6.4399	2.56962	76.4034	-1.84833	-2.83479	-8.81056	-3.01004	-4.02536	20.736	9.70658	4.29752
121	C8orf33	-0.5726	0	0	3.92442	1.43358	0	0	0	22.9165	0	0	0	0	0	0	-0.387162	4.2338
122	DDX50	-0.585429	-0.19939	0	0	-0.792608	0	0	0	25.9314	0	0	0	0	0	0	1.19863	4.10849
130	EXOSC10	-0.590887	-0.638595	-0.38254	-0.394244	0.341388	0	-0.461045	-0.431043	26.3885	0	0	-0.863939	0	0	0	-0.04024	2.6668
132	PDCD11	-0.515189	-0.05891	-0.229175	0	0	0	0	0	32.6852	0	0	0	0	0	0	0	2.05725
134	GRWD1	-3.49894	-3.39954	-2.10316	-0.081519	36.5805	-0.01889	-2.41859	-2.16829	84.9266	-1.94199	0	-4.62888	-2.28587	-2.39851	-1.26543	-3.3311	1.85672
138	UGGT1	-1.52627	-1.04584	0	-0.923678	-1.72298	0	-0.491743	0.279143	26.0051	0	-0.34991	-1.06927	0.969435	-1.00661	2.07014	-0.420997	1.56498
140	IPO7	3.96053	1.63578	-0.474736	-0.816642	-3.0857	0.15222	0.323953	-0.982234	30.0297	0	0	9.49024	0	0	0	0.083338	1.39938
147	URB1	0	0	0	0	0	0	0	0	40.1837	0	0	0	0	0	0	0	0.359575
152	RBM34	-0.439626	-0.427808	-0.155648	0	0	0	0	0	27.9307	0	0	-0.561416	0	0	0	0.716066	0.029162
153	ANXA2	-0.528853	0	0	0	0	0	0	0	47.8688	-0.193829	0	-0.739871	0	-0.379276	0.021187	0	0
154	ANXA6	0	0	0	0	0	0	0	0	43.6204	0	0	0	0	-0.302996	-0.221559	0	0
157	CASK	-1.43409	0	0	-0.681518	-1.74486	0	0	0	140.157	0	0	-0.916366	0	0	0	-0.797874	0
159	EPPK1	0	0	0	0	0	0	0	0	37.5358	0	0	0	0	3.09594	0	0	0
162	FARP1	0	0	0	0	0	0	0	0	117.305	0	0	0	0	0	0	0	0
166	GNAI2	0	0	0	0	0	0	0	0	50.6543	0	0	0	0	0	0	0	0
168	GPC1	0	0	0	0	0	0	0	0	36.4355	0	0	0	0	0	0	0	0
169	GPC4	0	0	0	0	0	0	-0.695465	-0.563781	96.7673	0	0	0	0	0	0	0	0
170	GPC6	-0.502593	0	0	0	0	0	-0.284456	-0.358276	49.3656	0	0	0	0	0	0	0	0
175	JUP	-1.16572	-0.866743	0	-0.590813	-0.857117	0	-0.786327	1.58317	38.9019	2.71326	0	-1.23916	-0.815707	-0.04019	-0.371061	0.603598	0
181	PARP14	0	0	0	0	0	0	0	0	40.8789	0	0	0	0	0	0	0	0
182	PSME2	-0.059492	0	0	0	0	0	0.328455	0	25.2859	0	0	-0.454234	-0.365711	0	0	-0.217252	0
195	YES1	0	0	0	0	0	0	0	0	47.9883	0	0	0	0	0	0	0	0
200	XPO1	15.7519	-1.49834	-2.97597	-3.09925	-0.483026	0.418427	4.23924	0.086178	50.7932	0	2.87207	-6.6871	-4.75924	-2.8886	-1.43837	10.8081	-0.126259
206	FARP2	0	-0.526986	0	-0.290078	0.810136	0	-0.409488	0	40.4317	0	0	0	0	0	0	0	-0.36755
208	BSG	-0.179709	-1.33466	0	-0.997515	-2.29816	0.712258	1.1931	-1.14443	27.1397	-0.918139	0	-2.17205	-1.25811	2.90001	-0.383825	7.40803	-0.392253
211	C7orf50	0	0	0	0	0	0	0	0	37.8834	0	0	0	0	0	0	0	-0.40888
213	EPB41L2	-0.409166	0	-0.250098	-0.339877	-0.348513	0.28487	-0.021219	-0.254454	22.5681	0	0	-0.68735	0	0	0.75815	-0.456233	-0.454711
215	PRDX4	2.98825	-1.17181	0	-0.60591	-1.64047	-0.247195	-0.252339	0.972896	33.2714	0	-0.704539	-0.840757	-1.05911	-0.619048	-0.695639	4.34145	-0.462589
217	CHD1	0	0	0	0	0	0	0	0	54.1211	0	0	0	0	0	0	0	-0.518224
220	PGD	-0.595608	0	1.61463	-0.270176	-0.632442	0.75399	0.250243	-0.384536	27.819	-0.327964	0	-0.555545	0	-0.379276	0	-0.482493	-0.544035
223	CENPC1	0	-0.58939	0	0	0	0	0	0	66.8129	0	0	0	0	0	0	0	-0.617165
225	GNB2	0	-0.807732	0	0	0	0	0	0	65.6271	0	0	0	0	-0.392856	0	-0.31947	-0.627177
228	DSG2	0	-0.842282	0	-0.540486	-1.222	-0.03796	0.008935	0.902617	46.4946	-0.463119	-0.478701	-0.833318	-0.82527	0	0	-0.754332	-0.67919
229	PARG	0	0	0	-0.560388	0	0	-0.627189	0	75.0471	0	0	-0.74609	0	0	0	0.147262	-0.689141
230	GNAI3	0	0	0	0	0	0	-0.554736	-0.536115	86.3525	0	0	0	0	0	0	0	-0.695613
231	IDH3A	1.06905	-0.835513	0	-0.497908	-0.764213	-0.031192	2.3622	-0.216837	27.3568	0	0	0	-0.822287	-0.559996	0	3.7159	-0.696631
232	GART	-1.17298	-1.11389	0	-0.58505	-1.65027	2.6884	3.33095	-0.791421	29.4828	-0.570187	0	-1.43101	-1.15462	0.573182	-0.450027	2.16957	-0.744886
233	TIMELESS	0	0	0	-0.426068	-0.9211	0	-0.456839	-0.23479	46.6907	0	0	-0.381974	0	-0.439207	0	-0.542424	-0.745833
236	GRSF1	-0.635921	-0.786108	0	0	-1.10965	-0.221942	-0.17803	-0.491605	41.7659	0	-0.439131	-0.664797	-0.615597	-0.486344	0	0.413527	-0.756019
240	CTNNA1	3.70304	0.269869	0	-0.785636	-1.5762	-0.0192	2.05242	1.25262	26.0515	0	0	-1.32454	-0.766259	-0.812406	0	2.94357	-0.801765
242	POLR1A	-1.3537	-1.55377	1.28244	13.0227	-1.83316	-0.434664	0.728797	-1.05552	28.8589	-0.66147	-0.677053	-1.93075	-1.22197	-0.963468	0	2.65423	-0.860673
243	PARP2	1.10187	0	0	-0.610727	0	0	0	0	60.3783	0	0	-1.08042	0	3.34501	0	0	-0.889153
246	LAP3	-0.882544	-0.620118	0	-0.509605	-1.19715	0.323586	-0.323629	0.415493	29.7056	-0.471432	0	-1.03987	-0.841896	-0.522744	-0.005628	2.97728	-0.912907
248	DLG1	-0.852312	-0.544538	0	-0.52688	-1.12157	0	-0.485056	0.117954	46.9232	-0.456316	0	-0.729336	0	-0.553158	0	-0.37183	-0.918548
261	UBTF	0	0	0	0	0	0	0	0	99.8761	0	0	0	0	0	0	3.67276	-1.1177
262	HADHA	-1.73106	-3.36907	-2.8558	8.15303	-7.0719	2.75564	5.24079	5.87083	70.798	-2.80629	-1.82989	-5.18277	-4.39457	-3.16548	-2.14353	1.38549	-1.13771
265	SEC24C	-1.41822	-0.804835	-0.72119	-0.845777	12.3754	-0.343251	0.405634	0.540643	27.1128	0	-0.631347	-1.56774	-1.33692	-0.667077	0	7.56662	-1.20157
276	UBTF	0	0	0	0	0	0	0	0	190.321	0	0	0	0	0	0	0.536914	-1.48663
290	TJP2	0	-1.84125	0	0	-5.1456	-0.749513	0	-1.01917	373.018	0	0	0	0	0	0	0	-1.89525
295	SEC23A	-2.20513	-2.17966	-1.07679	-1.39114	3.64365	3.1783	5.06986	-0.655777	32.1801	-1.09097	-1.12213	-1.01953	-2.15907	-1.38356	-1.02058	1.75934	-2.25076
303	SDHA	-1.08042	0.163664	-1.15276	-1.74125	-1.40103	0	3.79909	-0.860531	44.3828	-1.34486	-1.65857	-3.83477	-3.06891	-2.00145	-0.905773	17.1374	-2.80968
305	CSE1L	11.5435	-0.340516	-3.9929	-4.41889	-2.19348	1.48627	12.3143	-1.36605	59.8548	0	-4.35792	-7.24462	-7.15944	-4.66853	2.78235	11.3568	-3.08949
312	ACLY	-1.24991	-3.8161	-2.01048	-2.95683	-5.79174	13.3583	3.53477	-0.18387	82.5787	-1.61096	-1.05211	-5.775	-4.10848	-2.75682	5.98563	7.01559	-3.5661
324	TLN1	-5.28869	-5.31787	-2.10635	-1.10631	-6.56248	1.95137	9.73716	4.19667	196.949	-2.1058	-1.08372	-5.63394	-4.64665	-2.62941	-2.94948	6.22111	-4.9662
333	MTHFD2	0	-2.49636	0	-4.38646	-5.98429	0	-1.36173	-2.94157	1004.91	0	0	-2.66425	-2.47934	0	-3.68989	-4.54103	-6.00313
Row Id	Protein	CBX1_TopS	CBX3_TopS	CBX5_TopS	CBX7_TopS	CBX8_TopS	MSH2_TopS	MSH3_TopS	MSH6_TopS	PARP1_TopS	RPA1_TopS	RPA2_TopS	RPA3_TopS	XRCC5_TopS	XRCC6_TopS	SSBP1_TopS	SPIN1_TopS	WDR76_TopS
318	FASN	29.4077	-11.0839	-12.7544	-14.2638	-20.7955	28.9503	40.242	37.839	135.603	-10.5226	-12.988	-28.7635	-21.2203	-14.7264	50.8816	15.524	-3.81787
341	HSP90B1	-0.575607	-7.41693	-4.90837	-5.36424	-10.1167	9.87598	15.1411	8.11766	79.521	-4.54267	-2.65958	-11.3104	-8.56318	-0.880826	44.3333	11.0845	-7.46061
120	GANAB	-3.92462	-6.63312	-3.62821	-4.3918	-8.72493	13.3993	6.4399	2.56962	76.4034	-1.84833	-2.83479	-8.81056	-3.01004	-4.02536	20.736	9.70658	4.29752
262	HADHA	-1.73106	-3.36907	-2.8558	8.15303	-7.0719	2.75564	5.24079	5.87083	70.798	-2.80629	-1.82989	-5.18277	-4.39457	-3.16548	-2.14353	1.38549	-1.13771
305	CSE1L	11.5435	-0.340516	-3.9929	-4.41889	-2.19348	1.48627	12.3143	-1.36605	59.8548	0	-4.35792	-7.24462	-7.15944	-4.66853	2.78235	11.3568	-3.08949
314	UBA1	-4.64738	-5.59454	0.31372	-3.60376	-7.2118	2.12448	19.661	10.067	51.356	-3.37914	-2.63571	-5.36341	-1.97419	3.74364	1.5076	2.96965	-3.6755
200	XPO1	15.7519	-1.49834	-2.97597	-3.09925	-0.483026	0.418427	4.23924	0.086178	50.7932	0	2.87207	-6.6871	-4.75924	-2.8886	-1.43837	10.8081	-0.126259
334	PKM2	-1.26096	-5.82687	-1.99867	-3.36146	-10.4346	5.8879	34.9967	6.48228	44.1433	0.469606	-3.39637	-9.4367	0.019462	-1.48027	1.14136	8.47802	-6.04039
202	PSMA2	0.806283	1.10173	-1.42139	-0.596272	-3.2551	-0.451246	3.55103	3.4218	39.9941	0	-0.8554	-3.42387	-1.96254	-1.77326	-0.046344	4.65976	-0.246657
325	LDHB	-3.79562	-5.01584	-1.39686	-3.24224	-3.06421	15.7741	7.32547	8.04552	39.2545	-2.93606	-3.10918	-6.58323	1.72042	-3.09326	17.8702	2.9441	-5.10254
114	NIPSNAP1	-0.996393	0.21315	1.83374	-0.278412	-2.39902	0.002292	4.97735	3.87468	36.5924	-1.58487	-0.876981	-3.63267	-2.75329	-1.24754	0	0.317221	7.57933
327	ACTN4	-3.4222	-4.38893	-2.83223	-3.17562	-5.98201	11.6153	13.6295	9.49543	35.3931	-2.7238	-2.08888	-5.72765	-4.75244	-3.0596	11.0169	18.402	-5.42066
306	PAICS	-3.52431	-4.68808	-2.75442	-3.37538	-0.010997	3.78458	14.9978	3.21273	32.7723	-2.43725	-2.49958	-6.36282	-4.47543	-1.52092	26.2529	6.04108	-3.10216
295	SEC23A	-2.20513	-2.17966	-1.07679	-1.39114	3.64365	3.1783	5.06986	-0.655777	32.1801	-1.09097	-1.12213	-1.01953	-2.15907	-1.38356	-1.02058	1.75934	-2.25076
361	EIF2S3	-0.875943	0	0	0	-1.18065	-0.255042	-0.016128	3.02054	30.8329	0	0	-0.741152	-0.648697	0.085177	-0.546232	-0.430908	3.27722
125	GCN1L1	6.19135	-1.9984	-1.14393	0.146936	-3.42515	0.069192	12.2366	-0.479425	29.9393	0	-1.76018	-3.08574	-2.8854	-0.9489	0	7.10037	3.75706
366	MCM4	0.955139	-2.20909	-1.07015	-1.19052	-1.46537	1.32211	4.82306	1.87196	27.1489	-1.55964	-1.60756	-3.5175	-2.26749	-1.32191	-1.69399	18.9755	-2.83411
240	CTNNA1	3.70304	0.269869	0	-0.785636	-1.5762	-0.0192	2.05242	1.25262	26.0515	0	0	-1.32454	-0.766259	-0.812406	0	2.94357	-0.801765
302	TNPO1	-0.082231	-3.11035	-1.85223	-1.83428	-3.20351	4.74776	9.81082	6.47287	25.3072	-1.89318	-1.68648	-1.83776	-2.33803	-2.08518	-1.3879	5.04411	-2.8001
353	ATP5B	27.902	30.3501	-23.9626	-26.3577	1.41894	12.5198	18.8247	115.163	25.1184	-15.5605	-24.6896	-43.9149	-17.0088	-25.1106	92.0552	43.3736	-42.2979
133	HUWE1	20.5822	5.39429	-3.84059	-4.76735	-9.04734	3.92827	9.33563	5.6942	24.5428	-3.69903	-4.39794	-8.96639	-6.68317	-4.93816	-4.19719	35.1371	1.86879
141	IMPDH2	-3.21032	-2.49932	-1.9613	-1.60588	-4.48538	0.56666	8.80081	3.64589	24.4807	-1.84644	-1.71999	-0.088784	-3.0275	-1.3381	-1.79905	10.7208	1.20464
256	ATP6V1A	-0.770002	-1.0517	0	1.71607	-1.62873	-0.227218	0.927781	4.32545	23.0442	-0.557748	0	-1.47468	-1.11633	-0.756022	-0.680656	3.94616	-1.05939
278	SHMT2	1.14005	-1.51611	-0.858101	-0.912516	-2.10026	-0.41583	5.499	1.90264	22.7999	-0.652054	-0.667636	-0.01405	-1.39924	-0.965072	-0.086981	3.32303	-1.53642
274	MCM7	-0.588724	-1.92561	-1.06052	-1.62066	-3.65672	0.138181	8.31411	12.5825	22.626	-1.42735	-0.857568	-2.90024	-2.55179	-1.034	2.97521	3.65157	-1.45497
277	PSMA5	4.85195	0.62617	-1.57063	-1.79857	-3.45495	0.379168	2.63926	0.864791	22.2424	0	0	-3.53046	-0.816567	-1.8774	6.45856	4.07006	-1.52668
335	CANX	-1.45317	-2.58832	-4.13004	-4.5228	-6.93769	12.665	15.1784	9.58756	21.9783	3.50213	-3.92144	-7.61056	-2.44231	-0.420754	2.94393	5.83399	-6.17059
296	LDHA	-2.2847	-2.19016	-0.964312	-0.982977	-2.69461	2.57996	1.19643	4.84717	20.7909	-0.677587	-1.12476	-2.02672	0.803331	0.335724	4.32216	0.932984	-2.26388
118	COPA	6.75478	0.917376	-2.00042	0.497323	-3.88495	8.94905	18.5753	15.1952	20.7179	-3.27159	-3.36509	-8.55702	-6.44019	-4.40502	0	11.1363	5.22417
282	ALDOA	-2.38104	-0.338714	-0.913148	-0.638487	-3.14332	0.904265	9.92394	3.46636	20.6452	-1.32442	0	-2.98462	2.47975	-1.22693	-0.827761	9.46853	-1.59887
310	PRDX3	-0.769384	3.29361	-0.728141	-1.95111	-4.08424	1.16575	8.22851	-1.98433	19.2413	0	-2.28751	-0.87174	-3.95633	-2.27046	5.14553	26.2197	-3.24286
298	COPG	-2.08403	-1.73304	0	1.14591	24.6769	-0.74053	6.29322	4.00634	18.1084	-1.16671	0	-2.94103	-2.36305	-1.49854	0	3.04458	-2.42607
351	KPNB1	12.0444	-24.2767	-6.1435	-15.3588	-33.47	5.83386	5.58251	31.9016	18.013	195.99	-12.2954	126.157	-24.0626	-16.6257	-2.00073	-8.8147	-27.2045
311	FLNB	0.509323	-1.62361	-1.9537	-2.35684	-4.39991	15.7652	24.8373	20.312	17.47	-2.1354	-2.09264	-1.44508	-3.76049	-1.97822	0	2.13191	-3.53096
336	PGRMC1	-3.37789	4.128	-3.34551	-3.04302	-1.91166	-1.45271	9.14479	32.3067	4.26879	-3.3433	-3.47763	-3.79617	6.75915	-3.83309	-1.06586	15.9388	-6.25057
345	EIF5A	11.6904	-4.98082	12.8643	-8.03288	-16.8044	31.3713	73.6493	32.7356	3.67536	-3.57887	-6.69611	12.3105	-3.36998	-5.65093	-6.34412	9.72182	-13.5593
369	GNB2L1	-7.49132	-12.2716	-10.1037	-10.6922	-23.5087	39.4069	28.1144	81.7618	2.99901	1.53698	-9.86004	-23.1051	-11.6165	-4.14571	42.9993	45.783	-11.4265
212	ENO1	-13.4969	-18.9735	-3.3716	-12.6027	21.2764	54.7976	59.2794	111.853	-14.0085	5.11022	-11.9928	-23.4091	-1.92875	-5.47864	-0.741727	23.3226	-22.4374
356	EEF2	-6.02442	0.325	-7.56114	-9.03745	-20.3991	22.8004	51.3647	44.7624	0.473545	-2.81535	-5.33702	-13.6824	17.5199	-7.16675	-2.70534	1.17593	-4.34541
279	TROVE2	-4.36141	-4.85548	-2.64219	-2.42259	-0.661578	23.1735	8.1956	41.797	-3.79199	-2.01369	-2.87896	-4.78343	-3.80756	-2.03808	33.1914	0.781463	-3.14432
171	PSMC3	2.63277	-4.14851	-2.72184	-4.23858	6.1744	8.88781	25.5685	34.0908	-3.53941	-1.78273	-3.96328	-7.50649	-4.69177	-3.79553	5.5178	-0.074683	-6.563
177	MDH2	-2.53671	1.40017	-2.02017	-3.26223	-6.71213	7.47936	9.29887	26.4388	-4.91694	6.9169	-1.95893	-3.26763	4.15022	9.79955	-0.684743	-1.50913	-5.55138
365	CCNB1	0	0	0	-0.108828	0	0	-0.142228	22.371	0	0	0	0	0	0	0.049984	0.01173	-0.286725
188	KRT86	0	0	0	0	0	0	0	20.6155	0	0	0	0	0	0.406319	0	0	0
309	ACTR1A	2.84887	-4.4841	-2.00886	-4.36733	63.255	5.66002	5.39639	11.4878	-4.7706	-3.50455	-2.4226	-6.94625	-5.19168	-2.7645	4.85125	-3.06789	-5.78396
280	RANBP2	7.7342	-1.83291	-2.1171	-1.76323	-4.67973	8.62327	23.5964	8.76692	-2.11254	-1.2288	-1.85051	-1.93767	-3.16432	-2.12923	-0.165697	3.44059	-3.18236
339	EPRS	-1.38485	-1.53532	-1.13351	-2.59296	-7.09213	5.94913	32.8054	6.8966	0.751399	-2.70498	-2.9052	-1.16768	-4.22012	0.668057	-3.12168	18.8898	-0.448086
307	NUP153	6.41515	-0.855626	-0.755153	-0.891062	-2.03203	0	2.37588	3.66747	0.119751	-0.705233	0	-0.733774	0	-0.910484	-0.433989	24.7125	-1.54335
330	GSTCD	0	0	0	0	0	0	48.8537	0	0	0	0	0	0	0	0	0	0
329	SYNE1	0	0	0	0	0	0	106.349	0	-0.672039	0	0	0	0	0	0	0	0
348	MSH3	0	0	0	0	-1.64037	608.389	598.931	0	-2.56953	0	0	-2.75574	0	0	0	0	-1.55197
Row Id	Protein	CBX1_TopS	CBX3_TopS	CBX5_TopS	CBX7_TopS	CBX8_TopS	MSH2_TopS	MSH3_TopS	MSH6_TopS	PARP1_TopS	RPA1_TopS	RPA2_TopS	RPA3_TopS	XRCC5_TopS	XRCC6_TopS	SSBP1_TopS	SPIN1_TopS	WDR76_TopS
111	LARP1	-0.821936	0	0	-0.788489	-1.38895	0	0	0	1.97173	0	0	0	0	0	0	83.6776	8.27411
127	PABPC4	-1.60728	0	0	-0.702418	-2.0265	-0.254853	-1.10884	0	16.1416	0	0	0.121368	0	-0.179278	0	47.4851	3.30071
131	UPF1	0	0	0	-0.299811	-0.647259	-0.129691	-0.366611	-0.399354	4.99784	0	0	0	0	0	0	27.1783	2.08677
148	ZBTB48	0	-0.358341	0	0	-0.473748	0	0	0	0	0	0	0	0	0	0	30.1461	0.307031
149	POLDIP3	-0.468079	0	0	-0.148629	-0.681238	0	0	0	-0.447106	0	0	0	0	0	0	36.9458	0.266093
160	ERLIN1	-0.429575	0	0	0	0	0	0	0	-0.408602	0	0	-0.541314	0	0.258618	0	36.2323	0
173	HNRPDL	0	0	0	0	0	0.087171	0	0	1.15322	0	0	0	0	1.13947	0	20.9452	0
176	KIAA1797	0	0	0	0	0	0	0	0	-0.603774	0	0	0	0	0	0	79.1916	0
178	LBR	-5.03676	-4.19186	-1.38515	0	0	-1.22853	0	0	-4.55319	0	0	-3.4773	0	-2.86618	0	477.499	0
183	RBM27	0	0	0	0	0	0	0	0	-1.69382	0	0	0	0	0	0	331.138	0
189	THRAP3	0	0	0	0	74.3154	0	0	0	0	0	0	0	0	-2.35684	0	367.3	0
194	XPNPEP1	0	0	0	0	-1.62848	0	-1.39558	0	-6.94363	0	0	0	0	0	0	1183.71	0
199	WRAP53	0	0	0	0	0	0	-0.34477	0	0.416835	0	0	0	0	0	0	39.0305	-0.108675
207	COX2	-0.047949	0	0	0	0	0	-0.34477	0	5.22432	0	-0.115459	0	0	0	0	24.3466	-0.369189
209	NOP10	0	0	0	0	0	0	-0.248876	0	6.47094	0	0	0	0	0	0	20.7031	-0.393373
216	NHP2L1	1.00324	-0.728746	-0.162084	-0.276053	-0.986955	0	1.6122	-0.058091	2.19267	0	0	-0.980594	0	0	0	22.3174	-0.498199
219	HNRNPA0	0	0	0	0	0	0	0	0	14.2542	0	0	0	0	1.92115	0	21.6909	-0.538945
221	RNASEN	0	0	0	0	-0.822688	0	0	0	0	0	0	0	0	0	0	58.4362	-0.553986
224	UQCRC1	-0.752402	0	-0.407085	0	-1.03391	0	-0.063346	-0.463769	6.08816	-0.406361	0	0	-0.662166	-0.274408	0.958285	26.7494	-0.622432
226	C22orf28	-1.4315	-1.49807	0.775095	-1.14346	-2.55942	-0.4967	2.77171	2.04482	5.64048	-0.866549	-0.725372	-1.2019	-1.57245	-0.543636	0	30.8643	-0.646442
227	TRIM27	0.354568	0	0	5.58581	8.15431	0	0	0	-0.917504	0	0	-1.00734	0	-0.543435	0	24.2394	-0.665642
238	COIL	0	0	0	0	0	0	0	0	0	0	0	0	0	0	0	125.808	-0.792308
241	FAM120A	0	0	0	13.6396	0	0	0	0	-0.799721	0	0	0	-0.633427	-0.504174	0	48.7402	-0.827337
245	DKC1	-0.667358	0	0	-0.504642	-0.770947	0	0	0	14.6204	0	0	-0.73949	0	0	0	48.9789	-0.902981
253	SPIN1	0	0	-2.26192	0	0	-0.906903	-1.19157	0	0	0	0	-1.39301	0	0	0	577.754	-0.987092
254	MLL4	-0.572475	5.02413	0	0	0	0	0	0	0	0	0	0	0	0	0	173.913	-0.993261
263	SPIN4	0	0	0	0	0	0	0	0	0	0	0	0	0	0	0	377.173	-1.1561
268	COX5A	-1.37052	-1.28012	1.15547	0	-1.62634	0	-0.18743	-0.082423	9.82163	0	1.48107	-1.30006	-1.23962	0	0	38.2753	-1.36112
271	C11orf84	0	0	0	0	0	0	0	0	0	0	0	0	-2.29901	0	0	821.654	-1.41606
275	GIGYF2	-1.48776	-1.12198	0	-0.511465	-1.74779	-0.195091	6.27781	-0.061995	0.776237	0	0	-1.66443	-0.824889	-0.988297	-0.81052	56.9592	-1.48257
286	STOML2	-1.15531	-1.55823	-0.820798	-0.919321	-2.28816	-0.308629	0.501103	-0.848937	4.73436	-0.947897	-0.933407	-2.14588	0.23731	-0.817375	0.73966	37.8459	-1.80881
292	BAT1	-1.98386	-1.898	-1.08296	-1.21233	-2.1252	-0.565738	0.356654	0.172901	-0.381333	-0.991916	-0.74259	-0.658276	-0.073338	2.33402	-0.649134	50.0138	-1.92392
299	KHDRBS1	-1.90998	-3.1887	0	0	-3.31011	0	-2.91882	-2.31849	-3.14292	-0.985148	0	-3.18428	-1.86933	-2.73647	0	374.228	-2.50504
315	UBAP2L	-4.82709	-4.5103	-2.10553	-3.36265	-7.52506	-0.317653	-3.00118	-3.06053	-3.4214	-1.06786	-1.08344	-6.15098	-4.64418	-3.29377	-1.37705	332.231	-3.73727
317	BCLAF1	-1.38712	0	0	-1.22441	115.05	-1.48419	0	0	-2.2702	0	0	-3.98862	0	-3.50533	-1.62338	427.085	-3.76082
340	KIAA1967	-5.7544	-6.42701	-2.88407	-4.00942	-8.15812	-1.20825	-2.64541	-2.92812	-5.33601	-3.4541	-3.942	-8.54517	-4.35235	-4.25863	-1.55715	403.044	-7.21166
343	SERBP1	-10.9095	-8.55632	-5.82271	-6.78015	-14.6611	3.37489	2.25412	16.1554	-9.99741	1.86987	-4.68108	-13.5778	-9.8176	-4.93865	4.79819	374.582	-11.2034
344	THOC4	-8.19891	-3.4999	0	-2.30178	-17.1485	0	-5.36691	-2.33858	-10.8533	0	0	-2.77147	0	-4.29299	0	1101.98	-13.1519
362	CHD8	-0.449366	0	0	0	1.07061	0	0	-0.311415	0.109356	0	0	-0.593629	0	0	0	21.7308	0.758037
Row Id	Protein	CBX1_TopS	CBX3_TopS	CBX5_TopS	CBX7_TopS	CBX8_TopS	MSH2_TopS	MSH3_TopS	MSH6_TopS	PARP1_TopS	RPA1_TopS	RPA2_TopS	RPA3_TopS	XRCC5_TopS	XRCC6_TopS	SSBP1_TopS	SPIN1_TopS	WDR76_TopS
7	DNAJA1	-22.6786	-20.9126	-8.23965	81.5843	-31.3639	-7.1319	-8.5536	62.2751	-21.1978	-9.27092	219.486	-30.2557	-1.29947	-15.8045	-11.449	-21.1008	312.187
6	DNAJA2	-12.2852	-13.0001	-5.55375	31.363	-21.0491	-3.31191	-9.12626	-5.75429	-14.52	-7.4517	156.822	-17.4949	28.2721	-9.2937	0	-13.2322	361.644
191	UNG	0	0	0	0	0	0	0	-0.509434	0	0	96.9453	-0.989666	0	0	0	0	0
145	TUBB4	-3.82284	-2.56911	0	0.373224	-5.70454	-1.43327	-3.15548	3.32638	-4.49933	26.7863	95.0822	-4.2493	43.6787	-2.98783	0	0	0.86907
97	AIFM1	-9.9441	-7.25567	-3.45896	11.7296	12.686	-0.580718	3.25361	-2.58833	-9.45665	3.23072	94.5133	-12.5509	41.5113	-4.12745	-3.83418	-8.7966	20.624
350	SSBP1	-48.1912	-38.5815	-14.9721	-23.9492	-58.7773	-4.66592	-26.2553	-30.4649	-43.3531	892.25	85.2666	1084.33	-38.4493	149.93	128.438	-25.3392	-24.6195
190	TUBA8	-5.66455	-3.24152	0	14.5921	-3.4161	0.131157	-2.2951	41.7078	-4.56141	51.5488	63.8061	-2.621	5.19152	-3.40258	-1.46914	-4.1251	0
104	CAD	11.2088	-6.89837	-6.38864	2.60701	-13.8145	4.50055	11.1986	0.35244	2.53261	3.13622	55.0999	-10.0854	-4.52103	-5.42566	-6.71059	-3.72851	16.1639
184	RFWD3	0	0	0	-0.430951	0	0	0	0	0	0.214989	47.6733	9.78967	0	0	0	0	0
331	PHGDH	-5.26165	-5.20383	-3.79069	-4.02621	-8.85615	7.93325	3.8611	3.3651	37.3598	-3.69625	45.0283	-8.22508	2.7e-05	-4.27585	13.0611	0.72552	-5.85374
187	SMARCAL1	0	0	0	0	0	0	0	0	0	5.27183	37.9046	104.784	0	0	0	0	0
322	ATP1A1	1.25909	-3.83619	-3.44807	-3.51073	-8.4343	8.79767	12.441	17.3318	6.47076	-1.26347	37.0862	-6.71096	4.74155	-2.00918	-3.60736	-1.76819	-4.80818
101	SLC25A3	-3.19094	-4.10068	-2.36609	3.12424	-5.46257	1.86533	0.961767	8.84695	9.0444	-0.991418	34.7284	-3.02549	3.51527	-2.75202	0	-3.78419	20.255
313	ACAT1	-1.84227	-3.27263	-1.47805	-2.19738	-4.61324	6.37468	2.77195	0.711776	-3.14446	-0.90208	34.1465	-4.21087	1.23142	2.00795	23.4462	-2.28648	-3.56642
358	UBA52	-8.12815	-5.16739	-4.05229	-4.98752	-11.085	30.9715	-4.76594	12.3277	-7.45602	13.6546	28.9382	-10.0413	108.435	-2.50318	45.0801	0	-8.30515
347	HSPH1	-33.7756	-33.0712	-18.7557	-21.3238	243.418	-3.57907	-13.8355	-0.156572	-30.2758	-9.10957	27.721	-42.5101	32.8074	-16.1921	364.635	-30.2127	-21.8702
180	NOVA2	0	0	0	0	0	0	0	0	0	0	24.2191	0	0	0	0	0	0
337	HSPA4L	-17.1396	-16.785	-9.44197	-10.6814	210.358	-3.57321	-6.53599	-4.07079	-10.551	-9.4359	23.6972	-21.2924	3.54245	-10.7882	132.406	-14.9507	-6.42131
357	RPS27A	-9.2655	-6.12781	-5.76267	-6.21549	-13.8041	24.744	-2.36849	6.01248	-9.03483	7.77792	20.6056	-12.1359	87.2961	25.3042	34.4231	-4.76876	-11.0344
185	RPAIN	0	0	0	0	0	0	0	0	0	22.0197	19.5561	23.2279	0	0	0	0	0
338	TUBB2C	-5.84883	-6.02932	0	-4.41971	-10.0214	7.58857	23.3956	14.5578	-7.08732	47.5023	11.5966	-9.60653	131.958	-0.766572	0	-6.63762	-6.54371
287	HRNR	-2.13953	0	0	0	-2.07501	0	-0.282371	2.76281	-1.65783	1.32065	7.59953	-1.63551	6.53177	14.0328	25.5462	-0.39534	-1.80978
33	IRS4	-9.06648	-6.42788	-3.54728	31.2332	-14.2756	3.01863	11.842	11.3636	-0.934296	1.31003	6.20365	-7.40376	-1.30917	-7.20822	-5.06338	-9.89519	51.6554
156	C1orf163	0	-0.396697	0	-0.245799	0	0	0	0	0	0	4.5828	0	0	0.812639	26.8479	-0.362155	0
258	HERC2	0	0	0	0	0	0	0	0	-1.21198	3.32392	-0.798486	202.216	0	-1.44402	0	0	-1.09533
270	C10orf2	-0.815587	0	0	0	0	0	0	0	-1.29067	6.27768	-0.792227	77.7528	0	1.94751	0	-0.769227	-1.39369
172	HELB	0	0	0	0	0	0	0	0	0	2.6929	0.11329	69.8582	0	-0.549551	0	0	0
205	NEURL4	0	0	0	-0.148629	0	0	0	0	-0.432114	1.34645	-0.282772	27.5766	0	-0.174907	0	0	-0.35117
167	GOLPH3	0	0	0	0	0	-1.05779	0	0	0	0	0	0	0	0	1157.42	0	0
144	STIP1	-12.7917	-11.1543	-6.93896	-7.85071	-17.3587	2.93845	-4.87096	13.953	-10.2898	7.24184	-7.13097	-13.487	67.1406	-3.23787	277.923	-10.8635	0.948796
371	ST13	-2.75864	-1.97986	-1.4132	-1.52717	-3.04165	3.0028	0.986321	1.25634	11.3347	-1.21208	-0.851421	-3.39931	-1.49531	-1.67835	80.9932	-2.38776	-2.88009
179	MST4	0	0	0	0	0	0	-0.358861	0	0	0	-0.429833	-0.900694	-0.594816	0	76.5256	0	0
264	PPP6R3	-0.249579	-1.50074	-0.661662	-0.960542	-2.12837	-0.435122	2.23861	0.248619	-1.38577	-0.846021	-0.865489	0	-0.867314	-0.699524	73.8493	-0.802741	-1.18687
116	GRPEL1	-2.35706	-2.05545	-0.977879	-1.45186	25.4057	-0.685503	-1.58546	0.888308	-2.18927	-1.11168	-1.3615	-2.92382	-1.47281	-0.427947	40.9377	-1.8811	5.86474
283	STRAP	-0.910654	-1.43967	-0.852495	-0.741474	-1.55346	0.642251	0.268664	5.35431	-1.64206	3.53433	-0.91202	-1.5774	-0.058522	0.884267	34.9527	-0.037014	-1.6595
218	CPVL	3.35828	-1.00991	-0.713456	-0.821926	0.992522	-0.073635	5.18481	-0.660411	-0.462122	0	0	-1.65905	-1.2546	0	28.5242	-0.233641	-0.523813
150	PPP6C	-0.323642	-0.716681	0	0.952567	-0.841588	0	1.23721	-0.451684	-0.218778	-0.338539	-0.415901	0	-0.475142	-0.441164	24.2222	-0.554848	0.225731
203	FERMT2	0	-0.366373	0	-0.215476	0	0.035788	-0.035653	0.396988	0.026957	0	0	0	0	0	20.4209	1.02324	-0.324648
83	DNAJC7	-1.83177	-1.57358	0	-0.638369	-2.34829	-0.367095	2.90992	5.3888	-1.54611	3.01537	0	-1.48726	15.9749	-0.752971	3.32667	-1.57636	23.747
137	TUBB2A	-1.02467	-0.977396	-0.573607	0.250223	-0.821854	-0.146475	0.049822	-0.187346	-0.940777	25.3918	0	-1.15886	7.31294	-0.607453	0	-0.881713	1.57997
109	HSPBP1	-1.51641	-1.75096	-1.00196	-1.00851	-0.437139	-0.486919	2.44182	0	-1.71723	-1.00141	-0.46868	-2.16559	30.6985	-1.07421	-0.446642	-1.44131	10.6397
349	HSPA6	-22.2468	-16.7032	-10.3392	3.69289	380.225	-2.86081	-0.710757	30.3122	-18.6591	-10.2499	-10.773	-20.8215	240.089	-9.07089	-0.363407	-10.3095	-23.1792
Row Id	Protein	CBX1_TopS	CBX3_TopS	CBX5_TopS	CBX7_TopS	CBX8_TopS	MSH2_TopS	MSH3_TopS	MSH6_TopS	PARP1_TopS	RPA1_TopS	RPA2_TopS	RPA3_TopS	XRCC5_TopS	XRCC6_TopS	SSBP1_TopS	SPIN1_TopS	WDR76_TopS
25	FTSJ3	17.6793	17.8803	34.5419	-2.23659	-5.10381	0	-1.57229	0	0.592812	0	0	-4.50612	0	0	0	-2.20185	63.9087
75	GLTSCR2	-1.22772	5.35801	20.5627	-0.088715	-1.86207	0	0	0	1.93829	0	0	-0.230603	0	0	0	0	25.6638
129	NAP1L4	-0.627977	-2.01998	25.7409	-0.212631	-3.05408	-0.672633	2.45957	-0.694993	0.055546	0	0	8.61108	-1.93492	-1.20144	-1.33629	4.92101	2.75633
266	NIPBL	57.1002	50.2154	122.459	0	0	0	0	0	0	0	0	4.92284	0	0	0	0	-1.20437
320	KPNA4	200.285	-14.3856	442.9	-1.45061	-5.01927	-1.19935	-7.53185	-2.47592	-13.1879	0	0	169.669	-1.593	-4.00661	-1.96269	-10.2843	-4.66564
355	NAP1L1	-21.0903	-22.4839	1050.66	-14.517	-25.171	-7.38769	-16.6631	-15.782	-23.9568	-12.8291	-10.015	418.269	-21.4088	-10.0852	-13.5425	-22.2708	-25.2863
Row Id	Protein	CBX1_TopS	CBX3_TopS	CBX5_TopS	CBX7_TopS	CBX8_TopS	MSH2_TopS	MSH3_TopS	MSH6_TopS	PARP1_TopS	RPA1_TopS	RPA2_TopS	RPA3_TopS	XRCC5_TopS	XRCC6_TopS	SSBP1_TopS	SPIN1_TopS	WDR76_TopS
19	SLIT2	42.6919	85.095	31.9565	9.39633	-4.75582	-0.99564	0	-1.2653	-6.53091	-1.20873	0	-9.03938	0	0	0	-7.02501	72.3385
25	FTSJ3	17.6793	17.8803	34.5419	-2.23659	-5.10381	0	-1.57229	0	0.592812	0	0	-4.50612	0	0	0	-2.20185	63.9087
103	WDR18	21.1931	11.8548	4.8439	-0.810529	-1.1912	-0.481078	-0.765741	0	-1.64794	0	0	-2.19233	0	0	0	-1.0466	17.5378
112	ZNF189	0.29272	32.9508	0	0	0	0	0	0	0	0	0	0	0	0	0	0	7.9388
113	OBSL1	3.55062	22.1695	6.92122	17.6658	5.27075	0	0	0	0	0	0	-2.43592	0	0	0	-1.30705	7.79749
123	FAM115A	39.3072	42.7348	8.3644	8.63139	-0.751514	-1.34328	-3.29598	-1.08363	-3.90834	0	-2.75109	10.9062	-1.20762	0	0	-4.24582	3.84567
126	H2AFY	38.9695	0	0	-0.540486	0	0	0	0	9.24898	0	0	0	0	0	0	-0.773198	3.35241
135	MAP7D3	27.8799	10.8233	1.22078	3.37739	0	0	0	0	0	0	0	-1.10668	0	0	0	0	1.69302
146	ZNF460	22.9975	33.023	10.7705	0	0	0	0	0	0	0	0	-1.35908	0	0	0	0	0.745059
155	ATF7IP	421.965	18.2641	-3.13637	-1.12781	-3.08372	-1.29099	0	-2.73643	0	0	0	-4.5924	0	-1.14095	0	-4.60579	0
158	CBX1	918.893	102.762	129.05	0	0	0	-1.6	0	0	0	0	50.9876	-1.70899	0	0	-2.90382	0
174	IPO8	23.3582	47.4329	6.2977	0	-1.48085	0	-1.11709	0	-1.55216	0	0	1.17122	0	0	0	-1.18095	0
196	ZNF264	34.4994	37.9766	4.47991	0	0	0	0	0	0	0	0	-0.853171	0	0	0	0	0
197	ZNF613	10.3667	25.6879	0.813936	0	0	0	0	0	0	0	0	-0.724544	0	0	0	0	0
214	KRBA1	10.2328	21.0792	0	0	0	0	0	0	0	0	0	-0.515041	0	0	0	0	-0.458092
222	ZNF791	5.09186	22.8239	4.91941	0	0	0	0	0	0	0	0	-0.665726	0	0	0	0	-0.600228
234	PDCD2L	26.2014	4.24326	9.44238	-0.625709	-0.810208	0	-0.692509	-0.562303	-0.259067	0	-0.521312	-1.21136	-0.686295	0	0	-0.792645	-0.747286
235	PPP2R5C	14.7917	27.8657	6.51347	-0.577688	-1.48044	0	-0.611088	0	-0.976763	0	0	0.551829	0	0	0	-0.694044	-0.755585
239	ZNF184	13.8767	27.9677	1.929	0	0	0	0	0	-0.594167	0	0	-0.900694	0	0	0	0	-0.798546
244	CXorf57	120.53	0	0	0.188163	-1.83481	0	0	0	0	-0.673328	0	-0.946348	0	-0.987182	0	2.4408	-0.889399
247	ZNF250	22.5262	65.8302	0	0	0	0	0	0	0	0	0	13.4257	0	0	0	0	-0.913589
252	ZNF649	31.4813	74.7408	13.948	0	0	0	0	0	0	0	0	-2.24845	0	0	0	0	-0.958724
255	POGZ	22.3824	95.1235	17.0006	0	0	0	0	0	0	0	0	3.01297	0	0	0	-0.968346	-1.02989
260	ZNF483	21.573	59.3983	21.1282	0	0	0	0	0	0	0	0	-0.649683	0	0	0	0	-1.10653
267	RAVER1	-0.554543	87.5028	-0.76822	-0.660267	-0.926572	0	-0.926276	0	-0.029825	0	-0.702311	0	0	0	-0.777175	-0.667806	-1.21423
269	AHDC1	55.3707	2.55667	19.8442	0	0	0	0	0	0	0	0	0.024142	0	0	0	0	-1.36442
272	ZNF7	27.6676	28.294	12.211	0	0	0	0	0	0	0	0	0.086158	0	0	0	0	-1.41793
273	MGA	61.6582	7.0861	6.98956	0.757455	-1.48038	0	0	0	0	-0.727007	0	-2.40858	0	0	0	3.76344	-1.42406
284	ZNF689	30.7762	94.6129	26.7416	0	0	0	0	0	0	0	0	2.32941	0	0	0	0	-1.6836
288	ZNF324	33.7901	61.5393	33.7823	-1.34414	0	0	0	0	0	0	0	-1.62524	0	0	0	-0.097364	-1.89124
291	ZMYM3	72.5099	48.5299	15.6464	0	0	0	0	-0.847265	-0.970609	0	0	-2.96185	0	0	0	0	-1.92168
293	KPNA6	25.9856	3.82719	1.16782	-1.03032	0.577757	-0.573322	-1.3611	-0.787372	3.56725	0	-0.746382	-0.726536	-1.87443	-1.10915	0	5.21828	-2.08764
294	ZNF445	48.5761	76.0544	32.2519	0	-1.15288	0	0	0	0	0	0	-2.65901	0	0	0	0	-2.09482
297	ZNF644	219.367	98.5432	58.5581	-4.49284	0	0	0	0	0	0	0	4.6827	0	0	0	-3.46927	-2.31982
300	WIZ	150.616	58.1882	17.6909	9.2417	0	0	0	0	0	0	0	0.023163	0	0	0	-3.98813	-2.661
308	ADNP	244.781	249.627	10.1696	-1.24564	0	0	-1.27904	0	-2.31267	0	0	-10.3946	0	0	0	-2.2619	-3.17201
319	PHB2	21.325	53.753	1.44971	-2.31926	-3.91709	1.14922	-1.92515	0.619339	0.950587	-1.9341	-1.46031	-4.66207	-2.74946	-2.38075	-2.19954	5.6459	-3.88516
352	KPNA2	1228.82	0.511408	163.762	-14.264	-30.2203	-8.20285	-17.3955	-18.4786	-26.7362	-12.3387	-10.5197	-28.3583	-20.5066	-15.3417	-7.31291	-24.7492	-28.8112
354	KRT10	-94.9312	458.481	-53.1429	-56.8222	-115.495	-10.9154	-16.5223	61.5076	-82.2841	1353.03	163.113	-120.382	-19.7679	96.3084	312.45	-84.4741	-99.2928
Row Id	Protein	CBX1_TopS	CBX3_TopS	CBX5_TopS	CBX7_TopS	CBX8_TopS	MSH2_TopS	MSH3_TopS	MSH6_TopS	PARP1_TopS	RPA1_TopS	RPA2_TopS	RPA3_TopS	XRCC5_TopS	XRCC6_TopS	SSBP1_TopS	SPIN1_TopS	WDR76_TopS
4	CCT2	-74.8683	-72.4937	-39.4131	1058.87	945.841	-21.0372	-51.1287	-34.0482	-69.5031	-33.2045	-33.4773	-85.2655	-50.3633	-40.225	-44.3876	-30.5033	426.957
323	LRPPRC	-17.4984	-11.8574	-8.55616	696.601	12.7396	-5.04863	-7.79905	-11.3485	56.8595	-1.45283	-1.46841	-18.4913	-10.9606	-7.36609	-8.32194	2.32018	-4.86187
12	CCT5	-51.0587	-40.1066	-28.8535	688.673	686.515	-13.8963	-35.1748	1.78821	-37.1341	-7.33721	-25.5068	-61.3181	-35.194	-28.8264	-25.8265	-6.1341	129.387
9	TCP1	-53.1793	-57.7336	-30.3569	630.143	917.261	-9.35712	-38.529	-29.5262	-44.4554	-31.0226	-30.0449	-64.1566	-51.3324	-37.0093	-34.9385	-36.9131	181.382
119	AP2B1	-11.8612	-12.8975	-6.59508	443.55	192.51	-1.86714	-5.11217	-4.48901	-13.0378	0	0	-11.6245	-1.55827	-2.39594	-3.12805	-1.67377	4.83286
13	CCT8	-33.9811	-28.7518	-19.5883	360.378	179.979	9.76316	-11.0106	15.9649	-31.2684	-19.4691	-20.0451	-43.5665	-34.4439	-23.0007	16.3619	-13.2886	107.86
2	CCT6A	-32.0679	-35.3984	-22.571	341.863	237.677	-11.9268	-28.044	-25.0929	-28.5475	-15.2143	-18.037	-40.6429	-26.1141	-24.6253	-22.3122	66.0587	493.256
43	MYO1B	-5.39523	-5.37187	-2.84279	278.879	-6.33652	-1.60649	-3.73695	-3.47434	-2.29836	-2.11399	-2.74985	-4.47981	-5.0571	-1.78226	0	-1.2254	40.3125
5	CCT7	-24.4455	-33.1387	-18.4118	260.317	151.74	-6.22961	-19.934	-10.9499	-18.574	-18.3242	-16.0603	-35.1657	-29.7759	-21.9317	-9.19293	7.29417	364.752
23	MYO1D	-4.82905	-4.28535	0	246.481	0	-0.816745	-2.55724	-2.74964	0.446032	0	0	-2.80995	-2.99321	0	0	-1.18436	67.4617
26	CCT4	-20.8066	-23.6292	-14.3951	243.773	179.042	20.0312	-12.0606	7.1131	-13.2532	-12.4927	-13.9628	-32.4969	-24.6424	-16.4302	-13.2911	-1.81412	62.2059
15	CCT3	-28.2194	-29.5644	-18.2641	192.894	261.561	3.6345	-15.9672	33.02	-21.0623	-18.2166	-20.2351	-42.6247	-34.6258	-22.5877	-3.98398	15.0058	101.134
346	USP7	-12.1256	-15.1818	-6.23398	115.508	523.872	-4.64958	-10.5876	-10.1306	-7.49525	-3.85116	0	-13.2201	-8.86771	-4.69861	-3.26959	16.2033	-16.625
36	POLRMT	3.82897	13.8705	-0.322824	92.7186	-4.90785	-0.740745	-1.97761	0	-1.78559	0	0	-4.45002	0	-1.00515	0	-3.39972	45.1279
96	MRPS27	8.22081	9.8914	-1.62531	89.3776	5.77755	-1.29468	-2.48132	-2.82104	-4.30619	0	-1.02644	-5.7455	-3.2747	-2.08789	0	-0.949522	21.0012
124	AP2M1	-1.77414	-1.05389	-1.50484	63.92	22.1329	-0.690755	-1.93318	-1.54837	-2.65409	-1.44502	-0.863459	-3.27321	-1.02844	-0.899189	0	-1.25136	3.79121
32	TRMT2A	-1.52404	-1.49633	-0.921923	55.6378	-2.06283	0	-0.744901	0	0	0	0	-2.04935	0	0	0	0	52.1337
21	MYO1C	-4.6783	-1.8634	-2.43698	54.7383	-6.16691	-0.875715	0.306115	2.24405	-0.993792	-1.69526	-0.946273	-5.85339	-3.95378	-2.94487	0	-1.17023	72.01
136	USP11	2.39163	-0.274437	0	49.5546	-1.29452	-0.259383	-0.733222	0	-1.16263	0	-0.589412	1.65841	-1.08958	0	0	0	1.69174
14	DNAJA3	-2.32742	-1.03214	-1.06214	45.4443	0	0	-1.90431	-1.757	-2.55437	0	-0.047634	-3.38351	-2.19241	-1.32666	0	-2.14199	106.07
186	S100A11	-0.564594	0	0	37.6009	0	0	0	-0.36903	-0.121101	0	-0.328039	-0.657821	-0.380454	0.007304	0	-0.019554	0
63	MRPS25	3.47861	2.5229	1.06409	32.2126	-0.708499	0	-1.76414	-1.56579	-0.569937	0	0	-2.54022	-1.56215	-1.55001	0	-2.0547	28.6423
47	MRPS22	3.52885	17.3549	-1.02418	31.5045	9.39177	0	-1.62261	-1.02735	-2.85292	0	0	-5.11673	-1.15134	-2.60714	0	0.252752	38.2695
143	C14orf156	-0.546724	-0.463998	-0.58632	28.6383	-1.27185	-0.163425	-0.304726	-0.648658	1.47042	0	0	-1.13565	-0.977272	0	0	3.33454	1.03656
71	RPP30	0.556971	-0.850033	0	28.2579	-1.53864	0	0	0	0.066132	0	0	0	0	-0.632311	0	-0.608241	27.0406
370	RAF1	-0.436667	0	0	26.5979	0	0	-0.178036	0	-0.394721	0	0	-0.58093	0	0	0	-0.403023	4.36486
151	CDC20	0	0	0	26.5778	-0.380553	0	0	0	0	0	0	0	0	0	0	0	0.222176
201	KIAA0564	-0.415684	-0.403866	0	25.2144	2.48255	0	-0.286368	0	0	0	0.001344	0	0	0	0	0	-0.193984
34	RPL22L1	0	0	0	24.3555	0	0	0	0	-0.753226	0	0	0	0	0	0	0	49.5306
115	MRPS7	-0.724279	3.4767	-0.228775	23.63	0	0	-0.513852	-0.498851	-0.782292	-0.442278	0	-0.8941	0	-0.125972	0	-0.53884	6.80456
198	SCML2	-0.243036	0	0	23.4967	-0.346625	0	0	0	0	0	0	0	0	0	0	0	-0.054338
110	DDX28	-0.695292	4.80149	0.972224	21.8253	0	0	0	0	-0.767799	0	0	-0.954007	0	0	0	-0.265411	9.79796
139	ATAD3A	-0.338986	-0.821767	0	21.2547	-0.75734	-0.017446	2.43093	1.4697	-0.632778	0	0.772855	-0.540718	0	-0.168303	0	-0.060827	1.43403
45	WDR6	-2.76952	-0.993359	-0.257171	17.5583	2.30926	-0.884581	-1.55641	-2.03261	11.8831	-1.69732	-1.60742	-3.84337	-2.10237	-1.95675	0	-0.548472	39.4686
163	FBRS	0	0	0	7.82619	22.3101	0	0	0	0	0	0	0	0	0	0	0	0
281	DCAF7	-1.29169	-1.64298	-0.929955	7.61268	72.8944	-0.00327	-0.901953	-0.980492	-1.24975	-0.889912	-0.691587	-1.94771	-1.25104	-1.08334	-0.858042	-1.19897	-1.57762
102	HSPA9	-60.7528	-68.0393	-27.6331	-40.4139	721.235	-1.86679	-47.5314	-12.6412	-59.7672	44.7235	39.8898	-86.1913	28.1622	90.7338	138.105	-59.2123	19.3257
326	USP9X	-3.70731	-5.11848	-2.75611	-2.36046	210.819	-1.52493	-3.47632	-3.09444	-4.24765	0	-1.072	-5.3733	-1.23699	-2.58254	0	18.8203	-5.41066
337	HSPA4L	-17.1396	-16.785	-9.44197	-10.6814	210.358	-3.57321	-6.53599	-4.07079	-10.551	-9.4359	23.6972	-21.2924	3.54245	-10.7882	132.406	-14.9507	-6.42131
328	COPB2	-2.45701	-4.41952	-2.52514	-2.52201	173.294	0.536877	-1.32605	-1.23956	1.19034	-2.80641	-1.07001	-6.51173	-3.09158	-3.30074	0	-2.25672	-5.54359
251	CDC42BPB	0	0	0	-0.344881	72.0433	0	0	0	-0.911853	0	0	0	0	0	0	-0.664674	-0.948683
285	FXR1	-1.43078	0	0	0	69.0346	0	0	0	-0.640947	0	0	0	0	-0.796864	0	51.2043	-1.78625
165	FXR2	0	0	0	0	66.0459	0	0	0	-0.49103	0	0	0	-0.936068	0	0	62.5025	0
142	TRMT112	-1.62009	-1.50856	-0.880764	-0.806513	63.5069	0.449802	-0.973513	-0.713567	-1.45363	-0.880212	0	-1.40316	-1.51847	0	-0.833447	-1.16618	1.16833
359	DDX41	0	-0.5853	0	-0.204594	44.8991	0	0	0	1.40637	0	0	0	-0.576794	0	0	-0.550758	-0.612299
164	FMR1	-0.191569	-1.72536	0	-0.999209	43.6029	0	0	0	-1.65086	0	0	0	0	-1.02549	0	49.0933	0
204	RPTOR	0	0	0	0	27.1792	0	0	0	0	0	0	0	0	0	0	0	-0.351122
56	DAXX	15.3968	-0.005072	12.6368	-0.351839	26.7327	-0.731741	-2.21722	0	-3.50693	0	0	-1.44152	0	0	0	-0.660032	31.8653
107	DNAJC9	2.91269	0.180157	1.38132	-0.690227	24.495	0	-0.723627	-0.708626	-0.044014	0	0	-1.96693	0	-0.944634	0	-0.907488	14.4601
210	RAP1GDS1	0	-0.403866	0	0	23.3045	0	0	0	1.77748	0	-0.230377	0	0	0	0	-0.369324	-0.399633
128	CETN2	-0.237466	0.596894	1.71791	-0.78429	21.1446	0	-0.91789	-0.891041	0.715907	0	0	-1.25489	-1.30307	-0.674151	0	-0.069981	3.25019
264	PPP6R3	-0.249579	-1.50074	-0.661662	-0.960542	-2.12837	-0.435122	2.23861	0.248619	-1.38577	-0.846021	-0.865489	0	-0.867314	-0.699524	73.8493	-0.802741	-1.18687
Row Id	Protein	CBX1_TopS	CBX3_TopS	CBX5_TopS	CBX7_TopS	CBX8_TopS	MSH2_TopS	MSH3_TopS	MSH6_TopS	PARP1_TopS	RPA1_TopS	RPA2_TopS	RPA3_TopS	XRCC5_TopS	XRCC6_TopS	SSBP1_TopS	SPIN1_TopS	WDR76_TopS
0	HELLS	-1.57621	-1.56439	0	-4.38506	0	0	-1.44689	0	0	0	0	-2.83458	0	0	0	-9.95252	1270.71
1	WDR76	-2.9539	-4.83268	-1.52247	-4.31812	0	0	0	0	0	0	0	0	0	0	0	12.0083	541.052
3	GAN	0	0	0	0	0	0	0	0	0	0	0	0	0	0	0	0	446.719
8	DDX24	11.9775	23.5578	1.62565	1.08101	-1.88972	0	-1.18763	0	-0.908922	0	0	-6.21549	0	-1.87264	0	-3.67053	191.783
10	SIRT1	-1.62617	0	0	0	-2.37685	0	0	0	-1.31248	0	0	0	0	0	0	0	163.842
11	MYO5A	-2.10272	-2.19198	-0.034465	9.90756	-2.77445	0	0	0	-2.01883	0	0	-2.08112	0	0	0	0	147.168
14	DNAJA3	-2.32742	-1.03214	-1.06214	45.4443	0	0	-1.90431	-1.757	-2.55437	0	-0.047634	-3.38351	-2.19241	-1.32666	0	-2.14199	106.07
17	ZNF512	3.94821	9.00432	-1.225	7.59711	-1.74933	0	0	0	2.72687	0	0	-2.44863	0	0	0	-1.97467	82.451
18	NOL9	10.0247	15.9894	2.35081	0.477554	-3.00336	-0.619583	0	-0.889246	-2.38055	0	0	-3.30037	0	0	0	-0.108733	75.4982
20	BOP1	6.89057	8.95699	3.85204	-0.841999	27.4818	0	-1.98339	0	-0.384097	0	0	-3.46151	0	0	0	-2.86905	72.272
22	DDX54	11.3912	35.7495	-1.48415	-2.00667	-3.21625	0	0	0	2.50236	0	0	-3.81603	0	-0.948443	0	-2.72644	71.3117
24	FAM91A1	0	-0.875129	0	-0.454536	0	0	0	0	3.64837	0	0	0	0	0	0	0	65.6313
25	FTSJ3	17.6793	17.8803	34.5419	-2.23659	-5.10381	0	-1.57229	0	0.592812	0	0	-4.50612	0	0	0	-2.20185	63.9087
27	RRP1	-0.917724	-0.863979	0	-0.592292	-0.802824	0	-0.560595	-0.545594	0.193673	0	0	0	0	0	0	-0.825004	59.3598
28	OSBPL8	-0.716831	-0.947929	0	-0.646133	-1.43329	0	-0.255183	0	0.328947	0	0	0	0	-0.420626	0	0.970567	57.2331
29	TSPYL1	1.15022	2.68125	-0.601608	16.822	2.9564	0	-1.84689	-1.59382	-0.74747	0	0	-3.46396	0	0	0	-2.36723	56.9284
30	REPIN1	13.4449	12.7284	1.13853	-0.799284	-2.43301	0	-0.854618	-0.839617	-2.15851	0	0	-2.4693	0	0	0	-1.9019	54.4651
31	POP1	2.06535	15.6162	-1.16518	19.7786	0.680174	-1.03777	-2.02186	-2.24443	-2.73239	0	-1.4195	-4.04072	-1.74947	-1.49096	0	-1.86707	52.975
32	TRMT2A	-1.52404	-1.49633	-0.921923	55.6378	-2.06283	0	-0.744901	0	0	0	0	-2.04935	0	0	0	0	52.1337
34	RPL22L1	0	0	0	24.3555	0	0	0	0	-0.753226	0	0	0	0	0	0	0	49.5306
35	SDAD1	-0.746808	0	-0.41892	0	-1.05758	0	0	0	3.39061	0	0	0	0	0	0	-0.56878	48.3822
36	POLRMT	3.82897	13.8705	-0.322824	92.7186	-4.90785	-0.740745	-1.97761	0	-1.78559	0	0	-4.45002	0	-1.00515	0	-3.39972	45.1279
37	HIST2H2AB	21.1806	-0.749344	-0.637953	0	-0.864751	0	0	0	-0.640869	0	0	-1.48478	0	0	0	-0.705296	43.8167
38	NOM1	7.78752	1.73954	3.74238	8.14163	-2.10503	0	0	0	0	0	0	-1.97265	-0.833573	0	0	-1.324	43.662
39	UTP15	0	0	0	0	0	0	0	0	0	0	0	0	0	0	0	0	41.7733
40	ZNF771	0	1.61819	0	0.175935	4.61961	0	0	0	-0.643035	0	0	-1.01018	0	0	0	0	41.1355
41	BMS1	12.3382	14.7967	6.78639	0	-2.74315	0	0	0	0.855063	0	0	-2.16907	0	0	0	0	40.6854
42	USP48	-0.539619	-0.534259	-0.315325	1.28335	-0.837234	0	0	0	-0.525104	0	0	-0.618208	0	0	0	-0.499717	40.3951
44	UTP18	0	0	0	0	-0.841588	0	0	0	9.90248	0	0	0	0	0	0	0	39.5664
46	DDX47	0	-0.165317	-0.335629	1.64545	0.455883	0	-0.940509	-0.989928	5.43426	0	0	-1.74258	-1.20505	0	0	0.249183	38.2961
47	MRPS22	3.52885	17.3549	-1.02418	31.5045	9.39177	0	-1.62261	-1.02735	-2.85292	0	0	-5.11673	-1.15134	-2.60714	0	0.252752	38.2695
48	NOC4L	1.49591	5.50344	-0.007103	2.84208	0	0	0	0	-0.882288	0	0	0	0	0	0	-0.852468	37.7809
49	HOXA5	0	0	0	-0.09829	0	0	0	0	-0.167199	0	0	0	0	0	0	0	37.6336
50	CEBPZ	-0.818331	3.78387	-0.500197	-0.570926	3.22693	0	0	0	0.952925	0	0	0	0	0	0	-0.754013	36.011
51	NOL10	5.65931	0.957249	0	0	-0.970017	0	0	0	2.50035	0	0	0	0	0	0	-0.812425	34.0663
52	NOC3L	7.38187	5.4223	4.41002	0.245152	0.910705	0	0	0	-1.38793	0	0	-1.86847	0	-0.718308	0	0	33.0457
53	WDR12	16.6934	9.73898	1.80151	0.827591	4.77476	0	-0.853972	-0.838971	-0.30448	0	0	-2.84748	0	0	0	-0.936928	32.2802
54	HJURP	0.585451	1.58134	0	5.97062	-0.034189	0	0	-0.523042	0	0	0	-1.01688	-0.647034	0	0	0	32.0315
55	ZFP62	3.13575	2.68539	-0.000241	0	0	0	0	0	-0.629936	0	0	0	0	0	0	0	31.9259
57	NAA10	-0.20002	-0.897567	-0.330905	-0.444874	0	2.69783	-0.545074	-0.532894	2.06477	0	0	-1.14898	-0.656887	0	0	0.498367	31.529
58	ZBTB11	2.02611	5.58922	-0.396656	0	2.89332	0	0	0	-0.70838	0	0	0	0	0	0	0	31.3441
59	ZNF770	0.253485	1.75346	0	0	0	0	0	0	-0.467521	0	0	-0.557914	0	0	0	0	31.2869
60	WDR36	-1.09215	-1.14414	0	-0.766722	1.08272	0	-0.64781	0	28.2772	0	0	-0.849257	0	0	0	-1.07467	30.7707
61	DUSP11	-0.564594	-0.405972	0.160689	3.436	0	0	0	0	-0.121101	0	0	0	0	0	0	0	30.1292
62	WDR3	0	-0.755575	0	-0.604677	-1.51433	0	0	0	52.984	0	0	0	0	0	0	0	29.5427
63	MRPS25	3.47861	2.5229	1.06409	32.2126	-0.708499	0	-1.76414	-1.56579	-0.569937	0	0	-2.54022	-1.56215	-1.55001	0	-2.0547	28.6423
64	ZNF192	-0.318043	5.20136	-0.250053	-0.487545	6.08296	0	0	0	0	0	0	0	0	0	0	0	28.0955
65	HOXB6	-0.335941	0	0	0	-0.416962	0	0	0	0	0	0	0	0	0	0	0	28.0273
66	PWP2	-0.699128	-0.270714	0	0	4.45459	0	0	0	15.2669	0	0	0	0	0	0	-0.652768	27.6523
67	CEP78	2.73069	8.28121	6.2969	0.818677	-1.47274	0	0	-0.609212	-0.980381	0	0	-1.37837	0	0	0	-0.707169	27.6368
68	ZNF24	-0.486072	-0.288189	0	0.164504	-0.462305	0	0	0	0.864845	0	0	0	0	0	0	0	27.4839
69	OSBPL5	0	0	0	0	0	0	0	0	0	0	0	0	0	0	0	0	27.2805
70	GSG2	-0.082481	-0.047027	0	0.405666	0	0	0	0	0	0	0	0	0	0	0	0	27.1683
71	RPP30	0.556971	-0.850033	0	28.2579	-1.53864	0	0	0	0.066132	0	0	0	0	-0.632311	0	-0.608241	27.0406
72	RCL1	0.668094	4.73633	0	-0.072824	-0.85147	0	0	0	0.021288	0	0	0	0	0	0	0	26.45
73	RG9MTD1	0.987024	-0.942611	-0.560563	-0.541947	-1.40424	0	0.903151	-0.668407	2.67525	0	0	-1.22611	-0.55195	-0.657886	-0.520961	-0.891015	26.2557
74	C17orf75	0	0	0	0	0	0	0	0	0	0	0	0	0	0	0	-0.241187	26.1
76	SDF2L1	-1.06023	0	0	0.757605	5.7533	-0.347183	-0.476837	1.04006	-1.01828	0	-0.196881	-0.833294	-1.11496	-0.761073	3.72751	-0.891616	25.5255
77	DDX10	3.35787	4.71575	0.104576	0	5.45453	0	0	0	0	0	0	0	0	0	0	-0.632466	24.9651
78	LLGL1	0	-0.62593	-0.452831	10.4709	-0.385517	0	-0.554766	-0.524764	1.50754	0	0	-0.95766	-0.753659	0	0	0	24.9043
79	GNL2	-0.653615	0.307287	0	0.706691	0	0	0	0	10.0371	0	0	0	0	0	0	0	24.3006
80	EPB41L5	0.050862	-0.437565	0	0.701725	-0.643845	0	0	0	0.134754	0	0	0	0	0	0	-0.110456	24.1702
81	RPP40	-1.00782	1.65571	0.574882	8.39896	-0.382056	0	-0.619875	-0.557828	0.095802	0	0	-1.08645	0	0	0	-0.868743	23.9391
82	ABT1	-0.807639	-0.329621	-0.291296	2.08004	2.02629	-0.03796	0.008935	-0.460462	-0.723748	0	0	-1.09617	0	0	0	-0.773198	23.8014
84	RPF2	0.1021	0.173008	-0.039981	0	-0.88691	0	0	0	4.48591	0	0	-0.652368	0	0	0	0.013013	23.4502
85	ZNF498	3.5632	3.07723	-0.293263	0	-0.226228	0	0	0	0	0	0	0	0	0	0	0	23.3264
86	DDX18	0	-0.986991	0	-0.185839	1.34791	0	-0.751996	0	26.6957	0	0	0	0	0	0	-0.5565	23.2804
87	PES1	5.87603	5.57672	5.2906	2.11802	0.097448	0	-0.908304	-0.6702	-1.28532	0	0	-1.75084	0	-0.66494	0	-0.768157	22.9112
88	DNAJB6	4.05393	-0.449119	1.15597	0.455748	-2.16008	-0.568663	4.4123	-0.953249	0.032199	-0.931806	2.02979	-2.893	2.32882	-1.20403	0	-1.05688	22.7206
89	MAP7D1	-0.605248	0.386446	-0.115016	7.70662	-0.669505	0	0	0	-0.654214	0	0	0.495257	0	0	0	0	22.4998
90	PAK1IP1	-0.557857	-0.047797	0	0.267828	8.11584	0	0	0	-0.299143	0	0	0	0	0	0	0	22.3728
91	C3orf17	-0.74437	1.26893	0.444736	9.4129	-1.02186	0	-0.485739	-0.458918	-0.702424	-0.402345	0	-0.675366	-0.703722	0	0	0	21.6533
92	CSF2	0	0	0	0	0	0	0	0	0	0	0	0	0	0	0	0	21.3129
93	DDX52	-0.517799	-0.591874	0	2.53647	-0.642393	0	-0.409488	-0.394487	3.09614	0	0	-0.759773	0	0	0	0.220175	21.1299
95	RPL7L1	2.5307	0.239021	0.597735	-0.350939	0.947048	-0.155256	0	0	-0.058911	0	0	0	0	0	0	0	21.0245
96	MRPS27	8.22081	9.8914	-1.62531	89.3776	5.77755	-1.29468	-2.48132	-2.82104	-4.30619	0	-1.02644	-5.7455	-3.2747	-2.08789	0	-0.949522	21.0012
98	PHLDB3	0	-0.31499	0	1.86194	0	0	0	0	0	0	0	0	0	0	0	0.257268	20.4288
99	MYO9B	0	0	0	5.60085	-0.485398	0	0	0	0	0	0	0	0	0	0	-0.323799	20.311
100	ZNF768	-0.011864	-0.358341	0.590252	0	0.313657	0	0	0	0	0	0	0	0	0	0	-0.323799	20.311
105	PPP1CB	4.02226	-2.13976	-1.47073	-1.61031	-3.78472	-0.643173	0	-0.912835	40.1515	-1.47018	0	-3.14294	-1.32067	-1.71542	-1.74113	13.4212	15.0892
106	RRP1B	-1.38806	3.49949	-0.726614	3.84428	-0.912703	-0.328172	-0.940783	0	29.2421	0	0	-1.70395	0	0	0	-0.556857	14.7529
110	DDX28	-0.695292	4.80149	0.972224	21.8253	0	0	0	0	-0.767799	0	0	-0.954007	0	0	0	-0.265411	9.79796
186	S100A11	-0.564594	0	0	37.6009	0	0	0	-0.36903	-0.121101	0	-0.328039	-0.657821	-0.380454	0.007304	0	-0.019554	0
360	CTCF	0	-1.20448	0	0	-0.921869	0	-0.851987	-0.8083	-1.11032	0	0	0	0	-0.797779	0	-0.006728	79.4454
364	WDR11	-1.21095	0	0	-0.607137	-1.64538	0.903025	-0.823	-0.625536	-0.148247	0	0	-0.841984	0	0	0	-0.93507	79.3619
367	TUBG1	-1.25534	-1.44596	0	-0.540578	-2.13512	-0.410075	-1.03461	-0.650973	36.5541	0	0	-1.84039	-1.39061	-0.820046	0	1.92785	15.277
370	RAF1	-0.436667	0	0	26.5979	0	0	-0.178036	0	-0.394721	0	0	-0.58093	0	0	0	-0.403023	4.36486
