# Supplementary material for: Topological scoring of protein interaction networks
Source: Nat Commun. 2019 Mar 8;10:1118. doi: 10.1038/s41467-019-09123-y (PMC6408525; doi:10.1038/s41467-019-09123-y)
Supplement: Supplementary file 8 — Supplementary Data 5 [file 41467_2019_9123_MOESM8_ESM.xlsx]

## Sheet: Drug-Gene
Supplementary Data 5. Analysis of the Drug-Gene Enrichment within the Human DNA Repair Dataset using WebGestalt
1	dactinomycin		C=204;O=76;E=2.70;R=28.14;rawP=4.44e-89;adjP=4.80e-87
Protein	Locus	CBX1_TopS	CBX3_TopS	CBX5_TopS	CBX7_TopS	CBX8_TopS	MSH2_TopS	MSH3_TopS	MSH6_TopS	PARP1_TopS	RPA1_TopS	RPA2_TopS	RPA3_TopS	XRCC5_TopS	XRCC6_TopS	SSBP1_TopS	SPIN1_TopS	WDR76_TopS
RPL3	gi|4506649|ref|NP_000958.1|	-4.41704	-3.78415	-2.67262	-0.816824	-6.39601	-1.19673	-3.36745	-2.81299	194.588	0	-1.65408	-4.97903	0	-2.18284	0	2.43804	33.2675
UBTF	gi|115529451|ref|NP_001070151.1|	0	0	0	0	0	0	0	0	190.321	0	0	0	0	0	0	0.536914	-1.48663
RPL11	gi|15431290|ref|NP_000966.2|	-1.51727	-2.06308	-1.26833	0	0	-0.689316	-1.59309	-0.204807	162.878	-1.14926	0	-2.08684	-2.23265	-1.51205	0	-0.943326	-1.9485
RPL5	gi|14591909|ref|NP_000960.2|	-3.28151	-6.05089	-1.3881	-3.80493	-7.782	4.73504	4.45579	5.16083	133.267	-3.27858	-1.80308	-7.51297	-3.93589	8.71257	0	11.0895	-5.84082
DDX21	gi|50659095|ref|NP_004719.2|	-2.32742	-2.69755	-1.28711	-1.67656	-1.14754	0	-1.86201	-1.33718	113.048	-0.843065	0	-3.4534	0	-1.58452	0	12.8165	10.5396
RPL10A	gi|15431288|ref|NP_009035.3|	-2.06059	-1.94906	-0.919107	-1.29514	0	0	-1.35923	-0.804282	108.17	0	0	-1.57936	-1.39445	-1.21061	0	2.36465	6.1269
HNRNPM	gi|14141152|ref|NP_005959.2|	-6.66375	-5.26058	-3.61923	-1.69053	-10.0094	-2.17353	2.65371	-0.5579	108.017	-4.26473	-4.23158	-8.30205	-7.27397	39.483	-4.09909	2.48939	15.086
UBTF	gi|7657671|ref|NP_055048.1|	0	0	0	0	0	0	0	0	99.8761	0	0	0	0	0	0	3.67276	-1.1177
RPL9	gi|67944630|ref|NP_001020092.1|	-1.60368	-1.4855	-1.01625	-1.14351	0	-0.565738	-1.13506	-1.25213	98.3026	-0.727007	0	-2.31774	-0.907573	-1.2092	0	-0.3452	1.91992
LMNB1	gi|5031877|ref|NP_005564.1|	9.54893	-3.8568	-2.67436	0	-5.87932	-0.703637	-1.77998	0.431453	88.3526	-2.22447	-2.10108	-0.030298	-4.92605	67.6283	-1.42051	-3.50784	-2.70255
RPL4	gi|16579885|ref|NP_000959.2|	6.14108	24.462	-0.34773	-2.5293	-9.30242	-2.00878	-3.59386	-4.18442	73.0674	-3.71458	0	-8.53283	-5.58176	-2.87092	0	3.5111	41.2839
DHX9	gi|100913206|ref|NP_001348.2|	-8.54069	-9.13612	-5.04279	-1.70663	95.7619	-0.733669	-2.01067	-6.12691	72.3064	-5.04058	-3.63727	-11.716	-7.46112	1.25969	0	44.975	-3.66062
PTBP1	gi|14165464|ref|NP_114367.1|	-2.92909	-3.42298	-1.87468	-2.11551	-4.04074	-0.954537	-1.97614	-2.27866	59.3408	-0.921407	-1.41188	-4.15818	-3.02832	4.34165	0	68.4266	3.68593
MYBBP1A	gi|157694492|ref|NP_055335.2|	-2.44084	-2.02803	-1.46137	15.5839	-2.78209	0	-1.73077	0	56.1269	0	0	-2.94842	0	-1.83988	0	8.32709	36.4898
WDR3	gi|5803221|ref|NP_006775.1|	0	-0.755575	0	-0.604677	-1.51433	0	0	0	52.984	0	0	0	0	0	0	0	29.5427
RBM28	gi|187960109|ref|NP_060547.2|	-0.553195	0	0	0	0	0	0	0	51.1222	0	0	0	0	0	0	-0.421893	0.173261
XPO1	gi|4507943|ref|NP_003391.1|	15.7519	-1.49834	-2.97597	-3.09925	-0.483026	0.418427	4.23924	0.086178	50.7932	0	2.87207	-6.6871	-4.75924	-2.8886	-1.43837	10.8081	-0.126259
RPL12	gi|4506597|ref|NP_000967.1|	0	-1.30547	-0.01395	-0.637568	-0.903873	-0.060302	0.552963	-0.597438	49.4889	-0.599394	0	-1.51863	-1.09782	-0.839315	0	3.23817	3.66224
RSL1D1	gi|118498359|ref|NP_056474.2|	0	-0.541377	0.041144	0	0	0	-0.423879	0	44.1956	0	0	0	0	-0.403618	0	-0.178947	0.173261
RPL22	gi|4506613|ref|NP_000974.1|	-5.47373	-7.15939	-3.63714	18.5319	76.3003	-2.1619	-5.12263	-1.38746	43.2308	-1.89085	0	-9.22124	-2.25198	-4.71337	0	4.32616	60.9193
RPL7	gi|15431301|ref|NP_000962.2|	-0.570749	8.21278	1.77297	-2.02522	-2.60551	-1.05281	-2.4273	-2.36716	42.4911	-0.930229	0	-4.5085	-1.11079	-2.14014	0	16.8014	35.3076
PPP1CB	gi|46249376|ref|NP_996759.1|	4.02226	-2.13976	-1.47073	-1.61031	-3.78472	-0.643173	0	-0.912835	40.1515	-1.47018	0	-3.14294	-1.32067	-1.71542	-1.74113	13.4212	15.0892
RPL6	gi|67189747|ref|NP_001019833.1|	1.1995	0.721459	-0.686326	-1.49642	-1.11296	0	-1.12528	-1.26801	39.4016	0	0	-3.10426	-2.1078	-1.47811	0	3.6612	30.35
RPL7A	gi|4506661|ref|NP_000963.1|	2.13557	0.574006	-0.101311	-1.75928	-3.88972	0.250823	1.84558	3.06948	37.7437	-1.28767	0	-3.16207	-2.59485	-0.925771	0	1.08863	10.1096
GCN1L1	gi|54607053|ref|NP_006827.1|	6.19135	-1.9984	-1.14393	0.146936	-3.42515	0.069192	12.2366	-0.479425	29.9393	0	-1.76018	-3.08574	-2.8854	-0.9489	0	7.10037	3.75706
RRP1B	gi|57863269|ref|NP_055871.1|	-1.38806	3.49949	-0.726614	3.84428	-0.912703	-0.328172	-0.940783	0	29.2421	0	0	-1.70395	0	0	0	-0.556857	14.7529
SNRNP200	gi|40217847|ref|NP_054733.2|	-9.65176	-15.5838	-6.80235	38.1131	7.14135	0.671814	-2.03743	-1.11413	29.1224	-8.54686	-7.35841	-18.4177	-15.1684	-10.2605	0	210.728	13.5187
DDX1	gi|4826686|ref|NP_004930.1|	-2.19123	-2.2994	-1.44557	-0.403869	-1.84261	0	-0.5567	-1.61474	26.4667	0	0	-1.7797	-1.98671	-1.81355	0	94.2046	5.1686
SMC1A	gi|30581135|ref|NP_006297.2|	-0.143965	-1.81992	-0.864631	3.85005	-1.56964	-0.534506	-0.455015	-0.767964	26.0134	0	-0.726974	-1.50673	-1.76822	-0.762704	0	-1.61201	44.3984
DDX50	gi|13129006|ref|NP_076950.1|	-0.585429	-0.19939	0	0	-0.792608	0	0	0	25.9314	0	0	0	0	0	0	1.19863	4.10849
RPS3A	gi|4506723|ref|NP_000997.1|	-1.97621	-3.74831	2.28704	-0.881253	-1.29417	-0.0907	9.34317	4.39256	25.1774	-2.35461	-1.00527	-2.71574	-3.93691	0.440423	0	16.0709	13.6506
ATP5B	gi|32189394|ref|NP_001677.2|	27.902	30.3501	-23.9626	-26.3577	1.41894	12.5198	18.8247	115.163	25.1184	-15.5605	-24.6896	-43.9149	-17.0088	-25.1106	92.0552	43.3736	-42.2979
RPL8	gi|15431306|ref|NP_150644.1|	3.76867	2.12778	-0.500106	-0.728043	-1.5077	-0.467331	-1.07757	-1.00257	22.9639	0	0	-1.98929	-1.48434	-0.581671	0	2.78407	9.48472
TBL3	gi|19913369|ref|NP_006444.2|	0	-0.731219	-0.594016	-0.029674	0.891079	0	0	0	22.768	0	0	0	0	0	0	-1.02583	29.6765
RPL14	gi|78000183|ref|NP_001030168.1|	2.61827	-0.714364	0	-0.668734	0	0	-0.735535	1.33733	21.7586	0	0	-1.31892	-0.953518	-0.210379	0	0.857561	6.94257
NONO	gi|224028246|ref|NP_001138881.1|	1.00764	-3.98862	-1.76878	-2.38605	0	-1.12974	-1.50539	-2.47805	19.4488	-2.19518	-0.991099	-3.65705	-3.59851	-0.251749	-2.51295	114.754	-2.96572
NOP56	gi|32483374|ref|NP_006383.2|	-2.22907	-2.15817	0	7.27958	-1.07235	0	-1.41973	-1.1868	19.2031	0	0	-1.61969	0	-1.35895	0	79.8058	2.65424
PRPF19	gi|7657381|ref|NP_055317.1|	-2.78369	-1.80433	-1.61942	-1.67803	0.785727	-0.924239	4.74107	-2.00639	19.1222	-1.74072	-1.34381	-3.92991	-2.82411	-2.0486	0	49.3154	2.85851
ILF2	gi|24234747|ref|NP_004506.2|	-1.62679	-1.57952	0.578851	-0.975932	-1.90396	0	2.44803	-1.07483	16.7188	0	-0.904882	-1.11729	-1.5455	3.27962	0	20.0903	-0.93148
FBL	gi|12056465|ref|NP_001427.2|	-1.16479	-0.801625	0	-0.014634	0	0	0	0	15.9622	0	0	-0.885575	0	0	0	50.406	9.79717
DKC1	gi|215599015|ref|NP_001135935.1|	-0.667358	0	0	-0.504642	-0.770947	0	0	0	14.6204	0	0	-0.73949	0	0	0	48.9789	-0.902981
RPL13	gi|15431297|ref|NP_000968.2|	3.58662	5.38901	4.05994	-1.19902	-3.06316	0.559819	-1.28143	-1.32782	14.4691	-1.24664	-1.13257	-2.81022	0	0.284942	0	-1.68753	20.6282
GNL2	gi|7019419|ref|NP_037417.1|	-0.653615	0.307287	0	0.706691	0	0	0	0	10.0371	0	0	0	0	0	0	0	24.3006
SFPQ	gi|4826998|ref|NP_005057.1|	0.20325	-2.17229	-0.952383	-1.32559	-3.04979	-0.571798	-0.463851	-1.44993	7.6719	-1.21107	-1.10885	-2.67977	-2.11275	0.818723	-1.3046	72.622	-2.24742
RPL26	gi|4506621|ref|NP_000978.1|	-0.678825	-0.902409	-0.514447	-0.449716	-0.782414	0	-0.54951	0	4.87139	-0.477936	0	0	-0.658501	-0.596399	0	0.485453	44.3064
RPS5	gi|13904870|ref|NP_001000.2|	10.2354	2.78758	1.58401	5.18509	-3.53613	1.67498	-0.852199	-1.14567	4.86723	0	-1.76582	-0.638725	-3.48646	-0.172155	0	21.9152	3.3849
EIF5A	gi|219555707|ref|NP_001137232.1|	11.6904	-4.98082	12.8643	-8.03288	-16.8044	31.3713	73.6493	32.7356	3.67536	-3.57887	-6.69611	12.3105	-3.36998	-5.65093	-6.34412	9.72182	-13.5593
SDAD1	gi|153791300|ref|NP_060585.2|	-0.746808	0	-0.41892	0	-1.05758	0	0	0	3.39061	0	0	0	0	0	0	-0.56878	48.3822
DDX52	gi|38569505|ref|NP_008941.2|	-0.517799	-0.591874	0	2.53647	-0.642393	0	-0.409488	-0.394487	3.09614	0	0	-0.759773	0	0	0	0.220175	21.1299
BLM	gi|4557365|ref|NP_000048.1|	0	0	0	0	0	0	0	0	2.80488	0	0	33.0522	0	0.023304	0	-0.461653	-0.523195
DDX54	gi|164419743|ref|NP_001104792.1|	11.3912	35.7495	-1.48415	-2.00667	-3.21625	0	0	0	2.50236	0	0	-3.81603	0	-0.948443	0	-2.72644	71.3117
NHP2L1	gi|51317376|ref|NP_001003796.1|	1.00324	-0.728746	-0.162084	-0.276053	-0.986955	0	1.6122	-0.058091	2.19267	0	0	-0.980594	0	0	0	22.3174	-0.498199
RPL23	gi|4506605|ref|NP_000969.1|	-9.44931	-18.9823	-2.51271	415.235	-34.8643	-7.07475	-17.3512	-15.0291	-23.7735	-13.489	-14.4192	-31.3442	-11.7134	-15.2168	-4.99175	-19.4213	466.284
BOP1	gi|21327667|ref|NP_056016.1|	6.89057	8.95699	3.85204	-0.841999	27.4818	0	-1.98339	0	-0.384097	0	0	-3.46151	0	0	0	-2.86905	72.272
POP1	gi|225007652|ref|NP_001139333.1|	2.06535	15.6162	-1.16518	19.7786	0.680174	-1.03777	-2.02186	-2.24443	-2.73239	0	-1.4195	-4.04072	-1.74947	-1.49096	0	-1.86707	52.975
BMS1	gi|224589071|ref|NP_055568.3|	12.3382	14.7967	6.78639	0	-2.74315	0	0	0	0.855063	0	0	-2.16907	0	0	0	0	40.6854
CEBPZ	gi|42542392|ref|NP_005751.2|	-0.818331	3.78387	-0.500197	-0.570926	3.22693	0	0	0	0.952925	0	0	0	0	0	0	-0.754013	36.011
WDR12	gi|217330644|ref|NP_060726.3|	16.6934	9.73898	1.80151	0.827591	4.77476	0	-0.853972	-0.838971	-0.30448	0	0	-2.84748	0	0	0	-0.936928	32.2802
RCL1	gi|157426877|ref|NP_005763.3|	0.668094	4.73633	0	-0.072824	-0.85147	0	0	0	0.021288	0	0	0	0	0	0	0	26.45
GLTSCR2	gi|239787829|ref|NP_056525.2|	-1.22772	5.35801	20.5627	-0.088715	-1.86207	0	0	0	1.93829	0	0	-0.230603	0	0	0	0	25.6638
DDX10	gi|13514831|ref|NP_004389.2|	3.35787	4.71575	0.104576	0	5.45453	0	0	0	0	0	0	0	0	0	0	-0.632466	24.9651
ABT1	gi|7019319|ref|NP_037507.1|	-0.807639	-0.329621	-0.291296	2.08004	2.02629	-0.03796	0.008935	-0.460462	-0.723748	0	0	-1.09617	0	0	0	-0.773198	23.8014
SENP3	gi|21361499|ref|NP_056485.2|	16.1445	20.2288	3.22205	4.99114	-2.75944	0	-0.810567	-0.795566	-1.92994	0	0	-2.44486	0	0	0	-1.7257	23.1081
PES1	gi|7657455|ref|NP_055118.1|	5.87603	5.57672	5.2906	2.11802	0.097448	0	-0.908304	-0.6702	-1.28532	0	0	-1.75084	0	-0.66494	0	-0.768157	22.9112
AIFM1	gi|4757732|ref|NP_004199.1|	-9.9441	-7.25567	-3.45896	11.7296	12.686	-0.580718	3.25361	-2.58833	-9.45665	3.23072	94.5133	-12.5509	41.5113	-4.12745	-3.83418	-8.7966	20.624
HSPA9	gi|24234688|ref|NP_004125.3|	-60.7528	-68.0393	-27.6331	-40.4139	721.235	-1.86679	-47.5314	-12.6412	-59.7672	44.7235	39.8898	-86.1913	28.1622	90.7338	138.105	-59.2123	19.3257
WDR18	gi|56243583|ref|NP_077005.2|	21.1931	11.8548	4.8439	-0.810529	-1.1912	-0.481078	-0.765741	0	-1.64794	0	0	-2.19233	0	0	0	-1.0466	17.5378
TRIM28	gi|5032179|ref|NP_005753.1|	3291.68	9055.91	4146.08	-57.6159	-339.554	-76.6104	-81.3727	-74.207	-143.077	-27.9505	-24.7031	498.977	-52.8909	-37.942	-67.1373	-157.698	-240.724
CBX1	gi|187960037|ref|NP_001120700.1|	918.893	102.762	129.05	0	0	0	-1.6	0	0	0	0	50.9876	-1.70899	0	0	-2.90382	0
CHD4	gi|51599156|ref|NP_001264.2|	237.625	119.107	0.643207	-6.68889	-14.9459	0.375006	-4.97308	-4.32804	-8.35369	-2.79482	-2.16469	-13.5001	-7.46987	-6.99109	-5.36924	-5.73395	-11.1094
PRKDC	gi|13654237|ref|NP_008835.5|	177.524	-55.5002	-29.7422	40.2372	-80.8593	2.10238	-12.6487	12.3802	-20.4548	-16.501	-17.3649	-49.3083	507.807	55.8859	0	-27.955	-26.5615
NUP153	gi|24430146|ref|NP_005115.2|	6.41515	-0.855626	-0.755153	-0.891062	-2.03203	0	2.37588	3.66747	0.119751	-0.705233	0	-0.733774	0	-0.910484	-0.433989	24.7125	-1.54335
COIL	gi|4758024|ref|NP_004636.1|	0	0	0	0	0	0	0	0	0	0	0	0	0	0	0	125.808	-0.792308
HNRNPC	gi|117190254|ref|NP_001070911.1|	0	0	0	-1.05717	-2.32587	0	-1.15737	0	1.42915	-0.68042	-0.696003	-1.96537	0	43.8781	0	53.9271	-1.80006
SNRPA1	gi|50593002|ref|NP_003081.2|	-1.01679	-0.924534	0	-0.542419	-0.686838	-0.120213	-0.454882	-0.583841	0.071886	-0.414122	-0.577557	-0.900403	-0.955818	0.250174	0	40.293	-0.720316
KHDRBS1	gi|5730027|ref|NP_006550.1|	-1.90998	-3.1887	0	0	-3.31011	0	-2.91882	-2.31849	-3.14292	-0.985148	0	-3.18428	-1.86933	-2.73647	0	374.228	-2.50504
XRCC6	gi|4503841|ref|NP_001460.1|	-154.057	-56.3321	-82.384	-27.1461	-90.6479	-22.8875	-57.1609	-36.0773	-166.602	76.4974	-92.447	-218.055	9880.23	933.793	-9.96008	-94.6245	-126.485
2	adenosine		C=477;O=53;E=6.32;R=8.39;rawP=1.68e-32;adjP=9.07e-31
Protein	Locus	CBX1_TopS	CBX3_TopS	CBX5_TopS	CBX7_TopS	CBX8_TopS	MSH2_TopS	MSH3_TopS	MSH6_TopS	PARP1_TopS	RPA1_TopS	RPA2_TopS	RPA3_TopS	XRCC5_TopS	XRCC6_TopS	SSBP1_TopS	SPIN1_TopS	WDR76_TopS
PARP1	gi|156523968|ref|NP_001609.2|	23.1929	-24.2499	-19.4383	-19.1723	-36.4892	-10.2623	-22.2029	-23.053	1214.07	21.3488	-19.7916	-43.1669	-33.0522	111.122	-12.2609	-25.6577	-32.9554
HSP90AA1	gi|153792590|ref|NP_001017963.2|	-22.4352	-20.1492	-9.90909	-18.1124	-21.0343	27.9721	51.1694	33.7517	153.401	-14.9114	-18.0792	-38.6752	-5.7323	-14.4718	58.9695	10.3796	1.32283
GNAI3	gi|5729850|ref|NP_006487.1|	0	0	0	0	0	0	-0.554736	-0.536115	86.3525	0	0	0	0	0	0	0	-0.695613
ACLY	gi|38569421|ref|NP_001087.2|	-1.24991	-3.8161	-2.01048	-2.95683	-5.79174	13.3583	3.53477	-0.18387	82.5787	-1.61096	-1.05211	-5.775	-4.10848	-2.75682	5.98563	7.01559	-3.5661
PARG	gi|70610136|ref|NP_003622.2|	0	0	0	-0.560388	0	0	-0.627189	0	75.0471	0	0	-0.74609	0	0	0	0.147262	-0.689141
DHX9	gi|100913206|ref|NP_001348.2|	-8.54069	-9.13612	-5.04279	-1.70663	95.7619	-0.733669	-2.01067	-6.12691	72.3064	-5.04058	-3.63727	-11.716	-7.46112	1.25969	0	44.975	-3.66062
XRCC5	gi|10863945|ref|NP_066964.1|	170.144	-35.3807	-70.4904	-11.7523	-78.6863	-12.9915	-41.7016	-30.6866	68.5683	-53.5527	-74.9324	-146.194	321.562	6328.74	-5.36697	-92.3326	-132.457
NVL	gi|45643123|ref|NP_002524.2|	-1.18138	0.805561	-0.82621	-1.04341	0.537283	0	0	0	61.0753	0	0	-1.4535	0	0	0	0	13.8174
PARP2	gi|110825961|ref|NP_005475.2|	1.10187	0	0	-0.610727	0	0	0	0	60.3783	0	0	-1.08042	0	3.34501	0	0	-0.889153
DDX3X	gi|301171467|ref|NP_001180345.1|	-8.26998	-7.69571	-0.817791	-4.65665	23.7899	-1.5549	0.719366	12.3911	56.4525	-3.27203	-4.38313	-6.03639	-7.57706	4.43439	-3.82659	19.7351	-0.911763
HSP90AB1	gi|20149594|ref|NP_031381.2|	-39.4065	-44.1155	-22.6401	-28.0723	10.2063	25.041	29.6335	117.285	55.2611	-8.09117	-26.65	-59.1661	86.816	-5.10433	268.738	-22.5987	-38.2114
CHD1	gi|68299795|ref|NP_001261.2|	0	0	0	0	0	0	0	0	54.1211	0	0	0	0	0	0	0	-0.518224
GNAI2	gi|261878575|ref|NP_001159897.1|	0	0	0	0	0	0	0	0	50.6543	0	0	0	0	0	0	0	0
HLTF	gi|21071054|ref|NP_620636.1|	-1.05246	0	-1.57678	-1.71059	0	0	-0.923145	0	45.3967	64.3083	2.17219	6.0194	-1.9978	13.0697	0	0	-2.95178
VCP	gi|6005942|ref|NP_009057.1|	5.62275	-13.4132	-10.2189	-11.6421	-5.25114	13.9299	26.2579	73.4115	41.5499	-10.0196	-8.62419	-22.7061	-15.1274	-6.42907	85.6271	19.952	-18.7411
PARP14	gi|154813199|ref|NP_060024.2|	0	0	0	0	0	0	0	0	40.8789	0	0	0	0	0	0	0	0
TOP2A	gi|19913406|ref|NP_001058.2|	4.46153	0	0	2.00492	0	0	0	0	33.894	0	0	0	0	0	0	-0.558889	1.96755
ATP5B	gi|32189394|ref|NP_001677.2|	27.902	30.3501	-23.9626	-26.3577	1.41894	12.5198	18.8247	115.163	25.1184	-15.5605	-24.6896	-43.9149	-17.0088	-25.1106	92.0552	43.3736	-42.2979
ATP1A1	gi|21361181|ref|NP_000692.2|	1.25909	-3.83619	-3.44807	-3.51073	-8.4343	8.79767	12.441	17.3318	6.47076	-1.26347	37.0862	-6.71096	4.74155	-2.00918	-3.60736	-1.76819	-4.80818
RUVBL1	gi|4506753|ref|NP_003698.1|	-6.27635	-6.56669	-3.38514	-4.28881	-2.165	4.98714	4.68022	13.7229	5.91033	-1.75334	0.553422	-5.99648	26.1798	4.03809	-3.58486	3.96675	-0.569172
UPF1	gi|18375673|ref|NP_002902.2|	0	0	0	-0.299811	-0.647259	-0.129691	-0.366611	-0.399354	4.99784	0	0	0	0	0	0	27.1783	2.08677
H2AFZ	gi|4504255|ref|NP_002097.1|	22.7961	-2.27123	-0.93184	-1.4197	-3.18748	0	-1.62068	0	4.25777	0	0	-2.1133	0	-1.23192	0	5.50521	43.9353
BLM	gi|4557365|ref|NP_000048.1|	0	0	0	0	0	0	0	0	2.80488	0	0	33.0522	0	0.023304	0	-0.461653	-0.523195
SF3B1	gi|54112117|ref|NP_036565.2|	-2.30644	-2.47583	0.525598	-1.77414	-4.12363	-0.342702	4.80764	3.24766	2.17662	-1.27282	-1.30399	-3.74614	-2.84055	7.56714	0	53.8608	-0.264299
RPA1	gi|4506583|ref|NP_002936.1|	-97.5612	-9.47809	-9.87574	-7.27641	-14.8349	-10.6943	-35.426	-10.2141	-169.247	463.432	4699.02	5816.45	-80.1301	-7.43377	-34.2142	-21.2502	-26.9215
SMARCAL1	gi|187761314|ref|NP_001120679.1|	0	0	0	0	0	0	0	0	0	5.27183	37.9046	104.784	0	0	0	0	0
WRN	gi|110735439|ref|NP_000544.2|	-1.90675	0	0	0	0	0	0	0	-1.33162	15.5894	-0.98022	76.4831	1.18712	6.98635	0	0	0
HELB	gi|32455236|ref|NP_387467.2|	0	0	0	0	0	0	0	0	0	2.6929	0.11329	69.8582	0	-0.549551	0	0	0
TOP3A	gi|10835218|ref|NP_004609.1|	0	0	0	0	0	0	0	0	-0.580235	-0.338539	-0.415901	56.3398	0	0.041868	0	0	0
RFC4	gi|31881687|ref|NP_853551.1|	-0.662221	0	-0.332372	-0.604444	-0.879514	0	-0.83112	-0.20613	-0.494438	23.2583	-0.270693	16.709	-1.16819	0.534393	0	-0.793872	-1.31603
ACTL6A	gi|4757718|ref|NP_004292.1|	0.799602	0.672619	24.6884	-1.4078	-3.13151	0.206804	6.20317	0.292957	-1.31051	0	0	10.4566	-1.97737	-1.37961	0	5.56879	-2.39039
RBBP4	gi|5032027|ref|NP_005601.1|	135.29	77.7259	223.913	-2.20296	-6.00948	-3.13971	-7.37283	-4.52204	-10.0715	-5.92252	-5.19775	7.16777	-4.6922	-2.93839	0	-8.24943	-9.62235
MSH2	gi|4557761|ref|NP_000242.1|	-19.1595	-2.23641	-5.04394	-11.1389	-19.4588	1031.92	6694.18	849.548	-24.5735	-5.04339	-2.06292	-20.1694	-18.875	-9.00836	0	-10.8726	-20.4108
MSH6	gi|4504191|ref|NP_000170.1|	-7.69068	-2.82323	0	-10.0154	-6.10796	972.1	-3.47689	649.502	-4.68565	0	-7.69048	-10.7797	-11.3594	-4.84213	0	0	-17.4906
MSH3	gi|284813531|ref|NP_002430.3|	0	0	0	0	-1.64037	608.389	598.931	0	-2.56953	0	0	-2.75574	0	0	0	0	-1.55197
EXO1	gi|284055276|ref|NP_003677.4|	0	0	0	-0.654332	0	157.94	0	0	0	0	0	0	0	0	0	0	0
PSMC3	gi|21361144|ref|NP_002795.2|	2.63277	-4.14851	-2.72184	-4.23858	6.1744	8.88781	25.5685	34.0908	-3.53941	-1.78273	-3.96328	-7.50649	-4.69177	-3.79553	5.5178	-0.074683	-6.563
PRKDC	gi|13654237|ref|NP_008835.5|	177.524	-55.5002	-29.7422	40.2372	-80.8593	2.10238	-12.6487	12.3802	-20.4548	-16.501	-17.3649	-49.3083	507.807	55.8859	0	-27.955	-26.5615
HSPA1A	gi|194248072|ref|NP_005336.3|	-413.033	-335.24	-228.613	-215.485	1401.16	-99.4812	-54.3643	524.638	-394.906	391.229	61.7441	-509.388	850.872	-91.7222	2818.1	-356.246	-11.395
CSNK2A1	gi|29570791|ref|NP_808227.1|	-31.6321	-22.1883	-18.1521	18.4235	1153.47	-3.26116	-14.3724	-6.75401	-27.5938	0	0	-37.8404	-4.44213	-6.72245	-2.34356	11.843	106.211
HSPA5	gi|16507237|ref|NP_005338.1|	-73.5503	-47.0566	-42.2979	59.8781	1111.31	-8.02404	-35.8759	-31.7883	-72.3791	-36.1422	-6.6035	-96.3069	9.41173	15.1637	96.4069	-63.3162	-34.2126
CSNK2A2	gi|4503097|ref|NP_001887.1|	-18.0265	-14.0707	-8.4955	41.7307	665.022	-2.04614	-7.25734	-3.47272	-15.8387	0	0	-18.4625	-2.83344	0	0	-5.76002	46.8078
HSPA8	gi|5729877|ref|NP_006588.1|	-255.787	-226.219	-130.801	-151.942	570.611	-25.8914	-83.9603	139.729	-243.435	295.157	138.079	-292.267	713.355	12.5303	2038.32	-225.592	-154.293
PRMT1	gi|151301219|ref|NP_938074.2|	-11.9135	-12.5918	-6.63774	-4.41479	425.233	-3.80407	-9.29476	-8.38833	-12.7791	-2.30043	-2.33159	-13.7266	-7.943	-5.48757	-8.26702	267.872	-11.9751
HSPA4	gi|38327039|ref|NP_002145.3|	-60.1005	-59.0614	-33.4158	-34.5964	215.244	-1.99894	-35.5581	22.6636	-57.4062	40.0581	13.0199	-75.6315	176.188	-3.14907	949.951	-52.7304	-61.8161
AIFM1	gi|4757732|ref|NP_004199.1|	-9.9441	-7.25567	-3.45896	11.7296	12.686	-0.580718	3.25361	-2.58833	-9.45665	3.23072	94.5133	-12.5509	41.5113	-4.12745	-3.83418	-8.7966	20.624
PCNA	gi|33239451|ref|NP_872590.1|	-8.83897	-8.57458	-0.70585	-2.69617	-11.0194	-2.55518	479.47	-5.56844	-8.18809	-1.45727	-4.2344	-8.84739	-7.9799	-5.6619	-3.05012	-7.69526	-8.1021
SF3B2	gi|55749531|ref|NP_006833.2|	-1.57866	-1.69437	-0.91043	-1.272	-2.6949	-0.266946	4.2282	5.67336	-1.94752	-1.12716	-0.757507	-0.635839	-1.93005	-0.800716	0	69.7508	-2.16551
HSPBP1	gi|194294548|ref|NP_001123578.1|	-1.51641	-1.75096	-1.00196	-1.00851	-0.437139	-0.486919	2.44182	0	-1.71723	-1.00141	-0.46868	-2.16559	30.6985	-1.07421	-0.446642	-1.44131	10.6397
ATAD3A	gi|283436220|ref|NP_060658.3|	-0.338986	-0.821767	0	21.2547	-0.75734	-0.017446	2.43093	1.4697	-0.632778	0	0.772855	-0.540718	0	-0.168303	0	-0.060827	1.43403
CHD4	gi|51599156|ref|NP_001264.2|	237.625	119.107	0.643207	-6.68889	-14.9459	0.375006	-4.97308	-4.32804	-8.35369	-2.79482	-2.16469	-13.5001	-7.46987	-6.99109	-5.36924	-5.73395	-11.1094
DNAJA2	gi|5031741|ref|NP_005871.1|	-12.2852	-13.0001	-5.55375	31.363	-21.0491	-3.31191	-9.12626	-5.75429	-14.52	-7.4517	156.822	-17.4949	28.2721	-9.2937	0	-13.2322	361.644
XRCC6	gi|4503841|ref|NP_001460.1|	-154.057	-56.3321	-82.384	-27.1461	-90.6479	-22.8875	-57.1609	-36.0773	-166.602	76.4974	-92.447	-218.055	9880.23	933.793	-9.96008	-94.6245	-126.485
3	tobramycin		C=126;O=30;E=1.67;R=17.98;rawP=5.88e-29;adjP=2.12e-27
Protein	Locus	CBX1_TopS	CBX3_TopS	CBX5_TopS	CBX7_TopS	CBX8_TopS	MSH2_TopS	MSH3_TopS	MSH6_TopS	PARP1_TopS	RPA1_TopS	RPA2_TopS	RPA3_TopS	XRCC5_TopS	XRCC6_TopS	SSBP1_TopS	SPIN1_TopS	WDR76_TopS
HNRNPA1	gi|4504445|ref|NP_002127.1|	-6.82634	-6.44652	-3.93618	-2.60473	-10.3489	-2.08435	-5.22501	-5.09454	118.473	-4.28746	-2.53696	-9.41435	-6.35295	40.4317	-1.63845	206.911	-7.72212
SNRPA1	gi|50593002|ref|NP_003081.2|	-1.01679	-0.924534	0	-0.542419	-0.686838	-0.120213	-0.454882	-0.583841	0.071886	-0.414122	-0.577557	-0.900403	-0.955818	0.250174	0	40.293	-0.720316
PRPF8	gi|91208426|ref|NP_006436.3|	0.598898	-9.32616	-5.10747	39.3207	2.73853	10.5036	3.33075	1.4791	29.8988	-5.99851	-5.76233	-14.8596	-11.1442	-7.45471	0	58.5372	24.5618
SF3B1	gi|54112117|ref|NP_036565.2|	-2.30644	-2.47583	0.525598	-1.77414	-4.12363	-0.342702	4.80764	3.24766	2.17662	-1.27282	-1.30399	-3.74614	-2.84055	7.56714	0	53.8608	-0.264299
DHX9	gi|100913206|ref|NP_001348.2|	-8.54069	-9.13612	-5.04279	-1.70663	95.7619	-0.733669	-2.01067	-6.12691	72.3064	-5.04058	-3.63727	-11.716	-7.46112	1.25969	0	44.975	-3.66062
SF3A3	gi|5803167|ref|NP_006793.1|	0.332003	-0.716681	0	0	-0.704797	-0.187229	-0.317064	0.397941	2.97681	0	0	0.158464	0	0.424241	0	23.0277	-0.770681
ACIN1	gi|259906018|ref|NP_001158286.1|	0	0	0	0	-0.669006	0	0	0	0	0	0	0	0	-0.312386	0	45.6453	0
SRRT	gi|192807332|ref|NP_001122324.1|	-1.80838	-1.78474	-1.94929	-2.0417	-3.84945	0	-2.1753	0	-3.43672	0	0	-2.5235	-1.11492	-1.85838	-1.24556	319.169	-2.35265
HNRNPA3	gi|34740329|ref|NP_919223.1|	0	0	0	0	-1.52904	0	-0.5325	-0.785323	8.70246	-0.615605	-0.711878	-1.53974	-0.751971	20.5844	0	28.9036	-1.26382
SF3B2	gi|55749531|ref|NP_006833.2|	-1.57866	-1.69437	-0.91043	-1.272	-2.6949	-0.266946	4.2282	5.67336	-1.94752	-1.12716	-0.757507	-0.635839	-1.93005	-0.800716	0	69.7508	-2.16551
HNRNPA2B1	gi|14043072|ref|NP_112533.1|	-7.01749	-6.0684	-2.97326	-2.9519	-9.84418	-1.81282	-0.479165	-4.65916	30.4817	-3.75002	-2.86154	-8.82188	-6.47891	108.81	-2.48062	133.593	-6.74992
YBX1	gi|34098946|ref|NP_004550.2|	-3.30923	-2.73815	-2.06223	-1.50708	-5.21029	19.0267	1.76916	3.46392	7.87536	-1.78885	-1.46189	-4.67551	-3.53595	5.04061	-2.29468	32.2949	6.60464
IGF2BP1	gi|56237027|ref|NP_006537.3|	-1.36086	-1.75026	-0.681134	-1.14667	-2.39295	0.194887	2.2725	-1.07223	17.7425	-0.959085	0	-2.32372	-1.71623	6.515	0	25.8861	4.14361
PPP1CA	gi|4506003|ref|NP_002699.1|	0.242916	32.4181	-0.604048	-0.673582	-0.939886	2.16663	-0.658371	0.363847	2.66639	-0.807611	0	-1.58418	0	1.69898	-0.797147	2.14814	-1.55752
SRRM2	gi|118572613|ref|NP_057417.3|	0	-1.63348	0	-1.0575	-0.23651	-0.554972	-1.3244	-0.906925	4.28544	-1.03811	0	-2.27117	-1.34228	-1.2202	0	99.1909	0
PRPF19	gi|7657381|ref|NP_055317.1|	-2.78369	-1.80433	-1.61942	-1.67803	0.785727	-0.924239	4.74107	-2.00639	19.1222	-1.74072	-1.34381	-3.92991	-2.82411	-2.0486	0	49.3154	2.85851
SF3A1	gi|5032087|ref|NP_005868.1|	-1.49955	-1.2887	-0.73795	-1.0114	-2.16581	1.92858	4.6501	6.78944	2.13078	-0.86823	0	0.105736	-1.22066	-1.01751	0	30.9597	-1.30037
ILF2	gi|24234747|ref|NP_004506.2|	-1.62679	-1.57952	0.578851	-0.975932	-1.90396	0	2.44803	-1.07483	16.7188	0	-0.904882	-1.11729	-1.5455	3.27962	0	20.0903	-0.93148
SNRNP200	gi|40217847|ref|NP_054733.2|	-9.65176	-15.5838	-6.80235	38.1131	7.14135	0.671814	-2.03743	-1.11413	29.1224	-8.54686	-7.35841	-18.4177	-15.1684	-10.2605	0	210.728	13.5187
HNRNPC	gi|117190254|ref|NP_001070911.1|	0	0	0	-1.05717	-2.32587	0	-1.15737	0	1.42915	-0.68042	-0.696003	-1.96537	0	43.8781	0	53.9271	-1.80006
ILF3	gi|212549553|ref|NP_060090.2|	-1.58986	-1.23339	0	-0.696847	-1.40619	0	-0.968838	-0.17679	17.8512	0	0	-1.2407	-0.839238	4.56249	0	33.0947	-0.829904
KIAA1967	gi|24432106|ref|NP_066997.3|	-5.7544	-6.42701	-2.88407	-4.00942	-8.15812	-1.20825	-2.64541	-2.92812	-5.33601	-3.4541	-3.942	-8.54517	-4.35235	-4.25863	-1.55715	403.044	-7.21166
PNN	gi|33356174|ref|NP_002678.2|	0	0	0	0.219563	1.55778	0	0	0	-0.40742	0	0	0	0	0	0	31.6608	0
HNRNPUL1	gi|21536320|ref|NP_653333.1|	-1.63659	-2.35291	-1.32534	-1.48708	-3.30989	-0.703114	0.91083	-1.07874	28.5388	-1.19066	-1.33522	-2.9636	4.23896	5.64876	-1.38201	8.22118	1.14203
NCBP1	gi|4505343|ref|NP_002477.1|	-1.20471	-0.963088	-0.693388	-0.807357	-1.66785	0	-0.668723	0	3.35504	0	0	-1.63229	-1.26247	-0.307253	0	56.7197	-0.960586
SF3B4	gi|5032069|ref|NP_005841.1|	-0.787283	-0.647101	-0.484588	0	0	0.363792	-0.490197	0.109385	-0.637946	0	-0.473612	-0.73105	-0.815091	-0.509342	0	58.5357	-0.886103
SYNCRIP	gi|228008291|ref|NP_006363.4|	-1.33804	-0.888252	-0.999481	-1.10102	-1.2714	-0.486091	4.55647	-0.755753	8.23253	-0.69918	0	-2.15814	0	0.170355	0	54.2722	0.143118
HNRNPR	gi|5031755|ref|NP_005817.1|	-1.06047	0	0	0	0.789655	0	-0.513116	-0.575376	2.53352	0	0	-0.791824	-0.936639	8.56923	0	28.6723	0.708665
FUS	gi|283135173|ref|NP_001164408.1|	-3.57239	-3.72538	-2.40234	0	-3.33657	-0.778673	-1.79782	-2.84334	1.55229	-1.52143	0	-3.21074	-4.10332	-2.4452	0	272.005	-3.90469
SNRPG	gi|4507133|ref|NP_003087.1|	0	0	0.777464	0	-0.411344	0	0	0	-0.111466	0	0	0	0	0	0	23.7815	0
4	adenosine triphosphate			C=299;O=34;E=3.96;R=8.59;rawP=1.47e-21;adjP=1.98e-20
Protein	Locus	CBX1_TopS	CBX3_TopS	CBX5_TopS	CBX7_TopS	CBX8_TopS	MSH2_TopS	MSH3_TopS	MSH6_TopS	PARP1_TopS	RPA1_TopS	RPA2_TopS	RPA3_TopS	XRCC5_TopS	XRCC6_TopS	SSBP1_TopS	SPIN1_TopS	WDR76_TopS
PARP1	gi|156523968|ref|NP_001609.2|	23.1929	-24.2499	-19.4383	-19.1723	-36.4892	-10.2623	-22.2029	-23.053	1214.07	21.3488	-19.7916	-43.1669	-33.0522	111.122	-12.2609	-25.6577	-32.9554
RPLP0	gi|16933546|ref|NP_444505.1|	-6.21129	-7.11234	-4.18273	-4.4418	-10.6281	-1.07993	-3.55506	-3.93467	412.089	-3.54309	-3.63658	-9.46971	-7.41557	-1.31133	0	-5.50135	-7.8651
HSP90AA1	gi|153792590|ref|NP_001017963.2|	-22.4352	-20.1492	-9.90909	-18.1124	-21.0343	27.9721	51.1694	33.7517	153.401	-14.9114	-18.0792	-38.6752	-5.7323	-14.4718	58.9695	10.3796	1.32283
ACLY	gi|38569421|ref|NP_001087.2|	-1.24991	-3.8161	-2.01048	-2.95683	-5.79174	13.3583	3.53477	-0.18387	82.5787	-1.61096	-1.05211	-5.775	-4.10848	-2.75682	5.98563	7.01559	-3.5661
DHX9	gi|100913206|ref|NP_001348.2|	-8.54069	-9.13612	-5.04279	-1.70663	95.7619	-0.733669	-2.01067	-6.12691	72.3064	-5.04058	-3.63727	-11.716	-7.46112	1.25969	0	44.975	-3.66062
GNB2	gi|20357529|ref|NP_005264.2|	0	-0.807732	0	0	0	0	0	0	65.6271	0	0	0	0	-0.392856	0	-0.31947	-0.627177
HSP90AB1	gi|20149594|ref|NP_031381.2|	-39.4065	-44.1155	-22.6401	-28.0723	10.2063	25.041	29.6335	117.285	55.2611	-8.09117	-26.65	-59.1661	86.816	-5.10433	268.738	-22.5987	-38.2114
UBA1	gi|23510340|ref|NP_695012.1|	-4.64738	-5.59454	0.31372	-3.60376	-7.2118	2.12448	19.661	10.067	51.356	-3.37914	-2.63571	-5.36341	-1.97419	3.74364	1.5076	2.96965	-3.6755
ANXA2	gi|209862831|ref|NP_001129487.1|	-0.528853	0	0	0	0	0	0	0	47.8688	-0.193829	0	-0.739871	0	-0.379276	0.021187	0	0
VCP	gi|6005942|ref|NP_009057.1|	5.62275	-13.4132	-10.2189	-11.6421	-5.25114	13.9299	26.2579	73.4115	41.5499	-10.0196	-8.62419	-22.7061	-15.1274	-6.42907	85.6271	19.952	-18.7411
ACTN4	gi|12025678|ref|NP_004915.2|	-3.4222	-4.38893	-2.83223	-3.17562	-5.98201	11.6153	13.6295	9.49543	35.3931	-2.7238	-2.08888	-5.72765	-4.75244	-3.0596	11.0169	18.402	-5.42066
TOP2A	gi|19913406|ref|NP_001058.2|	4.46153	0	0	2.00492	0	0	0	0	33.894	0	0	0	0	0	0	-0.558889	1.96755
HNRNPA2B1	gi|14043072|ref|NP_112533.1|	-7.01749	-6.0684	-2.97326	-2.9519	-9.84418	-1.81282	-0.479165	-4.65916	30.4817	-3.75002	-2.86154	-8.82188	-6.47891	108.81	-2.48062	133.593	-6.74992
LAP3	gi|41393561|ref|NP_056991.2|	-0.882544	-0.620118	0	-0.509605	-1.19715	0.323586	-0.323629	0.415493	29.7056	-0.471432	0	-1.03987	-0.841896	-0.522744	-0.005628	2.97728	-0.912907
ATP5B	gi|32189394|ref|NP_001677.2|	27.902	30.3501	-23.9626	-26.3577	1.41894	12.5198	18.8247	115.163	25.1184	-15.5605	-24.6896	-43.9149	-17.0088	-25.1106	92.0552	43.3736	-42.2979
ATP5B	gi|32189394|ref|NP_001677.2|	27.902	30.3501	-23.9626	-26.3577	1.41894	12.5198	18.8247	115.163	25.1184	-15.5605	-24.6896	-43.9149	-17.0088	-25.1106	92.0552	43.3736	-42.2979
LDHA	gi|260099723|ref|NP_001158886.1|	-2.2847	-2.19016	-0.964312	-0.982977	-2.69461	2.57996	1.19643	4.84717	20.7909	-0.677587	-1.12476	-2.02672	0.803331	0.335724	4.32216	0.932984	-2.26388
ALDOA	gi|193794814|ref|NP_001121089.1|	-2.38104	-0.338714	-0.913148	-0.638487	-3.14332	0.904265	9.92394	3.46636	20.6452	-1.32442	0	-2.98462	2.47975	-1.22693	-0.827761	9.46853	-1.59887
LMNA	gi|5031875|ref|NP_005563.1|	1.65877	0	-0.468961	0	-0.75209	0	0	-0.546271	16.8869	0.444337	0	-1.03414	0	24.0167	0	-0.707812	0
HNRNPA0	gi|5803036|ref|NP_006796.1|	0	0	0	0	0	0	0	0	14.2542	0	0	0	0	1.92115	0	21.6909	-0.538945
STIP1	gi|5803181|ref|NP_006810.1|	-12.7917	-11.1543	-6.93896	-7.85071	-17.3587	2.93845	-4.87096	1+J165:L1983.95302	-10.2898	7.24184	-7.13097	-13.487	67.1406	-3.23787	277.923	-10.8635	0.948796
MSH2	gi|4557761|ref|NP_000242.1|	-19.1595	-2.23641	-5.04394	-11.1389	-19.4588	1031.92	6694.18	849.548	-24.5735	-5.04339	-2.06292	-20.1694	-18.875	-9.00836	0	-10.8726	-20.4108
MSH6	gi|4504191|ref|NP_000170.1|	-7.69068	-2.82323	0	-10.0154	-6.10796	972.1	-3.47689	649.502	-4.68565	0	-7.69048	-10.7797	-11.3594	-4.84213	0	0	-17.4906
HSPA1A	gi|194248072|ref|NP_005336.3|	-413.033	-335.24	-228.613	-215.485	1401.16	-99.4812	-54.3643	524.638	-394.906	391.229	61.7441	-509.388	850.872	-91.7222	2818.1	-356.246	-11.395
TUBA1C	gi|14389309|ref|NP_116093.1|	-76.4773	-91.7683	-54.0032	-1.18118	-76.4478	0.959029	53.2988	455.011	-95.3592	404.254	503.558	-98.9507	437.505	54.2576	-35.5186	-88.8213	-38.1031
HSPA8	gi|5729877|ref|NP_006588.1|	-255.787	-226.219	-130.801	-151.942	570.611	-25.8914	-83.9603	139.729	-243.435	295.157	138.079	-292.267	713.355	12.5303	2038.32	-225.592	-154.293
ENO1	gi|4503571|ref|NP_001419.1|	-13.4969	-18.9735	-3.3716	-12.6027	21.2764	54.7976	59.2794	111.853	-14.0085	5.11022	-11.9928	-23.4091	-1.92875	-5.47864	-0.741727	23.3226	-22.4374
HSPD1	gi|41399285|ref|NP_955472.1|	-24.1638	-24.2606	-13.0303	-16.0017	-34.381	1.80645	30.0231	101.564	-16.8552	11.1405	-7.34526	-22.9399	10.9788	-15.8101	337.602	14.2078	-27.4546
GNB2L1	gi|5174447|ref|NP_006089.1|	-7.49132	-12.2716	-10.1037	-10.6922	-23.5087	39.4069	28.1144	81.7618	2.99901	1.53698	-9.86004	-23.1051	-11.6165	-4.14571	42.9993	45.783	-11.4265
EIF4A1	gi|4503529|ref|NP_001407.1|	-4.78787	-9.95169	-6.01664	-6.65574	-7.57326	3.06146	14.0491	67.6643	7.25023	-3.50984	-5.82936	-5.91173	0.832655	4.64467	5.63666	22.5367	-11.1397
KRT10	gi|195972866|ref|NP_000412.3|	-94.9312	458.481	-53.1429	-56.8222	-115.495	-10.9154	-16.5223	61.5076	-82.2841	1353.03	163.113	-120.382	-19.7679	96.3084	312.45	-84.4741	-99.2928
MDH2	gi|21735621|ref|NP_005909.2|	-2.53671	1.40017	-2.02017	-3.26223	-6.71213	7.47936	9.29887	26.4388	-4.91694	6.9169	-1.95893	-3.26763	4.15022	9.79955	-0.684743	-1.50913	-5.55138
HSPA4	gi|38327039|ref|NP_002145.3|	-60.1005	-59.0614	-33.4158	-34.5964	215.244	-1.99894	-35.5581	22.6636	-57.4062	40.0581	13.0199	-75.6315	176.188	-3.14907	949.951	-52.7304	-61.8161
ATP1A1	gi|21361181|ref|NP_000692.2|	1.25909	-3.83619	-3.44807	-3.51073	-8.4343	8.79767	12.441	17.3318	6.47076	-1.26347	37.0862	-6.71096	4.74155	-2.00918	-3.60736	-1.76819	-4.80818
RUVBL1	gi|4506753|ref|NP_003698.1|	-6.27635	-6.56669	-3.38514	-4.28881	-2.165	4.98714	4.68022	13.7229	5.91033	-1.75334	0.553422	-5.99648	26.1798	4.03809	-3.58486	3.96675	-0.569172
PRKDC	gi|13654237|ref|NP_008835.5|	177.524	-55.5002	-29.7422	40.2372	-80.8593	2.10238	-12.6487	12.3802	-20.4548	-16.501	-17.3649	-49.3083	507.807	55.8859	0	-27.955	-26.5615
EPRS	gi|62241042|ref|NP_004437.2|	-1.38485	-1.53532	-1.13351	-2.59296	-7.09213	5.94913	32.8054	6.8966	0.751399	-2.70498	-2.9052	-1.16768	-4.22012	0.668057	-3.12168	18.8898	-0.448086
CCT6A	gi|4502643|ref|NP_001753.1|	-32.0679	-35.3984	-22.571	341.863	237.677	-11.9268	-28.044	-25.0929	-28.5475	-15.2143	-18.037	-40.6429	-26.1141	-24.6253	-22.3122	66.0587	493.256
TCP1	gi|57863257|ref|NP_110379.2|	-53.1793	-57.7336	-30.3569	630.143	917.261	-9.35712	-38.529	-29.5262	-44.4554	-31.0226	-30.0449	-64.1566	-51.3324	-37.0093	-34.9385	-36.9131	181.382
TCP1	gi|57863257|ref|NP_110379.2|	-53.1793	-57.7336	-30.3569	630.143	917.261	-9.35712	-38.529	-29.5262	-44.4554	-31.0226	-30.0449	-64.1566	-51.3324	-37.0093	-34.9385	-36.9131	181.382
CSNK2A1	gi|29570791|ref|NP_808227.1|	-31.6321	-22.1883	-18.1521	18.4235	1153.47	-3.26116	-14.3724	-6.75401	-27.5938	0	0	-37.8404	-4.44213	-6.72245	-2.34356	11.843	106.211
CSNK2A2	gi|4503097|ref|NP_001887.1|	-18.0265	-14.0707	-8.4955	41.7307	665.022	-2.04614	-7.25734	-3.47272	-15.8387	0	0	-18.4625	-2.83344	0	0	-5.76002	46.8078
AIFM1	gi|4757732|ref|NP_004199.1|	-9.9441	-7.25567	-3.45896	11.7296	12.686	-0.580718	3.25361	-2.58833	-9.45665	3.23072	94.5133	-12.5509	41.5113	-4.12745	-3.83418	-8.7966	20.624
HSPBP1	gi|194294548|ref|NP_001123578.1|	-1.51641	-1.75096	-1.00196	-1.00851	-0.437139	-0.486919	2.44182	0	-1.71723	-1.00141	-0.46868	-2.16559	30.6985	-1.07421	-0.446642	-1.44131	10.6397
TUBB2A	gi|4507729|ref|NP_001060.1|	-1.02467	-0.977396	-0.573607	0.250223	-0.821854	-0.146475	0.049822	-0.187346	-0.940777	25.3918	0	-1.15886	7.31294	-0.607453	0	-0.881713	1.57997
5	netilmicin		C=97;O=23;E=1.28;R=17.91;rawP=1.85e-22;adjP=4.00e-21
Protein	Locus	CBX1_TopS	CBX3_TopS	CBX5_TopS	CBX7_TopS	CBX8_TopS	MSH2_TopS	MSH3_TopS	MSH6_TopS	PARP1_TopS	RPA1_TopS	RPA2_TopS	RPA3_TopS	XRCC5_TopS	XRCC6_TopS	SSBP1_TopS	SPIN1_TopS	WDR76_TopS
RPLP0	gi|16933546|ref|NP_444505.1|	-6.21129	-7.11234	-4.18273	-4.4418	-10.6281	-1.07993	-3.55506	-3.93467	412.089	-3.54309	-3.63658	-9.46971	-7.41557	-1.31133	0	-5.50135	-7.8651
GNB2	gi|20357529|ref|NP_005264.2|	0	-0.807732	0	0	0	0	0	0	65.6271	0	0	0	0	-0.392856	0	-0.31947	-0.627177
ANXA2	gi|209862831|ref|NP_001129487.1|	-0.528853	0	0	0	0	0	0	0	47.8688	-0.193829	0	-0.739871	0	-0.379276	0.021187	0	0
VCP	gi|6005942|ref|NP_009057.1|	5.62275	-13.4132	-10.2189	-11.6421	-5.25114	13.9299	26.2579	73.4115	41.5499	-10.0196	-8.62419	-22.7061	-15.1274	-6.42907	85.6271	19.952	-18.7411
ACTN4	gi|12025678|ref|NP_004915.2|	-3.4222	-4.38893	-2.83223	-3.17562	-5.98201	11.6153	13.6295	9.49543	35.3931	-2.7238	-2.08888	-5.72765	-4.75244	-3.0596	11.0169	18.402	-5.42066
HNRNPA2B1	gi|14043072|ref|NP_112533.1|	-7.01749	-6.0684	-2.97326	-2.9519	-9.84418	-1.81282	-0.479165	-4.65916	30.4817	-3.75002	-2.86154	-8.82188	-6.47891	108.81	-2.48062	133.593	-6.74992
LAP3	gi|41393561|ref|NP_056991.2|	-0.882544	-0.620118	0	-0.509605	-1.19715	0.323586	-0.323629	0.415493	29.7056	-0.471432	0	-1.03987	-0.841896	-0.522744	-0.005628	2.97728	-0.912907
ATP5B	gi|32189394|ref|NP_001677.2|	27.902	30.3501	-23.9626	-26.3577	1.41894	12.5198	18.8247	115.163	25.1184	-15.5605	-24.6896	-43.9149	-17.0088	-25.1106	92.0552	43.3736	-42.2979
ALDOA	gi|193794814|ref|NP_001121089.1|	-2.38104	-0.338714	-0.913148	-0.638487	-3.14332	0.904265	9.92394	3.46636	20.6452	-1.32442	0	-2.98462	2.47975	-1.22693	-0.827761	9.46853	-1.59887
LMNA	gi|5031875|ref|NP_005563.1|	1.65877	0	-0.468961	0	-0.75209	0	0	-0.546271	16.8869	0.444337	0	-1.03414	0	24.0167	0	-0.707812	0
HNRNPA0	gi|5803036|ref|NP_006796.1|	0	0	0	0	0	0	0	0	14.2542	0	0	0	0	1.92115	0	21.6909	-0.538945
RUVBL1	gi|4506753|ref|NP_003698.1|	-6.27635	-6.56669	-3.38514	-4.28881	-2.165	4.98714	4.68022	13.7229	5.91033	-1.75334	0.553422	-5.99648	26.1798	4.03809	-3.58486	3.96675	-0.569172
GNB2L1	gi|5174447|ref|NP_006089.1|	-7.49132	-12.2716	-10.1037	-10.6922	-23.5087	39.4069	28.1144	81.7618	2.99901	1.53698	-9.86004	-23.1051	-11.6165	-4.14571	42.9993	45.783	-11.4265
BLM	gi|4557365|ref|NP_000048.1|	0	0	0	0	0	0	0	0	2.80488	0	0	33.0522	0	0.023304	0	-0.461653	-0.523195
TCP1	gi|57863257|ref|NP_110379.2|	-53.1793	-57.7336	-30.3569	630.143	917.261	-9.35712	-38.529	-29.5262	-44.4554	-31.0226	-30.0449	-64.1566	-51.3324	-37.0093	-34.9385	-36.9131	181.382
CCT6A	gi|4502643|ref|NP_001753.1|	-32.0679	-35.3984	-22.571	341.863	237.677	-11.9268	-28.044	-25.0929	-28.5475	-15.2143	-18.037	-40.6429	-26.1141	-24.6253	-22.3122	66.0587	493.256
CCNA2	gi|4502613|ref|NP_001228.1|	0	0	0	76.3006	-0.688127	0	0	0	0	0	0	0	0	0	0	0	-0.737341
HSPA5	gi|16507237|ref|NP_005338.1|	-73.5503	-47.0566	-42.2979	59.8781	1111.31	-8.02404	-35.8759	-31.7883	-72.3791	-36.1422	-6.6035	-96.3069	9.41173	15.1637	96.4069	-63.3162	-34.2126
HSPA5	gi|16507237|ref|NP_005338.1|	-73.5503	-47.0566	-42.2979	59.8781	1111.31	-8.02404	-35.8759	-31.7883	-72.3791	-36.1422	-6.6035	-96.3069	9.41173	15.1637	96.4069	-63.3162	-34.2126
KRT10	gi|195972866|ref|NP_000412.3|	-94.9312	458.481	-53.1429	-56.8222	-115.495	-10.9154	-16.5223	61.5076	-82.2841	1353.03	163.113	-120.382	-19.7679	96.3084	312.45	-84.4741	-99.2928
TUBA1C	gi|14389309|ref|NP_116093.1|	-76.4773	-91.7683	-54.0032	-1.18118	-76.4478	0.959029	53.2988	455.011	-95.3592	404.254	503.558	-98.9507	437.505	54.2576	-35.5186	-88.8213	-38.1031
LMNA	gi|27436946|ref|NP_733821.1|	0.767585	0	-0.590486	0	-0.833107	0	0	-0.708305	-0.419359	0.039254	0	6.78273	0	52.7489	0	-0.950862	0
LMNA	gi|27436946|ref|NP_733821.1|	0.767585	0	-0.590486	0	-0.833107	0	0	-0.708305	-0.419359	0.039254	0	6.78273	0	52.7489	0	-0.950862	0
PPP2CA	gi|4506017|ref|NP_002706.1|	5.10405	16.0335	10.4471	-1.86801	-2.48998	-0.401878	-1.22087	-1.92598	-2.83734	-1.29255	-1.25376	-3.03531	-2.92931	33.3087	1.59194	-2.60759	-3.11329
MDH2	gi|21735621|ref|NP_005909.2|	-2.53671	1.40017	-2.02017	-3.26223	-6.71213	7.47936	9.29887	26.4388	-4.91694	6.9169	-1.95893	-3.26763	4.15022	9.79955	-0.684743	-1.50913	-5.55138
ABCD3	gi|4506341|ref|NP_002849.1|	-0.071909	-1.13211	0	2.06024	-1.66484	-0.360741	-0.544622	-0.630403	0.89467	0	0	0.83749	-0.754395	7.4687	0	24.3238	-0.77403
ENO1	gi|4503571|ref|NP_001419.1|	-13.4969	-18.9735	-3.3716	-12.6027	21.2764	54.7976	59.2794	111.853	-14.0085	5.11022	-11.9928	-23.4091	-1.92875	-5.47864	-0.741727	23.3226	-22.4374
HSPD1	gi|41399285|ref|NP_955472.1|	-24.1638	-24.2606	-13.0303	-16.0017	-34.381	1.80645	30.0231	101.564	-16.8552	11.1405	-7.34526	-22.9399	10.9788	-15.8101	337.602	14.2078	-27.4546
MSH3	gi|284813531|ref|NP_002430.3|	0	0	0	0	-1.64037	608.389	598.931	0	-2.56953	0	0	-2.75574	0	0	0	0	-1.55197
HSPH1	gi|42544159|ref|NP_006635.2|	-33.7756	-33.0712	-18.7557	-21.3238	243.418	-3.57907	-13.8355	-0.156572	-30.2758	-9.10957	27.721	-42.5101	32.8074	-16.1921	364.635	-30.2127	-21.8702
TUBB2A	gi|4507729|ref|NP_001060.1|	-1.02467	-0.977396	-0.573607	0.250223	-0.821854	-0.146475	0.049822	-0.187346	-0.940777	25.3918	0	-1.15886	7.31294	-0.607453	0	-0.881713	1.57997
CHD4	gi|51599156|ref|NP_001264.2|	237.625	119.107	0.643207	-6.68889	-14.9459	0.375006	-4.97308	-4.32804	-8.35369	-2.79482	-2.16469	-13.5001	-7.46987	-6.99109	-5.36924	-5.73395	-11.1094
RBBP4	gi|5032027|ref|NP_005601.1|	135.29	77.7259	223.913	-2.20296	-6.00948	-3.13971	-7.37283	-4.52204	-10.0715	-5.92252	-5.19775	7.16777	-4.6922	-2.93839	0	-8.24943	-9.62235
6	kanamycin		C=122;O=26;E=1.62;R=16.10;rawP=6.35e-24;adjP=1.71e-22
Protein	Locus	CBX1_TopS	CBX3_TopS	CBX5_TopS	CBX7_TopS	CBX8_TopS	MSH2_TopS	MSH3_TopS	MSH6_TopS	PARP1_TopS	RPA1_TopS	RPA2_TopS	RPA3_TopS	XRCC5_TopS	XRCC6_TopS	SSBP1_TopS	SPIN1_TopS	WDR76_TopS
ILF2	gi|24234747|ref|NP_004506.2|	-1.62679	-1.57952	0.578851	-0.975932	-1.90396	0	2.44803	-1.07483	16.7188	0	-0.904882	-1.11729	-1.5455	3.27962	0	20.0903	-0.93148
SNRPA1	gi|50593002|ref|NP_003081.2|	-1.01679	-0.924534	0	-0.542419	-0.686838	-0.120213	-0.454882	-0.583841	0.071886	-0.414122	-0.577557	-0.900403	-0.955818	0.250174	0	40.293	-0.720316
PRPF8	gi|91208426|ref|NP_006436.3|	0.598898	-9.32616	-5.10747	39.3207	2.73853	10.5036	3.33075	1.4791	29.8988	-5.99851	-5.76233	-14.8596	-11.1442	-7.45471	0	58.5372	24.5618
SNRNP200	gi|40217847|ref|NP_054733.2|	-9.65176	-15.5838	-6.80235	38.1131	7.14135	0.671814	-2.03743	-1.11413	29.1224	-8.54686	-7.35841	-18.4177	-15.1684	-10.2605	0	210.728	13.5187
SF3B1	gi|54112117|ref|NP_036565.2|	-2.30644	-2.47583	0.525598	-1.77414	-4.12363	-0.342702	4.80764	3.24766	2.17662	-1.27282	-1.30399	-3.74614	-2.84055	7.56714	0	53.8608	-0.264299
ILF3	gi|212549553|ref|NP_060090.2|	-1.58986	-1.23339	0	-0.696847	-1.40619	0	-0.968838	-0.17679	17.8512	0	0	-1.2407	-0.839238	4.56249	0	33.0947	-0.829904
HNRNPC	gi|117190254|ref|NP_001070911.1|	0	0	0	-1.05717	-2.32587	0	-1.15737	0	1.42915	-0.68042	-0.696003	-1.96537	0	43.8781	0	53.9271	-1.80006
DHX9	gi|100913206|ref|NP_001348.2|	-8.54069	-9.13612	-5.04279	-1.70663	95.7619	-0.733669	-2.01067	-6.12691	72.3064	-5.04058	-3.63727	-11.716	-7.46112	1.25969	0	44.975	-3.66062
SF3A3	gi|5803167|ref|NP_006793.1|	0.332003	-0.716681	0	0	-0.704797	-0.187229	-0.317064	0.397941	2.97681	0	0	0.158464	0	0.424241	0	23.0277	-0.770681
KIAA1967	gi|24432106|ref|NP_066997.3|	-5.7544	-6.42701	-2.88407	-4.00942	-8.15812	-1.20825	-2.64541	-2.92812	-5.33601	-3.4541	-3.942	-8.54517	-4.35235	-4.25863	-1.55715	403.044	-7.21166
HNRNPUL1	gi|21536320|ref|NP_653333.1|	-1.63659	-2.35291	-1.32534	-1.48708	-3.30989	-0.703114	0.91083	-1.07874	28.5388	-1.19066	-1.33522	-2.9636	4.23896	5.64876	-1.38201	8.22118	1.14203
ACIN1	gi|259906018|ref|NP_001158286.1|	0	0	0	0	-0.669006	0	0	0	0	0	0	0	0	-0.312386	0	45.6453	0
PNN	gi|33356174|ref|NP_002678.2|	0	0	0	0.219563	1.55778	0	0	0	-0.40742	0	0	0	0	0	0	31.6608	0
SRRT	gi|192807332|ref|NP_001122324.1|	-1.80838	-1.78474	-1.94929	-2.0417	-3.84945	0	-2.1753	0	-3.43672	0	0	-2.5235	-1.11492	-1.85838	-1.24556	319.169	-2.35265
HNRNPA3	gi|34740329|ref|NP_919223.1|	0	0	0	0	-1.52904	0	-0.5325	-0.785323	8.70246	-0.615605	-0.711878	-1.53974	-0.751971	20.5844	0	28.9036	-1.26382
SF3B2	gi|55749531|ref|NP_006833.2|	-1.57866	-1.69437	-0.91043	-1.272	-2.6949	-0.266946	4.2282	5.67336	-1.94752	-1.12716	-0.757507	-0.635839	-1.93005	-0.800716	0	69.7508	-2.16551
HNRNPA2B1	gi|14043072|ref|NP_112533.1|	-7.01749	-6.0684	-2.97326	-2.9519	-9.84418	-1.81282	-0.479165	-4.65916	30.4817	-3.75002	-2.86154	-8.82188	-6.47891	108.81	-2.48062	133.593	-6.74992
NCBP1	gi|4505343|ref|NP_002477.1|	-1.20471	-0.963088	-0.693388	-0.807357	-1.66785	0	-0.668723	0	3.35504	0	0	-1.63229	-1.26247	-0.307253	0	56.7197	-0.960586
SYNCRIP	gi|228008291|ref|NP_006363.4|	-1.33804	-0.888252	-0.999481	-1.10102	-1.2714	-0.486091	4.55647	-0.755753	8.23253	-0.69918	0	-2.15814	0	0.170355	0	54.2722	0.143118
SF3B4	gi|5032069|ref|NP_005841.1|	-0.787283	-0.647101	-0.484588	0	0	0.363792	-0.490197	0.109385	-0.637946	0	-0.473612	-0.73105	-0.815091	-0.509342	0	58.5357	-0.886103
HNRNPR	gi|5031755|ref|NP_005817.1|	-1.06047	0	0	0	0.789655	0	-0.513116	-0.575376	2.53352	0	0	-0.791824	-0.936639	8.56923	0	28.6723	0.708665
PPP1CA	gi|4506003|ref|NP_002699.1|	0.242916	32.4181	-0.604048	-0.673582	-0.939886	2.16663	-0.658371	0.363847	2.66639	-0.807611	0	-1.58418	0	1.69898	-0.797147	2.14814	-1.55752
SNRPG	gi|4507133|ref|NP_003087.1|	0	0	0.777464	0	-0.411344	0	0	0	-0.111466	0	0	0	0	0	0	23.7815	0
SRRM2	gi|118572613|ref|NP_057417.3|	0	-1.63348	0	-1.0575	-0.23651	-0.554972	-1.3244	-0.906925	4.28544	-1.03811	0	-2.27117	-1.34228	-1.2202	0	99.1909	0
PRPF19	gi|7657381|ref|NP_055317.1|	-2.78369	-1.80433	-1.61942	-1.67803	0.785727	-0.924239	4.74107	-2.00639	19.1222	-1.74072	-1.34381	-3.92991	-2.82411	-2.0486	0	49.3154	2.85851
SF3A1	gi|5032087|ref|NP_005868.1|	-1.49955	-1.2887	-0.73795	-1.0114	-2.16581	1.92858	4.6501	6.78944	2.13078	-0.86823	0	0.105736	-1.22066	-1.01751	0	30.9597	-1.30037
7	cefacetrile		C=100;O=23;E=1.32;R=17.37;rawP=3.95e-22;adjP=6.09e-21
Protein	Locus	CBX1_TopS	CBX3_TopS	CBX5_TopS	CBX7_TopS	CBX8_TopS	MSH2_TopS	MSH3_TopS	MSH6_TopS	PARP1_TopS	RPA1_TopS	RPA2_TopS	RPA3_TopS	XRCC5_TopS	XRCC6_TopS	SSBP1_TopS	SPIN1_TopS	WDR76_TopS
RPLP0	gi|16933546|ref|NP_444505.1|	-6.21129	-7.11234	-4.18273	-4.4418	-10.6281	-1.07993	-3.55506	-3.93467	412.089	-3.54309	-3.63658	-9.46971	-7.41557	-1.31133	0	-5.50135	-7.8651
GNB2	gi|20357529|ref|NP_005264.2|	0	-0.807732	0	0	0	0	0	0	65.6271	0	0	0	0	-0.392856	0	-0.31947	-0.627177
ANXA2	gi|209862831|ref|NP_001129487.1|	-0.528853	0	0	0	0	0	0	0	47.8688	-0.193829	0	-0.739871	0	-0.379276	0.021187	0	0
VCP	gi|6005942|ref|NP_009057.1|	5.62275	-13.4132	-10.2189	-11.6421	-5.25114	13.9299	26.2579	73.4115	41.5499	-10.0196	-8.62419	-22.7061	-15.1274	-6.42907	85.6271	19.952	-18.7411
ACTN4	gi|12025678|ref|NP_004915.2|	-3.4222	-4.38893	-2.83223	-3.17562	-5.98201	11.6153	13.6295	9.49543	35.3931	-2.7238	-2.08888	-5.72765	-4.75244	-3.0596	11.0169	18.402	-5.42066
HNRNPA2B1	gi|14043072|ref|NP_112533.1|	-7.01749	-6.0684	-2.97326	-2.9519	-9.84418	-1.81282	-0.479165	-4.65916	30.4817	-3.75002	-2.86154	-8.82188	-6.47891	108.81	-2.48062	133.593	-6.74992
LAP3	gi|41393561|ref|NP_056991.2|	-0.882544	-0.620118	0	-0.509605	-1.19715	0.323586	-0.323629	0.415493	29.7056	-0.471432	0	-1.03987	-0.841896	-0.522744	-0.005628	2.97728	-0.912907
ATP5B	gi|32189394|ref|NP_001677.2|	27.902	30.3501	-23.9626	-26.3577	1.41894	12.5198	18.8247	115.163	25.1184	-15.5605	-24.6896	-43.9149	-17.0088	-25.1106	92.0552	43.3736	-42.2979
ALDOA	gi|193794814|ref|NP_001121089.1|	-2.38104	-0.338714	-0.913148	-0.638487	-3.14332	0.904265	9.92394	3.46636	20.6452	-1.32442	0	-2.98462	2.47975	-1.22693	-0.827761	9.46853	-1.59887
LMNA	gi|5031875|ref|NP_005563.1|	1.65877	0	-0.468961	0	-0.75209	0	0	-0.546271	16.8869	0.444337	0	-1.03414	0	24.0167	0	-0.707812	0
HNRNPA0	gi|5803036|ref|NP_006796.1|	0	0	0	0	0	0	0	0	14.2542	0	0	0	0	1.92115	0	21.6909	-0.538945
RUVBL1	gi|4506753|ref|NP_003698.1|	-6.27635	-6.56669	-3.38514	-4.28881	-2.165	4.98714	4.68022	13.7229	5.91033	-1.75334	0.553422	-5.99648	26.1798	4.03809	-3.58486	3.96675	-0.569172
GNB2L1	gi|5174447|ref|NP_006089.1|	-7.49132	-12.2716	-10.1037	-10.6922	-23.5087	39.4069	28.1144	81.7618	2.99901	1.53698	-9.86004	-23.1051	-11.6165	-4.14571	42.9993	45.783	-11.4265
KRT10	gi|195972866|ref|NP_000412.3|	-94.9312	458.481	-53.1429	-56.8222	-115.495	-10.9154	-16.5223	61.5076	-82.2841	1353.03	163.113	-120.382	-19.7679	96.3084	312.45	-84.4741	-99.2928
TUBA1C	gi|14389309|ref|NP_116093.1|	-76.4773	-91.7683	-54.0032	-1.18118	-76.4478	0.959029	53.2988	455.011	-95.3592	404.254	503.558	-98.9507	437.505	54.2576	-35.5186	-88.8213	-38.1031
TUBB2A	gi|4507729|ref|NP_001060.1|	-1.02467	-0.977396	-0.573607	0.250223	-0.821854	-0.146475	0.049822	-0.187346	-0.940777	25.3918	0	-1.15886	7.31294	-0.607453	0	-0.881713	1.57997
HSPD1	gi|41399285|ref|NP_955472.1|	-24.1638	-24.2606	-13.0303	-16.0017	-34.381	1.80645	30.0231	101.564	-16.8552	11.1405	-7.34526	-22.9399	10.9788	-15.8101	337.602	14.2078	-27.4546
MDH2	gi|21735621|ref|NP_005909.2|	-2.53671	1.40017	-2.02017	-3.26223	-6.71213	7.47936	9.29887	26.4388	-4.91694	6.9169	-1.95893	-3.26763	4.15022	9.79955	-0.684743	-1.50913	-5.55138
ENO1	gi|4503571|ref|NP_001419.1|	-13.4969	-18.9735	-3.3716	-12.6027	21.2764	54.7976	59.2794	111.853	-14.0085	5.11022	-11.9928	-23.4091	-1.92875	-5.47864	-0.741727	23.3226	-22.4374
TCP1	gi|57863257|ref|NP_110379.2|	-53.1793	-57.7336	-30.3569	630.143	917.261	-9.35712	-38.529	-29.5262	-44.4554	-31.0226	-30.0449	-64.1566	-51.3324	-37.0093	-34.9385	-36.9131	181.382
CCT6A	gi|4502643|ref|NP_001753.1|	-32.0679	-35.3984	-22.571	341.863	237.677	-11.9268	-28.044	-25.0929	-28.5475	-15.2143	-18.037	-40.6429	-26.1141	-24.6253	-22.3122	66.0587	493.256
HSPA5	gi|16507237|ref|NP_005338.1|	-73.5503	-47.0566	-42.2979	59.8781	1111.31	-8.02404	-35.8759	-31.7883	-72.3791	-36.1422	-6.6035	-96.3069	9.41173	15.1637	96.4069	-63.3162	-34.2126
LMNA	gi|27436946|ref|NP_733821.1|	0.767585	0	-0.590486	0	-0.833107	0	0	-0.708305	-0.419359	0.039254	0	6.78273	0	52.7489	0	-0.950862	0
HSPH1	gi|42544159|ref|NP_006635.2|	-33.7756	-33.0712	-18.7557	-21.3238	243.418	-3.57907	-13.8355	-0.156572	-30.2758	-9.10957	27.721	-42.5101	32.8074	-16.1921	364.635	-30.2127	-21.8702
8	ciprofloxacin		C=111;O=23;E=1.47;R=15.65;rawP=5.10e-21;adjP=6.12e-20
Protein	Locus	CBX1_TopS	CBX3_TopS	CBX5_TopS	CBX7_TopS	CBX8_TopS	MSH2_TopS	MSH3_TopS	MSH6_TopS	PARP1_TopS	RPA1_TopS	RPA2_TopS	RPA3_TopS	XRCC5_TopS	XRCC6_TopS	SSBP1_TopS	SPIN1_TopS	WDR76_TopS
TUBA1C	gi|14389309|ref|NP_116093.1|	-76.4773	-91.7683	-54.0032	-1.18118	-76.4478	0.959029	53.2988	455.011	-95.3592	404.254	503.558	-98.9507	437.505	54.2576	-35.5186	-88.8213	-38.1031
ATP5B	gi|32189394|ref|NP_001677.2|	27.902	30.3501	-23.9626	-26.3577	1.41894	12.5198	18.8247	115.163	25.1184	-15.5605	-24.6896	-43.9149	-17.0088	-25.1106	92.0552	43.3736	-42.2979
ENO1	gi|4503571|ref|NP_001419.1|	-13.4969	-18.9735	-3.3716	-12.6027	21.2764	54.7976	59.2794	111.853	-14.0085	5.11022	-11.9928	-23.4091	-1.92875	-5.47864	-0.741727	23.3226	-22.4374
HSPD1	gi|41399285|ref|NP_955472.1|	-24.1638	-24.2606	-13.0303	-16.0017	-34.381	1.80645	30.0231	101.564	-16.8552	11.1405	-7.34526	-22.9399	10.9788	-15.8101	337.602	14.2078	-27.4546
GNB2L1	gi|5174447|ref|NP_006089.1|	-7.49132	-12.2716	-10.1037	-10.6922	-23.5087	39.4069	28.1144	81.7618	2.99901	1.53698	-9.86004	-23.1051	-11.6165	-4.14571	42.9993	45.783	-11.4265
VCP	gi|6005942|ref|NP_009057.1|	5.62275	-13.4132	-10.2189	-11.6421	-5.25114	13.9299	26.2579	73.4115	41.5499	-10.0196	-8.62419	-22.7061	-15.1274	-6.42907	85.6271	19.952	-18.7411
KRT10	gi|195972866|ref|NP_000412.3|	-94.9312	458.481	-53.1429	-56.8222	-115.495	-10.9154	-16.5223	61.5076	-82.2841	1353.03	163.113	-120.382	-19.7679	96.3084	312.45	-84.4741	-99.2928
MDH2	gi|21735621|ref|NP_005909.2|	-2.53671	1.40017	-2.02017	-3.26223	-6.71213	7.47936	9.29887	26.4388	-4.91694	6.9169	-1.95893	-3.26763	4.15022	9.79955	-0.684743	-1.50913	-5.55138
RUVBL1	gi|4506753|ref|NP_003698.1|	-6.27635	-6.56669	-3.38514	-4.28881	-2.165	4.98714	4.68022	13.7229	5.91033	-1.75334	0.553422	-5.99648	26.1798	4.03809	-3.58486	3.96675	-0.569172
ACTN4	gi|12025678|ref|NP_004915.2|	-3.4222	-4.38893	-2.83223	-3.17562	-5.98201	11.6153	13.6295	9.49543	35.3931	-2.7238	-2.08888	-5.72765	-4.75244	-3.0596	11.0169	18.402	-5.42066
ALDOA	gi|193794814|ref|NP_001121089.1|	-2.38104	-0.338714	-0.913148	-0.638487	-3.14332	0.904265	9.92394	3.46636	20.6452	-1.32442	0	-2.98462	2.47975	-1.22693	-0.827761	9.46853	-1.59887
LAP3	gi|41393561|ref|NP_056991.2|	-0.882544	-0.620118	0	-0.509605	-1.19715	0.323586	-0.323629	0.415493	29.7056	-0.471432	0	-1.03987	-0.841896	-0.522744	-0.005628	2.97728	-0.912907
HNRNPA0	gi|5803036|ref|NP_006796.1|	0	0	0	0	0	0	0	0	14.2542	0	0	0	0	1.92115	0	21.6909	-0.538945
ANXA2	gi|209862831|ref|NP_001129487.1|	-0.528853	0	0	0	0	0	0	0	47.8688	-0.193829	0	-0.739871	0	-0.379276	0.021187	0	0
GNB2	gi|20357529|ref|NP_005264.2|	0	-0.807732	0	0	0	0	0	0	65.6271	0	0	0	0	-0.392856	0	-0.31947	-0.627177
TOP2A	gi|19913406|ref|NP_001058.2|	4.46153	0	0	2.00492	0	0	0	0	33.894	0	0	0	0	0	0	-0.558889	1.96755
HSPA5	gi|16507237|ref|NP_005338.1|	-73.5503	-47.0566	-42.2979	59.8781	1111.31	-8.02404	-35.8759	-31.7883	-72.3791	-36.1422	-6.6035	-96.3069	9.41173	15.1637	96.4069	-63.3162	-34.2126
TCP1	gi|57863257|ref|NP_110379.2|	-53.1793	-57.7336	-30.3569	630.143	917.261	-9.35712	-38.529	-29.5262	-44.4554	-31.0226	-30.0449	-64.1566	-51.3324	-37.0093	-34.9385	-36.9131	181.382
HSPH1	gi|42544159|ref|NP_006635.2|	-33.7756	-33.0712	-18.7557	-21.3238	243.418	-3.57907	-13.8355	-0.156572	-30.2758	-9.10957	27.721	-42.5101	32.8074	-16.1921	364.635	-30.2127	-21.8702
CCT6A	gi|4502643|ref|NP_001753.1|	-32.0679	-35.3984	-22.571	341.863	237.677	-11.9268	-28.044	-25.0929	-28.5475	-15.2143	-18.037	-40.6429	-26.1141	-24.6253	-22.3122	66.0587	493.256
RPLP0	gi|16933546|ref|NP_444505.1|	-6.21129	-7.11234	-4.18273	-4.4418	-10.6281	-1.07993	-3.55506	-3.93467	412.089	-3.54309	-3.63658	-9.46971	-7.41557	-1.31133	0	-5.50135	-7.8651
HNRNPA2B1	gi|14043072|ref|NP_112533.1|	-7.01749	-6.0684	-2.97326	-2.9519	-9.84418	-1.81282	-0.479165	-4.65916	30.4817	-3.75002	-2.86154	-8.82188	-6.47891	108.81	-2.48062	133.593	-6.74992
TUBB2A	gi|4507729|ref|NP_001060.1|	-1.02467	-0.977396	-0.573607	0.250223	-0.821854	-0.146475	0.049822	-0.187346	-0.940777	25.3918	0	-1.15886	7.31294	-0.607453	0	-0.881713	1.57997
9	hydroxyurea		C=65;O=11;E=0.86;R=12.78;rawP=9.35e-10;adjP=1.01e-08
Protein	Locus	CBX1_TopS	CBX3_TopS	CBX5_TopS	CBX7_TopS	CBX8_TopS	MSH2_TopS	MSH3_TopS	MSH6_TopS	PARP1_TopS	RPA1_TopS	RPA2_TopS	RPA3_TopS	XRCC5_TopS	XRCC6_TopS	SSBP1_TopS	SPIN1_TopS	WDR76_TopS
RPA1	gi|4506583|ref|NP_002936.1|	-97.5612	-9.47809	-9.87574	-7.27641	-14.8349	-10.6943	-35.426	-10.2141	-169.247	463.432	4699.02	5816.45	-80.1301	-7.43377	-34.2142	-21.2502	-26.9215
RPA2	gi|4506585|ref|NP_002937.1|	-23.3954	-4.56399	-3.99733	0	-6.16337	0	-10.6781	-3.04797	-28.4617	304.116	325.952	1346.64	-21.9413	-7.02021	-6.79432	-4.46036	-5.80974
CHAF1A	gi|50513245|ref|NP_005474.2|	117.398	217.241	739.537	0	0	0	0	0	-10.2232	0	0	166.628	0	0	0	0	0
WRN	gi|110735439|ref|NP_000544.2|	-1.90675	0	0	0	0	0	0	0	-1.33162	15.5894	-0.98022	76.4831	1.18712	6.98635	0	0	0
HELB	gi|32455236|ref|NP_387467.2|	0	0	0	0	0	0	0	0	0	2.6929	0.11329	69.8582	0	-0.549551	0	0	0
BLM	gi|4557365|ref|NP_000048.1|	0	0	0	0	0	0	0	0	2.80488	0	0	33.0522	0	0.023304	0	-0.461653	-0.523195
TIMELESS	gi|222136585|ref|NP_003911.2|	0	0	0	-0.426068	-0.9211	0	-0.456839	-0.23479	46.6907	0	0	-0.381974	0	-0.439207	0	-0.542424	-0.745833
TP53BP1	gi|213972634|ref|NP_001135451.1|	23.5119	0	3.77791	0	-0.616935	0.263363	-0.305963	-0.36903	-0.378508	0	0	-0.708857	-0.493022	-0.36377	0	0.7816	0
UNG	gi|19718751|ref|NP_550433.1|	0	0	0	0	0	0	0	-0.509434	0	0	96.9453	-0.989666	0	0	0	0	0
MCM4	gi|33469919|ref|NP_005905.2|	0.955139	-2.20909	-1.07015	-1.19052	-1.46537	1.32211	4.82306	1.87196	27.1489	-1.55964	-1.60756	-3.5175	-2.26749	-1.32191	-1.69399	18.9755	-2.83411
PCNA	gi|33239451|ref|NP_872590.1|	-8.83897	-8.57458	-0.70585	-2.69617	-11.0194	-2.55518	479.47	-5.56844	-8.18809	-1.45727	-4.2344	-8.84739	-7.9799	-5.6619	-3.05012	-7.69526	-8.1021
