# Supplementary material for: Topological scoring of protein interaction networks
Source: Nat Commun. 2019 Mar 8;10:1118. doi: 10.1038/s41467-019-09123-y (PMC6408525; doi:10.1038/s41467-019-09123-y)
Supplement: Supplementary file 11 — Supplementary Data 8 [file 41467_2019_9123_MOESM11_ESM.xlsx]

## Sheet: QSPEC_results
Supplemental Data 8A. Alternative Pipeline Analyses of the Human DNA repair Dataset: QSPEC results
Protein	Locus	CBX1_TopS	CBX1_LogFoldChange	CBX1_Zstatistic	CBX1_fdr	CBX1_FDRup	CBX3_TopS	CBX3_LogFoldChange	CBX3_Zstatistic	CBX3_fdr	CBX3_FDRup	CBX5_TopS	CBX5_LogFoldChange	CBX5_Zstatistic	CBX5_fdr	CBX5_FDRup	CBX7_TopS	CBX7_LogFoldChange	CBX7_Zstatistic	CBX7_fdr	CBX7_FDRup	CBX8_TopS	CBX8_LogFoldChange	CBX8_Zstatistic	CBX8_fdr	CBX8_FDRup	MSH2_TopS	MSH2_LogFoldChange	MSH2_Zstatistic	MSH2_fdr	MSH2_FDRup	MSH3_TopS	MSH3_LogFoldChange	MSH3_Zstatistic	MSH3_fdr	MSH3_FDRup	MSH6_TopS	MSH6_LogFoldChange	MSH6_Zstatistic	MSH6_fdr	MSH6_FDRup	PARP1_TopS	PARP1_LogFoldChange	PARP1_Zstatistic	PARP1_fdr	PARP1_FDRup	RPA1_topS	RPA1_LogFoldChange	RPA1_Zstatistic
HSPH1	gi|42544159|ref|NP_006635.2|	-33.7756	-1.192	-13.5542	0.000103	0	-33.0712	-0.769	-8.7745	0	0.559155	-18.7557	-0.827	-5.6602	0.031073	0	-21.3238	-0.841	-6.4347	0.315114	0	243.418	1.434	37.4979	0	0	-3.57907	-0.138	-1.155	0.602846	0.734243	-13.8355	0.083	1.0036	0.053234	0.030948	-0.156572	0.31	4.2073	0	0	-30.2758	-0.591	-6.9933	0	0	-9.10957	-0.387	-4.4587
DNAJA1	gi|4504511|ref|NP_001530.1|	-22.6786	-2.01	-14.5598	1.3e-05	0	-20.9126	-1.678	-10.5341	0	0.552298	-8.23965	-2.509	-6.2012	0.018983	0	81.5843	1.181	19.8566	0	0	-31.3639	-0.358	-4.1515	0.103991	0.600532	-7.1319	-1.008	-4.8003	0	0.613778	-8.5536	0.048	0.5182	0.046626	0.032674	62.2751	0.995	16.3155	0	0	-21.1978	-0.65	-6.7346	0	0	-9.27092	-0.612	-5.5203
EIF5A	gi|219555707|ref|NP_001137232.1|	11.6904	-0.173	-1.9956	0.226792	0.356201	-4.98082	-0.166	-1.4812	0.878207	0.359547	12.8643	0.396	2.9332	0.133929	0.020056	-8.03288	-0.647	-3.3242	0.617868	0	-16.8044	-1.106	-6.5704	3e-06	0.557111	31.3713	1.062	9.6332	0	0	73.6493	1.484	19.9753	0	0	32.7356	1.009	11.6014	0	0	3.67536	0.137	1.4005	0	0	-3.57887	-2.809	-6.0786
PRKDC	gi|13654237|ref|NP_008835.5|	177.524	0.199	5.3006	0.01298	0.001659	-55.5002	-0.743	-11.3608	0	0.549924	-29.7422	-0.692	-6.9126	0.001987	0	40.2372	0.589	11.5814	0	0	-80.8593	-0.499	-8.7353	0	0.549978	2.10238	-0.009	-0.104	0.956361	0.634546	-12.6487	0.173	3.0136	0.04294	0.023583	12.3802	0.355	6.5706	0	0	-20.4548	-0.142	-2.8574	0	0	-16.501	-0.468	-6.8575
SLC25A5	gi|156071459|ref|NP_001143.2|	-14.222	-1.872	-10.3597	0.013409	0	-13.2098	-1.534	-7.663	0	0.563053	-3.09832	-3.411	-4.3214	0.346758	0	32.1818	0.975	10.8605	2e-06	0	-16.3258	-1.514	-7.8218	0	0.551839	-0.666675	-0.122	-0.6797	0.951086	0.722885	15.9786	0.715	7.397	0.018081	0.007997	83.5692	1.41	19.3798	0	0	-11.3474	-1.848	-7.8341	0	0	42.5368	0.645	7.5619
EIF3F	gi|4503519|ref|NP_003745.1|	4.48059	-0.271	-2.2816	nan	nan	-3.14749	-0.174	-1.2563	0.850643	0.289889	-3.35303	-0.472	-1.9207	0.329249	0	-0.93183	0.221	1.347	0.985807	0.272381	-8.5064	-0.102	-0.7553	0.93802	0.139201	4.43835	0.392	2.151	0.04233	0.003919	14.1793	0.893	7.2213	0.01514	0.008484	14.8214	0.866	7.2822	0	0	-0.191081	0.014	0.1046	0	0	-2.93396	-0.601	-3.1253
HSPA6	gi|34419635|ref|NP_002146.2|	-22.2468	-1.471	-12.269	0.00088	0	-16.7032	-0.456	-4.758	0.016962	0.603439	-10.3392	-0.586	-3.7594	0.321213	0	3.69289	0.382	4.1823	0.431581	0.026606	380.225	2.019	48.5219	0	0	-2.86081	-2.528	-5.1355	0	0.610975	-0.710757	0.308	3.3932	0.045072	0.021835	30.3122	0.762	9.9023	0	0	-18.6591	-1.587	-9.7929	1e-06	0	-10.2499	-1.929	-7.9524
TRIM28	gi|5032179|ref|NP_005753.1|	3291.68	0.924	81.6458	0	0	9055.91	2.301	229.559	0	0	4146.08	1.719	113.741	0	0	-57.6159	-3.294	-22.4867	0	0	-339.554	-1.736	-37.5802	0	0.537009	-76.6104	-1.948	-22.0528	0	0.594243	-81.3727	-2.936	-24.7547	0	0	-74.207	-3.07	-24.2094	0	0.500312	-143.077	-2.883	-34.6892	0	0	-27.9505	-4.586	-19.0483
IPO5	gi|24797086|ref|NP_002262.3|	-1.52788	-0.563	-4.1482	0.455951	0	-1.83123	-0.108	-0.763	0.821239	0.140276	-0.830023	-0.134	-0.5969	0.242323	0.392679	0.047884	0.312	1.9601	0.774557	0.194383	-0.816756	0.332	2.7379	2e-06	0	1.32185	0.133	0.5803	0.960548	0.394725	3.92614	0.568	4.0603	0.032877	0.018804	18.9257	1.037	8.9468	0	0	13.6991	0.542	4.8103	0	0	-3.78046	-1.338	-4.2892
TUBB	gi|29788785|ref|NP_821133.1|	-201.987	-1.647	-39.2184	0	0	-195.863	-0.956	-23.7729	0	0.53993	-111.221	-1.164	-17.0624	0	0	78.6719	0.48	16.3963	0	0	-147.694	0.095	4.045	0	0	9.03552	0.01	0.2313	0.997535	0.54314	263.649	0.791	32.9898	0	0	696.836	1.154	58.5477	0	0	-191.123	-0.992	-24.7989	0	0	290.183	0.359	14.1778
KPNB1	gi|19923142|ref|NP_002256.2|	12.0444	-0.277	-4.1908	0.464521	0	-24.2767	-0.769	-7.3269	0	0.566185	-6.1435	-0.246	-1.959	0.337436	0	-15.3588	-0.47	-3.5762	0.675747	0	-33.47	-0.356	-4.3052	0.068561	0.595656	5.83386	0.205	1.7884	0.170748	0.018528	5.58251	0.444	5.2832	0.032009	0.014372	31.9016	0.743	10.5607	0	0	18.013	0.284	4.2138	0	0	195.99	1.259	23.9468
XRCC5	gi|10863945|ref|NP_066964.1|	170.144	-0.803	-31.6047	0	0	-35.3807	-4.267	-24.1145	0	0.539272	-70.4904	-1.959	-22.571	0	0	-11.7523	-4.739	-14.4193	0	0	-78.6863	-3.275	-28.7831	0	0.538353	-12.9915	-3.999	-14.1587	0	0.596511	-41.7016	-3.181	-21.7261	0	0	-30.6866	-3.644	-20.1901	0	0.502194	68.5683	-0.49	-16.9356	0	0	-53.5527	-1.326	-26.1939
LRPPRC	gi|31621305|ref|NP_573566.2|	-17.4984	-1.56	-10.9557	0.005606	0	-11.8574	-2.189	-8.9873	0	0.558388	-8.55616	-1.605	-5.3697	0.050786	0	696.601	3.185	70.177	0	0	12.7396	0.55	7.6468	0	0	-5.04863	-1.042	-4.0928	1e-06	0.621282	-7.79905	-0.054	-0.4368	nan	nan	-11.3485	-0.838	-4.799	6e-06	0.522613	56.8595	0.747	11.2723	0	0	-1.45283	-3.707	-5.8789
RPN2	gi|35493916|ref|NP_002942.2|	2.43108	-0.325	-2.2955	nan	nan	-4.45409	-0.587	-2.7101	1	0.594926	-2.8072	-0.859	-2.3601	0.456925	0	-2.64894	-0.188	-0.7633	0.296621	0	-4.39389	0.029	0.1832	0.179543	0.013158	2.99232	0.377	1.5862	0.327259	0.037013	43.1086	1.684	16.3174	2.8e-05	7e-06	5.80971	0.658	4.3143	0	0	30.5684	1.024	9.5752	0	0	-2.94523	-1.094	-3.5256
HSPA9	gi|24234688|ref|NP_004125.3|	-60.7528	-0.96	-17.925	0	0	-68.0393	-0.728	-12.1461	0	0.548865	-27.6331	-0.412	-4.939	0.153845	0	-40.4139	-1.276	-11.0487	0.000121	0	721.235	1.603	60.2008	0	0	-1.86679	-0.047	-0.589	0.992052	0.713819	-47.5314	-0.401	-5.2662	0.077432	0	-12.6412	0.163	3.0333	2e-06	0	-59.7672	-1.653	-17.2334	0	0	44.7235	0.124	2.5142
CCT5	gi|24307939|ref|NP_036205.1|	-51.0587	-1.275	-18.7845	0	0	-40.1066	-0.478	-7.3966	0	0.56542	-28.8535	-1.105	-8.1112	0.000121	0	688.673	2.08	61.7846	0	0	686.515	1.774	65.5401	0	0	-13.8963	-1.581	-8.0652	0	0.600575	-35.1748	-0.551	-5.9956	0.095093	0	1.78821	0.265	4.4353	0	0	-37.1341	-0.422	-6.7737	0	0	-7.33721	-3.874	-9.8236
CCT6A	gi|4502643|ref|NP_001753.1|	-32.0679	-0.937	-12.7649	0.000698	0	-35.3984	-0.614	-8.0479	0	0.561286	-22.571	-1.011	-7.1466	0.001165	0	341.863	1.744	47.2098	0	0	237.677	1.245	34.5824	0	0	-11.9268	-1.118	-6.1482	0	0.607156	-28.044	-0.754	-6.4592	0.168947	0	-25.0929	-0.462	-4.6817	1.5e-05	0.523725	-28.5475	-0.41	-5.8182	0	0	-15.2143	-2.416	-10.7916
CAD	gi|18105007|ref|NP_004332.2|	11.2088	-0.176	-1.8926	0.24838	0.36424	-6.89837	-0.33	-2.712	1	0.595091	-6.38864	-0.959	-3.698	0.321117	0	2.60701	0.405	3.2194	0.545483	0.072579	-13.8145	-0.241	-2.105	1	0.518854	4.50055	0.291	1.783	0.173914	0.018851	11.1986	0.68	6.351	0.018302	0.010424	0.35244	0.247	1.9327	0.00314	0.000119	2.53261	0.093	0.8979	0	0	3.13622	-0.079	-0.6109
FASN	gi|41872631|ref|NP_004095.4|	29.4077	-0.07	-1.0922	0.582537	0.359861	-11.0839	-0.21	-2.435	1	0.56544	-12.7544	-1.047	-4.864	0.184865	0	-14.2638	-0.776	-4.6787	0.666009	0	-20.7955	0.027	0.3525	0.110051	0.007642	28.9503	0.754	8.1104	0	0	40.242	0.925	13.4492	0.000995	0.00014	37.839	0.844	11.9651	0	0	135.603	1.088	21.4921	0	0	-10.5226	-1.96	-7.8356
CHD4	gi|51599156|ref|NP_001264.2|	237.625	1.533	25.5797	0	0	119.107	1.438	22.1178	0	0	0.643207	-0.037	-0.2206	0.434757	0.42671	-6.68889	-0.591	-2.9168	0.618895	0	-14.9459	-0.618	-4.0337	0.139496	0.604401	0.375006	-0.017	-0.0859	0.947635	0.630236	-4.97308	-0.055	-0.3442	nan	nan	-4.32804	-0.077	-0.4806	0.897671	0.321725	-8.35369	-0.491	-3.2528	0	0	-2.79482	-2.628	-5.8192
PPP2R1A	gi|21361399|ref|NP_055040.2|	25.8647	0.39	3.703	0.096269	0.013744	53.6289	1.3	13.5487	0	0	22.7367	0.942	6.2401	0.00016	6e-06	-3.753	-0.412	-1.6193	0.504732	0	-8.51715	-0.632	-3.0743	0.868702	0.61752	-1.79545	-0.84	-2.2452	0.034617	0.671515	-2.92335	-0.066	-0.3161	nan	nan	-3.41342	-1.377	-3.6532	0.004318	0.537793	1.43421	0.125	0.8584	0	0	-2.86552	-2.06	-4.4836
COPA	gi|148536853|ref|NP_004362.2|	6.75478	-0.173	-1.4638	0.414469	0.378177	0.917376	0.048	0.3371	0.083932	0.007653	-2.00042	-0.361	-1.4606	0.228472	0	0.497323	0.365	2.2375	0.811363	0.162444	-3.88495	0.161	1.2365	0.004415	0.000234	8.94905	0.726	4.2413	0	0	18.5753	1.075	9.0498	0.010851	0.003354	15.1952	0.935	7.6809	0	0	20.7179	0.706	6.6514	0	0	-3.27159	-1.982	-4.6711
HUWE1	gi|61676188|ref|NP_113584.3|	20.5822	0.142	1.3646	0.530788	0.124549	5.39429	0.228	1.9585	0.000102	5e-06	-3.84059	-1.548	-3.5717	0.337761	0	-4.76735	-0.74	-2.9368	0.617359	0	-9.04734	-0.227	-1.5861	0.958465	0.39582	3.92827	0.361	1.9736	0.086973	0.009016	9.33563	0.748	5.9731	0.023287	0.011574	5.6942	0.553	4.0223	0	0	24.5428	0.728	7.3362	0	0	-3.69903	-0.782	-3.738
RPS15	gi|4506687|ref|NP_001009.1|	-0.502709	-0.479	-4.2068	0.467867	0	-1.82414	-0.066	-0.5464	0.736573	0.089847	24.4987	0.73	5.623	0.000644	3.8e-05	12.0269	0.787	6.7224	0.010621	0.000794	0	-3.526	-5.9878	0.000102	0.56048	-2.06055	-0.469	-1.7825	0.153271	0.699673	0.918558	0.366	2.7164	0.041564	0.024794	18.0281	0.866	7.7816	0	0	10.1891	0.355	3.3781	0	0	-3.54639	-0.546	-3.0965
HIST1H2BK	gi|18105048|ref|NP_542160.1|	92.6655	0.714	10.3811	1e-06	0	-11.2629	-1.409	-7.0435	0	0.569552	28.7022	0.706	6.1781	0.000189	7e-06	-7.06531	-0.399	-2.2119	0.633085	0	1.50954	0.414	4.6772	0	0	0	-2.474	-3.9331	4e-06	0.623104	-4.34748	-2.411	-5.362	0.077712	0	-6.50844	-1.595	-5.2664	0	0.518136	31.4864	0.665	8.1471	0	0	-5.66874	-1.89	-6.204
XPO1	gi|4507943|ref|NP_003391.1|	15.7519	0.167	1.3985	0.531639	0.121629	-1.49834	-0.148	-0.8527	0.833792	0.164857	-2.97597	-1.011	-2.553	0.518624	0	-3.09925	-0.331	-1.2909	0.41655	0	-0.483026	0.318	2.3393	1.7e-05	1e-06	0.418427	-0.008	-0.0295	0.962258	0.619516	4.23924	0.615	3.77	0.041046	0.020032	0.086178	0.21	1.0954	0.109203	0.006055	50.7932	1.33	13.4252	0	0	0	-2.505	-3.9381
CSNK2A1	gi|29570791|ref|NP_808227.1|	-31.6321	-1.23	-13.8807	4.5e-05	0	-22.1883	-0.392	-5.1257	0.003305	0.595539	-18.1521	-1.163	-6.943	0.001836	0	18.4235	0.536	7.844	0.001437	0.000108	1153.47	2.776	76.5554	0	0	-3.26116	-3.149	-6.2136	0	0.606969	-14.3724	-1.986	-8.7742	0.095857	0	-6.75401	-3.252	-8.0101	0	0.50928	-27.5938	-0.603	-6.8467	0	0	0	-4.307	-7.4458
gi|393715091|ref|NP_001257328.1|	gi|393715091|ref|NP_001257328.1|	-25.0161	-1.124	-12.1191	0.001056	0	-17.2122	-2.326	-10.6857	0	0.551808	-6.99751	-3.018	-6.446	0.009238	0	-9.34344	-0.007	-0.0759	0.368572	0.403879	-37.4262	-0.824	-8.1021	0	0.551073	-0.970355	-0.103	-0.8041	0.879161	0.731037	-18.5838	-0.614	-5.1237	0.091278	0	7.51056	0.385	4.9389	0	0	-15.7158	-2.432	-10.9093	0	0	0.286292	-0.229	-2.5991
TUBA1C	gi|14389309|ref|NP_116093.1|	-76.4773	-2.511	-26.7048	0	0	-91.7683	-1.496	-20.1491	0	0.540729	-54.0032	-1.402	-12.994	0	0	-1.18118	0.267	5.7834	0.029401	0.0033	-76.4478	0.08	2.2506	2.8e-05	1e-06	0.959029	-0.039	-0.6012	0.987197	0.715199	53.2988	0.545	12.863	0.000893	0.000232	455.011	1.289	42.5103	0	0	-95.3592	-0.875	-15.1496	0	0	404.254	0.83	26.4016
XRCC6	gi|4503841|ref|NP_001460.1|	-154.057	-1.851	-55.2135	0	0	-56.3321	-4.167	-29.6622	0	0.537359	-82.384	-2.566	-25.3194	0	0	-27.1461	-4.269	-19.351	0	0	-90.6479	-3.635	-33.5374	0	0.53768	-22.8875	-3.717	-17.4728	0	0.594965	-57.1609	-3.274	-26.2423	0	0	-36.0773	-3.968	-23.2562	0	0.501027	-166.602	-1.73	-40.2686	0	0	76.4974	-0.791	-25.9406
TCP1	gi|57863257|ref|NP_110379.2|	-53.1793	-1.087	-18.4787	0	0	-57.7336	-1.082	-13.5634	0	0.545437	-30.3569	-1.543	-10.53	0	0	630.143	1.918	60.3189	0	0	917.261	1.91	72.3816	0	0	-9.35712	-0.309	-3.1423	0.000573	0.637144	-38.529	-0.423	-5.1376	0.089599	0	-29.5262	-0.2	-3.0185	0.050153	0.558353	-44.4554	-0.465	-8.4199	0	0	-31.0226	-1.631	-13.7005
HSPA4L	gi|31541941|ref|NP_055093.2|	-17.1396	-1.678	-10.6691	0.007666	0	-16.785	-1.074	-7.2494	0	0.567066	-9.44197	-0.926	-4.1609	0.347321	0	-10.6814	-0.631	-3.6219	0.689036	0	210.358	1.786	36.1056	0	0	-3.57321	-0.407	-2.1158	0.055129	0.679031	-6.53599	0.076	0.6252	0.051993	0.032351	-4.07079	0.123	1.0419	0.135128	0.00753	-10.551	-0.281	-2.6633	0	0	-9.4359	-1.084	-6.1646
TUBA8	gi|301171345|ref|NP_001180343.1|	-5.66455	-1.722	-6.243	0.500307	0	-3.24152	-2.167	-5.0071	0.005722	0.598037	0	-2.495	-3.2319	0.436782	0	14.5921	1.033	7.9983	0.001112	8.1e-05	-3.4161	0.107	0.7575	0.02806	0.001774	0.131157	0.052	0.1973	0.999768	0.555456	-2.2951	-0.042	-0.1999	0.017887	0.031887	41.7078	1.54	15.3842	0	0	-4.56141	-1.826	-4.9743	0	0	51.5488	1.316	12.9055
GANAB	gi|38202257|ref|NP_938148.1|	-3.92462	-0.746	-4.9879	0.907072	0	-6.63312	-0.776	-3.9534	0.215597	0.622954	-3.62821	-1.413	-3.5021	0.34828	0	-4.3918	-0.641	-2.3836	0.632061	0	-8.72493	-0.272	-1.7096	0.947374	0.429551	13.3993	0.931	6.0325	0	0	6.4399	0.686	4.9055	0.029319	0.015891	2.56962	0.426	2.7369	2.5e-05	1e-06	76.4034	1.476	17.6441	0	0	-1.84833	-2.449	-5.1594
CSE1L	gi|29029559|ref|NP_001307.2|	11.5435	-0.046	-0.3908	0.545785	0.30194	-0.340516	-0.011	-0.0779	0.262204	0.027317	-3.9929	-1.52	-3.5861	0.335645	0	-4.41889	-0.415	-1.763	0.551232	0	-2.19348	0.275	2.2332	3.1e-05	1e-06	1.48627	0.138	0.6114	0.960983	0.379848	12.3143	0.865	6.8031	0.014138	0.009354	-1.36605	0.113	0.6232	0.465511	0.032288	59.8548	1.241	13.5456	0	0	0	-2.896	-4.7652
RPA1	gi|4506583|ref|NP_002936.1|	-97.5612	-3.496	-38.2465	0	0	-9.47809	-6.155	-13.95	0	0.544546	-9.87574	-5.224	-11.9546	0	0	-7.27641	-5.222	-13.1219	1e-06	0	-14.8349	-5.574	-16.9384	0	0.542412	-10.6943	-4.346	-13.6219	0	0.597164	-35.426	-3.641	-19.8846	2e-06	0	-10.2141	-5.158	-13.7173	0	0.502824	-169.247	-1.692	-34.7565	0	0	463.432	2.328	166.832
RPS7	gi|4506741|ref|NP_001002.1|	-0.646352	-0.521	-3.3348	0.273502	0	-2.50489	-0.219	-1.2602	0.850559	0.291117	-2.80314	-0.694	-2.1275	0.379881	0	15.3861	1.065	7.9464	0.001212	8.9e-05	-3.72702	-2.372	-5.2387	0.00195	0.570893	-1.46511	-0.535	-1.5489	0.280749	0.71623	1.96002	0.461	2.6785	0.041433	0.024939	-0.366477	0.19	1.028	0.142692	0.007972	32.7288	1.01	9.7852	0	0	-2.76448	-1.797	-4.5032
RPS4X	gi|4506725|ref|NP_000998.1|	3.26527	-0.274	-1.8398	0.261152	0.367849	2.31621	0.151	0.9812	0.010131	0.000636	16.3343	0.816	4.6671	0.005455	0.000496	33.1682	1.561	13.8889	0	0	-5.97883	-1.455	-4.6092	0.025698	0.58675	1.22165	0.157	0.5896	0.960689	0.390292	-0.609599	0.215	1.0482	0.052161	0.03078	-0.51011	0.161	0.8027	0.300813	0.017917	17.5861	0.757	6.5046	0	0	-2.62227	-1.573	-3.9092
RPL10	gi|223890243|ref|NP_006004.2|	8.9146	-0.184	-1.7781	0.277919	0.37154	52.5891	0.968	12.1459	0	0	19.5358	0.616	4.758	0.004162	0.000396	10.9712	0.724	6.2598	0.0151	0.001651	-13.4299	-1.015	-5.4485	0.000848	0.56663	-2.77838	-1.513	-3.4295	0.000112	0.63078	-4.0425	-2.238	-4.5448	0.124819	0	-3.9675	-2.249	-4.7662	8e-06	0.522924	63.8522	1.102	13.886	0	0	-1.27341	-3.124	-4.959
AP2A2	gi|27477041|ref|NP_036437.1|	-8.24992	-1.283	-6.6516	0.449052	0	-8.26809	-1.065	-4.8757	0.010258	0.600872	-3.98152	-0.594	-2.1957	0.399597	0	267.907	2.872	40.2794	0	0	111.798	1.755	24.412	0	0	-2.15769	-1.553	-3.2485	0.000317	0.634579	-5.75214	-0.579	-2.3671	0.037176	0	-5.19843	-0.5	-2.158	0.543107	0.583664	-8.04422	-1.056	-4.6995	0	0	0	-2.957	-4.8901
CSNK2A2	gi|4503097|ref|NP_001887.1|	-18.0265	-1.724	-10.8374	0.0063	0	-14.0707	-0.507	-4.4559	0.053594	0.610077	-8.4955	-0.617	-3.4958	0.349254	0	41.7307	1.005	13.2032	0	0	665.022	2.841	65.2836	0	0	-2.04614	-2.608	-4.7689	0	0.614074	-7.25734	-2.127	-6.1791	0.106133	0	-3.47272	-3.49	-5.5528	0	0.515472	-15.8387	-0.678	-5.5287	0	0	0	-3.787	-5.9961
HSP90AA1	gi|153792590|ref|NP_001017963.2|	-22.4352	-0.839	-10.7605	0.006804	0	-20.1492	-0.325	-4.0445	0.166036	0.620665	-9.90909	-0.327	-2.6836	0.54308	0	-18.1124	-0.381	-3.4749	0.646414	0	-21.0343	0.157	2.5978	4e-06	0	27.9721	0.618	7.1317	0	0	51.1694	0.906	15.2691	0.000179	2e-05	33.7517	0.707	10.7684	0	0	153.401	0.997	21.6611	0	0	-14.9114	-0.765	-6.6989
RPL23	gi|4506605|ref|NP_000969.1|	-9.44931	-0.633	-8.2216	0.391819	0	-18.9823	-0.463	-5.2914	0.001596	0.592238	-2.51271	-0.147	-1.2082	0.194178	0	415.235	2.261	51.7275	0	0	-34.8643	-0.646	-6.9947	0	0.55481	-7.07475	-1.434	-5.6595	0	0.608707	-17.3512	-0.772	-5.2667	0.077433	0	-15.0291	-0.4	-3.3084	0.016496	0.547674	-23.7735	-0.882	-7.752	0	0	-13.489	-1.007	-7.4349
STIP1	gi|5803181|ref|NP_006810.1|	-12.7917	-1.406	-8.7523	0.106143	0	-11.1543	-1.481	-7.0504	0	0.569468	-6.93896	-0.874	-3.5231	0.345057	0	-7.85071	-0.607	-2.9864	0.614159	0	-17.3587	-0.494	-3.6243	0.3455	0.617265	2.93845	0.275	1.7027	0.227087	0.0246	-4.87096	0.13	0.9677	0.054116	0.031085	13.953	0.795	7.8275	0	0	-10.2898	-0.446	-3.3921	0	0	7.24184	0.183	1.5797
PAICS	gi|119220557|ref|NP_001072992.1|	-3.52431	-0.776	-4.3157	0.501304	0	-4.68808	-0.555	-2.6898	1	0.59313	-2.75442	-0.582	-1.8422	0.311199	0	-3.37538	-0.51	-1.7733	0.554812	0	-0.010997	0.414	3.2084	0	0	3.78458	0.513	2.2391	0.028942	0.002694	14.9978	1.119	8.6139	0.017178	0.004262	3.21273	0.547	3.3219	0	0	32.7723	1.11	10.7915	0	0	-2.43725	-1.91	-4.1146
VIM	gi|62414289|ref|NP_003371.2|	-7.96653	-1.017	-6.7374	0.444815	0	-8.05103	-0.6	-3.7782	0.349651	0.62649	-5.0447	-1.407	-3.7644	0.321285	0	-4.46633	-1.471	-4.1843	0.643948	0	-12.9054	-0.783	-4.6365	0.023334	0.585998	3.8344	0.32	1.862	0.132203	0.01475	2.30664	0.436	3.1548	0.044197	0.022958	1.68823	0.34	2.4118	0.000243	7e-06	15.6973	0.511	5.0156	0	0	19.7518	0.521	4.3473
NME1-NME2	gi|66392203|ref|NP_001018146.1|	2.2819	-0.287	-1.5933	0.347317	0.378301	1.04471	0.107	0.5489	0.0444	0.003517	-0.768306	-0.284	-0.7734	nan	nan	-0.519613	0.15	0.5451	0.736372	0.374429	-3.07477	-0.191	-0.8219	0.956951	0.156957	8.50646	1.131	5.2066	0	0	5.62828	0.889	4.6932	0.0287	0.016667	0.527883	0.384	1.643	0.01139	0.000537	-2.01019	-0.492	-1.9061	0	0	0	-1.94	-3.203
DNAJA2	gi|5031741|ref|NP_005871.1|	-12.2852	-2.411	-11.7556	0.00208	0	-13.0001	-1.704	-8.691	0	0.559455	-5.55375	-2.223	-5.5258	0.037483	0	31.363	0.954	11.3005	0	0	-21.0491	-0.636	-5.4921	0.000722	0.565885	-3.31191	-2.152	-4.719	0	0.614555	-9.12626	-0.302	-2.2361	0.035181	0	-5.75429	-0.073	-0.6061	0.863227	0.361245	-14.52	-0.995	-7.3492	0	0	-7.4517	-1.844	-7.4486
HDAC1	gi|13128860|ref|NP_004955.2|	14.4335	0.345	2.4224	0.326855	0.051321	6.01288	0.465	2.835	1e-06	0	1.48784	0.184	0.6236	0.626182	0.318789	-1.48232	-0.01	-0.0331	0.384859	0.404464	-1.45112	0.201	1.0989	0.007689	0.000433	3.57809	0.593	2.2217	0.031236	0.002891	0.266976	0.309	1.288	0.047415	0.02993	5.92056	0.803	4.2232	0	0	-0.515319	-0.035	-0.1678	0	0	-1.36521	-1.773	-3.3499
HSD17B10	gi|4758504|ref|NP_004484.1|	-0.383907	-0.497	-2.9677	0.204667	0	-4.22524	-0.562	-2.5515	1	0.579225	-1.49505	-0.283	-0.9749	0	0	-2.56494	-0.178	-0.7177	0.291319	0	-5.25469	-0.094	-0.5442	0.843354	0.090993	3.3067	0.493	2.1462	0.043198	0.004005	7.77743	0.832	5.3216	0.032078	0.014206	3.29767	0.519	3.0039	3e-06	0	24.0268	0.922	7.9031	0	0	-2.33693	-1.671	-3.8588
HADHA	gi|20127408|ref|NP_000173.2|	-1.73106	-0.651	-3.7352	0.384976	0	-3.36907	-0.401	-2.0643	0.97749	0.504178	-2.8558	-0.99	-2.4723	0.494984	0	8.15303	0.845	5.3409	0.067033	0.006086	-7.0719	-0.582	-2.7698	0.959413	0.601464	2.75564	0.35	1.4358	0.504895	0.063499	5.24079	0.673	4.2964	0.029175	0.01798	5.87083	0.659	4.149	0	0	70.798	1.605	16.4733	0	0	-2.80629	-1.414	-3.8269
SLC25A3	gi|47132595|ref|NP_998776.1|	-3.19094	-0.926	-4.3881	0.530712	0	-4.10068	-0.851	-3.0387	0.960395	0.616522	-2.36609	-1.174	-2.4681	0.493331	0	3.12424	0.603	3.1623	0.585047	0.076455	-5.46257	-1.272	-3.9871	0.155747	0.605962	1.86533	0.275	0.9801	0.921955	0.204091	0.961767	0.391	1.9179	0.044187	0.02784	8.84695	0.873	5.4294	0	0	9.0444	0.539	3.8211	0	0	-0.991418	-2.309	-3.736
RPA3	gi|4506587|ref|NP_002938.1|	-50.6742	-3.497	-26.7565	0	0	-18.6994	-4.441	-16.6193	0	0.542983	-4.98079	-5.146	-8.1551	0.000105	0	0	-5.339	-8.6203	0.009474	0	-4.19943	-5.782	-10.6584	0	0.54566	0	-4.878	-7.815	0	0.601689	-16.1574	-3.769	-14.0371	0.002564	0	-3.70362	-5.107	-9.3695	0	0.505452	-90.0496	-1.591	-24.0397	0	0	1822.78	1.499	73.3988
SLIT2	gi|4759146|ref|NP_004778.1|	42.6919	0.465	5.5302	0.009607	0.001203	85.095	1.377	17.9907	0	0	31.9565	0.934	7.8104	0	0	9.39633	0.747	6.0972	0.018302	0.002102	-4.75582	0.157	1.3538	0.002703	0.000139	-0.99564	-2.109	-3.5196	6.6e-05	0.629151	0	-2.644	-4.3499	0.115736	0	-1.2653	-2.66	-4.4543	7.1e-05	0.525973	-6.53091	-0.515	-3.0412	0	0	-1.20873	-2.957	-4.9128
HSPA1A	gi|194248072|ref|NP_005336.3|	-413.033	-1.279	-46.4487	0	0	-335.24	-0.476	-19.3443	0	0.541411	-228.613	-0.921	-20.6114	0	0	-215.485	-0.204	-7.0329	0.143866	0	1401.16	1.038	87.711	0	0	-99.4812	-0.5	-12.6767	0	0.597965	-54.3643	0.279	12.2612	0.001909	0.000374	524.638	0.775	42.7622	0	0	-394.906	-1	-32.2758	0	0	391.229	0.258	13.2763
TUBB6	gi|14210536|ref|NP_115914.1|	-3.22383	-1.474	-4.4441	0.557043	0	-2.71157	-1.641	-3.8975	0.251597	0.624278	-1.57111	-1.477	-2.3281	0.447966	0	-1.95708	-0.72	-1.8171	0.569702	0	-3.81895	-1.204	-3.3419	0.599191	0.621598	1.34932	0.334	1.0866	0.815888	0.15881	8.9667	1.024	5.937	0.023905	0.011699	12.583	1.158	6.9955	0	0	-1.15076	-0.175	-0.7671	0	0	13.5962	0.842	5.1873
AIFM1	gi|4757732|ref|NP_004199.1|	-9.9441	-1.728	-8.268	0.357477	0	-7.25567	-2.08	-6.5634	1e-06	0.574561	-3.45896	-2.545	-4.0592	0.343677	0	11.7296	0.768	6.5564	0.012139	0.001041	12.686	0.663	8.0357	0	0	-0.580718	-0.14	-0.635	0.972652	0.718761	3.25361	0.461	3.5998	0.043956	0.020834	-2.58833	0.056	0.3707	0.720791	0.067093	-9.45665	-1.139	-5.4438	0	0	3.23072	-0.043	-0.2954
HSP90B1	gi|4507677|ref|NP_003290.1|	-0.575607	-0.453	-3.6878	0.370415	0	-7.41693	-0.504	-3.15	0.942296	0.621157	-4.90837	-1.325	-3.6265	0.329829	0	-5.36424	-0.932	-3.1155	0.608464	0	-10.1167	-0.117	-0.9142	0.97733	0.183355	9.87598	0.695	4.4619	0	0	15.1411	0.919	8.1208	0.021321	0.005614	8.11766	0.658	5.313	0	0	79.521	1.353	16.8502	0	0	-4.54267	-1.789	-5.0445
UBA1	gi|23510340|ref|NP_695012.1|	-4.64738	-0.908	-5.1384	0.9578	0	-5.59454	-1.389	-4.9037	0.009078	0.600263	0.31372	-0.044	-0.1828	0.470943	0.426007	-3.60376	-0.903	-2.7429	0.629938	0	-7.2118	-0.211	-1.2922	0.998171	0.304222	2.12448	0.277	1.1591	0.747733	0.132979	19.661	1.181	9.9473	0.008763	0.001929	10.067	0.834	6.09	0	0	51.356	1.292	13.536	0	0	-3.37914	-1.19	-3.8955
CSNK2B	gi|23503295|ref|NP_001311.3|	-13.6314	-1.183	-9.0907	0.069291	0	-11.131	-0.477	-3.922	0.235262	0.623708	3.5923	0.08	0.5741	0.626803	0.326905	2.51364	0.374	3.2445	0.53117	0.070927	156.765	1.638	29.5058	0	0	-3.86163	-0.72	-3.0605	0.000895	0.639292	-9.83711	-0.651	-3.6942	0.077166	0	-9.18883	-0.569	-3.3918	0.012047	0.544923	-5.86362	-0.18	-1.7598	0	0	-4.76297	-2.535	-6.6114
PGRMC1	gi|5729875|ref|NP_006658.1|	-3.37789	-0.752	-4.4627	0.566616	0	4.128	0.228	1.6721	0.000458	2.2e-05	-3.34551	-0.854	-2.4884	0.501519	0	-3.04302	-1.322	-3.3076	0.616068	0	-1.91166	0.26	1.88	0.000224	9e-06	-1.45271	-0.597	-1.7193	0.182087	0.704092	9.14479	0.824	5.5881	0.031792	0.013056	32.3067	1.376	11.5024	0	0	4.26879	0.249	1.8299	0	0	-3.3433	-1.047	-3.6954
HYOU1	gi|195976805|ref|NP_001124463.1|	-4.69802	-2.436	-6.7621	0.440761	0	-2.15383	-3.004	-4.8012	0.014129	0.602498	-2.25862	-2.064	-3.3302	0.40161	0	0.278372	0.331	2.0168	0.777233	0.187729	66.5261	1.609	19.6784	0	0	-1.70125	-0.724	-1.9629	0.090738	0.688084	0.838341	0.378	2.3467	0.044643	0.026229	-1.81248	0.036	0.1947	0.903032	0.104471	66.5234	1.434	16.2261	0	0	-1.11889	-2.632	-4.2302
PSMD14	gi|5031981|ref|NP_005796.1|	7.77607	0.149	0.8239	0.611964	0.175644	3.75893	0.369	1.9707	9.5e-05	4e-06	-1.22164	-0.474	-1.1372	0	0	-1.26091	-0.002	-0.0082	0.395455	0.404639	-0.786213	0.23	1.1629	0.005953	0.00033	-0.765126	-0.673	-1.294	0.473608	0.728888	2.28757	0.615	2.6365	0.04159	0.025099	1.72086	0.492	2.1011	0.001369	4.8e-05	8.61499	0.707	3.9105	0	0	-0.834335	-1.831	-2.9268
XRN2	gi|18860916|ref|NP_036387.2|	0.241346	-0.502	-2.3883	nan	nan	1.64265	0.148	0.6919	0.028011	0.002108	-1.42028	-0.71	-1.5021	0.236928	0	1.23163	0.491	1.8853	0.781724	0.203268	-0.770722	0.205	1.0072	0.010996	0.000641	1.96466	0.505	1.6218	0.293481	0.032606	6.8513	0.979	5.102	0.030381	0.015125	2.61421	0.566	2.4358	0.000208	6e-06	8.63712	0.682	4.0333	0	0	-1.20547	-1.53	-2.7686
PRDX3	gi|32483377|ref|NP_054817.2|	-0.769384	-0.544	-3.0243	0.211069	0	3.29361	0.269	1.6323	0.00056	2.8e-05	-0.728141	-0.15	-0.5205	0.265571	0.404175	-1.95111	-1.29	-2.6305	0.632728	0	-4.08424	-0.052	-0.2881	0.602549	0.049854	1.16575	0.282	1.0214	0.880192	0.185483	8.22851	0.95	5.875	0.025014	0.011919	-1.98433	-0.205	-0.7547	0.907185	0.404777	19.2413	0.929	7.0733	0	0	0	-2.257	-3.6793
AP2B1	gi|4557469|ref|NP_001273.1|	-11.8612	-1.053	-8.8695	0.085692	0	-12.8975	-0.797	-5.8634	8.2e-05	0.582957	-6.59508	-1.831	-4.9992	0.132731	0	443.55	2.894	56.4331	0	0	192.51	1.8	34.2908	0	0	-1.86714	-2.659	-4.344	0	0.618502	-5.11217	-2.244	-5.8774	0.091348	0	-4.48901	-2.428	-5.9497	0	0.512663	-13.0378	-1.185	-7.227	0	0	0	-3.503	-5.7394
RPN1	gi|4506675|ref|NP_002941.1|	0.740698	-0.452	-2.9298	0.202033	0	3.96103	0.235	1.6276	0.000574	2.8e-05	-2.58177	-1.272	-3.013	0.510808	0	-2.44283	-0.146	-0.6167	0	0	-6.66532	-0.685	-3.1553	0.793274	0.619779	10.911	0.982	5.5957	0	0	66.3558	2.053	20.4216	0	0	-1.17898	0.034	0.158	0.914416	0.113497	22.0502	0.885	7.3796	0	0	-1.59263	-2.422	-4.1852
MDN1	gi|24415404|ref|NP_055426.1|	15.4854	0.491	3.177	0.186715	0.024247	1.54069	0.139	0.651	0.032044	0.002451	-1.32019	-1.175	-1.9127	0.327281	0	1.27901	0.574	2.344	0.830601	0.150673	-1.50416	0.117	0.5434	0.059854	0.003949	-0.282579	-0.157	-0.3786	1	0.689616	1.97261	0.62	2.7028	0.041517	0.024846	1.8144	0.492	2.0362	0.001898	6.9e-05	-1.48841	-0.398	-1.4269	0	0	0	-1.751	-2.8284
FAM115A	gi|7662276|ref|NP_055534.1|	39.3072	0.727	6.6691	0.002098	0.000203	42.7348	1.267	11.6365	0	0	8.3644	0.554	2.7477	0.160155	0.02711	8.63139	0.912	5.6788	0.035099	0.003821	-0.751514	0.31	2.2147	3.4e-05	1e-06	-1.34328	-0.998	-2.0791	0.062612	0.681289	-3.29598	-0.911	-2.5595	0.04106	0	-1.08363	-2.131	-3.6125	0.00509	0.538762	-3.90834	-1.806	-4.5895	0	0	0	-2.435	-4.1057
DDX24	gi|9966805|ref|NP_065147.1|	11.9775	-0.006	-0.0534	0.592567	0.27109	23.5578	0.761	7.1618	0	0	1.62565	0.043	0.1882	0.674718	0.38691	1.08101	0.341	1.9582	0.77474	0.194607	-1.88972	0.243	1.8427	0.000274	1.1e-05	0	-1.797	-2.75	0.004192	0.649057	-1.18763	-2.324	-3.5502	0.071205	0	0	-2.328	-3.595	0.005462	0.539194	-0.908922	-0.075	-0.4771	0	0	0	-2.636	-4.0753
DAXX	gi|215422366|ref|NP_001135442.1|	15.3968	0.31	2.3771	0.346046	0.053481	-0.005072	-0.028	-0.1492	0.320346	0.03325	12.6368	0.831	4.1603	0.0198	0.001662	-0.351839	0.271	1.1907	0.994081	0.293958	26.7327	1.311	11.9433	0	0	-0.731741	-1.321	-2.1103	0.056198	0.679366	-2.21722	-1.3	-2.7739	0.046803	0	0	-1.87	-2.9989	0.054012	0.559102	-3.50693	-0.824	-2.9434	0	0	0	-2.153	-3.4173
IRS4	gi|4504733|ref|NP_003595.1|	-9.06648	-0.949	-7.3615	0.281358	0	-6.42788	-0.29	-2.3376	1	0.551638	-3.54728	-0.354	-1.7568	0.2942	0	31.2332	1.109	11.2353	1e-06	0	-14.2756	-0.308	-2.4706	0.967162	0.574202	3.01863	0.227	1.3778	0.574954	0.076679	11.842	0.724	6.6501	0.015307	0.009676	11.3636	0.663	5.8989	0	0	-0.934296	0.001	0.0105	0	0	1.31003	-0.143	-1.0594
CCT2	gi|5453603|ref|NP_006422.1|	-74.8683	-1.398	-21.225	0	0	-72.4937	-0.956	-13.9342	0	0.544582	-39.4131	-1.428	-10.84	0	0	1058.87	2.138	78.1903	0	0	945.841	1.746	71.8971	0	0	-21.0372	-0.821	-7.5813	0	0.60275	-51.1287	-0.744	-9.4479	0.047499	0	-34.0482	-0.144	-2.3413	0.378874	0.581309	-69.5031	-0.84	-12.8919	0	0	-33.2045	-2.078	-15.0148
TUBB4	gi|21361322|ref|NP_006078.2|	-3.82284	-2.379	-5.9942	0.586946	0	-2.56911	-2.463	-4.6799	0.023435	0.605152	0	-2.35	-2.9087	0.538924	0	0.373224	0.357	1.8949	0.780809	0.20212	-5.70454	-1.497	-4.5757	0.028891	0.587684	-1.43327	-0.84	-1.9401	0.097199	0.689443	-3.15548	-0.381	-1.4681	0.020277	0	3.32638	0.503	2.9544	5e-06	0	-4.49933	-0.813	-3.428	0	0	26.7863	0.989	8.0538
CCT4	gi|38455427|ref|NP_006421.2|	-20.8066	-0.946	-10.479	0.010267	0	-23.6292	-0.686	-6.7693	0	0.57255	-14.3951	-1.1	-5.7927	0.028333	0	243.773	1.827	39.6026	0	0	179.042	1.344	30.6801	0	0	20.0312	0.533	5.1743	0	0	-12.0606	-0.053	-0.5162	nan	nan	7.1131	0.391	4.6574	0	0	-13.2532	-0.239	-2.8567	0	0	-12.4927	-1.87	-9.0209
SSBP1	gi|374671789|ref|NP_001243442.1|	-48.1912	-2.468	-23.2006	0	0	-38.5815	-2.41	-16.4681	0	0.543246	-14.9721	-3.052	-10.2806	0	0	-23.9492	-2.135	-11.8265	9e-06	0	-58.7773	-1.917	-18.2641	0	0.541066	-4.66592	-3.735	-7.9408	0	0.601104	-26.2553	-2.15	-12.1848	0.009592	0	-30.4649	-1.793	-12.4894	0	0.503453	-43.3531	-0.785	-12.6806	0	0	892.25	1.461	53.5415
TUBA4A	gi|17921989|ref|NP_005991.1|	-12.2219	-1.619	-9.1605	0.06878	0	-10.6735	-1.608	-7.3797	0	0.565603	-5.41627	-1.861	-4.5572	0.297697	0	23.5441	0.935	9.7536	2.5e-05	2e-06	-13.3983	-0.159	-1.4275	0.978682	0.3479	0.043192	-0.017	-0.0912	0.950239	0.631503	-0.919314	0.258	1.9942	0.044358	0.027568	56.5985	1.303	15.8578	0	0	-11.4814	-0.972	-5.904	0	0	55.1672	0.908	10.7687
ACTN4	gi|12025678|ref|NP_004915.2|	-3.4222	-0.827	-4.3501	0.514696	0	-4.38893	-0.593	-2.6775	1	0.592012	-2.83223	-0.905	-2.2516	0.418486	0	-3.17562	-0.539	-1.7965	0.563096	0	-5.98201	-0.163	-0.9648	0.984875	0.198536	11.6153	1.022	5.6882	0	0	13.6295	1.093	7.9416	0.02304	0.006171	9.49543	0.885	5.7518	0	0	35.3931	1.177	11.2781	0	0	-2.7238	-1.005	-3.1688
PSMD1	gi|25777600|ref|NP_002798.2|	15.2678	0.182	1.4345	0.532837	0.118564	0.100275	0.01	0.0648	0.174597	0.018175	-2.113	-0.392	-1.3531	0.209093	0	-3.31286	-0.666	-2.2857	0.63251	0	-2.29903	0.217	1.5368	0.001214	5.7e-05	11.7556	0.991	5.7805	0	0	0.333515	0.342	1.8318	0.043989	0.028139	8.74016	0.81	5.4698	0	0	10.1841	0.53	3.9439	0	0	-2.95346	-1.266	-3.8941
RPL4	gi|16579885|ref|NP_000959.2|	6.14108	-0.196	-1.6068	0.340974	0.378066	24.462	0.759	7.2227	0	0	-0.34773	-0.139	-0.6225	0.235943	0.388625	-2.5293	0.028	0.1391	0.471079	0.402904	-9.30242	-0.946	-4.438	0.045574	0.591636	-2.00878	-0.993	-2.544	0.010761	0.657203	-3.59386	-0.171	-0.7988	0	0	-4.18442	-0.469	-2.0294	0.667308	0.583101	73.0674	1.435	17.2216	0	0	-3.71458	-1.448	-4.5778
PRMT1	gi|151301219|ref|NP_938074.2|	-11.9135	-2.253	-9.9934	0.041851	0	-12.5918	-1.534	-7.3997	0	0.565387	-6.63774	-1.696	-4.8153	0.202327	0	-4.41479	-2.166	-5.2633	0.427913	0	425.233	2.596	51.4818	0	0	-3.80407	-0.773	-3.033	0.001037	0.640049	-9.29476	-1.021	-4.5631	0.12586	0	-8.38833	-1.315	-5.1803	0	0.518977	-12.7791	-0.784	-5.6224	0	0	-2.30043	-3.184	-5.6705
NUP210	gi|27477134|ref|NP_079199.2|	1.06963	-0.374	-1.9818	0.229464	0.357345	8.69699	0.606	3.703	0	0	-1.78364	-0.705	-1.6378	0.265741	0	-2.03436	-0.356	-1.0593	0.356771	0	-4.50522	-0.487	-2.0735	0.999488	0.512785	12.3613	1.263	6.4645	0	0	11.132	1.17	7.092	0.013689	0.008779	13.0044	1.179	7.0849	0	0	-1.29443	-0.201	-0.8828	0	0	-1.59175	-0.619	-1.9294
RPL22	gi|4506613|ref|NP_000974.1|	-5.47373	-2.531	-7.2554	0.303154	0	-7.15939	-1.341	-5.5125	0.000571	0.588423	-3.63714	-0.697	-2.3572	0.456084	0	18.5319	1.024	9.059	0.000122	9e-06	76.3003	1.562	21.5511	0	0	-2.1619	-0.941	-2.4943	0.013221	0.659302	-5.12263	-0.549	-2.378	0.037373	0	-1.38746	0.1	0.5783	0.50918	0.037047	43.2308	1.019	11.655	0	0	-1.89085	-2.546	-4.8633
USP7	gi|150378533|ref|NP_003461.2|	-12.1256	-0.936	-8.7998	0.097289	0	-15.1818	-1.293	-8.4564	0	0.560207	-6.23398	-2.087	-5.3345	0.055225	0	115.508	1.627	25.4285	0	0	523.872	2.67	58.8173	0	0	-4.64958	-1.096	-4.0993	1e-06	0.621209	-10.5876	-1.025	-5.1913	0.083534	0	-10.1306	-1.083	-5.3965	0	0.516894	-7.49525	-0.233	-2.3867	0	0	-3.85116	-2.829	-6.4082
CCDC47	gi|171906582|ref|NP_064583.2|	8.32384	0.098	0.6405	0.647448	0.194987	-2.36365	-0.429	-1.7424	0.917835	0.431596	-1.78381	-0.839	-1.7387	0.29088	0	8.25889	1.042	5.8074	0.028289	0.003189	-3.53476	-0.187	-0.8485	0.964761	0.164389	0.460136	0.148	0.443	0.954882	0.457324	0.295157	0.304	1.2525	0.047951	0.030051	-1.24749	-0.106	-0.3934	0.914796	0.292035	10.9263	0.724	4.6429	0	0	0	-2.014	-3.1063
RPS6	gi|17158044|ref|NP_001001.2|	16.5523	0.166	1.5182	0.542634	0.111557	31.3443	0.95	9.0174	0	0	30.8627	1.088	7.3421	2e-06	0	-2.35406	-0.003	-0.0165	0.391858	0.404595	-4.3867	-2.254	-5.3662	0.001154	0.568176	-1.79886	-1.027	-2.3943	0.019649	0.663833	-3.90214	-1.253	-3.5028	0.069503	0	-4.05135	-0.85	-2.758	0.126471	0.568354	106.872	1.842	22.9496	0	0	-1.10934	-2.633	-4.4532
gi|313569776|ref|NP_001186273.1|	gi|313569776|ref|NP_001186273.1|	23.8358	0.24	2.2782	0.391743	0.058501	19.6737	0.64	6.0854	0	0	2.20056	0.085	0.4325	0.632344	0.349381	18.8806	1.077	9.0365	0.000128	1e-05	-1.45373	-3.135	-5.1454	0.002892	0.573044	-1.41022	-1.591	-3.0319	0.001043	0.64008	-4.0053	-1.381	-3.8149	0.08372	0	-1.20582	-2.458	-4.0675	0.000678	0.530477	93.6031	1.596	19.3598	0	0	-1.8364	-2.427	-4.6291
DNAJB11	gi|7706495|ref|NP_057390.1|	-1.99664	-1.898	-4.1929	0.464956	0	0	-1.972	-3.2829	0.866303	0.625207	0	-1.526	-2.0706	0.363907	0	4.00071	0.865	3.8518	0.500728	0.038743	3.76062	0.696	3.8848	0	0	-0.543225	-0.185	-0.4019	1	0.69307	-1.47938	-0.715	-1.5699	0.022132	0	-0.494129	0.026	0.0815	0.941316	0.133909	-1.55085	-0.487	-1.5852	0	0	-1.11945	-0.824	-1.9612
GCN1L1	gi|54607053|ref|NP_006827.1|	6.19135	-0.063	-0.3771	0.545529	0.300768	-1.9984	-0.433	-1.8332	0.927573	0.453924	-1.14393	-2.024	-2.5894	0.524648	0	0.146936	0.253	1.0959	0.972877	0.306997	-3.42515	-0.194	-0.8979	0.974952	0.178576	0.069192	-0.046	-0.136	0.970615	0.642038	12.2366	1.167	6.9517	0.013645	0.009056	-0.479425	0.041	0.1697	0.910649	0.110566	29.9393	1.253	9.6044	0	0	0	-2.117	-3.3893
RPA2	gi|4506585|ref|NP_002937.1|	-23.3954	-3.863	-21.1013	0	0	-4.56399	-5.462	-10.1636	0	0.553485	-3.99733	-4.843	-7.4656	0.000706	0	0	-5.041	-7.6824	0.037955	0	-6.16337	-5.233	-10.801	0	0.545314	0	-4.586	-6.9577	0	0.605088	-10.6781	-3.73	-11.8944	0.011958	0	-3.04797	-4.803	-8.7496	0	0.507238	-28.4617	-1.589	-20.5251	0	0	304.116	0.138	3.6305
MRPS22	gi|9910244|ref|NP_064576.1|	3.52885	-0.245	-1.4188	0.435309	0.377282	17.3549	0.792	5.629	0	0	-1.02418	-0.375	-1.1411	0	0	31.5045	1.648	12.8413	0	0	9.39177	0.777	5.6542	0	0	0	-1.435	-2.3803	0.020748	0.664507	-1.62261	-1.645	-3.1445	0.060966	0	-1.02735	-1.965	-3.1768	0.02773	0.552326	-2.85292	-0.455	-2.0055	0	0	0	-2.268	-3.6501
BOP1	gi|21327667|ref|NP_056016.1|	6.89057	-0.059	-0.367	0.545338	0.299901	8.95699	0.527	3.4979	0	0	3.85204	0.308	1.3048	0.955133	0.18641	-0.841999	0.058	0.2434	0.538437	0.398666	27.4818	1.294	12.0579	0	0	0	-1.383	-2.2873	0.029594	0.669235	-1.98339	-1.578	-2.9953	0.054579	0	0	-1.918	-3.1766	0.027751	0.552334	-0.384097	-0.083	-0.4373	0	0	0	-2.223	-3.7024
LAS1L	gi|13654270|ref|NP_112483.1|	15.2449	0.278	1.9947	0.607208	0.075383	22.0827	0.959	7.4626	0	0	1.41654	0.126	0.4775	0.630717	0.342364	7.52868	0.917	5.3501	0.065822	0.006011	-5.06208	-0.472	-2.127	1	0.523009	0	-1.401	-2.3118	0.026982	0.667948	-2.52914	-0.974	-2.4851	0.03945	0	0	-1.942	-3.1667	0.028826	0.552699	-3.59591	-1.114	-3.5335	0	0	0	-2.232	-3.6892
gi|310923196|ref|NP_001185619.1|	gi|310923196|ref|NP_001185619.1|	1.87994	-0.369	-2.0256	0.222969	0.353687	6.73435	0.436	2.7384	1e-06	0	4.83722	0.438	1.7825	0.696949	0.10586	-0.221696	0.196	0.8134	0.850304	0.343918	48.9313	1.736	16.3383	0	0	0	-1.333	-2.1111	0.056042	0.679317	0	-1.857	-2.9339	0.052391	0	0	-1.879	-2.9954	0.054728	0.559236	2.59302	0.191	1.052	0	0	0	-2.17	-3.3911
HSPA8	gi|5729877|ref|NP_006588.1|	-255.787	-1.295	-37.4108	0	0	-226.219	-0.585	-18.3042	0	0.542094	-130.801	-0.674	-12.9723	0	0	-151.942	-0.417	-9.8992	0.000937	0	570.611	0.891	53.9825	0	0	-25.8914	-0.137	-2.8771	0.002271	0.644705	-83.9603	0.14	4.4405	0.027883	0.017515	139.729	0.561	21.5851	0	0	-243.435	-0.984	-25.1274	0	0	295.157	0.334	12.6128
HSPA4	gi|38327039|ref|NP_002145.3|	-60.1005	-1.642	-18.9498	0	0	-59.0614	-0.958	-12.5302	0	0.547896	-33.4158	-1.094	-8.4785	5.5e-05	0	-34.5964	-1.152	-9.2173	0.004964	0	215.244	1.102	32.9655	0	0	-1.99894	-0.007	-0.0794	0.944387	0.628678	-35.5581	-0.166	-2.2569	0.035465	0	22.6636	0.517	9.2642	0	0	-57.4062	-0.894	-11.1401	0	0	40.0581	0.197	3.5325
PHGDH	gi|23308577|ref|NP_006614.2|	-5.26165	-0.889	-5.1904	0.978909	0	-5.20383	-0.432	-2.4394	1	0.566015	-3.79069	-0.877	-2.6396	0.5339	0	-4.02621	-0.344	-1.5607	0.487388	0	-8.85615	-0.289	-1.7706	0.957774	0.445295	7.93325	0.68	3.8145	3e-06	0	3.8611	0.563	3.7828	0.040832	0.019974	3.3651	0.48	3.1364	1e-06	0	37.3598	1.015	10.2711	0	0	-3.69625	-0.956	-3.6111
RUVBL1	gi|4506753|ref|NP_003698.1|	-6.27635	-1.039	-5.9524	0.612295	0	-6.56669	-0.683	-3.6477	0.493853	0.628036	-3.38514	-0.611	-2.1298	0.380496	0	-4.28881	-0.415	-1.7118	0.534253	0	-2.165	0.278	2.3547	1.5e-05	1e-06	4.98714	0.48	2.4623	0.010792	0.000975	4.68022	0.594	4.2989	0.029146	0.017972	13.7229	0.883	7.4287	0	0	5.91033	0.294	2.4928	0	0	-1.75334	-0.428	-2.114
gi|378548190|ref|NP_001243731.1|	gi|378548190|ref|NP_001243731.1|	4.18219	-0.218	-1.5402	0.374969	0.378769	2.05749	0.148	1.0035	0.009333	0.000584	4.61195	0.355	1.6702	0.819476	0.121883	1.24856	0.421	2.2484	0.813094	0.161224	-6.03163	-1.583	-4.8269	0.011318	0.580953	9.03772	0.845	4.4214	0	0	6.36766	0.762	4.7981	0.028989	0.016289	12.2639	0.957	6.6853	0	0	-1.57212	-0.122	-0.7417	0	0	-2.81376	-1.59	-4.0823
HIST2H4B	gi|77539758|ref|NP_001029249.1|	82.2359	1.049	12.942	0	0	1.257	0.096	0.682	0.028954	0.002202	31.1	1.054	7.5992	1e-06	0	-4.2313	-0.851	-2.8245	0.625853	0	-9.09755	-0.443	-2.5434	0.964218	0.582036	-1.69033	-1.922	-3.0403	0.000998	0.639846	-3.38916	-1.667	-3.786	0.08175	0	-2.94885	-1.886	-3.8445	0.001991	0.533922	4.47256	0.263	1.9772	0	0	-2.00127	-0.492	-2.4215
TROVE2	gi|291084629|ref|NP_001166995.1|	-4.36141	-2.188	-5.7312	0.785465	0	-4.85548	-1.067	-3.7879	0.340442	0.626342	-2.64219	-1.248	-2.6756	0.541327	0	-2.42259	-0.12	-0.4715	nan	nan	-0.661578	0.359	2.5656	5e-06	0	23.1735	1.48	9.7699	0	0	8.1956	0.902	5.9536	0.023619	0.011641	41.797	1.725	15.7566	0	0	-3.79199	-0.465	-2.3122	0	0	-2.01369	-2.067	-3.8966
IMPDH2	gi|66933016|ref|NP_000875.2|	-3.21032	-1.121	-4.302	0.496235	0	-2.49932	-0.381	-1.5994	0.880229	0.392936	-1.9613	-0.929	-1.9724	0.34032	0	-1.60588	-0.015	-0.0519	0.377406	0.404248	-4.48538	-0.346	-1.5019	0.967475	0.370831	0.56666	0.087	0.2636	0.993535	0.530947	8.80081	1.014	6.2004	0.01985	0.010853	3.64589	0.639	3.2185	1e-06	0	24.4807	1.135	8.902	0	0	-1.84644	-0.989	-2.6756
RPS5	gi|13904870|ref|NP_001000.2|	10.2354	0.151	1.073	0.562624	0.150964	2.78758	0.23	1.4137	0.001637	8.1e-05	1.58401	0.124	0.4624	0.631279	0.344733	5.18509	0.81	4.5084	0.270191	0.017965	-3.53613	-1.767	-4.0857	0.123069	0.602688	1.67498	0.31	1.1337	0.771138	0.14158	-0.852199	0.127	0.5471	0.048182	0.032595	-1.14567	-0.016	-0.0618	0.995349	0.177805	4.86723	0.383	2.3877	0	0	0	-2.174	-3.4907
SLC3A2	gi|61744477|ref|NP_001012680.1|	0.56395	-0.425	-2.0929	0.215197	0.347986	-1.60412	-0.29	-1.2639	0.851058	0.292288	-0.978896	-0.426	-1.1386	0	0	-1.27282	0.056	0.2046	0.513881	0.400533	-2.92712	-0.053	-0.259	0.57191	0.046326	5.39479	0.858	3.6222	1.5e-05	1e-06	5.55968	0.879	4.6195	0.028427	0.016923	3.96821	0.71	3.362	0	0	1.90471	0.215	1.1249	0	0	-1.29157	-1.595	-3.2419
gi|312284072|ref|NP_001185986.1|	gi|312284072|ref|NP_001185986.1|	-1.02001	-0.628	-2.9696	0.2048	0	-0.075891	-0.033	-0.1623	0.332078	0.034474	-1.15507	-0.33	-0.9495	0	0	6.16633	0.895	4.8747	0.154251	0.011311	-4.61324	-1.067	-3.3013	0.643887	0.621597	-0.874026	-0.516	-1.1883	0.570664	0.733191	11.0848	1.136	6.8757	0.013894	0.009207	11.1276	1.071	6.1042	0	0	1.63056	0.151	0.82	0	0	-1.93016	-1.182	-2.9006
MRPS27	gi|186928850|ref|NP_055899.2|	8.22081	-0.027	-0.2036	0.553997	0.285522	9.8914	0.522	4.0817	0	0	-1.62531	-0.455	-1.4068	0.218366	0	89.3776	2.376	24.0819	0	0	5.77755	0.637	5.1058	0	0	-1.29468	-1.198	-2.2266	0.037069	0.672549	-2.48132	-1.46	-3.1538	0.061425	0	-2.82104	-1.297	-3.1116	0.035515	0.554766	-4.30619	-1.253	-4.2145	0	0	0	-2.367	-3.8151
DDB1	gi|148529014|ref|NP_001914.3|	13.0293	0.18	1.391	0.531428	0.122272	-1.88175	-0.24	-1.1956	0.85121	0.270637	-2.39422	-0.834	-2.0625	0.361774	0	-0.453206	0.263	1.2414	0.997652	0.286939	-5.22855	-0.25	-1.2612	1	0.29403	-1.2434	-0.719	-1.6542	0.216031	0.70874	3.59147	0.615	3.402	0.045072	0.021793	-0.839588	0.082	0.3702	0.721283	0.067181	27.6567	1.065	9.3787	0	0	-2.1446	-1.761	-3.6034
MYO1C	gi|124494238|ref|NP_001074248.1|	-4.6783	-1.433	-5.5998	0.893696	0	-1.8634	-0.217	-1.2	0.851212	0.272039	-2.43698	-0.847	-2.1633	0.38983	0	54.7383	1.96	18.4074	0	0	-6.16691	-1.013	-3.8589	0.20884	0.610231	-0.875715	-0.446	-1.2412	0.521035	0.731193	0.306115	0.309	1.6213	0.044234	0.028841	2.24405	0.443	2.3689	0.000318	1e-05	-0.993792	-0.1	-0.5587	0	0	-1.69526	-0.487	-1.9459
MCM5	gi|23510448|ref|NP_006730.2|	0.474616	-0.423	-1.8829	0.25063	0.364931	-2.39822	-1.144	-2.9322	0.98635	0.611013	-1.02326	-0.581	-1.2165	0.194963	0	4.57945	0.982	4.7107	0.198507	0.013954	0.641078	0.458	2.4111	1.1e-05	0	0.014747	-0.117	-0.2857	1	0.673731	6.47574	1.027	5.2321	0.031495	0.014589	3.15805	0.697	3.1586	1e-06	0	4.37794	0.476	2.5241	0	0	-0.807885	-1.741	-2.9095
GTF2I	gi|14670350|ref|NP_127492.1|	-1.43119	-0.696	-3.4835	0.318349	0	0.150691	-0.033	-0.1702	0.339317	0.035234	-2.0946	-0.861	-1.9849	0.343074	0	1.69074	0.527	2.5044	0.845754	0.133669	-1.62184	0.183	1.0712	0.008577	0.000487	4.63294	0.646	2.5523	0.007298	0.000565	8.83769	0.962	5.6786	0.029457	0.012675	0.870823	0.321	1.3795	0.034031	0.001841	23.1387	1.036	8.0214	0	0	-0.95073	-2.205	-3.5288
TLN1	gi|223029410|ref|NP_006280.3|	-5.28869	-1.883	-6.4604	0.46249	0	-5.31787	-1.13	-4.2061	0.103272	0.616398	-2.10635	-2.444	-2.9909	0.516777	0	-1.10631	-2.124	-3.5196	0.658507	0	-6.56248	-0.227	-1.2892	0.998483	0.303235	1.95137	0.263	1.0991	0.803854	0.154073	9.73716	0.882	6.1286	0.020799	0.01107	4.19667	0.552	3.3766	0	0	196.949	2.568	29.6302	0	0	-2.1058	-1.922	-4.2404
STUB1	gi|56181387|ref|NP_005852.2|	-2.51405	-2.3	-4.8917	0.837849	0	-3.08517	-1.278	-3.5252	0.664286	0.628398	0	-1.968	-2.5051	0.508653	0	0	-1.645	-2.5908	0.632942	0	5.49034	0.727	4.8798	0	0	-0.676633	-1.195	-1.8689	0.119935	0.693897	-1.59593	-0.079	-0.2679	0.016448	0.031464	-0.654174	0.064	0.2351	0.859967	0.094685	-2.32708	-0.485	-1.8534	0	0	19.97	1.082	6.9557
LMNB1	gi|5031877|ref|NP_005564.1|	9.54893	-0.006	-0.0484	0.594047	0.270586	-3.8568	-1.932	-4.7569	0.01704	0.603463	-2.67436	-0.729	-2.0527	0.359244	0	0	-2.122	-3.3286	0.618532	0	-5.87932	-1.465	-4.7293	0.016633	0.583506	-0.703637	-0.353	-1.0842	0.673188	0.735816	-1.77998	0.035	0.1754	0.030479	0.033079	0.431453	0.261	1.3612	0.03664	0.002	88.3526	1.787	19.1767	0	0	-2.22447	-0.751	-2.9444
AP2A1	gi|19913414|ref|NP_055018.2|	-5.81828	-1.143	-5.9995	0.584987	0	-6.04543	-0.826	-3.9107	0.242686	0.623973	-3.15062	-1.816	-3.6123	0.331853	0	97.3249	2.149	25.9748	0	0	189.271	2.492	33.2148	0	0	-1.78794	-1.097	-2.5848	0.008975	0.655482	-4.15205	-1.194	-3.6332	0.07448	0	-2.86659	-1.652	-3.9525	0.001188	0.532146	-5.99109	-1.275	-4.8234	0	0	0	-2.736	-4.4574
MRPS26	gi|14269586|ref|NP_110438.1|	0.660107	-0.453	-1.9657	0.232662	0.358655	8.44509	0.66	3.8472	0	0	5.84621	0.679	2.7258	0.165168	0.028051	14.3301	1.44	8.6827	0.00029	2.1e-05	5.28512	0.735	4.4826	0	0	0	-1.013	-1.6063	0.243926	0.712172	-1.66959	-0.551	-1.3527	0.018317	0	-1.56458	-0.571	-1.4012	0.986342	0.539804	-1.39212	-0.346	-1.2387	nan	nan	0	-1.845	-2.9235
RPL7	gi|15431301|ref|NP_000962.2|	-0.570749	-0.574	-2.9633	0.204359	0	8.21278	0.539	3.4513	0	0	1.77297	0.122	0.4239	0.632638	0.350708	-2.02522	-0.975	-2.2165	0.633058	0	-2.60551	-1.945	-4.0452	0.135712	0.604019	-1.05281	-0.723	-1.4837	0.323978	0.719448	-2.4273	-0.889	-2.2019	0.034726	0	-2.36716	-0.752	-2.031	0.665695	0.583121	42.4911	1.465	13.2869	0	0	-0.930229	-2.142	-3.4115
MRPS18B	gi|7662645|ref|NP_054765.1|	5.18443	0.015	0.0782	0.626947	0.257401	5.55079	0.524	2.9596	0	0	4.16171	0.596	2.1733	0.368932	0.063115	10.2286	1.31	7.0034	0.007435	0.000493	8.45441	0.947	5.8077	0	0	-0.563444	-0.832	-1.4228	0.368226	0.722543	-1.39629	-0.288	-0.8111	0	0	-1.48403	-0.609	-1.482	0.968053	0.549926	-1.72866	-0.574	-1.853	0	0	0	-1.662	-2.839
KPNA3	gi|34485722|ref|NP_002258.2|	370.071	1.553	32.5958	0	0	-18.0514	-0.744	-6.1046	2.1e-05	0.5796	404.34	2.2	38.2317	0	0	-1.52107	-3.318	-5.1683	0.467681	0	-3.11265	-3.73	-7.0452	0	0.55453	-4.61325	-1.514	-4.7246	0	0.6145	-2.64684	-3.043	-5.6949	0.08368	0	-7.26352	-2.174	-6.501	0	0.510687	-14.4863	-0.398	-3.7577	0	0	-3.35007	-3.346	-6.3041
MRPS25	gi|14028877|ref|NP_071942.1|	3.47861	-0.178	-0.9187	0.605058	0.346113	2.5229	0.223	1.0846	0.006763	0.000391	1.06409	0.107	0.3237	0.657923	0.366156	32.2126	1.942	14.3377	0	0	-0.708499	0.205	0.9584	0.013242	0.000793	0	-1.128	-1.7369	0.173665	0.702849	-1.76414	-1.061	-2.1929	0.034608	0	-1.56579	-1.332	-2.3575	0.365559	0.580946	-0.569937	-0.163	-0.6748	0	0	0	-1.951	-3.0453
KPNA4	gi|4504901|ref|NP_002259.1|	200.285	1.227	21.625	0	0	-14.3856	-0.681	-5.1846	0.002542	0.594323	442.9	2.494	42.4781	0	0	-1.45061	-3.041	-5.1405	0.481309	0	-5.01927	-3.234	-7.1623	0	0.553912	-1.19935	-2.591	-4.4222	0	0.617648	-7.53185	-1.636	-5.5315	0.078358	0	-2.47592	-2.808	-5.5824	0	0.515221	-13.1879	-0.533	-4.0957	0	0	0	-3.432	-5.9874
PELP1	gi|155030232|ref|NP_055204.2|	20.2834	0.431	3.3022	0.154467	0.021228	42.1435	1.365	11.8582	0	0	13.5394	0.876	4.6736	0.005343	0.000488	-1.96324	-0.102	-0.3952	0.293328	0.391293	-4.15722	-0.11	-0.5838	0.866157	0.099031	-1.1656	-1.077	-1.998	0.081511	0.686061	-2.51461	-1.163	-2.7083	0.044843	0	-1.5867	-1.956	-3.0495	0.044665	0.55716	-3.30295	-1.476	-3.9172	0	0	0	-2.251	-3.5205
POLRMT	gi|110618253|ref|NP_005026.3|	3.82897	-0.222	-1.4313	0.429288	0.37757	13.8705	0.707	5.179	0	0	-0.322824	-0.139	-0.4431	0.297247	0.414071	92.7186	2.533	25.0909	0	0	-4.90785	-1.185	-3.7996	0.238023	0.612144	-0.740745	-1.385	-2.1736	0.044923	0.675583	-1.97761	-1.323	-2.7496	0.046054	0	0	-1.93	-3.0506	0.044487	0.557117	-1.78559	-0.29	-1.3801	0	0	0	-2.221	-3.4986
NOL9	gi|40217805|ref|NP_078930.3|	10.0247	0.216	1.3632	0.530758	0.12467	15.9894	0.94	6.2142	0	0	2.35081	0.305	1.0904	0.836476	0.230036	0.477554	0.341	1.3555	0.982719	0.271216	-3.00336	-1.518	-3.5326	0.416082	0.619392	-0.619583	-1.078	-1.7004	0.191483	0.705435	0	-1.609	-2.5778	0.041481	0	-0.889246	-1.627	-2.6332	0.182424	0.572783	-2.38055	-1.446	-3.5055	0	0	0	-1.926	-3.0945
WDR12	gi|217330644|ref|NP_060726.3|	16.6934	0.545	3.4626	0.120525	0.017886	9.73898	0.736	4.0464	0	0	1.80151	0.257	0.8471	0.697163	0.278832	0.827591	0.406	1.5479	0.902288	0.245404	4.77476	0.693	3.8707	0	0	0	-0.916	-1.4397	0.355576	0.721681	-0.853972	-1.44	-2.2504	0.035376	0	-0.838971	-1.47	-2.2799	0.432287	0.582528	-0.30448	-0.151	-0.6124	0	0	0	-1.745	-2.7757
OBSL1	gi|144226847|ref|NP_056126.1|	3.55062	-0.126	-0.6033	0.565532	0.31972	22.1695	1.309	8.5818	0	0	6.92122	0.753	2.8083	0.149744	0.024612	17.6658	1.683	10.0833	1.8e-05	1e-06	5.27075	0.784	4.3953	0	0	0	-0.763	-1.2759	0.489611	0.729707	0	-1.303	-2.1037	0.033488	0	0	-1.302	-2.1106	0.58751	0.583676	0	-1.924	-3.0926	0	0	0	-1.598	-2.5936
ZNF644	gi|41152093|ref|NP_958357.1|	219.367	1.836	24.8832	0	0	98.5432	1.569	20.8465	0	0	58.5581	1.354	12.8422	0	0	-4.49284	-0.508	-2.1966	0.633166	0	0	-3.209	-5.0034	0.005399	0.576502	0	-1.988	-3.0943	0.000745	0.638386	0	-2.529	-3.8845	0.089056	0	0	-2.542	-3.9602	0.001144	0.532027	0	-3.152	-4.8744	0	0	0	-2.831	-4.4999
WIZ	gi|151301215|ref|NP_067064.2|	150.616	1.804	21.6097	0	0	58.1882	1.429	14.1108	0	0	17.6909	0.853	5.0974	0.001929	0.000166	9.2417	0.875	5.9023	0.024332	0.002787	0	-2.917	-4.5779	0.028671	0.587623	0	-1.692	-2.6317	0.007262	0.653569	0	-2.227	-3.4422	0.068171	0	0	-2.238	-3.4126	0.011127	0.544272	0	-2.852	-4.4387	0	0	0	-2.533	-4.0172
HSPA5	gi|16507237|ref|NP_005338.1|	-73.5503	-1.169	-21.1807	0	0	-47.0566	-0.303	-6.344	5e-06	0.57675	-42.2979	-1.232	-10.6617	0	0	59.8781	0.649	15.0605	0	0	1111.31	1.875	79.3192	0	0	-8.02404	-0.178	-2.3707	0.021535	0.664975	-35.8759	-0.037	-0.6554	0	0	-31.7883	-0.06	-1.0646	0.985823	0.480797	-72.3791	-0.838	-13.8798	0	0	-36.1422	-0.749	-11.099
TUBA1B	gi|57013276|ref|NP_006073.2|	-14.5666	-1.542	-10.2855	0.015962	0	-13.8445	-1.238	-7.5236	0	0.564154	-7.33653	-1.609	-5.4727	0.040496	0	34.3543	1.028	11.3504	0	0	-11.3182	0.062	0.7086	0.033534	0.002132	14.9445	0.647	5.4397	0	0	5.98769	0.508	4.8189	0.029048	0.016213	68.8491	1.335	17.418	0	0	-13.6416	-1.123	-7.2892	0	0	54.4564	0.807	9.6415
HSP90AB1	gi|20149594|ref|NP_031381.2|	-39.4065	-0.937	-13.751	6e-05	0	-44.1155	-0.688	-9.4823	0	0.556396	-22.6401	-0.588	-5.4576	0.041394	0	-28.0723	-0.398	-4.2589	0.63212	0	10.2063	0.478	10.7662	0	0	25.041	0.441	5.7528	0	0	29.6335	0.633	11.4471	0.002329	0.000691	117.285	1.037	23.4899	0	0	55.2611	0.424	9.4026	0	0	-8.09117	-0.313	-4.3423
EIF3B	gi|83367072|ref|NP_001032360.1|	3.86806	-0.339	-3.44	0.303634	0	-5.51284	-0.19	-1.7282	0.915292	0.427923	2.47738	0.057	0.3523	0.650767	0.361745	-7.71507	-0.502	-2.65	0.632619	0	-8.40993	0.14	1.384	0.002375	0.000119	20.7612	0.868	7.2311	0	0	30.4357	1.042	11.29	0.002425	0.000765	44.3448	1.171	14.5367	0	0	-11.414	-0.701	-4.8207	0	0	-3.1449	-0.422	-2.792
EEF2	gi|4503483|ref|NP_001952.1|	-6.02442	-0.626	-6.4203	0.469331	0	0.325	0.031	0.3419	0.082786	0.00754	-7.56114	-0.617	-3.1397	0.47202	0	-9.03745	-0.351	-2.1592	0.631926	0	-20.3991	-0.334	-3.2128	0.7332	0.620798	22.8004	0.794	6.8252	0	0	51.3647	1.18	15.8061	6.9e-05	1.1e-05	44.7624	1.064	13.3406	0	0	0.473545	0.046	0.5154	0	0	-2.81535	-0.358	-2.7241
CCT3	gi|63162572|ref|NP_005989.3|	-28.2194	-0.909	-13.2038	0.000301	0	-29.5644	-0.518	-6.9608	0	0.570522	-18.2641	-0.69	-5.4965	0.039117	0	192.894	1.467	33.6029	0	0	261.561	1.382	36.4791	0	0	3.6345	0.082	0.7878	0.969567	0.295	-15.9672	-0.016	-0.1972	0.017949	0.031903	33.02	0.641	10.5837	0	0	-21.0623	-0.287	-4.0876	0	0	-18.2166	-1.745	-10.3754
DCTPP1	gi|13129100|ref|NP_077001.1|	-3.16194	-0.641	-4.6542	0.68184	0	-7.79702	-0.801	-4.161	0.116857	0.617633	-3.25718	-0.486	-1.9077	0.326067	0	-4.90581	-0.963	-3.2569	0.612121	0	-10.2499	-0.292	-1.982	0.988416	0.494206	1.97351	0.195	0.9765	0.925623	0.205776	16.6536	0.954	8.1036	0.021481	0.005666	24.1564	1.077	10.2082	0	0	-6.11584	-0.458	-2.9098	0	0	-4.03761	-0.838	-3.7161
KPNA2	gi|4504897|ref|NP_002257.1|	1228.82	2.463	71.6549	0	0	0.511408	0.053	0.7506	0.022962	0.00163	163.762	1.216	19.2968	0	0	-14.264	-1.489	-7.6208	0.044503	0	-30.2203	-1.586	-11.2749	0	0.544124	-8.20285	-0.96	-4.973	0	0.61223	-17.3955	-1.238	-7.38	0.31482	0	-18.4786	-0.81	-6.0383	0	0.512206	-26.7362	-0.932	-8.6791	0	0	-12.3387	-2.051	-9.3063
DDX3X	gi|301171467|ref|NP_001180345.1|	-8.26998	-1.633	-7.2527	0.303723	0	-7.69571	-0.8	-4.1727	0.112687	0.617328	-0.817791	-0.135	-0.6066	0.239867	0.391152	-4.65665	-0.365	-1.6315	0.508526	0	23.7899	0.915	10.4465	0	0	-1.5549	-0.434	-1.5081	0.307297	0.718226	0.719366	0.342	2.1886	0.044588	0.026844	12.3911	0.782	6.095	0	0	56.4525	1.15	13.5294	0	0	-3.27203	-0.66	-3.0251
HNRNPH2	gi|74099697|ref|NP_001027565.1|	-1.3502	-0.987	-2.9644	0.204436	0	-1.76086	-1.051	-2.267	1	0.540384	0.27509	0.076	0.1853	0.674241	0.387341	0	-1.072	-1.6529	0.515348	0	0.532627	0.439	2.0211	0.000103	4e-06	6.21171	1.166	4.1874	0	0	1.06276	0.578	2.1062	0.044547	0.027155	4.80692	1.003	4.3902	0	0	2.34005	0.321	1.394	0	0	-0.958242	-0.679	-1.4722
RBBP4	gi|5032027|ref|NP_005601.1|	135.29	1.162	18.085	0	0	77.7259	1.259	17.1836	0	0	223.913	2.175	30.245	0	0	-2.20296	-2.481	-4.7769	0.650883	0	-6.00948	-2.622	-6.8895	0	0.555413	-3.13971	-1.113	-3.29	0.000251	0.633645	-7.37283	-0.678	-3.1558	0.061525	0	-4.52204	-1.932	-4.9661	2e-06	0.521041	-10.0715	-0.769	-4.7671	0	0	-5.92252	-1.264	-5.0921
PRPF8	gi|91208426|ref|NP_006436.3|	0.598898	-0.452	-4.4531	0.561619	0	-9.32616	-0.505	-4.0242	0.176167	0.621185	-5.10747	-0.538	-2.4794	0.497826	0	39.3207	1.188	13.5168	0	0	2.73853	0.426	4.9693	0	0	10.5036	0.571	4.2501	0	0	3.33075	0.439	3.8481	0.039393	0.019677	1.4791	0.305	2.5071	0.000132	4e-06	29.8988	0.636	7.8935	0	0	-5.99851	-1.72	-5.8745
ACLY	gi|38569423|ref|NP_942127.1|	0.931711	-0.324	-1.3862	0.451948	0.376386	-1.33458	-0.388	-1.304	0.859215	0.304987	0	-1.495	-1.9196	0.328976	0	0	-1.2	-1.9056	0.595628	0	2.0917	0.584	2.9492	1e-06	0	0.911213	0.37	0.9741	0.92807	0.206904	1.07183	0.542	2.0416	0.044463	0.027395	7.74557	1.139	5.4369	0	0	-1.23388	-0.243	-0.8682	0	0	-1.00101	-1.247	-2.3585
ACLY	gi|38569421|ref|NP_001087.2|	-1.24991	-0.586	-3.3926	0.289205	0	-3.8161	-0.496	-2.4052	1	0.561436	-2.01048	-0.435	-1.4479	0.226005	0	-2.95683	-0.359	-1.3194	0.423787	0	-5.79174	-0.214	-1.1796	1	0.267192	13.3583	1.108	6.4638	0	0	3.53477	0.603	3.4915	0.045078	0.02136	-0.18387	0.207	1.04	0.13614	0.007589	82.5787	1.799	20.5922	0	0	-1.61096	-2.1	-4.0095
LRRC59	gi|40254924|ref|NP_060979.2|	-1.98827	-0.704	-3.7017	0.37455	0	1.30577	0.08	0.4884	0.053558	0.004388	-2.52345	-1.03	-2.444	0.484233	0	1.03864	0.406	2.0535	0.780593	0.183455	-4.02375	-0.022	-0.1329	0.421202	0.033114	4.6204	0.593	2.6274	0.005232	0.000365	14.6888	1.137	7.842	0.023754	0.006497	4.68081	0.624	3.5924	0	0	2.43862	0.183	1.1489	0	0	-2.51811	-1.166	-3.6029
HCFC1	gi|98986457|ref|NP_005325.2|	17.1345	0.265	1.9842	0.614485	0.07609	11.6032	0.587	4.1601	0	0	-1.60718	-0.334	-1.0664	0	0	-0.869002	0.213	0.9321	0.901953	0.328889	-6.5913	-0.986	-3.6064	0.358565	0.617715	1.68979	0.302	1.1975	0.713455	0.120865	5.519	0.717	4.2319	0.029933	0.018197	-0.990886	0.083	0.351	0.740313	0.070628	-3.65374	-0.494	-2.1632	0	0	-2.2783	-1.671	-3.8883
PPP2CA	gi|4506017|ref|NP_002706.1|	5.10405	-0.041	-0.2251	0.549263	0.287475	16.0335	0.943	6.1392	0	0	10.4471	0.899	4.0744	0.024041	0.002017	-1.86801	-0.329	-0.9706	0.334989	0	-2.48998	0.064	0.3156	0.122898	0.008624	-0.401878	-0.144	-0.3905	1	0.691408	-1.22087	-0.027	-0.0942	0.0207	0.032428	-1.92598	-0.551	-1.5347	0.953235	0.555747	-2.83734	-0.738	-2.4717	0	0	-1.29255	-1.615	-3.0685
PRDX2	gi|32189392|ref|NP_005800.3|	-0.239384	-0.567	-2.2767	nan	nan	-0.937748	-0.267	-0.9989	0.848506	0.208612	-1.17473	-1.056	-1.6673	0.272754	0	-1.12944	-0.906	-1.7111	0.534029	0	-2.80527	-0.462	-1.6113	0.954335	0.402993	2.80271	0.674	2.244	0.028324	0.002641	10.4344	1.331	7.1917	0.014756	0.008556	-0.163579	0.125	0.4134	0.679481	0.059935	16.2559	1.158	7.1205	0	0	-1.17418	-1.045	-2.2386
RPS3A	gi|4506723|ref|NP_000997.1|	-1.97621	-0.729	-3.7605	0.389967	0	-3.74831	-0.671	-2.8562	0.999382	0.606203	2.28704	0.226	0.9223	0.735113	0.264198	-0.881253	0.129	0.5612	0.745531	0.372769	-1.29417	-2.739	-4.2747	0.074604	0.596594	-0.0907	-0.059	-0.1884	0.990576	0.653847	9.34317	0.95	6.3289	0.018523	0.010485	4.39256	0.617	3.5438	0	0	25.1774	1.033	8.2416	0	0	-2.35461	-1.388	-3.6222
PRMT5	gi|20070220|ref|NP_006100.2|	8.39721	0.038	0.2543	0.67636	0.238011	-3.54909	-0.669	-2.7689	0.999512	0.599795	-2.1949	-1.088	-2.379	0.462559	0	-2.43014	-0.74	-2.1442	0.631158	0	-4.58918	-0.209	-1.0776	1	0.233973	1.8014	0.321	1.2238	0.69082	0.113164	-1.02975	0.101	0.4488	0.043285	0.032838	1.30706	0.386	1.8835	0.003966	0.000157	-1.50768	-0.179	-0.8891	0	0	-2.00802	-1.445	-3.5158
NAP1L4	gi|5174613|ref|NP_005960.1|	-0.627977	-0.62	-2.4531	nan	nan	-2.01998	-0.589	-1.855	0.928206	0.458948	25.7409	1.58	8.3952	0	0	-0.212631	0.254	0.8336	0.858693	0.341418	-3.05408	-1.112	-2.8514	0.959245	0.606877	-0.672633	-0.83	-1.3385	0.435465	0.726776	2.45957	0.748	3.2285	0.044925	0.022617	-0.694993	-0.026	-0.0785	0.998277	0.183334	0.055546	-0.007	-0.0288	0	0	0	-1.668	-2.6666
PSMB4	gi|22538467|ref|NP_002787.2|	1.65677	-0.286	-1.3505	0.471902	0.375159	1.14062	0.123	0.5736	0.041077	0.003218	-0.981688	-1.607	-1.8981	0.32377	0	-1.3821	-0.369	-0.949	0.330016	0	1.57338	0.498	2.5694	5e-06	0	4.89515	0.907	3.4345	6.4e-05	3e-06	0.261551	0.376	1.4088	0.04562	0.029527	-1.02235	-0.069	-0.214	0.95405	0.229391	10.4112	0.859	4.8829	0	0	0	-1.71	-2.5946
SDHA	gi|156416003|ref|NP_004159.2|	-1.08042	-0.639	-3.0485	0.214927	0	0.163664	-0.008	-0.0377	0.233417	0.024457	-1.15276	-1.964	-2.5626	0.520162	0	-1.74125	-0.135	-0.4704	nan	nan	-1.40103	0.199	1.0964	0.007766	0.000438	0	-1.221	-2.0198	0.076198	0.684847	3.79909	0.753	3.9409	0.036358	0.019276	-0.860531	0.022	0.0843	0.94028	0.133124	44.3828	1.573	13.7661	0	0	-1.34486	-1.73	-3.4489
COPG	gi|11559929|ref|NP_057212.1|	-2.08403	-1.061	-3.6008	0.34677	0	-1.73304	-0.47	-1.7053	0.910621	0.42191	0	-1.724	-2.0328	0.354265	0	1.14591	0.494	1.8966	0.780646	0.201917	24.6769	1.468	12.155	0	0	-0.74053	-0.988	-1.5716	0.265737	0.714637	6.29322	0.959	5.082	0.030231	0.015206	4.00634	0.717	3.2276	1e-06	0	18.1084	1.092	7.6867	0	0	-1.16671	-1.497	-2.7781
H2AFZ	gi|4504255|ref|NP_002097.1|	22.7961	0.714	4.5817	0.078263	0.004446	-2.27123	-0.825	-2.611	1	0.585561	-0.93184	-0.466	-1.0708	0	0	-1.4197	-0.334	-0.9172	0.323084	0	-3.18748	-0.564	-1.9616	0.984457	0.489812	0	-0.999	-1.5374	0.288062	0.716786	-1.62068	-0.726	-1.6991	0.025066	0	0	-1.555	-2.3886	0.340906	0.580209	4.25777	0.373	1.9073	0	0	0	-1.844	-2.8576
PSMA5	gi|23110942|ref|NP_002781.2|	4.85195	-0.049	-0.2828	0.543631	0.292589	0.62617	0.045	0.2179	0.116995	0.011119	-1.57063	-0.808	-1.6333	0.264707	0	-1.79857	-0.457	-1.2402	0.403096	0	-3.45495	-0.224	-0.9327	0.980073	0.188847	0.379168	0.12	0.3394	0.977164	0.500776	2.63926	0.635	2.9661	0.042553	0.023785	0.864791	0.337	1.3341	0.040827	0.002265	22.2424	1.18	8.0826	0	0	0	-1.98	-2.9586
ALDH18A1	gi|21361368|ref|NP_002851.2|	3.60476	-0.089	-0.4696	0.547139	0.308596	-1.01238	-0.284	-1.0643	0.849428	0.228932	0.026289	-0.18	-0.4525	0.29298	0.412992	-1.35922	-0.763	-1.6126	0.502676	0	-1.7401	0.067	0.3052	0.126725	0.008916	-0.157677	-0.302	-0.6315	0.974231	0.71841	4.96016	0.913	4.4415	0.027886	0.017512	2.73225	0.637	2.6436	5.2e-05	2e-06	5.6929	0.61	3.2461	0	0	-0.781104	-1.757	-2.695
WDR6	gi|197927448|ref|NP_060501.3|	-2.76952	-1.103	-4.2489	0.477863	0	-0.993359	-0.188	-0.8465	0.832779	0.163087	-0.257171	-0.08	-0.2588	0.403967	0.426472	17.5583	1.461	9.6751	2.9e-05	2e-06	2.30926	0.522	3.1687	0	0	-0.884581	-0.794	-1.5348	0.289734	0.716913	-1.55641	-0.157	-0.5398	nan	nan	-2.03261	-1.104	-2.3604	0.363209	0.580879	11.8831	0.779	5.1195	0	0	-1.69732	-1.368	-2.9389
GRWD1	gi|237820620|ref|NP_113673.3|	-3.49894	-1.999	-5.3292	0.998749	0	-3.39954	-0.724	-2.75	0.999791	0.598282	-2.10316	-1.04	-2.0903	0.369257	0	-0.081519	0.253	1.0241	0.942033	0.316729	36.5805	1.505	14.4596	0	0	-0.01889	-0.159	-0.4532	1	0.699898	-2.41859	-0.467	-1.4662	0.020246	0	-2.16829	-1.321	-2.6125	0.193376	0.57351	84.9266	2.017	20.7918	0	0	-1.94199	-1.425	-3.1499
PSMA2	gi|4506181|ref|NP_002778.1|	0.806283	-0.425	-2.0235	0.223219	0.353864	1.10173	0.088	0.4136	0.067124	0.005806	-1.42139	-1.302	-2.1519	0.386572	0	-0.596272	0.208	0.7288	0.817429	0.354109	-3.2551	-0.228	-0.9413	0.981357	0.191423	-0.451246	-0.252	-0.6212	0.978781	0.717353	3.55103	0.721	3.3701	0.045072	0.021946	3.4218	0.655	3.0338	2e-06	0	39.9941	1.618	12.9557	0	0	0	-1.86	-3.1174
COPB1	gi|221316632|ref|NP_001137534.1|	2.53802	-0.221	-1.0703	0.589134	0.358239	1.57703	0.141	0.6288	0.034434	0.002648	-1.14275	-0.568	-1.1808	0.191599	0	-0.839631	0.098	0.3083	0.584753	0.394827	0.882371	0.421	2.0545	8.5e-05	4e-06	-0.686777	-0.534	-1.0103	0.734952	0.735982	7.04576	1.047	5.1064	0.030415	0.015108	3.58556	0.713	3.0899	2e-06	0	8.73925	0.738	4.1285	0	0	-1.25524	-0.768	-1.8478
GTF3C1	gi|101943240|ref|NP_001511.2|	27.5576	0.738	5.6375	0.00887	0.001031	38.6535	1.453	11.9552	0	0	7.06512	0.671	2.9298	0.134328	0.02017	0.139168	0.309	1.2339	0.998347	0.287977	-2.80559	-0.007	-0.0374	0.329279	0.025424	0.427078	0.031	0.0853	0.992548	0.591463	-1.49026	-0.111	-0.3749	nan	nan	-2.14418	-0.957	-2.1142	0.584077	0.583683	0.917669	0.081	0.4159	0	0	0	-2.023	-3.2077
LONP1	gi|21396489|ref|NP_004784.2|	2.39043	-0.23	-1.0922	0.582537	0.359861	0.326054	-0.004	-0.0163	0.219188	0.023059	-1.17681	-0.59	-1.2715	0.200221	0	-1.40474	-0.253	-0.6998	0.289257	0	2.23808	0.539	2.9079	1e-06	0	0.479659	0.181	0.4996	0.958307	0.432316	4.14891	0.86	4.1488	0.030925	0.018484	-1.05631	-0.238	-0.7111	0.896361	0.392412	17.2119	1.103	7.4509	0	0	0	-1.758	-2.8506
RNF2	gi|6005747|ref|NP_009143.1|	-15.056	-1.44	-10.3872	0.01258	0	-14.3569	-1.265	-7.6004	0	0.56351	-5.49592	-2.195	-5.4446	0.042437	0	266.375	2.308	41.6222	0	0	618.087	2.997	58.8152	0	0	0	-2.706	-4.4644	0	0.617189	-6.26132	-2.145	-6.1831	0.106644	0	-1.46081	-3.25	-5.2651	0	0.518148	-9.07024	-2.357	-8.1686	0	0	0	-3.538	-5.7931
RPL3	gi|4506649|ref|NP_000958.1|	-4.41704	-1.105	-5.3198	0.998847	0	-3.78415	-0.51	-2.6733	1	0.591625	-2.67262	-1.355	-2.8818	0.540688	0	-0.816824	0.159	0.7865	0.839471	0.347209	-6.39601	-1.19	-4.3815	0.054371	0.593323	-1.19673	-1.326	-2.5592	0.010061	0.656556	-3.36745	-1.099	-3.0156	0.055353	0	-2.81299	-1.424	-3.3767	0.012759	0.545404	194.588	2.625	29.262	0	0	0	-2.51	-4.2038
gi|315434212|ref|NP_001186778.1|	gi|315434212|ref|NP_001186778.1|	-1.77395	-1.085	-3.613	0.349874	0	-2.10079	-0.942	-2.531	1	0.577013	-1.18097	-1.073	-1.6655	0.272314	0	18.8176	1.713	9.8982	1.9e-05	1e-06	8.67858	0.971	5.9711	0	0	-0.546588	-0.828	-1.2924	0.475012	0.728962	1.48712	0.572	2.2691	0.04462	0.026534	-0.984826	-0.271	-0.7449	0.905029	0.402037	-1.09994	-0.367	-1.2897	nan	nan	0	-1.657	-2.5905
POP1	gi|225007652|ref|NP_001139333.1|	2.06535	-0.323	-1.8152	0.267578	0.369393	15.6162	0.825	5.9046	0	0	-1.16518	-0.336	-0.9656	0	0	19.7786	1.428	9.7591	2.4e-05	2e-06	0.680174	0.368	2.2484	2.8e-05	1e-06	-1.03777	-0.739	-1.5339	0.290314	0.716957	-2.02186	-0.288	-0.9759	0.013789	0	-2.24443	-0.616	-1.8047	0.831216	0.576033	-2.73239	-0.55	-2.193	0	0	0	-2.141	-3.227
EMD	gi|4557553|ref|NP_000108.1|	4.24052	-0.196	-1.2412	0.542159	0.369749	0	-2.567	-4.0906	0.144823	0.619472	-1.73405	-1.639	-2.6465	0.535268	0	-0.982209	-1.828	-2.9278	0.618051	0	-2.64693	-2.26	-4.2413	0.081751	0.597639	-0.972335	-0.586	-1.3332	0.439916	0.727033	-1.90293	-0.199	-0.7113	0	0	-2.32065	-1.136	-2.5663	0.21969	0.575105	1.75105	0.159	0.8875	0	0	5.17349	0.276	1.4397
DNAJC7	gi|262206280|ref|NP_003306.3|	-1.83177	-1.389	-3.5362	0.331328	0	-1.57358	-1.249	-2.7411	0.999932	0.597553	0	-1.419	-1.7245	0.287653	0	-0.638369	0.141	0.4201	0.661777	0.386273	-2.34829	-1.086	-2.5852	0.964039	0.586179	-0.367095	-0.662	-1.0595	0.698194	0.736117	2.90992	0.814	3.2453	0.045072	0.022538	5.3888	0.964	3.9462	0	0	-1.54611	-1.474	-2.8734	0	0	3.01537	0.297	1.1235
UBR5	gi|15147337|ref|NP_056986.2|	14.1427	0.488	3.0034	0.241019	0.029089	10.3054	0.804	4.5948	0	0	-1.02483	-0.558	-1.1508	0.188798	0	3.33319	0.84	3.5692	0.453095	0.052047	1.07468	0.435	2.2135	3.4e-05	1e-06	0	-0.878	-1.4232	0.367924	0.722523	0.20195	0.323	1.1912	0.048892	0.030263	-0.276641	0.02	0.0639	0.947879	0.138911	-2.05656	-1.268	-2.8454	0	0	-0.767875	-1.703	-2.8793
BANF1	gi|221316573|ref|NP_001137457.1|	151.176	1.381	18.5408	0	0	-6.26125	-1.811	-6.0458	2.9e-05	0.580379	-4.21576	-1.094	-3.3677	0.389361	0	0	-2.474	-4.1052	0.669355	0	-4.08725	-2.477	-6.0248	8.4e-05	0.560219	0	-2.026	-3.363	0.000165	0.632093	-5.22895	-0.686	-2.8918	0.050896	0	0	-2.569	-4.2243	0.000288	0.528507	27.2438	0.761	7.4455	0	0	-1.17943	-2.853	-4.7644
MSH6	gi|4504191|ref|NP_000170.1|	-7.69068	-5.488	-14.9951	8e-06	0	-2.82323	-6.054	-9.8589	0	0.554682	0	-5.58	-7.2877	0.000909	0	-10.0154	-3.113	-15.373	0	0	-6.10796	-5.283	-12.7783	0	0.543114	972.1	1.126	34.4234	0	0	-3.47689	-4.805	-10.296	0.02933	0	649.502	5.706	191.281	0	0	-4.68565	-5.23	-12.611	0	0	0	-5.674	-9.1839
TSPYL1	gi|62988322|ref|NP_003300.1|	1.15022	-0.417	-2.0377	0.221537	0.352668	2.68125	0.213	1.1397	0.005406	0.000299	-0.601608	-0.249	-0.695	0.219462	0.376788	16.822	1.457	9.7696	2.4e-05	2e-06	2.9564	0.524	3.2189	0	0	0	-1.084	-1.7675	0.159756	0.70071	-1.84689	-0.515	-1.4522	0.020016	0	-1.59382	-1.275	-2.3678	0.357261	0.580707	-0.74747	-0.217	-0.9242	0	0	0	-1.915	-3.1735
MYBBP1A	gi|157694492|ref|NP_055335.2|	-2.44084	-1.152	-3.9896	0.427624	0	-2.02803	-2.004	-3.6353	0.509645	0.62813	-1.46137	-1.392	-2.1573	0.388104	0	15.5839	1.372	8.0963	0.000946	6.7e-05	-2.78209	-1.783	-3.7153	0.284793	0.614774	0	-1.148	-1.7721	0.157744	0.700391	-1.73077	-0.33	-0.985	0.013873	0	0	-1.677	-2.5957	0.202642	0.574095	56.1269	1.808	15.4601	0	0	0	-1.968	-3.0464
FTSJ3	gi|194097365|ref|NP_060117.3|	17.6793	0.395	2.923	0.257223	0.031606	17.8803	0.887	6.3796	0	0	34.5419	1.447	9.3525	0	0	-2.23659	-1.046	-2.4657	0.632113	0	-5.10381	-0.542	-2.2319	0.999622	0.541315	0	-1.357	-2.1436	0.049992	0.677355	-1.57229	-1.548	-2.8242	0.04845	0	0	-1.908	-2.9866	0.056563	0.559573	0.592812	0.09	0.4713	0	0	0	-2.205	-3.4203
HLTF	gi|21071054|ref|NP_620636.1|	-1.05246	-2.818	-4.593	0.63914	0	0	-2.291	-3.8702	0.270863	0.624892	-1.57678	-1.351	-2.2662	0.423915	0	-1.71059	-0.991	-2.1569	0.631808	0	0	-2.321	-3.8212	0.227047	0.611451	0	-1.104	-1.8474	0.127613	0.695299	-0.923145	-1.629	-2.6834	0.044149	0	0	-1.644	-2.6953	0.152507	0.570579	45.3967	1.629	13.2239	0	0	64.3083	1.993	16.5944
CBX1	gi|187960037|ref|NP_001120700.1|	918.893	5.066	144.144	0	0	102.762	-1.427	-27.0862	0	0.538031	129.05	-1.071	-16.0868	0	0	0	-5.694	-9.8837	0.000959	0	0	-6.465	-11.2055	0	0.544284	0	-5.24	-9.045	0	0.598688	-1.6	-5.762	-10.077	0.028377	0	0	-5.782	-9.9951	0	0.504152	0	-6.405	-11.1418	0	0	0	-6.071	-10.648
WDR18	gi|56243583|ref|NP_077005.2|	21.1931	0.853	5.2473	0.014028	0.001787	11.8548	0.953	5.4505	0	0	4.8439	0.62	2.093	0.418509	0.070393	-0.810529	-0.034	-0.0901	0.363537	0.403611	-1.1912	0.048	0.192	0.175209	0.012794	-0.481078	-0.743	-1.1981	0.561324	0.732849	-0.765741	-1.27	-2.0814	0.033221	0	0	-1.278	-2.0451	0.651552	0.58328	-1.64794	-1.055	-2.4994	0	0	0	-1.581	-2.4832
NOP56	gi|32483374|ref|NP_006383.2|	-2.22907	-1.628	-4.2021	0.466877	0	-2.15817	-1.132	-2.9035	0.99395	0.609295	0	-1.645	-2.0503	0.358632	0	7.27958	1.082	5.3611	0.064403	0.005922	-1.07235	-2.113	-3.4671	0.473314	0.620523	0	-0.893	-1.4743	0.330565	0.719922	-1.41973	-0.831	-1.8145	0.027531	0	-1.1868	-1.115	-2.0838	0.613362	0.583578	19.2031	1.146	7.4289	0	0	0	-1.722	-2.8779
DDX54	gi|164419743|ref|NP_001104792.1|	11.3912	0.175	1.1138	0.554507	0.147108	35.7495	1.335	10.4919	0	0	-1.48415	-0.541	-1.3903	0.215436	0	-2.00667	-0.471	-1.3228	0.424603	0	-3.21625	-0.15	-0.6759	0.917949	0.119669	0	-1.234	-2.0184	0.07653	0.684924	0	-1.764	-2.8688	0.050032	0	0	-1.779	-2.9496	0.06488	0.560999	2.50236	0.18	0.9248	0	0	0	-2.071	-3.4099
SENP3	gi|21361499|ref|NP_056485.2|	16.1445	0.589	3.5954	0.105902	0.015477	20.2288	1.233	7.7889	0	0	3.22205	0.381	1.2268	0.930339	0.202056	4.99114	1.013	4.638	0.221585	0.015292	-2.75944	-0.57	-1.8689	0.963765	0.468954	0	-0.786	-1.2859	0.480736	0.729258	-0.810567	-1.327	-2.1421	0.033961	0	-0.795566	-1.338	-2.1008	0.596904	0.58365	-1.92994	-1.014	-2.475	0	0	0	-1.635	-2.6316
HIST1H3D	gi|21071021|ref|NP_003521.2|	254.851	2.61	30.0697	0	0	-3.19095	-0.402	-2.0537	0.974912	0.502039	40.5794	1.382	10.2378	0	0	0	-2.106	-3.3418	0.620567	0	0	-2.877	-4.5299	0.033832	0.588981	0	-1.654	-2.675	0.005953	0.651866	0	-2.189	-3.4369	0.068068	0	0	-2.204	-3.547	0.006607	0.540425	-2.19728	-0.247	-1.3736	0	0	0	-2.496	-3.9433
TEX10	gi|239787838|ref|NP_060216.2|	29.1896	0.781	6.4065	0.003355	0.000312	23.0837	1.112	8.6132	0	0	8.87834	0.725	3.1605	0.12073	0.013469	-1.38605	-0.049	-0.1683	0.338066	0.401514	-3.66661	-1.26	-3.5349	0.414201	0.619345	0	-1.097	-1.8176	0.13892	0.697283	0	-1.623	-2.6762	0.043953	0	0	-1.651	-2.7155	0.143681	0.56986	-2.55698	-1.506	-3.5198	0	0	0	-1.941	-3.1796
NOP58	gi|7706254|ref|NP_057018.1|	0	-2.595	-4.0672	0.440863	0	0	-2.091	-3.3041	0.846914	0.625648	0	-1.68	-2.0516	0.358963	0	5.8169	0.99	4.5026	0.272599	0.018095	0	-2.11	-3.3823	0.556567	0.621413	-0.567262	-0.545	-0.9967	0.744971	0.735892	-1.13659	-1.063	-1.933	0.0301	0	-0.784342	-1.421	-2.2214	0.486623	0.583354	17.6577	1.121	6.8939	0	0	0	-1.715	-2.6948
DDX27	gi|224593278|ref|NP_060365.7|	1.55485	-0.357	-1.4151	0.437128	0.377191	6.95216	0.691	3.392	0	0	4.65656	0.717	2.3754	0.274898	0.047484	0.773011	0.513	1.6317	0.8629	0.234565	11.5343	1.177	6.6472	0	0	0	-0.642	-0.9937	0.747177	0.735869	0	-1.156	-1.7644	0.02658	0	0	-1.192	-1.8405	0.809986	0.577672	-0.359388	-0.176	-0.5818	0	0	0	-1.473	-2.2758
CBX5	gi|188035910|ref|NP_001120794.1|	-37.4119	-2.821	-21.9011	0	0	-25.9454	-0.749	-12.6213	0	0.547601	198.091	3.19	131.292	0	0	0	-4.714	-7.9101	0.024234	0	0	-5.482	-9.0907	0	0.549186	0	-4.257	-6.9774	0	0.605034	0	-4.792	-7.9368	0.133022	0	0	-4.81	-7.9344	0	0.509474	-1.96263	-5.417	-9.0011	0	0	0	-5.101	-8.4748
BMS1	gi|224589071|ref|NP_055568.3|	12.3382	0.405	2.3463	0.359702	0.054998	14.7967	0.999	6.067	0	0	6.78639	0.785	2.9764	0.129405	0.018649	0	-1.277	-1.9862	0.613488	0	-2.74315	-0.931	-2.4756	0.96598	0.574761	0	-0.806	-1.2516	0.511518	0.730761	0	-1.356	-2.1052	0.033507	0	0	-1.366	-2.1282	0.570819	0.583697	0.855063	0.143	0.6374	0	0	0	-1.66	-2.5276
CHAF1B	gi|4885105|ref|NP_005432.1|	470.85	1.356	33.0551	0	0	433.082	1.776	42.1807	0	0	471.767	1.963	40.3666	0	0	0	-3.705	-6.0169	0.410395	0	0	-4.486	-7.2027	0	0.553717	0	-3.257	-5.2852	0	0.610077	0	-3.787	-6.1098	0.099532	0	-1.6785	-3.794	-6.2034	0	0.511506	-6.3268	-3.655	-8.6267	0	0	0	-4.103	-6.7667
ADNP	gi|31563503|ref|NP_852107.1|	244.781	1.801	27.5852	0	0	249.627	2.309	34.1145	0	0	10.1696	0.416	2.6563	0.181918	0.031235	-1.24564	-2.568	-4.1862	0.643344	0	0	-3.325	-5.4811	0.000752	0.566068	0	-2.102	-3.3726	0.000156	0.631898	-1.27904	-2.626	-4.3588	0.115947	0	0	-2.641	-4.379	0.000115	0.526763	-2.31267	-2.912	-5.7786	0	0	0	-2.927	-4.7869
CHAF1A	gi|50513245|ref|NP_005474.2|	117.398	0.596	11.7804	0	0	217.241	1.47	31.0516	0	0	739.537	2.601	56.9836	0	0	0	-3.44	-5.4493	0.375566	0	0	-4.201	-6.7526	1e-06	0.556168	0	-2.994	-4.7485	0	0.614269	0	-3.515	-5.5877	0.079784	0	0	-3.529	-5.5563	0	0.515442	-10.2232	-2.665	-8.7104	0	0	0	-3.826	-6.1662
gi|325053658|ref|NP_001191385.1|	gi|325053658|ref|NP_001191385.1|	39.7125	0.64	6.1955	0.005144	0.000438	220.557	2.701	33.2774	0	0	44.5505	1.355	10.4446	0	0	0	-2.22	-3.4131	0.632819	0	0	-2.977	-4.5638	0.030109	0.588019	0	-1.765	-2.7498	0.004196	0.649064	0	-2.297	-3.5515	0.071253	0	0	-2.297	-3.4945	0.008111	0.541855	0	-2.918	-4.4519	0	0	0	-2.597	-4.0286
POGZ	gi|302699211|ref|NP_665739.3|	22.3824	0.665	4.9026	0.029591	0.002864	95.1235	2.442	22.1111	0	0	17.0006	1.136	5.6368	0.000627	3.7e-05	0	-1.461	-2.494	0.632405	0	0	-2.231	-3.779	0.248868	0.6128	0	-1.003	-1.6977	0.192856	0.705628	0	-1.546	-2.5561	0.040983	0	0	-1.56	-2.6285	0.184867	0.572949	0	-2.17	-3.6554	0	0	0	-1.837	-3.1203
NSL1	gi|110349759|ref|NP_056286.3|	71.6644	0.761	9.382	3e-05	1e-06	250.352	2.312	34.6345	0	0	96.3619	1.601	16.7324	0	0	0	-2.632	-4.2048	0.638455	0	0	-3.414	-5.4687	0.000787	0.566278	0	-2.192	-3.5355	5.9e-05	0.628879	0	-2.72	-4.3536	0.115823	0	0	-2.736	-4.3635	0.000127	0.52693	0	-3.334	-5.3445	0	0	0	-3.009	-4.9157
ZNF689	gi|34147544|ref|NP_612456.1|	30.7762	0.825	6.5481	0.002575	0.000248	94.6129	2.312	21.6611	0	0	26.7416	1.406	8.4752	0	0	0	-1.585	-2.696	0.632063	0	0	-2.341	-3.961	0.165516	0.606842	0	-1.129	-1.9196	0.103338	0.690694	0	-1.656	-2.805	0.047806	0	0	-1.685	-2.8712	0.086047	0.564038	0	-2.296	-3.8787	0	0	0	-1.968	-3.3567
NIPBL	gi|47578105|ref|NP_597677.2|	57.1002	1.119	10.3087	2e-06	0	50.2154	1.513	14.2823	0	0	122.459	2.368	21.7525	0	0	0	-1.903	-3.0376	0.610889	0	0	-2.671	-4.2186	0.086943	0.59836	0	-1.461	-2.3203	0.026126	0.667509	0	-1.975	-3.1292	0.060228	0	0	-1.989	-3.0824	0.039588	0.555884	0	-2.61	-4.1363	0	0	0	-2.281	-3.669
TUBB2C	gi|5174735|ref|NP_006079.1|	-5.84883	-2.405	-7.4058	0.272595	0	-6.02932	-1.895	-5.771	0.000137	0.584353	0	-2.836	-3.5507	0.340885	0	-4.41971	-0.367	-1.6415	0.511687	0	-10.0214	-1.104	-5.026	0.004889	0.575944	7.58857	0.615	3.4697	4.9e-05	2e-06	23.3956	1.113	9.7945	0.009846	0.002133	14.5578	0.851	6.9394	0	0	-7.08732	-1.252	-5.3453	0	0	47.5023	1.07	10.017
ENO1	gi|4503571|ref|NP_001419.1|	-13.4969	-0.775	-8.6994	0.119385	0	-18.9735	-0.619	-5.8512	8.8e-05	0.583138	-3.3716	-0.184	-1.4085	0.218672	0	-12.6027	-1.164	-5.7654	0.369392	0	21.2764	0.629	10.6263	0	0	54.7976	1.097	13.3651	0	0	59.2794	1.106	16.9714	2.3e-05	3e-06	111.853	1.393	23.8425	0	0	-14.0085	-0.345	-3.6738	0	0	5.11022	-0.07	-0.7123
CCT7	gi|5453607|ref|NP_006420.1|	-24.4455	-0.869	-11.8006	0.00189	0	-33.1387	-0.984	-9.7054	0	0.55537	-18.4118	-1.321	-6.8947	0.002081	0	260.317	1.691	40.0997	0	0	151.74	1.116	27.9465	0	0	-6.22961	-0.373	-2.6555	0.006513	0.652626	-19.934	-0.252	-2.5996	0.041995	0	-10.9499	0.013	0.1493	0.91729	0.115709	-18.574	-0.27	-3.83	0	0	-18.3242	-1.49	-9.5245
UBA52	gi|77539055|ref|NP_001029102.1|	-8.12815	-1.382	-6.7692	0.439603	0	-5.16739	-2.009	-5.6596	0.000257	0.586083	-4.05229	-0.692	-2.4095	0.472254	0	-4.98752	-0.73	-2.7033	0.631736	0	-11.085	-0.752	-4.0648	0.129462	0.603372	30.9715	1.362	10.7789	0	0	-4.76594	-0.2	-0.9785	0.013813	0	12.3277	0.83	6.6516	0	0	-7.45602	-1.255	-4.9451	0	0	13.6546	0.468	3.7528
CCT8	gi|48762932|ref|NP_006576.2|	-33.9811	-1.146	-14.2221	2.1e-05	0	-28.7518	-0.49	-6.3968	4e-06	0.576197	-19.5883	-0.88	-5.8132	0.028016	0	360.378	1.888	47.0798	0	0	179.979	1.18	30.1769	0	0	9.76316	0.234	2.3714	0.0159	0.001668	-11.0106	0.12	1.5683	0.044345	0.029013	15.9649	0.479	7.2563	0	0	-31.2684	-0.621	-7.8786	0	0	-19.4691	-1.014	-8.4546
CALM3	gi|58218968|ref|NP_005175.2|	-5.90415	-0.907	-5.675	0.830126	0	-1.3739	-0.027	-0.1911	0.359075	0.037327	-1.14414	-0.16	-0.7017	0.218044	0.375674	-3.00369	0.002	0.0117	0.404364	0.404686	-9.32748	-0.269	-1.7666	0.957247	0.444285	13.3232	0.938	6.1386	0	0	0.45035	0.377	2.3862	0.044399	0.026073	15.8178	0.971	7.8763	0	0	-4.43995	-0.273	-1.7502	0	0	4.37405	0.123	0.828
EIF3D	gi|4503523|ref|NP_003744.1|	5.85248	-0.206	-1.6572	0.319345	0.376804	-1.06112	-0.059	-0.4129	0.586014	0.065873	0.167579	-0.054	-0.2439	0.41538	0.426674	-1.94044	0.093	0.4839	0.703847	0.38047	-9.65994	-0.458	-2.6168	0.963411	0.589133	2.25432	0.23	1.0142	0.887426	0.188632	21.7553	1.136	9.2893	0.010959	0.002933	16.1228	0.947	7.6485	0	0	-4.63981	-0.364	-2.0366	0	0	-3.39645	-0.797	-3.3709
LDHB	gi|291575128|ref|NP_001167568.1|	-3.79562	-0.853	-4.7009	0.720155	0	-5.01584	-1.441	-4.4703	0.051574	0.609759	-1.39686	-2.446	-2.8836	0.540611	0	-3.24224	-0.436	-1.6184	0.504454	0	-3.06421	0.187	1.2985	0.003414	0.000177	15.7741	1.168	7.4583	0	0	7.32547	0.815	5.5317	0.031874	0.0133	8.04552	0.797	5.3096	0	0	39.2545	1.204	11.1839	0	0	-2.93606	-1.071	-3.4255
VCP	gi|6005942|ref|NP_009057.1|	5.62275	-0.318	-3.9297	0.416889	0	-13.4132	-0.384	-3.7701	0.357492	0.62661	-10.2189	-1.297	-5.3355	0.055094	0	-11.6421	-0.647	-3.9403	0.724658	0	-5.25114	0.318	4.2296	0	0	13.9299	0.547	4.5038	0	0	26.2579	0.85	10.2476	0.008506	0.001572	73.4115	1.258	18.3114	0	0	41.5499	0.628	9.4564	0	0	-10.0196	-0.954	-5.982
SNRNP200	gi|40217847|ref|NP_054733.2|	-9.65176	-0.782	-7.7328	0.298026	0	-15.5838	-1.067	-7.0767	0	0.569147	-6.80235	-0.536	-2.8936	0.540189	0	38.1131	1.031	12.9578	0	0	7.14135	0.489	6.5291	0	0	0.671814	-0.004	-0.0261	0.963475	0.61883	-2.03743	0.224	1.9946	0.044359	0.027566	-1.11413	0.197	1.794	0.005986	0.00026	29.1224	0.518	7.2113	0	0	-8.54686	-1.529	-6.8346
EIF3I	gi|4503513|ref|NP_003748.1|	-0.994023	-0.567	-3.5765	0.340772	0	-4.09513	-0.508	-2.5173	1	0.575485	-1.38954	-0.254	-0.8964	nan	nan	-3.3028	-0.822	-2.464	0.632096	0	-3.61395	0.101	0.6819	0.036925	0.002352	2.53377	0.321	1.3917	0.566131	0.074016	30.2717	1.463	12.7362	0.001038	0.000256	10.3634	0.869	5.8318	0	0	-4.20426	-0.544	-2.6772	0	0	-2.78376	-1.555	-3.8962
gi|394582093|ref|NP_002379.3|	gi|394582093|ref|NP_002379.3|	10.1657	0.136	0.94	0.589056	0.16391	-4.03803	-1.158	-3.8561	0.281267	0.625199	-0.252861	-0.132	-0.4444	0.296649	0.413924	-2.24631	-0.163	-0.5878	0	0	-5.4426	-0.41	-1.8486	0.963631	0.464267	9.02828	0.995	5.016	0	0	7.74747	0.918	5.4807	0.031911	0.01352	5.78205	0.77	4.232	0	0	16.3699	0.852	6.2132	0	0	-1.59039	-0.631	-2.2593
HNRNPA1	gi|4504445|ref|NP_002127.1|	-6.82634	-2.296	-7.8108	0.318494	0	-6.44652	-1.875	-6.1207	1.9e-05	0.57939	-3.93618	-1.783	-3.898	0.327253	0	-2.60473	-1.99	-4.3574	0.627503	0	-10.3489	-1.181	-5.2249	0.002068	0.571203	-2.08435	-1.764	-3.4625	9.2e-05	0.630164	-5.22501	-0.475	-2.079	0.033192	0	-5.09454	-1.132	-3.7452	0.002973	0.535792	118.473	1.669	22.8556	0	0	-4.28746	-1.512	-4.9592
FLNB	gi|105990514|ref|NP_001448.2|	0.509323	-0.439	-2.4871	nan	nan	-1.62361	-0.219	-1.0815	0.849752	0.234348	-1.9537	-0.592	-1.673	0.274158	0	-2.35684	-0.926	-2.409	0.631948	0	-4.39991	-0.154	-0.7962	0.949507	0.149959	15.7652	1.305	7.8262	0	0	24.8373	1.5	10.8424	0.004295	0.001024	20.312	1.339	9.275	0	0	17.47	0.864	6.3159	0	0	-2.1354	-0.934	-2.9324
EIF3E	gi|4503521|ref|NP_001559.1|	7.27818	-0.205	-1.884	0.250372	0.364854	-2.22322	-0.11	-0.8443	0.832424	0.162461	-1.62589	-0.251	-1.1478	0.188519	0	-3.29782	-0.028	-0.1631	0.339651	0.401684	-10.0176	-0.184	-1.3751	0.98757	0.33124	4.5143	0.356	1.9403	0.098885	0.01058	29.4789	1.179	11.1817	0.002505	0.00082	17.2814	0.888	7.5551	0	0	3.51444	0.166	1.3997	0	0	-4.78753	-1.407	-4.8907
TNPO1	gi|23510381|ref|NP_694858.1|	-0.082231	-0.501	-2.4853	nan	nan	-3.11035	-0.747	-2.5661	1	0.580807	-1.85223	-1.215	-2.0945	0.370429	0	-1.83428	-0.258	-0.7698	0.297383	0	-3.20351	-0.049	-0.2304	0.534661	0.04296	4.74776	0.738	2.8888	0.001574	0.000102	9.81082	1.088	6.4943	0.016882	0.010048	6.47287	0.847	4.4978	0	0	25.3072	1.178	9.3011	0	0	-1.89318	-1.155	-2.6385
PPP1CB	gi|46249376|ref|NP_996759.1|	4.02226	-0.144	-0.7949	0.595101	0.33582	-2.13976	-0.464	-1.84	0.927842	0.455507	-1.47073	-1.394	-2.2649	0.423422	0	-1.61031	-0.341	-0.9699	0.334825	0	-3.78472	-0.414	-1.6962	0.944422	0.426004	-0.643173	-1.118	-1.8087	0.142452	0.697884	0	-1.65	-2.6552	0.043393	0	-0.912835	-1.664	-2.6916	0.154171	0.57071	40.1515	1.562	12.6928	0	0	-1.47018	-1.373	-2.8515
ACAT1	gi|4557237|ref|NP_000010.1|	-1.84227	-0.711	-3.3422	0.275409	0	-3.27263	-0.74	-2.5701	1	0.581244	-1.47805	-0.414	-1.1488	0.188612	0	-2.19738	-0.467	-1.3862	0.44041	0	-4.61324	-1.117	-3.4515	0.487988	0.620732	6.37468	0.906	4.0879	0	0	2.77195	0.692	3.5018	0.045079	0.02131	0.711776	0.357	1.6405	0.011509	0.000544	-3.14446	-0.62	-2.1754	0	0	-0.90208	-0.387	-1.4141
EIF4G1	gi|302699237|ref|NP_886553.3|	5.71953	-0.099	-0.6771	0.578468	0.325906	-3.055	-0.418	-1.9704	0.950075	0.484456	-2.03344	-0.53	-1.5396	0.24501	0	-1.55279	0.087	0.3636	0.623712	0.390862	-5.97746	-0.53	-2.411	0.979323	0.567109	9.80054	0.99	5.2522	0	0	8.45905	0.92	5.886	0.024805	0.01188	14.8779	1.132	8.076	0	0	0.612657	0.067	0.3934	0	0	0.362655	-0.2	-0.8521
PHB2	gi|221307584|ref|NP_001138303.1|	21.325	0.51	3.7843	0.096568	0.012533	53.753	1.637	14.9811	0	0	1.44971	0.1	0.3573	0.649501	0.360974	-2.31926	-0.693	-1.8939	0.59202	0	-3.91709	-1.469	-4.0391	0.137708	0.604221	1.14922	0.196	0.6577	0.961672	0.357502	-1.92515	-0.153	-0.5598	nan	nan	0.619339	0.311	1.3742	0.034769	0.001885	0.950587	0.097	0.5283	0	0	-1.9341	-1.582	-3.4173
DHX9	gi|100913206|ref|NP_001348.2|	-8.54069	-1.134	-7.5076	0.260975	0	-9.13612	-1.123	-5.7031	0.000202	0.585403	-5.04279	-1.304	-3.7965	0.322007	0	-1.70663	0.162	1.1033	0.974471	0.305985	95.7619	1.57	23.2062	0	0	-0.733669	-0.18	-0.7874	0.889693	0.730208	-2.01067	0.171	1.1642	0.04949	0.030358	-6.12691	-0.728	-3.2003	0.025321	0.551468	72.3064	1.207	16.583	0	0	-5.04058	-1.491	-5.2903
VARS	gi|5454158|ref|NP_006286.1|	8.1759	0.102	0.6384	0.647847	0.195214	2.60184	0.235	1.2128	0.003993	0.000214	-1.80311	-0.871	-1.8016	0.302823	0	-1.94091	-0.303	-0.9098	0.321611	0	-3.77781	-0.235	-0.9803	0.987185	0.203285	1.72565	0.345	1.1423	0.763152	0.138614	12.2366	1.209	7.015	0.013442	0.008932	0.888342	0.342	1.4543	0.025005	0.001321	16.0067	0.926	6.6583	0	0	-0.897587	-2.024	-3.1766
EIF3M	gi|23397429|ref|NP_006351.2|	-1.06678	-0.647	-3.0893	0.221756	0	-2.92169	-0.773	-2.7542	0.999726	0.598622	-0.314254	-0.126	-0.3789	0.330383	0.420344	-1.7678	-0.311	-0.9095	0.321552	0	-4.05947	-0.374	-1.6435	0.948102	0.411917	1.80881	0.436	1.5007	0.420962	0.050329	0.022072	0.257	1.0496	0.052128	0.030775	8.32601	0.984	5.3958	0	0	15.1878	0.912	6.1614	0	0	-1.57336	-1.728	-3.1892
PSMA4	gi|156713442|ref|NP_001096137.1|	1.14486	-0.343	-1.7799	0.277398	0.371441	3.99244	0.396	2.3123	1.3e-05	1e-06	0.503126	0.091	0.2935	0.66532	0.370811	-1.39603	-0.093	-0.3032	0.306794	0.395955	-2.02024	0.118	0.6002	0.049267	0.003189	2.06921	0.529	1.8727	0.12727	0.014287	9.1431	1.129	6.5029	0.016791	0.010026	-0.342705	0.151	0.5815	0.505977	0.036687	2.54575	0.287	1.5667	0	0	-1.22894	-0.481	-1.5868
PABPC1	gi|46367787|ref|NP_002559.2|	-5.2257	-1.882	-6.2149	0.508389	0	-5.2442	-1.056	-3.9779	0.201206	0.622351	-2.93578	-1.151	-2.7924	0.544879	0	-2.82291	-1.187	-3.0186	0.612103	0	-6.05789	-0.188	-1.0874	1	0.237127	-1.05651	-0.357	-1.0987	0.658604	0.735576	-3.36424	-0.309	-1.2223	0.016469	0	0.428165	0.263	1.3851	0.033267	0.001795	17.983	0.73	6.197	0	0	-2.81502	-0.846	-2.9161
RANGAP1	gi|4506411|ref|NP_002874.1|	3.30851	-0.057	-0.2585	0.543106	0.290451	1.39555	0.188	0.7648	0.021871	0.001533	-0.067541	-0.016	-0.0382	0.58083	0.41651	-1.09371	-0.876	-1.4238	0.45038	0	-2.3033	-0.214	-0.7327	0.931947	0.133459	-0.258165	-0.139	-0.272	1	0.671118	10.3342	1.373	6.8713	0.013909	0.009216	4.58933	0.905	3.7612	0	0	-0.254427	-0.071	-0.2508	0	0	-1.11052	-0.979	-1.9093
CAP1	gi|157649073|ref|NP_001099000.1|	0.279858	-0.442	-2.0183	0.22384	0.354301	-1.54015	-0.379	-1.3924	0.872327	0.332674	-1.34752	-0.776	-1.5501	0.24706	0	-1.5068	-0.54	-1.2884	0.415865	0	-1.64463	0.102	0.4583	0.079026	0.005294	4.72722	0.904	3.4532	5.6e-05	2e-06	7.25677	1.147	5.9014	0.02453	0.011824	5.9497	0.96	4.7347	0	0	16.8334	1.131	7.2043	0	0	-1.22023	-0.914	-2.1816
MMAB	gi|16418349|ref|NP_443077.1|	1.9226	-0.2	-0.8653	0.600921	0.341699	-1.43942	-0.52	-1.6009	0.880756	0.393357	2.70151	0.522	1.6097	0.892311	0.131345	-0.979917	-0.174	-0.4561	nan	nan	-0.25277	0.343	1.567	0.001059	4.9e-05	2.58219	0.684	1.9986	0.078871	0.007996	5.77742	1.09	4.8997	0.0293	0.015912	6.12244	1.072	4.7323	0	0	-1.67335	-0.727	-2.007	0	0	-0.929598	-0.716	-1.7392
MCM7	gi|33469968|ref|NP_005907.3|	-0.588724	-0.587	-2.5683	0	0	-1.92561	-0.444	-1.701	0.909667	0.420769	-1.06052	-1.751	-2.4165	0.474592	0	-1.62066	-0.251	-0.7121	0.290672	0	-3.65672	-0.466	-1.7847	0.959457	0.448829	0.138181	-0.08	-0.205	0.995994	0.657443	8.31411	1.087	5.8851	0.024821	0.011883	12.5825	1.279	7.1148	0	0	22.626	1.232	8.5764	0	0	-1.42735	-1.517	-2.9759
MCM4	gi|33469919|ref|NP_005905.2|	0.955139	-0.392	-1.9541	0.235021	0.359582	-2.20909	-0.563	-2.0287	0.968304	0.496902	-1.07015	-1.827	-2.2112	0.404557	0	-1.19052	0.013	0.0424	0.418949	0.404589	-1.46537	0.136	0.6576	0.040272	0.002574	1.32211	0.271	0.8163	0.973975	0.281632	4.82306	0.879	4.4461	0.027898	0.017497	1.87196	0.496	2.1285	0.001187	4e-05	27.1489	1.321	10.0452	0	0	-1.55964	-0.931	-2.457
TIMM50	gi|48526509|ref|NP_001001563.1|	0.518985	-0.442	-1.6979	0.30391	0.375362	9.90704	0.887	4.8024	0	0	-0.311522	-0.181	-0.3985	0.31945	0.418645	6.7621	1.143	4.9893	0.128249	0.009742	-2.5818	-0.784	-2.1019	1	0.51826	0.584136	0.278	0.6836	0.962281	0.344964	-0.731305	-0.096	-0.255	0.016703	0.031548	1.99686	0.573	2.12	0.001241	4.3e-05	-1.72322	-1.281	-2.5723	0	0	-0.882536	-0.56	-1.3826
COPE	gi|31542319|ref|NP_009194.2|	-0.022336	-0.538	-2.1562	0.208281	0.342562	2.12184	0.265	1.2095	0.004049	0.000217	0.407177	-0.061	-0.1434	0.503399	0.424307	0.935747	0.512	1.7588	0.811641	0.21862	3.39001	0.672	3.468	0	0	3.55875	0.802	2.5811	0.006428	0.000477	6.4139	1.078	5.1644	0.030884	0.014871	2.43105	0.629	2.5425	0.000104	3e-06	-0.008787	-0.044	-0.1658	0	0	-0.744829	-1.581	-2.5597
CBX3	gi|20544151|ref|NP_057671.2|	-17.6549	-3.311	-21.69	0	0	318.821	4.547	150.119	0	0	228.74	-0.042	-0.6957	0.219313	0.376672	-6.88402	-3.552	-11.6196	1.7e-05	0	-18.594	-3.282	-17.5179	0	0.541756	-3.13575	-3.949	-8.2889	0	0.599845	-4.9711	-4.274	-9.9028	0.030832	0	-4.8961	-4.493	-9.5736	0	0.50491	-7.56716	-4.456	-12.824	0	0	0	-5.356	-8.7094
KPNA1	gi|222144293|ref|NP_002255.3|	29.6768	0.982	7.0709	0.000923	0.000104	0.363684	-0.005	-0.0225	0.223234	0.023456	1.66766	0.273	0.8257	0.687988	0.282903	-0.829496	-1.363	-2.0961	0.628672	0	-2.38218	-0.147	-0.6061	0.879285	0.10378	-0.636085	-0.573	-1.0175	0.729636	0.73602	-1.63208	-0.867	-1.7536	0.026384	0	-1.03938	-0.227	-0.6156	0.862042	0.364052	1.3004	0.142	0.6211	0	0	-1.12055	-1.414	-2.5528
COPG2	gi|109134349|ref|NP_036265.3|	18.9719	0.899	5.0859	0.019399	0.002228	-0.508717	-0.334	-1.0182	0.848692	0.214557	0	-1.253	-1.5401	0.245107	0	4.70733	1.131	4.5928	0.237381	0.016182	-1.70281	-1.365	-2.6037	0.963718	0.587927	1.62678	0.464	1.1769	0.73167	0.127233	4.13953	1.006	4.034	0.033607	0.018904	-0.260854	-0.068	-0.1744	0.96488	0.215667	-0.417169	-0.181	-0.5977	0	0	-0.629329	-1.334	-2.1295
CAND1	gi|21361794|ref|NP_060918.2|	1.21274	-0.332	-1.4123	0.438516	0.37712	-2.01701	-0.882	-2.411	1	0.562231	-0.931846	-1.559	-1.9082	0.326188	0	-1.32911	-0.663	-1.4105	0.446799	0	-2.53392	-0.293	-1.0424	0.996112	0.222715	-0.543112	-0.799	-1.2471	0.515625	0.730949	4.45658	0.902	3.9817	0.035118	0.019109	-0.957019	-0.232	-0.6356	0.870379	0.370103	44.5568	1.922	14.505	0	0	-0.756202	-1.63	-2.5615
GRPEL1	gi|24308295|ref|NP_079472.1|	-2.35706	-1.428	-3.8395	0.401981	0	-2.05545	-1.697	-3.174	0.94052	0.622054	-0.977879	-1.608	-1.9814	0.342296	0	-1.45186	-0.481	-1.1252	0.373358	0	25.4057	1.674	11.8729	0	0	-0.685503	-0.491	-0.9174	0.802414	0.734806	-1.58546	-0.759	-1.6231	0.023249	0	0.888308	0.434	1.6471	0.011198	0.000526	-2.18927	-0.742	-2.1876	0	0	-1.11168	-1.337	-2.5153
LARS	gi|108773810|ref|NP_064502.9|	-1.22439	-0.869	-2.8375	0.195744	0	-0.301167	-0.167	-0.5805	0.777945	0.097068	-0.552057	-0.518	-1.0036	0	0	-0.727252	-1.027	-1.7095	0.53352	0	-2.13685	-0.27	-0.8708	0.971123	0.170758	3.5564	0.855	2.6411	0.004921	0.000337	12.627	1.552	7.6799	0.024909	0.007053	5.65298	1.027	4.1936	0	0	-0.766663	-0.311	-0.9722	0	0	-0.907921	-0.634	-1.4915
PTBP1	gi|14165464|ref|NP_114367.1|	-2.92909	-2.208	-5.3583	0.998495	0	-3.42298	-1.013	-3.2865	0.862992	0.625285	-1.87468	-0.76	-1.8562	0.314227	0	-2.11551	-0.776	-1.9743	0.611393	0	-4.04074	-1.39	-3.744	0.268155	0.613896	-0.954537	-0.946	-1.8003	0.145851	0.698454	-1.97614	-0.254	-0.8713	0.012886	0	-2.27866	-0.73	-1.9649	0.733378	0.58196	59.3408	1.754	16.68	0	0	-0.921407	-2.107	-3.4651
AP1B1	gi|260436860|ref|NP_663782.2|	-0.480583	-0.749	-2.3224	nan	nan	0	-1.698	-2.6069	1	0.585141	0	-1.289	-1.5968	0.256638	0	10.5022	1.45	6.357	0.013907	0.001424	14.386	1.352	7.5352	0	0	-0.401608	-0.506	-0.775	0.897356	0.729543	-0.748959	-0.45	-0.908	0.01319	0	-0.67127	-1.049	-1.6102	0.927725	0.562946	20.5384	1.488	8.2021	0	0	0	-1.344	-2.0521
AP2M1	gi|14917109|ref|NP_004059.2|	-1.77414	-0.889	-3.5461	0.333593	0	-1.05389	-0.256	-1.0649	0.849439	0.229121	-1.50484	-0.771	-1.6266	0.263184	0	63.92	2.481	21.3109	0	0	22.1329	1.343	10.4689	0	0	-0.690755	-0.51	-1.0914	0.665937	0.735703	-1.93318	-0.66	-1.7423	0.026182	0	-1.54837	-0.396	-1.1575	1	0.499404	-2.65409	-1.288	-3.2451	0	0	-1.44502	-1.341	-2.8206
MSH2	gi|4557761|ref|NP_000242.1|	-19.1595	-5.529	-21.3988	0	0	-2.23641	-6.683	-11.1588	0	0.550395	-5.04394	-5.734	-9.6319	2e-06	0	-11.1389	-4.615	-15.3212	0	0	-19.4588	-5.11	-19.2283	0	0.540381	1031.92	4.301	370.694	0	0	6694.18	2.355	166.941	0	0	849.548	0.712	29.7091	0	0	-24.5735	-4.604	-20.7258	0	0	-5.04339	-5.744	-12.9124
MYO1B	gi|240120050|ref|NP_001155291.1|	-5.39523	-1.322	-5.8657	0.675041	0	-5.37187	-1.097	-4.2381	0.095115	0.615515	-2.84279	-1.411	-3.003	0.513509	0	278.879	3.478	41.5539	0	0	-6.33652	-1.425	-4.9312	0.007378	0.578303	-1.60649	-0.947	-2.2219	0.037712	0.672813	-3.73695	-0.643	-2.2838	0.035839	0	-3.47434	-1.172	-3.4135	0.011089	0.544245	-2.29836	-0.224	-1.2819	nan	nan	-2.11399	-2.235	-4.0905
SKP1	gi|25777713|ref|NP_733779.1|	2.89669	-0.159	-0.7669	0.592673	0.333465	-1.40365	-0.471	-1.6514	0.896917	0.407373	-0.635636	-0.484	-1.069	0	0	10.8589	1.39	7.524	0.002572	0.000196	13.3328	1.204	7.9908	0	0	-0.624127	-0.46	-0.8972	0.816659	0.734347	-1.38471	-0.753	-1.7057	0.025239	0	-1.33971	-0.778	-1.6915	0.89564	0.569328	-0.190752	-0.097	-0.3762	0	0	0	-1.632	-2.7085
GARS	gi|116805340|ref|NP_002038.2|	-1.39053	-0.891	-2.8565	0.197025	0	-2.05586	-0.913	-2.2891	1	0.544015	-0.672057	-0.301	-0.6503	0.229364	0.38414	-0.848675	0.074	0.2114	0.518396	0.400228	-2.98008	-0.689	-1.9717	0.986484	0.491998	1.65996	0.526	1.4897	0.434382	0.052359	16.6143	1.591	8.9547	0.011669	0.003532	9.48305	1.216	5.7676	0	0	16.7724	1.16	7.0914	0	0	-0.761058	-1.654	-2.5883
DNAJB6	gi|17388799|ref|NP_490647.1|	4.05393	-0.071	-0.3645	0.54529	0.299686	-0.449119	-0.15	-0.6006	0.80283	0.101548	1.15597	0.221	0.6695	0.637443	0.311051	0.455748	0.385	1.3204	0.989937	0.276037	-2.16008	-1.513	-3.0752	0.868252	0.617551	-0.568663	-0.88	-1.3242	0.447531	0.727468	4.4123	0.858	3.9526	0.035997	0.019228	-0.953249	0.042	0.1272	0.924838	0.121454	0.032199	-0.043	-0.1697	0	0	-0.931806	-0.472	-1.3263
ACTL6A	gi|4757718|ref|NP_004292.1|	0.799602	-0.392	-1.7771	0.27821	0.371594	0.672619	0.068	0.2933	0.09502	0.008772	24.6884	1.537	8.2221	0	0	-1.4078	-0.535	-1.2524	0.406253	0	-3.13151	-0.719	-2.1389	1	0.525213	0.206804	-0.065	-0.1485	0.975764	0.644912	6.20317	1.03	4.9167	0.029358	0.015848	0.292957	0.233	0.8223	0.283259	0.016712	-1.31051	-0.375	-1.3018	nan	nan	0	-1.714	-2.719
USP9X	gi|145309309|ref|NP_001034679.2|	-3.70731	-0.907	-4.5606	0.619332	0	-5.11848	-1.006	-4.0803	0.149354	0.619739	-2.75611	-1.368	-2.9648	0.523822	0	-2.36046	-0.074	-0.3332	0.30232	0.394484	210.819	2.904	38.4826	0	0	-1.52493	-1.108	-2.3235	0.02581	0.667344	-3.47632	-0.459	-1.7765	0.026803	0	-3.09444	-1.287	-3.2541	0.020497	0.549547	-4.24765	-0.59	-2.9084	0	0	0	-2.518	-4.0383
gi|385719194|ref|NP_001245321.1|	gi|385719194|ref|NP_001245321.1|	-7.0542	-4.648	-12.0148	0.001236	0	-17.4968	-2.997	-13.1509	0	0.546239	-4.14123	-4.004	-6.6439	0.004494	0	793.645	2.375	69.6088	0	0	2094.83	3.38	124.228	0	0	-1.53334	-3.74	-6.127	0	0.607218	-7.3245	-3.306	-9.3419	0.052184	0	-6.33261	-3.493	-9.0921	0	0.506295	0	-4.895	-8.0902	0	0	-6.04975	-3.969	-9.3896
HSPBP1	gi|194294548|ref|NP_001123578.1|	-1.51641	-1.126	-3.1019	0.223953	0	-1.75096	-0.896	-2.2548	1	0.53834	-1.00196	-0.884	-1.3287	0.205802	0	-1.00851	-0.124	-0.3032	0.306794	0.395955	-0.437139	0.261	1.0674	0.008706	0.000495	-0.486919	-0.628	-0.9577	0.773474	0.735488	2.44182	0.761	2.8203	0.041933	0.024384	0	-1.166	-1.7576	0.858652	0.573543	-1.71723	-1.011	-2.3152	0	0	-1.00141	-1.142	-1.9948
SYNCRIP	gi|228008291|ref|NP_006363.4|	-1.33804	-2.378	-3.9243	0.415956	0	-0.888252	-1.865	-3.0406	0.959986	0.616609	-0.999481	-0.933	-1.5139	0.239451	0	-1.10102	-0.324	-0.7493	0.294985	0	-1.2714	0.03	0.1139	0.217833	0.016315	-0.486091	-0.657	-1.0626	0.695046	0.736087	4.55647	0.963	4.1929	0.030396	0.01833	-0.755753	-1.23	-1.9887	0.708772	0.582462	8.23253	0.773	4.0476	0	0	-0.69918	-1.492	-2.4368
RPS23	gi|4506701|ref|NP_001016.1|	1.8902	-0.282	-1.1905	0.5551	0.366608	2.58135	0.267	1.1149	0.005982	0.000337	-1.00245	-0.696	-1.3053	0.203504	0	3.62415	0.867	3.5665	0.45302	0.052187	-2.26529	-1.404	-2.9099	0.951507	0.610318	0	-0.773	-1.2347	0.527025	0.731457	0.393435	0.27	0.9168	0.055399	0.031282	0.206618	0.169	0.5373	0.551435	0.041963	35.0182	1.73	11.5932	0	0	0	-1.6	-2.5772
DPY30	gi|14211889|ref|NP_115963.1|	7.23443	0.046	0.2672	0.676218	0.236554	0.188994	0	-0.0007	0.209274	0.022091	-1.50484	-0.825	-1.7181	0.285891	0	-1.55954	-1.016	-2.178	0.632884	0	-3.88863	-0.792	-2.6307	0.963019	0.590384	0	-1.136	-1.8225	0.137007	0.696954	-1.65974	-1.093	-2.3361	0.036628	0	0	-1.667	-2.7198	0.141857	0.569707	-1.65755	-0.33	-1.3635	0	0	-1.44502	-1.638	-3.0908
DDX1	gi|4826686|ref|NP_004930.1|	-2.19123	-1.044	-3.9734	0.424648	0	-2.2994	-1.974	-3.8066	0.323238	0.626048	-1.44557	-1.345	-2.103	0.372836	0	-0.403869	0.214	0.7656	0.831307	0.349733	-1.84261	-1.984	-3.804	0.235755	0.612003	0	-1.079	-1.7085	0.187411	0.704859	-0.5567	0.071	0.2472	0.033971	0.033097	-1.61474	-1.057	-2.32	0.396876	0.581762	26.4667	1.249	9.4029	0	0	0	-1.916	-3.0992
DDX21	gi|50659095|ref|NP_004719.2|	-2.32742	-2.037	-4.3375	0.509676	0	-2.69755	-1.078	-2.9751	0.975324	0.613386	-1.28711	-0.597	-1.271	0.200173	0	-1.67656	-0.789	-1.7418	0.544041	0	-1.14754	-2.329	-3.6156	0.351807	0.617485	0	-1.095	-1.7247	0.179469	0.70371	-1.86201	-0.525	-1.3495	0.018267	0	-1.33718	-1.306	-2.3445	0.376218	0.581238	113.048	2.607	23.9776	0	0	-0.843065	-1.941	-3.0056
RING1	gi|51479192|ref|NP_002922.2|	-2.52945	-0.91	-4.0981	0.446446	0	3.00292	0.194	1.1221	0.005809	0.000326	-2.04737	-0.849	-1.9388	0.333218	0	45.7109	1.927	16.1223	0	0	137.802	2.703	27.6259	0	0	0	-1.373	-2.167	0.045998	0.67597	-2.21563	-1.31	-2.7986	0.047595	0	-1.53991	-1.558	-2.9168	0.073115	0.562269	0	-2.522	-4.0291	0	0	0	-2.198	-3.4711
RAE1	gi|62739173|ref|NP_001015885.1|	0	-2.102	-3.243	0.251976	0	-1.14414	-1.008	-2.041	0.971648	0.499445	-0.63065	-0.66	-1.038	0	0	-0.609249	-0.05	-0.1111	0.356336	0.40315	1.08272	0.442	1.7247	0.000502	2.2e-05	2.64	0.732	1.8872	0.120803	0.013637	6.33972	1.268	4.9425	0.029449	0.01575	8.74584	1.364	5.6196	0	0	0.865789	0.049	0.1527	0	0	0.506801	0.03	0.0831
MRPL41	gi|21265093|ref|NP_115866.1|	-0.880289	-0.95	-2.7885	0.192472	0	8.81692	0.873	4.3406	0	0	2.38547	0.497	1.4396	0.98151	0.160638	11.64	1.626	8.1086	0.000927	6.5e-05	-1.88684	-0.908	-2.2375	0.99905	0.542217	-0.370381	-0.13	-0.2478	1	0.666344	1.08235	0.545	1.8272	0.043979	0.028155	0	-1.031	-1.7371	0.870345	0.57233	-1.32912	-1.02	-2.2286	0	0	0	-1.321	-2.2148
MYO1D	gi|51100974|ref|NP_056009.1|	-4.82905	-1.811	-6.3149	0.487611	0	-4.28535	-0.705	-3.0509	0.957816	0.617077	0	-2.306	-2.9785	0.520125	0	246.481	3.41	39.7834	0	0	0	-2.805	-4.8194	0.011663	0.581147	-0.816745	-1.592	-2.6979	0.005353	0.650989	-2.55724	-1.545	-3.4633	0.068586	0	-2.74964	-1.562	-3.4875	0.008335	0.542052	0.446032	0.002	0.0119	0	0	0	-2.423	-4.1182
SMC1A	gi|30581135|ref|NP_006297.2|	-0.143965	-0.662	-2.4368	nan	nan	-1.81992	-1.17	-2.6686	1	0.591188	-0.864631	-1.572	-1.9032	0.324985	0	3.85005	0.867	3.6387	0.458853	0.048524	-1.56964	-1.655	-3.0238	0.894124	0.615655	-0.534506	-0.435	-0.7965	0.883983	0.730669	-0.455015	0.086	0.2586	0.034603	0.033094	-0.767964	-1.33	-2.1163	0.582079	0.583686	26.0134	1.493	10.2857	0	0	0	-1.632	-2.5721
H3F3B	gi|4885385|ref|NP_005315.1|	92.9709	1.694	16.7477	0	0	-2.45361	-1.896	-3.9161	0.239115	0.623847	-0.257171	-0.171	-0.5133	0.268218	0.405185	0	-1.723	-2.7776	0.628332	0	0	-2.482	-3.9299	0.177807	0.607893	0	-1.263	-1.9902	0.083488	0.686503	0	-1.799	-2.821	0.048341	0	0	-1.795	-2.8796	0.083528	0.563712	2.42783	0.165	0.8511	0	0	0	-2.094	-3.3328
THOC4	gi|238776833|ref|NP_005773.3|	-8.19891	-2.738	-9.1007	0.069195	0	-3.4999	-3.415	-6.5366	2e-06	0.574823	0	-3.312	-3.9674	0.331757	0	-2.30178	-2.666	-5.005	0.552506	0	-17.1485	-0.835	-5.7285	0.000315	0.562711	0	-2.533	-3.9068	5e-06	0.623426	-5.36691	-1.98	-5.2787	0.077465	0	-2.33858	-2.758	-5.1775	0	0.519004	-10.8533	-1.552	-7.1864	0	0	0	-3.377	-5.1303
RPL38	gi|78214522|ref|NP_001030335.1|	-2.91688	-1.416	-4.4355	0.552764	0	-1.25245	-0.314	-1.2751	0.853468	0.295838	0	-1.873	-2.4993	0.506133	0	92.2679	2.745	23.8723	0	0	-1.16281	-2.348	-3.7616	0.25832	0.613348	0	-1.128	-1.8362	0.131771	0.69604	-1.87121	-0.902	-2.1166	0.033645	0	0	-1.678	-2.6734	0.162568	0.571358	20.923	1.07	7.1828	0	0	0	-1.987	-3.2109
GTF3C4	gi|156119605|ref|NP_036336.2|	36.1076	1.238	8.9737	7.6e-05	2e-06	28.7351	1.532	10.4639	0	0	8.0639	0.945	3.7745	0.052076	0.0039	-0.984552	-0.085	-0.2265	0.323637	0.399373	-1.41517	-0.019	-0.0757	0.363857	0.028349	0	-0.745	-1.2442	0.518281	0.731069	-0.794745	-1.264	-2.1288	0.033795	0	-0.779744	-1.301	-2.2254	0.483178	0.583326	-1.67953	-0.783	-2.152	0	0	0	-1.577	-2.6402
REPIN1	gi|153792539|ref|NP_055189.2|	13.4449	0.386	2.4409	0.319312	0.050462	12.7284	0.844	4.9439	0	0	1.13853	0.012	0.0349	0.650558	0.408201	-0.799284	0.043	0.1377	0.470247	0.402944	-2.43301	-0.255	-0.9458	0.982031	0.192777	0	-0.947	-1.4886	0.32058	0.719201	-0.854618	-1.488	-2.3695	0.037219	0	-0.839617	-1.493	-2.3775	0.349567	0.580477	-2.15851	-0.773	-2.331	0	0	0	-1.797	-2.8196
NOC3L	gi|20806097|ref|NP_071896.8|	7.38187	0.22	1.0686	0.563501	0.151383	5.4223	0.556	2.5346	3e-06	0	4.41002	0.686	2.198	0.355621	0.060995	0.245152	0.295	0.8817	0.879095	0.33537	0.910705	0.352	1.4804	0.001561	7.4e-05	0	-0.603	-0.9158	0.80355	0.734773	0	-1.115	-1.7355	0.026047	0	0	-1.15	-1.7664	0.853582	0.574039	-1.38793	-0.656	-1.7928	0	0	0	-1.428	-2.2442
HIST2H3D	gi|183076548|ref|NP_001116847.1|	224.804	2.444	27.8078	0	0	-4.2009	-0.617	-2.8879	0.998117	0.608313	46.3242	1.485	11.7272	0	0	0	-2.095	-3.3641	0.624162	0	0	-2.864	-4.6368	0.023309	0.58599	0	-1.641	-2.6768	0.005904	0.651796	0	-2.183	-3.5413	0.070877	0	0	-2.189	-3.529	0.00709	0.540904	-2.15989	-0.24	-1.2589	nan	nan	0	-2.482	-4.0222
ZNF512	gi|40217790|ref|NP_115810.2|	3.94821	-0.162	-0.8083	0.596241	0.336944	9.00432	0.651	3.6986	0	0	-1.225	-0.658	-1.3362	0.206543	0	7.59711	1.101	5.392	0.060544	0.005677	-1.74933	-1.862	-3.3557	0.584421	0.621554	0	-0.981	-1.542	0.285122	0.716564	0	-1.508	-2.3789	0.03739	0	0	-1.51	-2.4013	0.331181	0.579895	2.72687	0.236	1.0727	0	0	0	-1.808	-2.8363
NOM1	gi|61097912|ref|NP_612409.1|	7.78752	0.257	1.2435	0.529643	0.135235	1.73954	0.145	0.5592	0.042986	0.003389	3.74238	0.603	1.8666	0.605774	0.094982	8.14163	1.331	6.3005	0.014584	0.001552	-2.10503	-1.017	-2.3319	0.989696	0.556482	0	-0.565	-0.8899	0.821756	0.734161	0	-1.121	-1.8132	0.027505	0	0	-1.135	-1.8382	0.811357	0.577573	0	-1.75	-2.8298	0	0	0	-1.436	-2.3338
CEP78	gi|149274651|ref|NP_115547.1|	2.73069	-0.152	-0.5761	0.560694	0.317449	8.28121	0.884	4.1825	0	0	6.2969	0.976	3.4918	0.095679	0.007061	0.818677	0.583	1.8375	0.787913	0.209014	-1.47274	-1.213	-2.3644	0.986255	0.561013	0	-0.324	-0.5212	1	0.707294	0	-0.86	-1.3899	0.018924	0	-0.609212	-0.869	-1.4005	0.9865	0.539712	-0.980381	-0.519	-1.3229	0	0	0	-1.175	-1.937
SMARCAD1	gi|190358536|ref|NP_001121902.1|	-5.15497	-1.414	-5.8565	0.682079	0	4.52642	0.224	1.5413	0.000883	4.2e-05	15.1482	0.748	4.1711	0.019392	0.001621	0	-2.134	-3.1838	0.607882	0	0	-2.877	-4.3294	0.063771	0.594911	520.37	4.822	52.0416	0	0	-2.26297	-1.863	-3.2723	0.065086	0	0	-2.22	-3.2846	0.018145	0.548488	-1.22887	-2.826	-4.1954	0	0	0	-2.505	-3.7088
MGA	gi|256017159|ref|NP_001074010.2|	61.6582	1.679	13.1835	0	0	7.0861	0.638	3.5245	0	0	6.98956	0.789	3.1235	0.121843	0.014399	0.757455	0.446	1.7196	0.823337	0.223477	-1.48038	-0.034	-0.1362	0.424712	0.033409	0	-0.797	-1.3487	0.426973	0.726276	0	-1.323	-2.1947	0.034632	0	0	-1.322	-2.16	0.541273	0.583659	0	-1.955	-3.243	0	0	-0.727007	-1.618	-2.6797
TRIM27	gi|5730009|ref|NP_006501.1|	0.354568	-0.689	-1.9522	0.235412	0.359733	0	-1.413	-2.2665	1	0.540301	0	-0.929	-1.2196	0.195257	0	5.58581	1.289	4.9997	0.126036	0.00961	8.15431	1.081	4.8996	0	0	0	-0.217	-0.35	1	0.685079	0	-0.736	-1.1922	0.016095	0	0	-0.754	-1.2077	1	0.509068	-0.917504	-0.786	-1.6946	0	0	0	-1.058	-1.6954
FBL	gi|12056465|ref|NP_001427.2|	-1.16479	-2.28	-3.3959	0.290161	0	-0.801625	-1.76	-2.5947	1	0.583873	0	-1.379	-1.5737	0.251803	0	-0.014634	0.261	0.7208	0.814492	0.355048	0	-1.792	-2.574	0.964164	0.585096	0	-0.566	-0.8158	0.871644	0.731572	0	-1.106	-1.6073	0.022905	0	0	-1.105	-1.6143	0.926214	0.563301	15.9622	1.226	6.847	0	0	0	-1.41	-2.0526
ZNF324	gi|7657693|ref|NP_055162.1|	33.7901	0.901	6.901	0.001347	0.000138	61.5393	1.885	16.5841	0	0	33.7823	1.576	9.7696	0	0	-1.34414	-1.258	-2.4592	0.632045	0	0	-2.389	-3.8384	0.218593	0.610895	0	-1.175	-1.8741	0.118136	0.693561	0	-1.694	-2.7034	0.044705	0	0	-1.712	-2.7646	0.123957	0.568121	0	-2.323	-3.7838	0	0	0	-2.002	-3.1927
IPO8	gi|300360505|ref|NP_001177924.1|	23.3582	0.94	5.6309	0.008912	0.001041	47.4329	2.044	14.6471	0	0	6.2977	0.773	2.611	0.193545	0.033487	0	-1.055	-1.6262	0.506869	0	-1.48085	-1.509	-2.6136	0.963492	0.58884	0	-0.606	-0.9296	0.793721	0.735044	-1.11709	-0.807	-1.4258	0.01955	0	0	-1.143	-1.7581	0.858365	0.573572	-1.55216	-0.801	-1.9142	0	0	0	-1.464	-2.2253
WRN	gi|110735439|ref|NP_000544.2|	-1.90675	-1.735	-3.9646	0.423054	0	0	-2.026	-3.1467	0.942614	0.621032	0	-1.61	-1.907	0.325898	0	0	-1.297	-1.9834	0.612993	0	0	-2.044	-3.1053	0.846796	0.618517	0	-0.852	-1.3174	0.453333	0.727793	0	-1.365	-2.0954	0.033388	0	0	-1.384	-2.1324	0.56687	0.583698	-1.33162	-1.641	-3.0544	0	0	15.5894	1.098	5.8499
ZNF460	gi|143771699|ref|NP_006626.3|	22.9975	1.011	5.974	0.007218	0.000622	33.023	1.81	11.3154	0	0	10.7705	1.109	4.1691	0.019467	0.001628	0	-1.002	-1.5377	0.480776	0	0	-1.756	-2.6552	0.962182	0.592519	0	-0.542	-0.8352	0.858945	0.732379	0	-1.078	-1.6393	0.023613	0	0	-1.084	-1.6573	0.909703	0.566805	0	-1.698	-2.6199	0	0	0	-1.371	-2.0902
ZNF483	gi|190014620|ref|NP_597721.2|	21.573	0.764	5.3107	0.01279	0.001636	59.3983	2.113	15.4963	0	0	21.1282	1.41	7.2073	4e-06	0	0	-1.305	-2.1003	0.628891	0	0	-2.059	-3.2761	0.669314	0.621459	0	-0.849	-1.369	0.410358	0.725267	0	-1.367	-2.18	0.034441	0	0	-1.376	-2.1456	0.554552	0.583688	0	-1.996	-3.2178	0	0	0	-1.675	-2.6916
ZNF264	gi|4585643|ref|NP_003408.1|	34.4994	1.315	8.4874	0.000272	7e-06	37.9766	1.899	12.5726	0	0	4.47991	0.662	2.1483	0.383815	0.065306	0	-1.02	-1.5831	0.493853	0	0	-1.781	-2.7405	0.959873	0.599332	0	-0.567	-0.8643	0.839395	0.733414	0	-1.09	-1.6609	0.024117	0	0	-1.105	-1.7109	0.885011	0.570658	0	-1.727	-2.662	0	0	0	-1.386	-2.1561
ZMYM3	gi|283837894|ref|NP_001164633.1|	72.5099	1.696	13.7233	0	0	48.5299	1.79	14.3923	0	0	15.6464	1.154	5.333	0.001185	8.8e-05	0	-1.447	-2.3488	0.632178	0	0	-2.21	-3.6196	0.348897	0.617385	0	-0.99	-1.6153	0.238491	0.711528	0	-1.508	-2.4957	0.03967	0	-0.847265	-1.529	-2.5537	0.227329	0.575531	-0.970609	-2.128	-3.5553	0	0	0	-1.818	-2.9914
ZNF250	gi|157952211|ref|NP_001103159.1|	22.5262	0.771	4.8832	0.031135	0.002941	65.8302	2.234	16.6418	0	0	0	-1.493	-2.0184	0.350788	0	0	-1.182	-1.964	0.609597	0	0	-1.932	-3.2329	0.712639	0.621056	0	-0.731	-1.2285	0.532768	0.731705	0	-1.263	-2.1195	0.033681	0	0	-1.28	-2.1293	0.569783	0.583698	0	-1.891	-3.1803	0	0	0	-1.574	-2.6197
ZNF445	gi|31340735|ref|NP_852466.1|	48.5761	1.217	9.9483	4e-06	0	76.0544	2.124	19.1228	0	0	32.2519	1.546	8.8008	0	0	0	-1.52	-2.4619	0.632074	0	-1.15288	-2.291	-3.7212	0.281311	0.614595	0	-1.077	-1.7362	0.173994	0.702898	0	-1.604	-2.6124	0.042303	0	0	-1.625	-2.6155	0.191758	0.573405	0	-2.224	-3.6462	0	0	0	-1.916	-3.1017
ZNF7	gi|4508035|ref|NP_003407.1|	27.6676	1.174	7.3817	0.000507	6.1e-05	28.294	1.684	10.2936	0	0	12.211	1.231	4.9565	0.002541	0.00024	0	-0.876	-1.4649	0.460938	0	0	-1.659	-2.6923	0.960704	0.595589	0	-0.43	-0.7269	0.925689	0.726534	0	-0.968	-1.6183	0.023143	0	0	-0.981	-1.6	0.931432	0.562049	0	-1.595	-2.6649	0	0	0	-1.269	-2.1038
DSN1	gi|223890151|ref|NP_001138789.1|	18.9325	0.816	4.7594	0.043648	0.003486	24.2868	1.5	9.2308	0	0	2.58677	0.434	1.2917	0.95036	0.189001	0	-0.981	-1.5364	0.480405	0	0	-1.754	-2.7307	0.960044	0.598595	0	-0.526	-0.8202	0.868789	0.731763	0	-1.058	-1.6773	0.024515	0	-0.669126	-1.065	-1.6909	0.895965	0.569285	0	-1.674	-2.6103	0	0	0	-1.359	-2.1567
gi|358679311|ref|NP_001240626.1|	gi|358679311|ref|NP_001240626.1|	11.3791	0.335	1.891	0.61897	0.082531	79.2592	2.433	18.7404	0	0	0	-1.574	-1.9151	0.327868	0	0	-1.262	-1.934	0.604446	0	0	-2.026	-3.0834	0.864162	0.617829	0	-0.803	-1.2375	0.524441	0.731344	0	-1.326	-2.0274	0.03255	0	0	-1.359	-2.0805	0.61658	0.58356	-1.57771	-1.649	-2.8406	0	0	0	-1.637	-2.5468
HIRA	gi|21536485|ref|NP_003316.3|	100.267	2.147	18.0991	0	0	27.5648	1.351	9.7158	0	0	7.02347	0.681	2.4747	0.237062	0.041056	0	-1.376	-2.1618	0.632058	0	0	-2.147	-3.4146	0.523852	0.621148	0	-0.913	-1.4402	0.355206	0.721656	0	-1.433	-2.2893	0.035917	0	0	-1.46	-2.2902	0.423003	0.582343	0	-2.075	-3.2959	0	0	0	-1.748	-2.728
ZNF649	gi|21362078|ref|NP_075562.2|	31.4813	1.017	7.1345	0.000793	9.3e-05	74.7408	2.344	18.0663	0	0	13.948	1.16	5.415	0.000986	7e-05	0	-1.317	-2.0493	0.62495	0	0	-2.076	-3.2326	0.712944	0.621052	0	-0.855	-1.3236	0.448041	0.727497	0	-1.377	-2.1361	0.033886	0	0	-1.396	-2.1555	0.545405	0.58367	0	-2.014	-3.1293	0	0	0	-1.712	-2.6395
AHNAK	gi|61743954|ref|NP_001611.1|	355.368	1.788	32.5251	0	0	436.627	2.52	47.1721	0	0	0	-3.256	-3.8775	0.326167	0	0	-2.954	-4.5388	0.652986	0	0	-3.721	-5.7224	0.000322	0.562775	0	-2.506	-3.7664	1.3e-05	0.625287	0	-3.032	-4.5976	0.127904	0	0	-3.061	-4.6645	1.7e-05	0.523889	-9.7234	-0.571	-3.9592	0	0	-6.30171	-1.522	-5.5625
SMARCAL1	gi|187761314|ref|NP_001120679.1|	0	-2.635	-4.2062	0.46774	0	0	-2.116	-3.4108	0.753843	0.62731	0	-1.677	-2.0916	0.369619	0	0	-1.369	-2.18	0.632986	0	0	-2.148	-3.4274	0.511228	0.621017	0	-0.92	-1.4887	0.320511	0.719196	0	-1.45	-2.3086	0.036192	0	0	-1.474	-2.3121	0.403696	0.581923	0	-2.069	-3.3478	0	0	5.27183	0.439	1.9115
RPAIN	gi|237858695|ref|NP_001028174.2|	0	-2.02	-3.2429	0.251954	0	0	-1.538	-2.4334	1	0.56523	0	-1.069	-1.3394	0.20686	0	0	-0.765	-1.2034	0.393863	0	0	-1.544	-2.4689	0.967558	0.574011	0	-0.325	-0.5061	1	0.705813	0	-0.852	-1.3226	0.017854	0	0	-0.877	-1.3825	0.990353	0.537306	0	-1.479	-2.3039	0	0	22.0197	1.617	8.4573
PARP1	gi|156523968|ref|NP_001609.2|	23.1929	-2.363	-43.1549	0	0	-24.2499	-4.173	-24.2855	0	0.538926	-19.4383	-3.075	-18.9612	0	0	-19.1723	-3.394	-19.8736	0	0	-36.4892	-3.717	-27.7299	0	0.539029	-10.2623	-3.118	-16.6641	0	0.595721	-22.2029	-2.416	-23.6025	0	0	-23.053	-2.827	-22.9423	0	0.501472	1214.07	5.213	169.504	0	0	21.3488	-1.992	-28.7726
ATP5B	gi|32189394|ref|NP_001677.2|	27.902	-0.23	-4.4538	0.561979	0	30.3501	0.263	4.9845	0	0	-23.9626	-0.81	-6.7606	0.003067	0	-26.3577	-0.414	-4.3114	0.626427	0	1.41894	0.408	8.6149	0	0	12.5198	0.258	3.0114	0.000814	4.1e-05	18.8247	0.536	8.909	0.012082	0.003621	115.163	1.037	20.6365	0	0	25.1184	0.247	4.6718	0	0	-15.5605	-0.528	-6.1768
PSMC3	gi|21361144|ref|NP_002795.2|	2.63277	-0.298	-2.3711	nan	nan	-4.14851	-0.295	-1.7937	0.924736	0.444474	-2.72184	-0.476	-1.7703	0.296736	0	-4.23858	-0.594	-2.2168	0.633056	0	6.1744	0.621	5.6347	0	0	8.88781	0.758	4.3496	0	0	25.5685	1.273	11.2945	0.002422	0.000763	34.0908	1.381	13.2692	0	0	-3.53941	-0.221	-1.3687	0	0	-1.78273	-0.433	-2.0904
PKM2	gi|33286418|ref|NP_002645.3|	-1.26096	-0.516	-3.9488	0.420233	0	-5.82687	-0.416	-2.6317	1	0.587644	-1.99867	-0.272	-1.1567	0.189347	0	-3.36146	-0.069	-0.3574	0.298771	0.393262	-10.4346	-1.08	-4.9692	0.006266	0.577352	5.8879	0.506	2.7606	0.002869	0.000183	34.9967	1.331	13.9486	0.000781	8.7e-05	6.48228	0.599	4.555	0	0	44.1433	1.022	11.1871	0	0	0.469606	-0.162	-0.9591
CANX	gi|66933005|ref|NP_001019820.1|	-1.45317	-0.543	-3.9777	0.425432	0	-2.58832	-0.151	-0.9981	0.8485	0.208367	-4.13004	-1.137	-3.0488	0.501135	0	-4.5228	-0.835	-2.9183	0.61878	0	-6.93769	-0.008	-0.055	0.344748	0.02676	12.665	0.868	5.3986	0	0	15.1784	0.966	8.2396	0.020354	0.005267	9.58756	0.734	5.3507	0	0	21.9783	0.709	6.7721	0	0	3.50213	0.027	0.1594
DCTN1	gi|13259510|ref|NP_004073.2|	19.9887	0.37	3.1534	0.193316	0.024855	0.652108	0.065	0.4059	0.068676	0.005978	-0.668818	-0.103	-0.388	0.325208	0.41958	-2.97016	-0.554	-1.8351	0.574733	0	-6.39071	-0.928	-3.625	0.344996	0.617247	7.1466	0.811	3.9508	1e-06	0	16.7424	1.208	8.8179	0.012941	0.003805	11.1591	0.969	6.4617	0	0	6.77659	0.437	3.1637	0	0	-2.3514	-0.851	-2.9351
HIST2H2AA4	gi|106775678|ref|NP_001035807.1|	152.892	1.714	21.2381	0	0	-5.07038	-1.618	-4.9792	0.006491	0.598633	-0.631868	-0.109	-0.4259	0.305407	0.415945	-3.15849	-1.097	-3.08	0.608881	0	-6.22445	-1.634	-5.1566	0.00276	0.572779	-1.28271	-1.755	-2.747	0.004252	0.649166	-3.10295	-1.712	-3.549	0.07116	0	-3.59137	-1.203	-3.4172	0.010933	0.544131	-2.28557	-0.192	-1.0987	nan	nan	-2.19668	-0.573	-2.3539
NAP1L1	gi|21327708|ref|NP_631946.1|	-21.0903	-2.134	-12.3599	0.000834	0	-22.4839	-1.393	-9.3032	0	0.557171	1050.66	2.945	66.4905	0	0	-14.517	-1.028	-5.5361	0.365181	0	-25.171	-1.615	-9.3956	0	0.548178	-7.38769	-0.887	-4.1003	1e-06	0.621198	-16.6631	-0.895	-5.3799	0.077771	0	-15.782	-0.994	-5.7083	0	0.514226	-23.9568	-0.786	-6.6548	0	0	-12.8291	-1.556	-7.9043
EPRS	gi|62241042|ref|NP_004437.2|	-1.38485	-0.573	-3.5176	0.327166	0	-1.53532	-0.123	-0.7618	0.82111	0.139963	-1.13351	-0.263	-0.9582	0	0	-2.59296	-0.115	-0.4827	nan	nan	-7.09213	-0.666	-3.1243	0.826336	0.619041	5.94913	0.694	3.4434	6e-05	2e-06	32.8054	1.547	12.8584	0.000898	0.000232	6.8966	0.75	4.7771	0	0	0.751399	0.089	0.5722	0	0	-2.70498	-1.503	-4.1202
HNRNPM	gi|14141152|ref|NP_005959.2|	-6.66375	-1.056	-6.5011	0.457488	0	-5.26058	-0.409	-2.5181	1	0.575575	-3.61923	-0.585	-2.1577	0.388218	0	-1.69053	0.153	0.8844	0.880278	0.335026	-10.0094	-1.191	-5.2117	0.002188	0.571502	-2.17353	-0.75	-2.3062	0.02756	0.66824	2.65371	0.452	3.1609	0.044256	0.02293	-0.5579	0.177	1.0978	0.108151	0.005997	108.017	1.63	21.2725	0	0	-4.26473	-1.486	-4.8822
HNRNPA2B1	gi|14043072|ref|NP_112533.1|	-7.01749	-1.878	-7.3098	0.291835	0	-6.0684	-1.747	-5.5851	0.000387	0.58726	-2.97326	-1.912	-3.6607	0.325052	0	-2.9519	-1.862	-3.9879	0.709611	0	-9.84418	-0.582	-3.3633	0.576379	0.621522	-1.81282	-0.542	-1.7333	0.175362	0.703103	-0.479165	0.237	1.4794	0.04459	0.029298	-4.65916	-0.652	-2.6407	0.17858	0.572518	30.4817	0.861	8.4982	0	0	-3.75002	-1.721	-4.8138
KRT6A	gi|5031839|ref|NP_005545.1|	0	-1.877	-3.0678	0.218105	0	0	-1.355	-2.2456	1	0.536779	0	-0.977	-1.2159	0.194906	0	0	-0.624	-1.0296	0.349299	0	0	-1.38	-2.2768	0.993926	0.548327	0	-0.154	-0.2502	1	0.666827	6.5655	1.298	4.848	0.029135	0.016105	-0.535604	-0.373	-0.6878	0.889298	0.385634	-0.640388	-0.522	-1.2112	nan	nan	3.92722	0.685	2.2423
ERH	gi|4758302|ref|NP_004441.1|	-6.74031	-2.256	-7.2843	0.297103	0	-6.10648	-1.925	-5.8608	8.3e-05	0.582995	-4.11193	-1.54	-3.5127	0.346648	0	-2.58323	-2.16	-4.19	0.642137	0	85.3679	1.625	21.1465	0	0	-2.08488	-0.614	-1.9586	0.091928	0.688338	-4.93151	-1.253	-3.7605	0.080404	0	-5.14492	-0.847	-3.1224	0.034105	0.554356	-3.00845	-2.635	-5.6471	0	0	-4.15992	-1.02	-3.9632
TMPO	gi|4507555|ref|NP_003267.1|	63.9883	0.872	10.338	1e-06	0	-1.29353	-3.007	-4.9988	0.005942	0.598214	-3.35013	-1.126	-2.9725	0.521744	0	0	-2.267	-3.723	0.719075	0	-5.72634	-1.815	-5.2665	0.001731	0.570277	0	-1.815	-2.9732	0.001408	0.641749	-4.17279	-0.744	-2.6322	0.042799	0	-3.74309	-1.031	-3.1443	0.031397	0.553532	1.33778	0.058	0.3991	0	0	-1.74682	-2.332	-4.4695
gi|385298678|ref|NP_001245282.1|	gi|385298678|ref|NP_001245282.1|	0.344011	-0.466	-3.4134	0.295348	0	-5.065	-0.483	-2.6803	1	0.592268	-3.19475	-0.599	-1.9798	0.341942	0	13.8144	0.957	7.2961	0.004212	0.000295	7.31633	0.605	5.4575	0	0	3.63222	0.362	1.7773	0.17731	0.0192	6.33574	0.658	4.5229	0.028115	0.017248	-1.63275	0.051	0.2731	0.819962	0.086157	11.6754	0.471	3.8225	0	0	-3.33803	-0.82	-3.3704
CBR1	gi|4502599|ref|NP_001748.1|	-2.39589	-1.152	-3.6352	0.35569	0	-0.02732	-0.026	-0.1129	0.289569	0.030082	1.76878	0.295	0.9413	0.746395	0.260425	-1.49712	-1.112	-2.0568	0.626356	0	-2.22643	0.013	0.0594	0.253758	0.019159	6.29057	1.014	3.9257	1e-06	0	10.651	1.273	7.0862	0.013636	0.008791	11.1911	1.256	7.078	0	0	-2.51072	-1.046	-2.6961	0	0	-0.85196	-0.481	-1.4144
HDAC2	gi|293336691|ref|NP_001518.3|	1.67127	-0.333	-1.7496	0.286454	0.37303	15.8108	0.885	6.1539	0	0	0.005556	-0.05	-0.165	0.490409	0.425334	-0.848635	0.165	0.6105	0.769504	0.367517	-1.64359	0.166	0.8837	0.017614	0.001068	1.21285	0.227	0.7138	0.963404	0.330368	2.92057	0.624	2.8466	0.04203	0.024278	0.797514	0.373	1.5866	0.014365	0.000719	1.55061	0.153	0.7834	0	0	0	-2.066	-3.2228
SLC25A6	gi|156071462|ref|NP_001627.2|	-0.69761	-1.895	-2.7562	0.190338	0	0	-1.398	-2.0502	0.974032	0.501327	-0.542624	-0.956	-1.1093	0	0	8.48513	1.541	6.0577	0.01934	0.002227	0	-1.409	-2.0873	1	0.515438	0.24772	0.394	0.7947	0.970503	0.291748	-0.568294	-0.721	-1.0466	0.014472	0	2.14235	0.853	2.7308	2.6e-05	1e-06	-0.476301	-0.556	-1.239	nan	nan	0	-1.031	-1.4937
DLD	gi|91199540|ref|NP_000099.2|	-1.90671	-0.931	-3.4	0.291358	0	-2.48797	-1.038	-2.746	0.999854	0.597956	-1.07655	-0.412	-0.9536	0	0	-0.298334	0.315	1.1422	0.983011	0.300647	-3.13329	-1.213	-3.1181	0.832997	0.618876	6.50802	1.047	4.4411	0	0	9.20499	1.218	6.7454	0.014407	0.009472	6.69682	0.987	5.0594	0	0	4.64244	0.521	2.8599	0	0	-0.474614	-0.452	-1.3382
GPI	gi|18201905|ref|NP_000166.2|	-1.53432	-1.033	-3.2479	0.253046	0	-1.72796	-0.627	-1.8491	0.9281	0.457603	-0.98503	-0.608	-1.1443	0.188194	0	-0.232525	0.212	0.6408	0.78141	0.364187	-2.02809	-0.18	-0.6529	0.90735	0.114282	1.48933	0.565	1.6192	0.295849	0.032908	10.2626	1.382	6.7984	0.014154	0.009363	11.4086	1.401	7.061	0	0	1.54836	0.225	0.9679	0	0	-0.500037	-0.415	-1.1368
RPL7A	gi|4506661|ref|NP_000963.1|	2.13557	-0.276	-1.5084	0.393957	0.378688	0.574006	0.039	0.199	0.123121	0.011807	-0.101311	-0.07	-0.2268	0.429405	0.426735	-1.75928	-0.491	-1.3331	0.427091	0	-3.88972	-1.136	-3.4975	0.445557	0.620067	0.250823	-0.034	-0.0956	0.95237	0.632552	1.84558	0.525	2.4205	0.044015	0.025937	3.06948	0.604	2.9578	4e-06	0	37.7437	1.508	12.083	0	0	-1.28767	-1.642	-3.0512
PDHB	gi|156564403|ref|NP_000916.2|	-0.855847	-0.638	-2.9123	0.200827	0	0.031909	-0.026	-0.1205	0.295806	0.030719	-1.37442	-0.558	-1.3362	0.206543	0	-1.25351	0.009	0.0297	0.412785	0.404654	-3.91298	-0.584	-2.1322	1	0.523976	1.7345	0.46	1.5693	0.344338	0.039324	9.65615	1.158	6.4032	0.017787	0.010284	16.0924	1.398	8.7711	0	0	-2.7019	-1.15	-3.1728	0	0	-0.609484	-0.373	-1.2763
NASP	gi|27262628|ref|NP_002473.2|	8.27922	0.156	0.9462	0.587837	0.163295	-2.50234	-1.675	-3.4357	0.733363	0.627593	-1.32319	-0.557	-1.2611	0.19922	0	0	-1.516	-2.4453	0.631897	0	-3.24663	-0.244	-1.0377	0.995464	0.221224	0.878591	0.164	0.4528	0.955618	0.453096	11.7677	1.252	7.2569	0.015653	0.008393	-1.54837	-0.37	-1.0319	0.977533	0.473672	53.263	1.869	15.247	0	0	-1.55699	-1.118	-2.555
HIST3H2BB	gi|28173554|ref|NP_778225.1|	-1.46015	-1.886	-3.3921	0.289061	0	0.155806	-0.041	-0.1447	0.316394	0.03284	-0.736914	-1.29	-1.4769	0.231719	0	14.8875	1.757	8.9598	0.000152	1.2e-05	17.9608	1.565	9.749	0	0	0	-0.51	-0.7742	0.897846	0.729498	-0.806707	-0.447	-0.8993	0.013117	0	1.28126	0.425	1.3909	0.032491	0.001748	-1.15023	-1.332	-2.4169	0	0	1.41281	0.129	0.4156
HIST1H2BB	gi|10800140|ref|NP_066406.1|	-1.46015	-1.871	-3.1951	0.241684	0	0.155806	-0.023	-0.0755	0.260407	0.027137	-0.736914	-1.25	-1.4473	0.225889	0	14.8875	1.772	9.2535	8e-05	6e-06	17.9608	1.581	9.5773	0	0	0	-0.481	-0.7142	0.93277	0.725622	-0.806707	-0.42	-0.82	0	0	1.28126	0.443	1.3542	0.037683	0.002065	-1.15023	-1.298	-2.2298	0	0	1.41281	0.15	0.4666
RPL19	gi|4506609|ref|NP_000972.1|	18.837	0.499	3.7356	0.094029	0.013253	15.2909	0.88	6.1231	0	0	2.39156	0.223	0.7895	0.674081	0.289668	-0.829652	0.118	0.454	0.687256	0.383265	-3.84789	-0.241	-1.1033	1	0.242266	-0.902342	-0.633	-1.3886	0.394685	0.724281	-2.26597	-0.791	-2.02	0.032342	0	-2.02444	-0.413	-1.2587	1	0.518204	9.52657	0.669	4.4004	0	0	-1.60371	-1.472	-3.1725
MCM2	gi|33356547|ref|NP_004517.2|	-0.009896	-0.494	-1.971	0.2316	0.358227	-2.07855	-1.375	-2.8531	0.999332	0.605991	-1.17874	-0.682	-1.2316	0.196397	0	-1.32406	-0.427	-0.9559	0.33159	0	-1.8745	0.051	0.209	0.16708	0.012119	11.3881	1.485	6.8006	0	0	2.78898	0.797	3.4577	0.045075	0.021524	5.75186	0.978	4.3219	0	0	18.0487	1.226	7.859	0	0	-1.13319	-0.652	-1.6212
RPL24	gi|4506619|ref|NP_000977.1|	9.02924	0.213	1.2225	0.533095	0.13712	8.9525	0.701	3.9448	0	0	1.28635	0.111	0.3494	0.651499	0.362192	2.4047	0.674	2.8939	0.779742	0.09706	-3.14381	-1.404	-3.4482	0.491129	0.620774	-0.33587	-0.179	-0.4391	1	0.698128	-1.67776	-0.539	-1.4661	0.020244	0	-1.05787	-0.171	-0.5391	0.883162	0.340749	9.31869	0.745	4.1967	0	0	0.497127	-0.091	-0.3483
ALDOA	gi|193794814|ref|NP_001121089.1|	-2.38104	-1.811	-4.7308	0.747919	0	-0.338714	-0.076	-0.3349	0.507253	0.054664	-0.913148	-0.354	-0.9036	nan	nan	-0.638487	0.191	0.6551	0.787189	0.36259	-3.14332	-1.019	-2.8676	0.959563	0.607868	0.904265	0.328	1.0122	0.889439	0.189514	9.92394	1.233	7.0263	0.013407	0.00891	3.46636	0.705	3.2891	0	0	20.6452	1.235	8.3192	0	0	-1.32442	-1.15	-2.536
NONO	gi|224028246|ref|NP_001138881.1|	1.00764	-0.405	-2.3861	nan	nan	-3.98862	-0.936	-3.4111	0.753593	0.627314	-1.76878	-0.467	-1.3833	0.214216	0	-2.38605	-1.098	-2.6402	0.632674	0	0	-2.645	-4.2189	0.086873	0.59835	-1.12974	-0.843	-1.7582	0.163886	0.701357	-1.50539	-0.003	-0.0118	0.023599	0.032735	-2.47805	-1.175	-2.8372	0.096915	0.565353	19.4488	0.911	7.0536	0	0	-2.19518	-1.479	-3.441
PABPC4	gi|208431833|ref|NP_001129125.1|	-1.60728	-1.381	-3.5401	0.332216	0	0	-1.841	-2.9306	0.98677	0.61092	0	-1.385	-1.7639	0.295527	0	-0.702418	-1.096	-1.749	0.546457	0	-2.0265	-1.277	-2.6685	0.96166	0.593642	-0.254853	-0.041	-0.0831	0.946243	0.629566	-1.10884	-0.572	-1.2041	0.016241	0	0	-1.18	-1.8955	0.777095	0.579814	16.1416	1.185	7.2497	0	0	0	-1.467	-2.3555
PRPF19	gi|7657381|ref|NP_055317.1|	-2.78369	-1.126	-4.3014	0.496016	0	-1.80433	-0.352	-1.4907	0.878381	0.362339	-1.61942	-0.675	-1.6842	0.276966	0	-1.67803	-1.31	-2.6216	0.632777	0	0.785727	0.387	2.2801	2.4e-05	1e-06	-0.924239	-0.588	-1.3492	0.426559	0.726251	4.74107	0.778	3.9925	0.034799	0.019066	-2.00639	-0.506	-1.5501	0.948414	0.557322	19.1222	1.012	7.3473	0	0	-1.74072	-0.931	-2.64
MCM6	gi|7427519|ref|NP_005906.2|	5.92814	0.079	0.4203	0.675223	0.21932	0.856736	0.077	0.3179	0.088649	0.008124	-1.12742	-0.532	-1.145	0.188259	0	-1.43333	-0.344	-0.8892	0.317569	0	-1.30028	0.126	0.5589	0.056791	0.003727	-0.681668	-0.512	-0.9764	0.759856	0.735711	2.37373	0.649	2.7001	0.041507	0.024857	3.63921	0.745	3.2528	0	0	14.3209	1.053	6.4301	0	0	-1.25631	-1.114	-2.4327
SHMT2	gi|19923315|ref|NP_005403.2|	1.14005	-0.346	-1.2327	0.544278	0.369239	-1.51611	-1.126	-2.4739	1	0.570373	-0.858101	-1.268	-1.6225	0.262262	0	-0.912516	-0.181	-0.428	nan	nan	-2.10026	-0.931	-2.2131	1	0.538227	-0.41583	-0.177	-0.3452	1	0.684286	5.499	1.095	4.5573	0.028221	0.017133	1.90264	0.588	1.9527	0.002853	0.000107	22.7999	1.566	9.4872	0	0	-0.652054	-1.342	-2.2527
RPS2	gi|15055539|ref|NP_002943.2|	1.27151	-0.362	-1.661	0.317833	0.376684	-1.12572	-0.235	-0.9307	0.847552	0.187966	-0.229683	-0.113	-0.3006	0.375374	0.425205	3.59488	0.748	3.2995	0.504786	0.067412	0	-2.176	-3.2807	0.664774	0.62149	0.029162	0	0.0012	0.972556	0.612992	9.51873	1.195	6.2979	0.018837	0.010572	3.70243	0.715	3.1745	1e-06	0	0.988872	0.101	0.4559	0	0	-1.37354	-1.195	-2.4299
NUMA1	gi|71361682|ref|NP_006176.2|	19.0578	0.772	5.3561	0.011965	0.001536	-0.635919	-0.233	-0.8299	0.830153	0.158397	0.49949	-0.049	-0.1253	0.514935	0.423301	0.649096	0.518	1.8109	0.795967	0.212239	-2.31367	-1.384	-2.8538	0.959282	0.607025	0	-0.768	-1.1684	0.589816	0.733841	0.615838	0.456	1.6442	0.044184	0.028765	-0.541816	-0.048	-0.1344	0.977244	0.201995	0.855063	0.095	0.3856	0	0	-0.832704	-0.794	-1.8262
RRP12	gi|223278379|ref|NP_055994.2|	5.48972	0.057	0.2794	0.67609	0.235176	0.441604	-0.022	-0.0873	0.269337	0.028033	-0.9167	-0.503	-1.0977	0	0	0.123997	0.363	1.2238	0.999271	0.289375	-2.80536	-0.575	-1.8593	0.963774	0.466751	-0.511677	-0.477	-0.9442	0.783237	0.735292	2.55656	0.66	2.7322	0.041619	0.024732	1.88434	0.519	1.9899	0.002382	8.7e-05	-0.701163	-0.234	-0.8605	0	0	0	-1.654	-2.8346
KPNA6	gi|6912478|ref|NP_036448.1|	25.9856	0.962	6.4768	0.002901	0.000279	3.82719	0.421	1.947	0.000108	5e-06	1.16782	0.223	0.6115	0.625177	0.320786	-1.03032	-0.092	-0.2334	0.322007	0.399092	0.577757	0.346	1.5445	0.001173	5.5e-05	-0.573322	-0.748	-1.0962	0.661113	0.735621	-1.3611	-0.671	-1.2975	0.017486	0	-0.787372	-1.283	-1.8852	0.783261	0.579445	3.56725	0.422	1.9501	0	0	0	-1.572	-2.3503
IGF2BP1	gi|56237027|ref|NP_006537.3|	-1.36086	-2.432	-3.9412	0.418894	0	-1.75026	-1.297	-2.796	0.999209	0.601883	-0.681134	-0.642	-1.1934	0.192782	0	-1.14667	-0.359	-0.8557	0.311173	0	-2.39295	-1.123	-2.6187	0.963361	0.589305	0.194887	0.109	0.2531	0.995035	0.53496	2.2725	0.654	2.4713	0.043445	0.025737	-1.07223	-0.919	-1.7021	0.889858	0.570064	17.7425	1.245	7.256	0	0	-0.959085	-1.196	-2.1941
CUTA	gi|62198241|ref|NP_001014433.1|	-2.6354	-1.603	-4.115	0.449587	0	3.61283	0.333	1.6513	0.000509	2.5e-05	0.046615	-0.023	-0.0652	0.558296	0.418969	-1.16999	-0.003	-0.0097	0.3948	0.404632	0	-2.209	-3.3536	0.586655	0.621562	-0.083346	-0.037	-0.0851	0.947238	0.630045	9.50797	1.156	6.0619	0.021833	0.01128	13.9528	1.329	7.3624	0	0	-2.44138	-1.36	-2.9146	0	0	-1.04869	-0.488	-1.3682
HIST2H2AB	gi|28195394|ref|NP_778235.1|	21.1806	0.999	5.8125	0.007887	0.000796	-0.749344	-1.633	-2.4986	1	0.573332	-0.637953	-1.198	-1.4772	0.23178	0	0	-0.872	-1.3225	0.42453	0	-0.864751	-1.655	-2.5455	0.964228	0.582251	0	-0.429	-0.6582	0.961777	0.720984	0	-0.949	-1.434	0.019699	0	0	-0.965	-1.4736	0.970159	0.548936	-0.640869	-0.605	-1.4774	0	0	0	-1.263	-1.9367
IPO4	gi|62460637|ref|NP_078934.3|	10.9422	0.432	2.4356	0.321456	0.050707	25.3924	1.475	10.0861	0	0	1.06067	0.219	0.5991	0.625721	0.322823	-1.0839	-0.105	-0.2675	0.314157	0.397625	-2.03401	-1.402	-2.8212	0.959024	0.604958	0.0492	-0.164	-0.3301	1	0.681734	0.203997	0.28	0.8966	0.055804	0.031362	-0.575039	-0.047	-0.1247	0.980532	0.198716	9.29148	0.851	4.5515	0	0	-0.739729	-1.601	-2.3752
PSMB7	gi|4506203|ref|NP_002790.1|	-0.871147	-0.81	-2.7221	0	0	-0.729331	-0.302	-1.0209	0.848726	0.215393	-1.00196	-0.912	-1.4964	0.235729	0	-1.01427	-1.102	-1.7776	0.556324	0	7.90559	1.026	5.8155	0	0	-0.486919	-0.634	-1.0378	0.714615	0.736095	-0.352566	0.06	0.1704	0.030263	0.033075	0.860652	0.364	1.2485	0.057637	0.00331	11.9774	1.053	5.8067	0	0	0	-1.477	-2.3961
RCN2	gi|4506457|ref|NP_002893.1|	-0.873193	-0.789	-2.4701	nan	nan	0.155395	-0.089	-0.3115	0.485017	0.051648	-0.687525	-0.473	-0.8828	nan	nan	-0.920135	-0.192	-0.45	nan	nan	-0.54785	0.183	0.7385	0.030069	0.00191	0.084917	0.258	0.617	0.961056	0.377155	2.15815	0.746	2.7584	0.041711	0.02463	-0.993732	-0.493	-1.052	0.982818	0.478087	1.03213	0.11	0.417	0	0	12.7897	1.157	5.6778
CORO1C	gi|7656991|ref|NP_055140.1|	0.646813	-0.421	-1.5991	0.344561	0.378205	-0.802161	-0.357	-1.0828	0.849776	0.234758	-0.369624	-0.151	-0.3338	0.355658	0.423514	0.706815	0.6	2.1067	0.786589	0.177307	-1.79084	-1.111	-2.4232	0.977129	0.568625	-0.445584	-0.467	-0.786	0.890565	0.730135	4.77342	1.022	4.1452	0.030968	0.018497	1.81658	0.595	2.0868	0.001474	5.3e-05	6.43351	0.755	3.6767	0	0	-0.855248	-1.298	-2.1695
RPS24	gi|14916501|ref|NP_148982.1|	0.597568	-0.444	-1.8278	0.264246	0.368614	-1.96051	-0.875	-2.2285	0.999855	0.533902	4.69589	0.681	2.2741	0.318993	0.054823	-0.753327	0.011	0.0299	0.412881	0.404653	-2.36608	-1.219	-2.7567	0.959607	0.600524	-0.509538	-0.197	-0.3917	1	0.691585	3.55729	0.797	3.4348	0.045074	0.021635	1.03563	0.396	1.343	0.039408	0.002174	22.3697	1.364	8.7303	0	0	-0.15058	-0.386	-1.0864
RPS9	gi|14141193|ref|NP_001004.2|	2.17568	-0.188	-0.7581	0.591897	0.332722	3.8543	0.483	2.0336	6.7e-05	3e-06	1.94445	0.31	0.8356	0.692155	0.281025	6.52231	1.287	5.5388	0.045337	0.004641	-0.970559	-1.727	-2.7255	0.960135	0.5982	1.36952	0.572	1.5336	0.38272	0.044709	1.08777	0.489	1.5389	0.044404	0.029108	-0.930872	-0.472	-1.0001	0.967956	0.466471	3.0516	0.423	1.6975	0	0	0	-1.365	-2.1265
SMC3	gi|4885399|ref|NP_005436.1|	-1.48955	-1.326	-3.1841	0.239443	0	-1.55005	-1.187	-2.4287	1	0.56461	-0.380829	-0.251	-0.5195	0.265935	0.404317	5.37254	1.069	4.1738	0.435788	0.026873	-2.1427	-1.008	-2.265	0.995668	0.546534	-0.432804	-0.602	-0.8702	0.835364	0.7336	-1.08007	-0.299	-0.705	0	0	1.33427	0.542	1.8479	0.004685	0.000193	2.67943	0.424	1.7349	0	0	-0.660541	-1.439	-2.1705
PSMD7	gi|25777615|ref|NP_002802.2|	4.53214	0.044	0.2055	0.663501	0.243493	-0.886121	-0.381	-1.1823	0.851173	0.266398	0	-1.426	-1.7795	0.298494	0	-0.28648	0.265	0.7823	0.837813	0.347718	-2.1556	-0.401	-1.2224	1	0.281274	2.29243	0.727	2.2344	0.029546	0.002745	0.406352	0.41	1.3295	0.046794	0.02979	0.571363	0.285	0.8946	0.225496	0.012937	17.1906	1.295	7.7012	0	0	0	-1.478	-2.3975
RPL8	gi|15431306|ref|NP_150644.1|	3.76867	-0.035	-0.1563	0.565039	0.281125	2.12778	0.246	1.0345	0.008262	0.000501	-0.500106	-0.279	-0.6509	0.229225	0.384043	-0.728043	0.048	0.137	0.469832	0.402963	-1.5077	-1.477	-3.092	0.859889	0.618113	-0.467331	-0.58	-1.0671	0.69048	0.736039	-1.07757	-0.344	-0.8552	0	0	-1.00257	-0.36	-0.9067	0.931548	0.443986	22.9639	1.488	9.4221	0	0	0	-1.408	-2.5955
HSPB1	gi|4504517|ref|NP_001531.1|	-0.828167	-2.067	-3.441	0.303956	0	-1.35043	-1.243	-2.3803	1	0.557942	0	-1.108	-1.4311	0.22282	0	1.02077	0.687	2.2984	0.821699	0.155671	-1.97638	-1.02	-2.2316	0.999651	0.541266	0.19164	0.207	0.4594	0.956078	0.450223	10.0667	1.504	7.1596	0.014378	0.008631	11.1986	1.519	7.2114	0	0	-0.912374	-0.459	-1.2328	nan	nan	2.96017	0.472	1.7071
NOLC1	gi|148596949|ref|NP_004732.2|	-1.66022	-0.879	-3.3042	0.265908	0	-2.58396	-1.129	-3.0359	0.961002	0.616392	-1.16715	-0.503	-1.1512	0.188835	0	-0.865244	-1.483	-2.3944	0.632016	0	0	-2.255	-3.6794	0.307422	0.615802	-0.607532	-0.237	-0.5481	1	0.709708	-1.81082	-0.765	-1.8098	0.027439	0	-1.30519	-1.57	-2.5285	0.243219	0.576367	25.7113	1.302	9.2944	0	0	-1.19204	-1.531	-2.9003
HNRNPL	gi|52632383|ref|NP_001524.2|	-2.36953	-1.707	-4.2293	0.472697	0	-2.28681	-1.191	-2.9966	0.970041	0.614494	-1.1351	-0.643	-1.2653	0.199624	0	-1.44931	-0.614	-1.3336	0.427213	0	-3.23202	-0.717	-2.2936	0.992243	0.550855	-0.684227	-0.616	-1.0841	0.673289	0.735818	0.672863	0.408	1.5149	0.04445	0.029185	-1.53173	-0.909	-1.7989	0.83463	0.575748	7.66316	0.654	3.513	0	0	0	-1.801	-2.7746
RFC4	gi|31881687|ref|NP_853551.1|	-0.662221	-0.946	-2.4109	nan	nan	0	-1.571	-2.4003	1	0.560759	-0.332372	-0.314	-0.5452	0.256885	0.400591	-0.604444	-0.006	-0.0141	0.392891	0.404609	-0.879514	-1.596	-2.4025	0.98076	0.566033	0	-0.372	-0.5649	1	0.711073	-0.83112	-0.894	-1.3663	0.018534	0	-0.20613	-0.091	-0.1993	0.957943	0.224279	-0.494438	-0.389	-0.9745	0	0	23.2583	1.744	9.3651
MRPS34	gi|13027604|ref|NP_076425.1|	4.22935	0.06	0.2579	0.676319	0.237604	5.03189	0.626	2.6108	2e-06	0	1.07703	0.083	0.19	0.675015	0.386641	6.957	1.257	5.1386	0.098947	0.007994	-1.87877	-0.552	-1.4604	0.972157	0.35812	-0.099781	-0.126	-0.2349	1	0.663721	-0.906157	-0.644	-1.2078	0.016287	0	0	-1.01	-1.602	0.930711	0.562227	-0.794584	-0.494	-1.3009	nan	nan	-0.612554	-1.282	-2.0511
POLR1A	gi|103471997|ref|NP_056240.2|	-1.3537	-1.178	-3.0809	0.220315	0	-1.55377	-1.446	-2.7773	0.999403	0.600452	1.28244	0.122	0.3087	0.661618	0.368469	13.0227	1.669	8.4406	0.000496	3.4e-05	-1.83316	-0.237	-0.7577	0.938678	0.139819	-0.434664	-0.58	-0.9379	0.787771	0.73519	0.728797	0.461	1.466	0.044784	0.029341	-1.05552	-0.786	-1.4816	0.968154	0.549879	28.8589	1.722	10.9391	0	0	-0.66147	-1.401	-2.2959
IPO7	gi|5453998|ref|NP_006382.1|	3.96053	-0.108	-0.541	0.554398	0.314526	1.63578	0.145	0.6585	0.031271	0.002389	-0.474736	-0.197	-0.4845	0.279378	0.409053	-0.816642	-0.007	-0.018	0.391215	0.404586	-3.0857	-1.012	-2.5887	0.963989	0.586514	0.15222	0.066	0.1621	0.999914	0.567575	0.323953	0.292	1.0041	0.053221	0.030946	-0.982234	-0.216	-0.5928	0.867475	0.357304	30.0297	1.485	10.2112	0	0	0	-1.758	-2.7603
ILF2	gi|24234747|ref|NP_004506.2|	-1.62679	-1.675	-3.6075	0.348467	0	-1.57952	-1.157	-2.4778	1	0.570849	0.578851	0.139	0.3511	0.65107	0.36193	-0.975932	-0.202	-0.4866	nan	nan	-1.90396	-0.23	-0.7644	0.940527	0.141554	0	-0.559	-0.881	0.827931	0.733918	2.44803	0.713	2.6217	0.041756	0.025156	-1.07483	-0.761	-1.5093	0.960712	0.553025	16.7188	1.277	6.9472	0	0	0	-1.384	-2.2098
RPL6	gi|67189747|ref|NP_001019833.1|	1.1995	-0.397	-1.8999	0.246715	0.363711	0.721459	0.015	0.0669	0.173676	0.018052	-0.686326	-0.296	-0.7859	nan	nan	-1.49642	-0.349	-1.0328	0.350108	0	-1.11296	-2.231	-3.5057	0.438516	0.619919	0	-1.009	-1.5942	0.251377	0.713034	-1.12528	-0.172	-0.5498	nan	nan	-1.26801	-1.219	-2.3658	0.358862	0.580754	39.4016	1.637	13.4033	0	0	0	-1.836	-2.8302
RPS11	gi|4506681|ref|NP_001006.1|	0.17831	-0.61	-1.96	0.233815	0.359113	0.693655	0.003	0.0098	0.202813	0.021462	-0.092908	-0.369	-0.6744	0.223927	0.380195	1.63428	0.749	2.4105	0.837459	0.143506	-0.917032	-1.66	-2.58	0.964104	0.585679	0.685075	0.345	0.7781	0.968377	0.299588	-0.888117	-0.186	-0.4313	nan	nan	-0.908767	-0.644	-1.1705	1	0.501967	20.6328	1.516	8.3103	0	0	0	-1.287	-2.0232
CPVL	gi|83641876|ref|NP_061902.2|	3.35828	0.084	0.3382	0.675582	0.228546	-1.00991	-0.528	-1.2898	0.856477	0.300495	-0.713456	-0.518	-0.8219	nan	nan	-0.821926	-0.422	-0.7875	0.299466	0	0.992522	0.499	1.9898	0.000123	5e-06	-0.073635	0.047	0.088	0.992985	0.590688	5.18481	1.199	4.5737	0.028273	0.017078	-0.660411	-0.817	-1.2694	1	0.52003	-0.462122	-0.092	-0.2633	0	0	0	-1.106	-1.7553
TUBG1	gi|31543831|ref|NP_001061.2|	-1.25534	-0.999	-2.917	0.20115	0	-1.44596	-0.759	-1.945	0.940937	0.478853	0	-1.298	-1.6396	0.266157	0	-0.540578	0.139	0.3843	0.637076	0.389243	-2.13512	-0.635	-1.7179	0.949084	0.431733	-0.410075	-0.206	-0.3955	1	0.692143	-1.03461	-0.475	-0.9846	0.01387	0	-0.650973	-0.281	-0.6398	0.872055	0.371368	36.5541	1.924	12.2961	0	0	0	-1.387	-2.2421
RPL21	gi|18104948|ref|NP_000973.2|	4.26027	-0.042	-0.191	0.556852	0.284364	-0.154618	-0.177	-0.6316	0.81755	0.108497	-0.902176	-0.628	-1.1675	0.190354	0	-0.855475	-0.048	-0.123	0.352379	0.402855	0	-1.913	-3.0453	0.883264	0.616482	1.12047	0.26	0.6196	0.961089	0.375903	-0.367418	0.022	0.0603	0.026187	0.032917	-1.05436	-0.904	-1.6818	0.89981	0.568635	27.3705	1.55	9.7915	0	0	0	-1.537	-2.4456
MRPS17	gi|7705425|ref|NP_057053.1|	-0.796467	-1.059	-2.7126	0	0	0.169287	-0.042	-0.1362	0.309036	0.032078	-0.586525	-0.624	-0.9567	0	0	11.0316	1.628	7.5919	0.002254	0.000173	8.03177	1.125	5.7288	0	0	-0.23478	-0.015	-0.0267	0.963261	0.618952	-0.483114	-0.062	-0.146	0.019218	0.032182	-0.774104	-0.55	-1.016	0.972929	0.470104	-1.11739	-0.894	-1.9312	0	0	0	-1.194	-1.8736
SEC24C	gi|38373671|ref|NP_940999.1|	-1.41822	-1.589	-3.2095	0.244685	0	-0.804835	-1.672	-2.6386	1	0.588323	-0.72119	-1.226	-1.4316	0.222914	0	-0.845777	-0.571	-1.045	0.353225	0	12.3754	1.294	7.2063	0	0	-0.343251	-0.116	-0.2124	0.998265	0.659022	0.405634	0.389	1.1826	0.049082	0.030293	0.540643	0.232	0.6459	0.444478	0.030107	27.1128	1.71	10.55	0	0	0	-1.314	-2.0866
G3BP2	gi|45359846|ref|NP_987100.1|	-1.21818	-1.181	-2.9663	0.204569	0	-0.788465	-1.648	-2.6504	1	0.589467	0	-1.226	-1.4914	0.234687	0	-0.701878	-0.098	-0.2332	0.322054	0.3991	1.07252	0.443	1.7228	0.000506	2.2e-05	0	-0.459	-0.736	0.920508	0.727157	-0.672443	-0.172	-0.4038	nan	nan	2.58721	0.69	2.2524	0.000613	1.9e-05	15.7002	1.313	6.8015	0	0	0	-1.282	-2.0031
DNAJA3	gi|205360838|ref|NP_005138.3|	-2.32742	-2.204	-4.8519	0.813749	0	-1.03214	-2.272	-3.6854	0.448145	0.627687	-1.06214	-1.852	-2.3079	0.440764	0	45.4443	2.168	18.1696	0	0	0	-2.308	-3.6526	0.325542	0.616527	0	-1.081	-1.7449	0.169939	0.702287	-1.90431	-0.815	-1.9715	0.031049	0	-1.757	-0.652	-1.7321	0.873169	0.572021	-2.55437	-1.269	-3.3156	0	0	0	-1.92	-3.1282
RPS13	gi|4506685|ref|NP_001008.1|	2.56532	-0.163	-0.589	0.562993	0.318526	-0.141571	-0.246	-0.6722	0.81595	0.11777	0.026729	-0.351	-0.6337	0.233251	0.386827	2.37017	0.79	2.5027	0.845706	0.133844	0	-1.652	-2.4781	0.965379	0.575038	-0.379525	-0.426	-0.663	0.95944	0.721422	-0.664188	-0.957	-1.4424	0.019854	0	0	-0.962	-1.4943	0.964837	0.551345	20.6917	1.534	8.1347	0	0	0	-1.26	-1.9046
DCAF7	gi|108936958|ref|NP_005819.3|	-1.29169	-2.009	-3.8428	0.402503	0	-1.64298	-1.03	-2.348	1	0.553209	-0.929955	-0.896	-1.4674	0.229815	0	7.61268	1.258	5.8066	0.028325	0.003193	72.8944	2.857	20.2442	0	0	-0.00327	-0.027	-0.0574	0.951564	0.624789	-0.901953	-0.185	-0.4499	nan	nan	-0.980492	-0.575	-1.2006	1	0.50774	-1.24975	-1.771	-2.8644	0	0	-0.889912	-1.138	-2.1541
DNAJC9	gi|27597059|ref|NP_056005.1|	2.91269	-0.133	-0.5521	0.556395	0.315449	0.180157	-0.126	-0.4282	0.602286	0.068297	1.38132	0.093	0.2289	0.680559	0.380744	-0.690227	-1.074	-1.6646	0.519171	0	24.495	1.727	11.6849	0	0	0	-0.606	-0.9308	0.792862	0.735066	-0.723627	-1.144	-1.7581	0.026465	0	-0.708626	-1.172	-1.7979	0.835217	0.575698	-0.044014	-0.162	-0.5255	0	0	0	-1.456	-2.2179
ABCD3	gi|4506341|ref|NP_002849.1|	-0.071909	-0.573	-1.8463	0.259507	0.367426	-1.13211	-0.724	-1.7593	0.920506	0.435908	0	-1.075	-1.422	0.221132	0	2.06024	0.774	2.5963	0.849565	0.124394	-1.66484	-1.216	-2.3538	0.987505	0.559561	-0.360741	-0.315	-0.527	1	0.707839	-0.544622	-0.057	-0.1349	0.019517	0.032238	-0.630403	-0.868	-1.4724	0.970454	0.548793	0.89467	0.07	0.2282	0	0	0	-1.146	-1.8968
DDOST	gi|20070197|ref|NP_005207.2|	-0.818331	-1.03	-2.6913	0	0	1.73107	0.19	0.6283	0.034489	0.002653	0	-1.076	-1.3164	0.204591	0	-0.435311	0.055	0.1301	0.465782	0.40315	-1.15267	-0.244	-0.6959	0.922636	0.12442	7.84032	1.473	5.1523	0	0	17.6294	1.953	9.6074	0.010862	0.002409	-0.589325	-0.855	-1.3519	0.995935	0.533	3.93951	0.593	2.3044	0	0	0	-1.153	-1.8161
gi|323276700|ref|NP_001191020.1|	gi|323276700|ref|NP_001191020.1|	-1.49362	-1.29	-3.3287	0.271951	0	-0.072827	-0.098	-0.3359	0.508217	0.054796	0.782319	0.159	0.4117	0.635465	0.352587	0.07739	0.351	1.0725	0.963511	0.310189	0	-1.739	-2.7654	0.959475	0.60115	0.521344	0.431	1.1163	0.787477	0.147749	-0.189811	0.186	0.5467	0.04816	0.032597	-0.372651	0.029	0.0795	0.942057	0.134472	4.51288	0.527	2.3396	0	0	-0.828502	-1.022	-1.9129
MRPL4	gi|22547138|ref|NP_666499.1|	2.89672	-0.055	-0.1964	0.555621	0.284861	3.62312	0.519	1.928	0.00012	5e-06	-0.03377	-0.117	-0.221	0.434407	0.426713	6.03749	1.333	5.0086	0.124121	0.009497	-0.813158	-1.384	-2.2309	0.99972	0.541153	0	-0.17	-0.2768	1	0.672041	-0.698409	-0.368	-0.6747	0	0	-0.143865	-0.13	-0.2757	0.93875	0.250972	-0.760584	-0.543	-1.2377	nan	nan	-0.555261	-0.687	-1.2595
PES1	gi|7657455|ref|NP_055118.1|	5.87603	0.173	0.7622	0.624173	0.182055	5.57672	0.645	2.8429	0	0	5.2906	0.824	2.7227	0.165888	0.028186	2.11802	0.729	2.4808	0.845157	0.13611	0.097448	0.261	0.9792	0.012238	0.000724	0	-0.456	-0.7419	0.917103	0.727547	-0.908304	-0.979	-1.5738	0.02221	0	-0.6702	-1.007	-1.6358	0.918104	0.565101	-1.28532	-0.816	-1.8504	0	0	0	-1.288	-2.0549
PDCD2L	gi|14150141|ref|NP_115722.1|	26.2014	1.425	7.5238	0.000442	4.8e-05	4.24326	0.646	2.4917	4e-06	0	9.44238	1.363	4.8805	0.003036	0.000291	-0.625709	-0.238	-0.4461	nan	nan	-0.810208	-1.325	-2.1105	1	0.519902	0	-0.111	-0.1777	0.986851	0.651489	-0.692509	-0.659	-1.0504	0.01451	0	-0.562303	-0.663	-1.0381	0.979227	0.475046	-0.259067	-0.303	-0.754	0	0	0	-0.957	-1.531
CNP	gi|94721261|ref|NP_149124.3|	0.482247	-0.608	-1.8111	0.268681	0.369641	-0.819636	-0.544	-1.2891	0.856337	0.300273	-0.335747	-0.401	-0.6735	0.224126	0.380343	7.28101	1.529	6.184	0.016443	0.001849	-0.782414	-1.354	-2.2383	0.998965	0.542346	-0.067595	0.201	0.3989	0.957795	0.475955	-0.549917	-0.065	-0.1442	0.019266	0.032191	0	-0.693	-1.1539	1	0.498687	1.55591	0.176	0.5792	0	0	0	-0.967	-1.6016
LMNA	gi|5031875|ref|NP_005563.1|	1.65877	-0.365	-1.0668	0.590206	0.357976	0	-1.397	-2.0512	0.974285	0.501531	-0.468961	-0.995	-1.1354	0	0	0	-0.646	-0.9427	0.328591	0	-0.75209	-1.389	-2.0736	0.999494	0.512804	0	-0.184	-0.27	1	0.670731	0	-0.722	-1.0489	0.014495	0	-0.546271	-0.723	-1.0635	0.98557	0.480562	16.8869	1.524	7.1902	0	0	0.444337	-0.027	-0.064
MOGS	gi|149999606|ref|NP_006293.2|	-1.11711	-1.482	-3.0179	0.210071	0	0.194444	-0.074	-0.2182	0.38604	0.040225	-0.578978	-0.62	-0.9583	0	0	8.02782	1.459	6.1125	0.017914	0.002055	0	-1.571	-2.4359	0.974682	0.570169	2.11899	0.744	1.931	0.102454	0.011063	1.85583	0.686	2.1049	0.044546	0.02716	-0.615585	-0.888	-1.3765	0.991544	0.536483	2.96427	0.382	1.3473	0	0	0	-1.195	-1.8577
RPL10A	gi|15431288|ref|NP_009035.3|	-2.06059	-1.767	-3.9215	0.415474	0	-1.94906	-0.924	-2.4483	1	0.567164	-0.919107	-1.616	-2.0171	0.350479	0	-1.29514	-0.51	-1.1626	0.383453	0	0	-2.06	-3.2592	0.686116	0.621325	0	-0.839	-1.3285	0.443883	0.727261	-1.35923	-0.771	-1.5826	0.022388	0	-0.804282	-1.393	-2.1828	0.520599	0.583578	108.17	2.864	22.4965	0	0	0	-1.685	-2.6712
RRP1B	gi|57863269|ref|NP_055871.1|	-1.38806	-1.603	-3.3758	0.284442	0	3.49949	0.399	1.6677	0.000468	2.3e-05	-0.726614	-0.729	-1.2561	0.198739	0	3.84428	0.959	3.5934	0.453878	0.050802	-0.912703	-1.686	-2.8638	0.959474	0.607638	-0.328172	-0.132	-0.258	1	0.66838	-0.940783	-0.404	-0.8605	0.012799	0	0	-1.012	-1.7222	0.878727	0.571396	29.2421	1.743	10.6842	0	0	0	-1.309	-2.2386
RPP40	gi|55743132|ref|NP_006629.2|	-1.00782	-1.556	-2.931	0.202116	0	1.65571	0.184	0.5765	0.040701	0.003185	0.574882	0.137	0.2849	0.667396	0.372136	8.39896	1.535	6.1286	0.017519	0.002007	-0.382056	0.064	0.1933	0.174576	0.012741	0	-0.194	-0.317	1	0.679449	-0.619875	-0.385	-0.7263	0	0	-0.557828	-0.744	-1.2215	1	0.51161	0.095802	-0.213	-0.5658	0	0	0	-1.03	-1.6578
HNRNPA3	gi|34740329|ref|NP_919223.1|	0	-2.117	-3.045	0.214361	0	0	-1.612	-2.3909	1	0.559446	0	-1.204	-1.3758	0.212922	0	0	-0.874	-1.267	0.410096	0	-1.52904	-1.03	-2.0889	1	0.515749	0	-0.421	-0.6144	0.981705	0.716636	-0.5325	-0.136	-0.3104	nan	nan	-0.785323	-0.608	-1.0979	0.992612	0.48774	8.70246	0.956	4.5852	0	0	-0.615605	-0.64	-1.3203
KRT77	gi|194018511|ref|NP_778253.2|	0	-1.495	-2.4718	nan	nan	16.5519	1.611	7.3413	0	0	0	-0.579	-0.7343	0.211365	0.370221	0	-0.251	-0.4053	0.291894	0.390755	0	-1.03	-1.6517	0.946344	0.414142	0	0.195	0.3241	0.981238	0.507017	0	-0.325	-0.5375	nan	nan	0	-0.337	-0.5548	0.878816	0.345689	0	-0.968	-1.5819	0	0	18.9371	1.871	8.6849
RPS15A	gi|71772415|ref|NP_001025180.1|	-1.1452	-1.126	-3.0673	0.218021	0	-1.44952	-1.134	-2.3711	1	0.556617	-0.808164	-0.809	-1.2389	0.197093	0	-0.885065	-0.648	-1.2366	0.402174	0	0	-1.758	-2.6776	0.961278	0.594395	-0.422319	-0.538	-0.8381	0.857023	0.732492	0	-1.075	-1.669	0.024312	0	-0.97733	-0.741	-1.3513	0.996032	0.532913	33.853	1.827	11.8741	0	0	0	-1.371	-2.1159
NXF1	gi|15487670|ref|NP_006353.2|	-0.918351	-1.241	-2.5532	0	0	0	-1.337	-2.0477	0.973394	0.500818	-0.504691	-0.857	-1.0331	0	0	8.16934	1.456	5.6865	0.034634	0.00378	18.1487	1.748	9.2568	0	0	2.73206	0.857	2.1397	0.044398	0.004123	4.05571	0.996	3.3289	0.045071	0.022142	0	-0.673	-1.0337	0.978031	0.474072	-0.855432	-0.697	-1.4685	0	0	0	-0.966	-1.4756
MRPL44	gi|12597661|ref|NP_075066.1|	2.24839	-0.105	-0.3522	0.545051	0.298627	0.97316	0.002	0.0069	0.20458	0.021634	1.42732	0.367	0.8701	0.707761	0.27441	7.99457	1.503	5.6649	0.035955	0.003896	-1.1302	-0.412	-1.0435	0.996262	0.223065	0	-0.172	-0.2667	1	0.670089	0	-0.701	-1.0999	0.015031	0	0	-0.712	-1.0946	0.992014	0.487067	-0.382826	-0.355	-0.8867	0	0	0	-1.022	-1.5872
gi|358356404|ref|NP_001240312.1|	gi|358356404|ref|NP_001240312.1|	-0.784523	-1.055	-2.8285	0.19514	0	-0.689979	-0.415	-1.2431	0.850883	0.285722	-0.67291	-1.236	-1.5194	0.240647	0	-0.794896	-0.586	-1.0521	0.355043	0	0	-1.685	-2.5684	0.964207	0.584547	0	-0.486	-0.7279	0.925124	0.726604	-0.861696	-0.657	-1.2172	0.016405	0	0	-1.018	-1.5272	0.955505	0.554959	19.1723	1.44	8.1354	0	0	0	-1.316	-1.9761
UTRN	gi|110611228|ref|NP_009055.2|	-0.879729	-1.305	-2.7915	0.192671	0	-0.878327	-1.393	-2.2608	1	0.539349	-0.519255	-0.935	-1.2108	0.194424	0	9.58526	1.617	6.3573	0.013904	0.001423	16.9871	1.667	8.457	0	0	0.294457	0.405	0.8586	0.983698	0.262145	-0.643331	-0.364	-0.6779	0	0	0	-0.739	-1.1885	1	0.505447	1.52065	0.162	0.4948	0	0	0	-1.022	-1.6389
HNRNPC	gi|117190254|ref|NP_001070911.1|	0	-2.397	-3.791	0.394502	0	0	-1.898	-2.9567	0.979988	0.612396	0	-1.477	-1.8054	0.303583	0	-1.05717	-0.547	-1.1167	0.371135	0	-2.32587	-0.94	-2.3897	0.982779	0.564382	0	-0.707	-1.1097	0.647595	0.735364	-1.15737	-0.873	-1.6141	0.023052	0	0	-1.245	-1.9818	0.715881	0.582326	1.42915	0.16	0.6187	0	0	-0.68042	-1.538	-2.4599
PWP1	gi|5902034|ref|NP_008993.1|	0.269668	-0.63	-2.2098	0.202689	0.337939	-1.28766	-0.903	-2.0517	0.974411	0.501633	-0.704954	-1.326	-1.5923	0.255681	0	-0.82413	-0.647	-1.1943	0.391643	0	0.236435	0.239	0.955	0.013413	0.000806	0	-0.533	-0.8003	0.881578	0.730855	0	-1.075	-1.633	0.02347	0	0	-1.106	-1.6837	0.89903	0.568772	34.7955	1.889	11.9515	0	0	0	-1.376	-2.0905
XRCC1	gi|190684675|ref|NP_006288.2|	1.0944	-0.476	-1.7539	0.285131	0.372815	0	-1.866	-2.989	0.971886	0.614108	0	-1.41	-1.7479	0.292557	0	0	-1.099	-1.7913	0.561212	0	-0.959385	-1.864	-3.0279	0.892051	0.615817	0	-0.656	-1.0396	0.713281	0.7361	-0.990863	-0.829	-1.5282	0.021331	0	-0.960861	-0.84	-1.5692	0.942151	0.559198	71.0586	2.567	18.2229	0	0	-0.847715	-1.131	-2.1448
C3orf17	gi|68299770|ref|NP_056227.2|	-0.74437	-1.71	-2.7638	0.190839	0	1.26893	0.079	0.2285	0.113672	0.010752	0.444736	0.074	0.1369	0.666414	0.394382	9.4129	1.707	6.7179	0.010664	0.0008	-1.02186	-0.629	-1.2949	0.997886	0.30511	0	-0.001	-0.001	0.97187	0.613484	-0.485739	-0.178	-0.3365	nan	nan	-0.458918	-0.543	-0.8847	0.921268	0.438451	-0.702424	-0.816	-1.5432	0	0	-0.402345	-0.844	-1.3831
RPP30	gi|157151755|ref|NP_001098016.1|	0.556971	-0.576	-1.8925	0.248403	0.364247	-0.850033	-0.664	-1.6233	0.88831	0.399615	0	-1.197	-1.4828	0.232918	0	28.2579	2.259	12.6003	0	0	-1.53864	-0.299	-0.9051	0.975997	0.18068	0	-0.418	-0.642	0.969445	0.719451	0	-0.964	-1.4898	0.020645	0	0	-0.964	-1.4691	0.971257	0.548398	0.066132	-0.23	-0.6879	0	0	0	-1.269	-1.9733
RRP15	gi|126362983|ref|NP_057136.2|	2.85736	-0.111	-0.3884	0.54574	0.301735	1.97438	0.224	0.7296	0.024665	0.001786	-0.509593	-0.884	-1.1198	0	0	-0.440007	-0.025	-0.052	0.377368	0.404247	10.6366	1.355	6.5836	0	0	0	-0.13	-0.2068	0.996554	0.657829	0	-0.663	-1.0566	0.014573	0	-0.531272	-0.676	-1.077	0.988547	0.483421	-0.590684	-0.517	-1.1544	nan	nan	0	-0.968	-1.5451
GLTSCR2	gi|239787829|ref|NP_056525.2|	-1.22772	-1.077	-2.7783	0.191797	0	5.35801	0.631	2.6792	1e-06	0	20.5627	1.607	6.8714	2.1e-05	1e-06	-0.088715	0.166	0.437	0.674207	0.384797	-1.86207	-1.394	-2.4469	0.972429	0.571476	0	-0.522	-0.7867	0.89013	0.730172	0	-1.041	-1.563	0.021995	0	0	-1.062	-1.5805	0.938305	0.560269	1.93829	0.322	1.2001	0	0	0	-1.358	-2.042
gi|372266127|ref|NP_001243193.1|	gi|372266127|ref|NP_001243193.1|	-0.497209	-1.023	-2.2941	nan	nan	0.171735	-0.169	-0.4407	0.615776	0.070337	0	-0.906	-1.0761	0	0	14.9938	2.039	9.5562	3.9e-05	3e-06	-0.063919	0.072	0.2134	0.165027	0.01195	-0.221942	-0.109	-0.1651	0.98223	0.648676	0	-0.642	-0.9757	0.013787	0	-0.491605	-0.654	-0.9654	0.955841	0.458333	1.05714	0.137	0.4204	0	0	0	-0.941	-1.4603
TRMT2A	gi|51173878|ref|NP_073564.3|	-1.52404	-2.045	-3.8268	0.399989	0	-1.49633	-0.918	-2.1981	0.998235	0.528917	-0.921923	-0.937	-1.4094	0.218834	0	55.6378	2.699	19.3764	0	0	-2.06283	-1.307	-2.5692	0.964201	0.584626	0	-0.674	-1.0189	0.728602	0.736027	-0.744901	-1.206	-1.8234	0.027707	0	0	-1.217	-1.8121	0.826848	0.576389	0	-1.828	-2.7406	0	0	0	-1.533	-2.3517
LLGL1	gi|62912476|ref|NP_004131.3|	0	-1.8	-2.9203	0.201377	0	-0.62593	-1.294	-2.0742	0.979775	0.506153	-0.452831	-0.849	-1.1492	0.188649	0	10.4709	1.769	7.5335	0.002525	0.000192	-0.385517	-0.037	-0.1076	0.395032	0.030924	0	-0.098	-0.1584	0.979672	0.647164	-0.554766	-0.636	-1.0286	0.014292	0	-0.524764	-0.3	-0.5736	0.873352	0.351499	1.50754	0.136	0.394	0	0	0	-0.934	-1.5218
NVL	gi|45643123|ref|NP_002524.2|	-1.18138	-1.044	-3.1331	0.229587	0	0.805561	-0.033	-0.1251	0.299634	0.031111	-0.82621	-0.596	-1.1198	0	0	-1.04341	-0.336	-0.7598	0.296212	0	0.537283	0.298	1.307	0.003294	0.00017	0	-0.655	-1.0349	0.716763	0.736087	0	-1.176	-1.8609	0.028479	0	0	-1.198	-1.8947	0.777574	0.579786	61.0753	2.272	16.3285	0	0	0	-1.501	-2.3856
BRIX1	gi|55770900|ref|NP_060791.3|	-2.19151	-2.082	-4.4235	0.546943	0	-1.80032	-0.691	-2.2375	1	0.535393	-0.958383	-1.698	-2.21	0.404166	0	0	-1.401	-2.2809	0.632556	0	-2.88671	-1.218	-3.1788	0.768511	0.620248	0	-0.972	-1.5812	0.259567	0.713958	0	-1.488	-2.4027	0.037829	0	0	-1.501	-2.4302	0.309791	0.579159	55.3961	1.94	15.2876	0	0	0	-1.799	-2.9748
BCLAF1	gi|7661958|ref|NP_055554.1|	-1.38712	-3.782	-6.1777	0.521186	0	0	-3.269	-5.4058	0.000956	0.590184	0	-2.841	-3.4217	0.372025	0	-1.22441	-2.526	-4.2085	0.638007	0	115.05	1.799	26.3999	0	0	-1.48419	-1.751	-3.2597	0.000298	0.634323	0	-2.606	-4.2871	0.114294	0	0	-2.619	-4.2923	0.000193	0.527718	-2.2702	-3.233	-5.3995	0	0	0	-2.92	-4.7546
RPL37A	gi|4506643|ref|NP_000989.1|	-0.680318	-1.387	-2.4007	nan	nan	-0.581159	-1.219	-1.8332	0.927573	0.453924	0	-0.756	-0.9198	nan	nan	0.127348	0.314	0.6983	0.805319	0.357667	-0.696566	-1.229	-1.8438	0.963515	0.463142	0	-0.005	-0.0071	0.969926	0.614829	-0.465224	-0.55	-0.8267	0	0	0	-0.578	-0.8757	0.920161	0.436268	25.3181	1.944	10.0456	0	0	0	-0.848	-1.2722
PIP5K1A	gi|4505815|ref|NP_003548.1|	-0.555534	-1.644	-2.6627	0	0	0	-1.142	-1.8264	0.92724	0.452328	-0.32951	-0.699	-0.8956	nan	nan	9.37697	1.736	6.9743	0.007758	0.000518	3.08788	0.602	2.0169	0.000105	4e-06	0	0.066	0.1034	0.995231	0.586173	0	-0.476	-0.7644	0	0	0	-0.483	-0.7736	0.910885	0.40999	-0.289851	-0.52	-1.0895	nan	nan	0	-0.787	-1.2966
ERLIN2	gi|6005721|ref|NP_009106.1|	-1.21146	-1.221	-3.1428	0.231397	0	0	-1.659	-2.7133	1	0.595203	-0.694954	-1.215	-1.5827	0.253664	0	-0.697397	-0.11	-0.2665	0.314382	0.39767	-1.76262	-1.093	-2.2755	0.994126	0.548131	0	-0.44	-0.7288	0.924615	0.726666	0	-0.982	-1.5868	0.022474	0	-0.654846	-0.992	-1.6549	0.910654	0.566619	-0.106618	-0.163	-0.5155	0	0	-0.006123	-0.201	-0.5621
ATF7IP	gi|38261962|ref|NP_060649.3|	421.965	3.315	32.5338	0	0	18.2641	0.637	5.1263	0	0	-3.13637	-1.294	-3.0369	0.50435	0	-1.12781	-2.277	-3.6192	0.688202	0	-3.08372	-2.726	-5.1746	0.002559	0.572357	-1.29099	-1.494	-2.7602	0.003994	0.648689	0	-2.342	-3.7348	0.079106	0	-2.73643	-1.78	-3.6804	0.003868	0.537174	0	-2.979	-4.7119	0	0	0	-2.656	-4.2159
WDR36	gi|21281677|ref|NP_644810.1|	-1.09215	-1.771	-3.2744	0.258932	0	-1.14414	-0.648	-1.5994	0.880229	0.392936	0	-1.129	-1.3555	0.209492	0	-0.766722	-0.51	-0.9759	0.33623	0	1.08272	0.375	1.5463	0.001164	5.5e-05	0	-0.392	-0.5903	0.991545	0.713968	-0.64781	-0.926	-1.4122	0.019308	0	0	-0.93	-1.4168	0.982658	0.541809	28.2772	1.713	10.5793	0	0	0	-1.238	-1.8673
DDX18	gi|38327634|ref|NP_006764.3|	0	-2.068	-3.0525	0.215578	0	-0.986991	-1.567	-2.3754	1	0.557238	0	-1.154	-1.3768	0.213094	0	-0.185839	0.169	0.4107	0.655084	0.387073	1.34791	0.408	1.5322	0.00124	5.8e-05	0	-0.361	-0.541	1	0.709099	-0.751996	-0.56	-1.0145	0.014154	0	0	-0.913	-1.3698	0.992819	0.535552	26.6957	1.748	9.8456	0	0	0	-1.197	-1.7756
EBNA1BP2	gi|237649012|ref|NP_001153408.1|	-0.85574	-1.55	-2.7638	0.190839	0	5.05416	0.63	2.4388	6e-06	0	0.194155	-0.105	-0.1845	0.46917	0.42606	0	-0.653	-0.9826	0.337811	0	0.050204	0.109	0.3357	0.115777	0.008085	0	-0.198	-0.2915	1	0.674818	0	-0.743	-1.0964	0.014993	0	0	-0.743	-1.1092	0.994532	0.490021	14.8736	1.388	6.5358	0	0	0	-1.044	-1.5453
TBL3	gi|19913369|ref|NP_006444.2|	0	-2.102	-3.4586	0.309739	0	-0.731219	-0.474	-1.3072	0.859808	0.305998	-0.594016	-0.653	-1.0624	0	0	-0.029674	0.281	0.8095	0.84871	0.344398	0.891079	0.339	1.3311	0.002976	0.000153	0	-0.385	-0.6303	0.974768	0.718289	0	-0.927	-1.4835	0.020537	0	0	-0.928	-1.492	0.96545	0.551082	22.768	1.57	9.4791	0	0	0	-1.23	-2.0138
MAP7D1	gi|78042577|ref|NP_060537.3|	-0.605248	-1.784	-2.5596	0	0	0.386446	-0.274	-0.6735	0.815947	0.118075	-0.115016	-0.34	-0.4875	0.27817	0.408663	7.70662	1.502	5.5973	0.040585	0.004281	-0.669505	-0.287	-0.6985	0.923266	0.125046	0	-0.089	-0.1257	0.966194	0.639647	0	-0.615	-0.8845	0.012994	0	0	-0.631	-0.9069	0.931639	0.444036	-0.654214	-0.611	-1.2183	nan	nan	0	-0.914	-1.3137
MYO5A	gi|215982791|ref|NP_000250.3|	-2.10272	-1.892	-4.2759	0.486962	0	-2.19198	-0.946	-2.6569	1	0.590087	-0.034465	-0.142	-0.3559	0.343747	0.422079	9.90756	1.203	6.7821	0.009993	0.000718	-2.77445	-1.412	-3.127	0.82344	0.619111	0	-0.996	-1.5039	0.310126	0.718435	0	-1.53	-2.2699	0.035644	0	0	-1.557	-2.3489	0.372587	0.58114	-2.01883	-1.354	-2.9213	0	0	0	-1.833	-2.7663
FMR1	gi|297374777|ref|NP_001172004.1|	-0.191569	-0.73	-2.6138	0	0	-1.72536	-1.161	-2.7208	1	0.595848	0	-1.454	-1.8598	0.315018	0	-0.999209	-0.82	-1.5532	0.485249	0	43.6029	2.058	15.259	0	0	0	-0.719	-1.1622	0.595832	0.73403	0	-1.234	-1.9856	0.031414	0	0	-1.259	-2.0828	0.614337	0.583573	-1.65086	-0.932	-2.2735	0	0	0	-1.557	-2.4961
TFB1M	gi|156415992|ref|NP_057104.2|	-0.699128	-1.983	-3.1014	0.223865	0	-0.270714	-0.345	-0.8903	0.840233	0.17581	0	-1.036	-1.3171	0.20466	0	2.89175	0.927	3.0664	0.656762	0.083359	12.673	1.327	6.6564	0	0	0	-0.278	-0.4325	1	0.697272	-0.677527	-0.805	-1.2714	0.017119	0	0	-0.81	-1.3037	1	0.525662	7.0704	0.843	3.5341	0	0	0	-1.133	-1.803
WDR76	gi|269847398|ref|NP_079184.2|	-2.9539	-5.949	-11.273	0.004503	0	-4.83268	-4.672	-12.6949	0	0.547368	-1.52247	-5.314	-6.6337	0.004646	0	-4.31812	-3.33	-12.1974	5e-06	0	0	-5.772	-9.4821	0	0.547885	0	-4.554	-7.502	0	0.603102	0	-5.076	-8.2104	0.090448	0	0	-5.089	-8.3898	0	0.508171	0	-5.709	-9.3665	0	0	0	-5.38	-8.7995
HERC2	gi|126032348|ref|NP_004658.3|	0	-2.957	-4.7583	0.764981	0	0	-2.437	-3.8529	0.283672	0.625268	0	-1.99	-2.4829	0.49925	0	0	-1.691	-2.6336	0.632711	0	0	-2.461	-3.8166	0.229351	0.611599	0	-1.23	-1.9376	0.097931	0.689594	0	-1.783	-2.8178	0.048233	0	0	-1.778	-2.8464	0.093866	0.564998	-1.21198	-0.31	-1.3205	0	0	3.32392	0.205	0.9589
CHTF18	gi|27501458|ref|NP_071375.1|	0	-2.158	-3.2507	0.253655	0	0	-1.65	-2.5239	1	0.576226	0	-1.184	-1.4317	0.222933	0	-0.029674	0.237	0.6388	0.78061	0.364409	0	-1.676	-2.563	0.964234	0.584013	-0.350936	-0.458	-0.6919	0.944768	0.723897	-0.635599	-0.979	-1.4923	0.020688	0	0	-0.996	-1.5127	0.959746	0.553398	-1.13321	-1.283	-2.2685	0	0	10.2591	1.017	4.6666
PWP2	gi|48762926|ref|NP_005040.2|	-0.699128	-1.964	-3.2092	0.244622	0	-0.270714	-0.357	-0.9588	0.848521	0.196424	0	-1.032	-1.3382	0.206742	0	0	-0.709	-1.1267	0.373752	0	4.45459	0.736	2.9739	1e-06	0	0	-0.254	-0.4069	1	0.693783	0	-0.773	-1.2047	0.016248	0	0	-0.794	-1.2515	1	0.516958	15.2669	1.323	6.3224	0	0	0	-1.09	-1.7235
FXR1	gi|61835148|ref|NP_005078.2|	-1.43078	-2.284	-4.127	0.451857	0	0	-2.117	-3.3863	0.774482	0.626999	0	-1.695	-2.122	0.378395	0	0	-1.377	-2.2238	0.633013	0	69.0346	2.407	19.1036	0	0	0	-0.922	-1.4651	0.337098	0.720388	0	-1.444	-2.3008	0.03608	0	0	-1.474	-2.3152	0.401011	0.58186	-0.640947	-0.332	-1.1754	nan	nan	0	-1.757	-2.7461
NUMB	gi|20070356|ref|NP_003735.3|	0.1021	-0.924	-2.1667	0.207167	0.341658	0.561528	-0.253	-0.6405	0.816928	0.110488	0	-0.773	-1.0174	0	0	12.5437	1.922	8.017	0.001078	7.8e-05	13.4972	1.513	7.1021	0	0	0	-0.011	-0.018	0.966298	0.617159	0	-0.528	-0.8463	0	0	0	-0.549	-0.9005	0.928714	0.442434	-0.559264	-1.165	-1.9132	0	0	0	-0.853	-1.3952
PPP2R5C	gi|240849353|ref|NP_001155197.1|	14.7917	0.788	3.8433	0.100731	0.011702	27.8657	1.796	10.9295	0	0	6.51347	0.999	3.2651	0.115243	0.011059	-0.577688	-0.751	-1.2222	0.398527	0	-1.48044	-0.574	-1.4049	0.982737	0.340766	0	-0.286	-0.4704	1	0.701946	-0.611088	-0.826	-1.3316	0.01799	0	0	-0.847	-1.3819	0.990474	0.537224	-0.976763	-1.476	-2.4041	0	0	0	-1.141	-1.8475
LARP1	gi|39725634|ref|NP_056130.2|	-0.821936	-2.292	-3.7019	0.37461	0	0	-1.8	-2.8977	0.995498	0.608934	0	-1.371	-1.6562	0.270066	0	-0.788489	-0.241	-0.5585	0	0	-1.38895	-1.473	-2.8184	0.959024	0.604776	0	-0.594	-0.956	0.774707	0.735465	0	-1.118	-1.7774	0.02682	0	0	-1.128	-1.8063	0.830272	0.576111	1.97173	0.219	0.8825	0	0	0	-1.425	-2.2429
MAP7D3	gi|147903302|ref|NP_078873.2|	27.8799	1.3	7.4021	0.000492	5.9e-05	10.8233	1.03	5.089	0	0	1.22078	0.238	0.5711	0.626931	0.327393	3.37739	1.001	3.6979	0.469435	0.045654	0	-1.526	-2.5201	0.96395	0.579609	0	-0.293	-0.4879	1	0.703906	0	-0.809	-1.3309	0.017979	0	0	-0.841	-1.3859	0.989657	0.537768	0	-1.455	-2.3962	0	0	0	-1.137	-1.8708
BMI1	gi|27883842|ref|NP_005171.4|	-0.960187	-1.334	-2.8939	0.199566	0	-0.972368	-0.847	-1.8341	0.927612	0.454134	0	-0.953	-1.2784	0.200888	0	18.7622	1.994	9.8476	2.1e-05	2e-06	34.438	2.217	13.1112	0	0	0	-0.213	-0.3646	1	0.687436	0	-0.725	-1.2163	0.016393	0	0	-0.755	-1.2762	1	0.521173	0	-1.367	-2.3216	0	0	0	-1.038	-1.7553
BCOR	gi|183396783|ref|NP_001116855.1|	-1.11857	-1.454	-3.0772	0.219686	0	-0.55025	-0.428	-1.1458	0.850841	0.254759	0	-1.081	-1.3646	0.211017	0	32.1939	2.439	14.5493	0	0	20.7144	1.678	9.7416	0	0	0	-0.335	-0.5293	1	0.708051	-0.609746	-0.861	-1.3393	0.018108	0	0	-0.887	-1.3756	0.991719	0.536359	-0.97408	-1.49	-2.363	0	0	0	-1.173	-1.8644
gi|348041302|ref|NP_477352.3|	gi|348041302|ref|NP_477352.3|	0	-1.878	-3.1765	0.23792	0	0	-1.368	-2.3118	1	0.547643	0	-0.947	-1.1903	0.192491	0	24.0523	2.315	12.7564	0	0	23.552	1.871	10.2885	0	0	0	-0.174	-0.294	1	0.675282	-0.531308	-0.694	-1.2023	0.016219	0	0	-0.717	-1.2462	1	0.516031	0.42797	-0.08	-0.24	0	0	-0.459734	-1.019	-1.7302
FXR2	gi|259013556|ref|NP_004851.2|	0	-2.597	-4.3448	0.512568	0	0	-2.081	-3.4401	0.729798	0.627639	0	-1.664	-2.0917	0.369646	0	0	-1.348	-2.2593	0.63275	0	66.0459	2.304	18.8468	0	0	0	-0.886	-1.4597	0.340972	0.720663	0	-1.402	-2.3573	0.037001	0	0	-1.445	-2.3748	0.351697	0.580542	-0.49103	-0.279	-1.0728	nan	nan	0	-1.728	-2.8421
LIG3	gi|73747829|ref|NP_039269.2|	-4.29609	-1.171	-5.0603	0.929839	0	0	-2.883	-4.2712	0.087297	0.614621	0	-2.423	-2.9356	0.531691	0	0	-2.141	-3.1775	0.607922	0	0	-2.899	-4.3328	0.063117	0.594807	0	-1.681	-2.4857	0.013686	0.659672	0	-2.201	-3.3035	0.06562	0	0	-2.239	-3.3788	0.012657	0.545336	358.746	3.713	35.6975	0	0	0	-2.523	-3.7739
gi|321400107|ref|NP_001189472.1|	gi|321400107|ref|NP_001189472.1|	27.997	1.393	7.5974	0.000447	4.2e-05	0	-1.372	-2.2202	0.999527	0.532566	0	-0.926	-1.2135	0.194679	0	0	-0.639	-1.0241	0.347917	0	0	-1.407	-2.2883	0.992465	0.550053	0	-0.179	-0.2841	1	0.673429	0	-0.708	-1.1613	0.015728	0	0	-0.726	-1.1509	0.99993	0.498096	-0.446404	-0.518	-1.2451	nan	nan	0	-1.003	-1.608
WDR3	gi|5803221|ref|NP_006775.1|	0	-2.172	-3.5834	0.342451	0	-0.755575	-1.663	-2.6487	1	0.589303	0	-1.229	-1.5817	0.253456	0	-0.604677	-0.914	-1.4801	0.46493	0	-1.51433	-1.105	-2.4784	0.965307	0.575072	0	-0.456	-0.7297	0.924104	0.726728	0	-0.998	-1.5842	0.022421	0	0	-0.997	-1.6061	0.929224	0.562588	52.984	2.333	15.501	0	0	0	-1.296	-2.113
MEN1	gi|18860847|ref|NP_570711.1|	-0.999674	-2.763	-4.2998	0.495434	0	-0.987856	-2.254	-3.5184	0.669268	0.628345	-1.29829	-1.322	-1.9964	0.345666	0	0	-1.513	-2.3559	0.632158	0	0	-2.268	-3.5087	0.435975	0.619863	0	-1.048	-1.6391	0.224552	0.709823	0	-1.577	-2.4603	0.038945	0	0	-1.602	-2.4802	0.275174	0.577831	0	-2.215	-3.4492	0	0	0	-1.9	-2.9991
WDHD1	gi|5901892|ref|NP_009017.1|	0	-1.853	-2.7979	0.193097	0	0	-1.346	-2.0868	0.982514	0.508637	0	-0.952	-1.1205	0	0	0	-0.62	-0.9305	0.325862	0	0	-1.375	-2.0974	1	0.517395	33.3265	2.786	13.3203	0	0	-0.479925	-0.666	-0.9952	0.013969	0	0	-0.698	-1.0493	0.982143	0.4775	0.422585	-0.293	-0.702	0	0	0	-0.996	-1.5079
gi|375493536|ref|NP_001243616.1|	gi|375493536|ref|NP_001243616.1|	-0.85915	-1.916	-3.0397	0.213508	0	0	-1.414	-2.276	1	0.541874	0	-0.962	-1.2169	0.195001	0	36.9173	2.694	15.5499	0	0	0	-1.429	-2.2914	0.992339	0.550523	0	-0.207	-0.3319	1	0.682043	0	-0.736	-1.1767	0.015909	0	0	-0.756	-1.1874	1	0.505237	-0.515858	-0.404	-0.9797	0	0	0	-1.029	-1.6299
RPL22L1	gi|153791384|ref|NP_001093115.1|	0	-2.081	-3.2803	0.260282	0	0	-1.578	-2.5018	1	0.573706	0	-1.16	-1.4216	0.221058	0	24.3555	2.118	10.9712	1e-06	0	0	-1.593	-2.511	0.963767	0.578637	0	-0.36	-0.5657	1	0.711135	0	-0.906	-1.4218	0.019478	0	0	-0.93	-1.4652	0.972192	0.547928	-0.753226	-0.549	-1.3384	0	0	0	-1.2	-1.8681
SPIN1	gi|112293285|ref|NP_006708.2|	0	-6.204	-10.225	0.018445	0	0	-5.7	-9.4695	0	0.556453	-2.26192	-4.762	-7.9108	0.000241	0	0	-4.95	-8.3212	0.015024	0	0	-5.722	-9.4299	0	0.548059	-0.906903	-4.493	-7.488	0	0.603164	-1.19157	-5.019	-8.3937	0.086303	0	0	-5.035	-8.2715	0	0.508511	0	-5.658	-9.4079	0	0	0	-5.327	-8.9075
AHDC1	gi|71274144|ref|NP_001025053.1|	55.3707	1.897	13.3206	0	0	2.55667	0.269	1.0337	0.008289	0.000503	19.8442	1.615	7.4934	1e-06	0	0	-0.926	-1.5263	0.477544	0	0	-1.706	-2.8209	0.959023	0.604939	0	-0.476	-0.799	0.882402	0.730792	0	-1.01	-1.6348	0.023511	0	0	-1.031	-1.6819	0.899769	0.568642	0	-1.648	-2.7008	0	0	0	-1.315	-2.1855
MSH3	gi|284813531|ref|NP_002430.3|	0	-6.367	-11.1708	0.00489	0	0	-5.854	-9.9751	0	0.554198	0	-5.387	-7.2722	0.000931	0	0	-5.11	-8.816	0.007209	0	-1.64037	-5.884	-10.1909	0	0.546525	608.389	0.819	18.9674	0	0	598.931	6.073	208.188	0	0	0	-5.204	-9.1331	0	0.506171	-2.56953	-5.47	-11.4113	0	0	0	-5.496	-9.5623
THRAP3	gi|167234419|ref|NP_005110.2|	0	-3.584	-5.9915	0.587945	0	0	-3.08	-5.1109	0.003543	0.595847	0	-2.616	-3.3718	0.388032	0	0	-2.322	-3.8364	0.736812	0	74.3154	1.621	20.345	0	0	0	-1.875	-3.1316	0.000608	0.637416	0	-2.392	-3.996	0.099677	0	0	-2.412	-4.008	0.000907	0.531312	0	-3.023	-4.9875	0	0	0	-2.698	-4.454
MLL4	gi|7662046|ref|NP_055542.1|	-0.572475	-0.752	-2.9233	0.201584	0	5.02413	0.378	1.9288	0.00012	5e-06	0	-1.751	-2.0976	0.371301	0	0	-1.401	-2.169	0.632426	0	0	-2.169	-3.4316	0.507128	0.620971	0	-0.951	-1.4595	0.341117	0.720673	0	-1.472	-2.2794	0.035777	0	0	-1.487	-2.3374	0.382128	0.581394	0	-2.11	-3.2856	0	0	0	-1.777	-2.7927
FAM120A	gi|39652628|ref|NP_055427.2|	0	-1.931	-2.8962	0.199724	0	0	-1.414	-2.1571	0.994227	0.521807	0	-1.021	-1.2118	0.194518	0	13.6396	1.858	8.483	0.000453	3.1e-05	0	-1.453	-2.2465	0.998049	0.543651	0	-0.235	-0.3584	1	0.686445	0	-0.754	-1.166	0.015783	0	0	-0.77	-1.1826	1	0.504316	-0.799721	-1.051	-1.8414	0	0	0	-1.071	-1.6364
PHC1	gi|62953127|ref|NP_004417.2|	0	-1.562	-2.5857	0	0	0	-1.061	-1.7303	0.915685	0.428469	0	-0.607	-0.7821	nan	nan	16.7416	2.137	9.1696	9.6e-05	7e-06	16.5047	1.668	7.7845	0	0	0	0.142	0.2295	0.997705	0.543806	0	-0.387	-0.6438	0	0	0	-0.414	-0.6825	0.88757	0.384077	0	-1.018	-1.6717	0	0	0	-0.692	-1.1402
TUBB2B	gi|29788768|ref|NP_821080.1|	-0.800888	-1.141	-2.4098	nan	nan	-0.753616	-0.889	-1.6694	0.90191	0.412283	-0.48969	-0.786	-1.0264	0	0	0.585892	0.662	1.7624	0.810562	0.218176	-0.765909	-1.247	-2.0011	0.991635	0.498242	-0.034585	-0.035	-0.055	0.952533	0.624361	0.385491	0.254	0.603	0.051523	0.032424	0.092378	0.025	0.0536	0.951756	0.141891	-0.716997	-0.59	-1.2538	nan	nan	0	-0.865	-1.3621
TUBB2A	gi|4507729|ref|NP_001060.1|	-1.02467	-1.292	-2.8851	0.198966	0	-0.977396	-1.032	-1.9064	0.927066	0.470209	-0.573607	-0.934	-1.1862	0.192105	0	0.250223	0.489	1.3777	0.974625	0.268182	-0.821854	-1.415	-2.2801	0.993407	0.548822	-0.146475	-0.192	-0.3022	1	0.67679	0.049822	0.092	0.217	0.032408	0.033098	-0.187346	-0.132	-0.2879	0.935837	0.255245	-0.940777	-0.733	-1.6166	0	0	25.3918	2.002	10.499
HSPD1	gi|41399285|ref|NP_955472.1|	-24.1638	-1.07	-10.8409	0.006278	0	-24.2606	-0.693	-7.0125	0	0.569922	-13.0303	-0.643	-4.4438	0.329396	0	-16.0017	-0.788	-5.5028	0.368577	0	-34.381	-0.352	-4.0514	0.133708	0.603814	1.80645	0.102	0.8677	0.98641	0.258016	30.0231	0.833	11.8662	0.002355	0.000509	101.564	1.304	23.0455	0	0	-16.8552	-0.284	-3.3841	0	0	11.1405	0.09	1.0565
KRT10	gi|195972866|ref|NP_000412.3|	-94.9312	-1.716	-27.5114	0	0	458.481	0.954	35.6077	0	0	-53.1429	-1.02	-10.618	0	0	-56.8222	-0.434	-7.0377	0.14294	0	-115.495	-1.302	-19.9736	0	0.539708	-10.9154	-0.185	-2.8548	0.002533	0.645431	-16.5223	0.238	5.1423	0.030699	0.014962	61.5076	0.57	14.6674	0	0	-82.2841	-1.528	-20.4542	0	0	1353.03	1.732	74.6923
CLTC	gi|4758012|ref|NP_004850.1|	14.8364	-0.366	-8.8677	0.085972	0	-15.1439	-0.064	-1.3909	0.872163	0.33221	15.2004	0.077	1.1754	0.897577	0.212577	-40.849	-0.368	-5.2473	0.433886	0	-61.3536	0.046	1.0424	0.009598	0.00055	69.9406	0.64	10.9954	0	0	114.023	0.881	22.3411	0	0	262.137	1.207	33.0064	0	0	-65.8058	-0.765	-12.2313	0	0	-7.9858	-0.292	-4.915
NCL	gi|55956788|ref|NP_005372.2|	-30.6225	-1.493	-14.3261	1.8e-05	0	-28.0658	-1.413	-10.8433	0	0.551309	-16.6334	-0.968	-6.006	0.024925	0	-14.5434	-1.639	-8.0342	0.020629	0	-41.7792	-0.728	-7.9359	0	0.551522	-4.21913	-0.277	-2.08	0.062418	0.681233	-3.37923	0.243	3.0541	0.043284	0.023407	0.667262	0.257	3.2291	1e-06	0	1091.69	2.607	73.9692	0	0	-9.96095	-0.529	-5.4029
RPS27A	gi|294459921|ref|NP_001170884.1|	-9.2655	-1.042	-6.3674	0.478453	0	-6.12781	-0.278	-2.0396	0.971276	0.499157	-5.76267	-0.97	-3.1587	0.46467	0	-6.21549	-1.016	-3.5951	0.681032	0	-13.8041	-1.032	-5.1836	0.002464	0.572148	24.744	1.068	8.033	0	0	-2.36849	0.193	1.2401	0.048139	0.030094	6.01248	0.542	4.2253	0	0	-9.03483	-1.516	-5.8126	0	0	7.77792	0.166	1.2093
SERBP1	gi|66346679|ref|NP_001018077.1|	-10.9095	-1.736	-9.0492	0.069767	0	-8.55632	-1.914	-7.047	0	0.56951	-5.82271	-0.813	-3.3667	0.389686	0	-6.78015	-0.597	-3.034	0.611119	0	-14.6611	-0.442	-3.3528	0.587507	0.621565	3.37489	0.257	1.4875	0.437105	0.052774	2.25412	0.421	3.3938	0.045072	0.021832	16.1554	0.791	7.701	0	0	-9.99741	-0.743	-4.7707	0	0	1.86987	-0.115	-0.8401
PCNA	gi|33239451|ref|NP_872590.1|	-8.83897	-1.637	-7.591	0.270702	0	-8.57458	-1.033	-4.9374	0.007824	0.599533	-0.70585	-0.144	-0.6698	0.224947	0.380952	-2.69617	-2.037	-4.4564	0.638919	0	-11.0194	-1.23	-5.5229	0.000645	0.565389	-2.55518	-1.224	-3.0913	0.000758	0.638465	479.47	3.673	52.743	0	0	-5.56844	-1.108	-3.7494	0.002923	0.535706	-8.18809	-0.846	-4.5725	0	0	-1.45727	-0.359	-2.0008
C1QBP	gi|4502491|ref|NP_001203.1|	-22.201	-0.839	-11.5063	0.003412	0	-15.2099	-0.219	-3.0249	0.963438	0.615877	-11.7758	-0.421	-3.4741	0.355562	0	-18.5476	-0.401	-3.6174	0.687649	0	47.1943	0.717	14.9258	0	0	17.7557	0.424	4.5128	0	0	20.6243	0.609	9.3051	0.011021	0.002906	76.3413	0.989	17.3977	0	0	-20.8133	-0.353	-4.5645	0	0	-17.1817	-1.514	-10.0195
GNB2L1	gi|5174447|ref|NP_006089.1|	-7.49132	-0.625	-6.7247	0.445954	0	-12.2716	-0.343	-3.3316	0.822173	0.626159	-10.1037	-0.923	-4.5275	0.30737	0	-10.6922	-0.373	-2.6169	0.632803	0	-23.5087	-0.301	-3.0342	0.888866	0.616061	39.4069	1.013	10.3469	0	0	28.1144	0.871	10.6812	0.005872	0.001147	81.7618	1.313	19.4758	0	0	2.99901	0.121	1.3877	0	0	1.53698	-0.133	-1.2405
gi|387527974|ref|NP_001248342.1|	gi|387527974|ref|NP_001248342.1|	-2.49515	-0.689	-3.5289	0.329681	0	-2.15243	-0.178	-0.9378	0.848829	0.190139	-1.20966	-0.298	-0.9418	nan	nan	-2.33463	-1.162	-2.6714	0.632499	0	-6.26967	-0.598	-2.6236	0.963228	0.589748	7.58002	0.905	4.4027	0	0	5.06816	0.794	4.532	0.028142	0.017218	8.15187	0.922	5.6238	0	0	-2.39994	-0.207	-1.0509	nan	nan	1.63441	0.036	0.1708
PSMD2	gi|25777602|ref|NP_002799.3|	16.0453	0.09	0.838	0.609176	0.174196	3.52426	0.172	1.3426	0.002286	0.000121	-3.57541	-1.405	-3.2933	0.41396	0	-3.24715	-0.144	-0.7434	0.294298	0	-0.032286	0.359	3.0749	0	0	2.98246	0.317	1.6018	0.312096	0.035008	11.1616	0.855	6.4732	0.017105	0.010101	4.11148	0.504	3.4151	0	0	12.9876	0.523	4.7353	0	0	-3.68232	-1.021	-3.9128
PSMC1	gi|24430151|ref|NP_002793.2|	2.45119	-0.263	-1.6006	0.343855	0.37818	-2.56137	-0.354	-1.5921	0.877624	0.390884	-0.5476	-0.203	-0.6677	0.225415	0.381297	-1.54421	0.001	0.0027	0.400284	0.404675	6.43409	0.731	5.1246	0	0	4.31512	0.641	2.6537	0.004651	0.000315	3.27457	0.636	3.3161	0.045071	0.022203	15.8682	1.225	8.2705	0	0	2.08182	0.203	1.1739	0	0	-2.15489	-1.435	-3.5326
gi|389616156|ref|NP_001254503.1|	gi|389616156|ref|NP_001254503.1|	-1.89064	-0.593	-3.4999	0.323311	0	-5.92363	-1.049	-4.1518	0.120228	0.617874	2.64475	0.168	0.7427	0.658342	0.298198	-3.72667	-0.484	-1.7691	0.553345	0	-8.28017	-0.549	-2.7584	0.95958	0.600647	30.9114	1.518	10.7442	0	0	14.0668	1.025	6.9667	0.013597	0.009026	16.7588	1.053	7.9006	0	0	-1.27536	-0.063	-0.3883	0	0	-0.762943	-0.277	-1.3448
HNRNPF	gi|148470406|ref|NP_001091676.1|	-10.4192	-1.44	-7.4877	0.259144	0	-8.72039	-1.572	-6.113	2e-05	0.57949	-1.88593	-0.098	-0.4869	0.278411	0.408741	-6.38758	-0.635	-2.6665	0.632526	0	-12.6933	-0.127	-0.9834	0.987645	0.20424	-2.62324	-0.515	-1.9421	0.096617	0.689323	-5.0909	0.03	0.1968	0.031441	0.033092	0.972015	0.422	2.98	4e-06	0	-3.6423	-0.016	-0.1258	0	0	5.07793	0.184	1.4326
ACTR1A	gi|5031569|ref|NP_005727.1|	2.84887	-0.308	-2.3077	nan	nan	-4.4841	-0.329	-1.9809	0.953644	0.486742	-2.00886	-0.315	-1.2253	0.195798	0	-4.36733	-0.788	-2.7896	0.62777	0	63.255	1.522	18.402	0	0	5.66002	0.556	2.9458	0.001161	6.7e-05	5.39639	0.645	4.2817	0.029347	0.018029	11.4878	0.831	6.288	0	0	-4.7706	-0.369	-2.1374	0	0	-3.50455	-0.765	-3.2316
KIAA1967	gi|24432106|ref|NP_066997.3|	-5.7544	-2.297	-7.0044	0.396361	0	-6.42701	-1.373	-5.0154	0.00551	0.59786	-2.88407	-1.832	-3.4019	0.378339	0	-4.00942	-0.501	-2.0022	0.616335	0	-8.15812	-1.393	-5.0585	0.004233	0.575146	-1.20825	-0.386	-1.2721	0.493006	0.729876	-2.64541	0.001	0.0071	0.024383	0.03279	-2.92812	-0.138	-0.6632	0.880905	0.378368	-5.33601	-0.53	-2.9279	0	0	-3.4541	-1.649	-4.4629
ATP1A1	gi|21361181|ref|NP_000692.2|	1.25909	-0.39	-2.6793	0	0	-3.83619	-0.348	-1.9764	0.95213	0.485765	-3.44807	-1.018	-2.671	0.540337	0	-3.51073	-1.086	-3.01	0.612653	0	-8.4343	-0.894	-3.9269	0.179031	0.607994	8.79767	0.768	4.2339	0	0	12.441	0.944	6.7571	0.0143	0.009448	17.3318	1.033	8.1881	0	0	6.47076	0.34	2.4923	0	0	-1.26347	-0.42	-2.0281
gi|365192532|ref|NP_001242941.1|	gi|365192532|ref|NP_001242941.1|	3.46638	-0.289	-2.3548	nan	nan	-5.45272	-0.407	-2.6595	1	0.590334	-3.24281	-0.448	-1.7279	0.288599	0	-3.99921	-1.231	-3.453	0.641004	0	-8.2764	-0.094	-0.6772	0.918244	0.119974	24.4977	1.225	9.3295	0	0	23.9488	1.167	10.103	0.008489	0.001738	27.1774	1.183	10.519	0	0	4.5979	0.256	2.0568	0	0	-3.66403	-0.783	-3.3515
EIF4A1	gi|4503529|ref|NP_001407.1|	-4.78787	-0.667	-5.7478	0.77131	0	-9.95169	-0.699	-4.4107	0.060452	0.611111	-6.01664	-0.97	-3.4013	0.378531	0	-6.65574	-0.513	-2.5529	0.632992	0	-7.57326	0.129	1.2249	0.00463	0.000247	3.06146	0.255	1.4432	0.494738	0.061847	14.0491	0.795	7.4555	0.01925	0.007816	67.6643	1.502	18.1718	0	0	7.25023	0.256	2.502	0	0	-3.50984	-0.491	-2.8781
RANBP2	gi|150418007|ref|NP_006258.3|	7.7342	0.02	0.1259	0.63956	0.252259	-1.83291	-0.232	-1.1586	0.850991	0.258839	-2.1171	-0.706	-1.8241	0.307393	0	-1.76323	-0.003	-0.0128	0.393453	0.404617	-4.67973	-0.208	-1.0086	0.991339	0.212063	8.62327	0.979	4.6333	0	0	23.5964	1.486	11.0414	0.003032	0.000896	8.76692	0.925	5.3385	0	0	-2.11254	-0.267	-1.2338	nan	nan	-1.2288	-0.523	-1.9246
MDH2	gi|21735621|ref|NP_005909.2|	-2.53671	-0.71	-3.9962	0.42875	0	1.40017	0.105	0.694	0.027814	0.002088	-2.02017	-0.478	-1.4917	0.23475	0	-3.26223	-0.67	-2.1774	0.632854	0	-6.71213	-0.308	-1.6961	0.944399	0.425977	7.47936	0.77	3.9157	1e-06	0	9.29887	0.89	5.99	0.023003	0.011517	26.4388	1.35	10.9916	0	0	-4.91694	-0.858	-3.6827	0	0	6.9169	0.309	1.8273
YBX1	gi|34098946|ref|NP_004550.2|	-3.30923	-1.036	-4.4967	0.584826	0	-2.73815	-0.463	-2.0392	0.97117	0.499075	-2.06223	-0.795	-1.9456	0.334622	0	-1.50708	-1.786	-3.0714	0.608993	0	-5.21029	-0.659	-2.6852	0.960947	0.595015	19.0267	1.497	8.8209	0	0	1.76916	0.493	2.4635	0.043532	0.025768	3.46392	0.593	3.0645	2e-06	0	7.87536	0.541	3.4599	0	0	-1.78885	-0.738	-2.5632
PPP1CA	gi|4506003|ref|NP_002699.1|	0.242916	-0.524	-1.7713	0.279907	0.371908	32.4181	1.83	10.9053	0	0	-0.604048	-0.384	-0.73	0.212225	0.370943	-0.673582	-0.922	-1.4952	0.468971	0	-0.939886	-1.679	-2.6993	0.960589	0.596152	2.16663	0.786	2.3585	0.016881	0.00174	-0.658371	0.136	0.385	0.040623	0.032956	0.363847	0.352	1.088	0.112504	0.006239	2.66639	0.373	1.4265	0	0	-0.807611	-0.705	-1.4871
TMPO	gi|73760405|ref|NP_001027454.1|	17.5247	0.301	2.5268	0.298864	0.04662	-3.75566	-0.594	-2.7169	1	0.595514	-1.53167	-0.341	-1.2108	0.194424	0	-2.75256	-0.445	-1.5816	0.493414	0	-1.30909	-2.729	-4.7104	0.017886	0.584008	3.09485	0.505	2.2584	0.026575	0.002495	3.81261	0.632	3.5583	0.044683	0.021034	0.294382	0.251	1.1935	0.072876	0.004097	12.3806	0.652	4.8547	0	0	-0.120662	-0.223	-1.0445
gi|394953908|ref|NP_001257411.1|	gi|394953908|ref|NP_001257411.1|	2.05258	-0.239	-1.1646	0.56201	0.364914	1.1837	0.144	0.6718	0.02994	0.002281	1.61255	0.184	0.582	0.626464	0.325618	-1.45253	-0.238	-0.6541	0	0	-2.84881	-0.128	-0.537	0.83929	0.089585	9.69944	1.304	6.0026	0	0	2.24128	0.622	2.6864	0.04146	0.024909	6.09344	0.925	4.5585	0	0	6.40982	0.599	3.2415	0	0	-1.49776	-1.271	-2.5632
PSMB5	gi|4506201|ref|NP_002788.1|	-0.907533	-0.608	-2.5029	0	0	-0.039347	-0.002	-0.0095	0.214819	0.022632	-1.43113	-1.3	-2.0699	0.363721	0	-1.1371	0.093	0.324	0.597302	0.393761	-2.35471	0.027	0.1223	0.212687	0.015914	1.86255	0.449	1.4499	0.485674	0.060386	0.878738	0.464	1.9304	0.044216	0.027796	2.41927	0.604	2.6537	4.8e-05	1e-06	6.1749	0.597	3.4735	0	0	-1.47487	-0.88	-2.2419
RPLP0	gi|16933546|ref|NP_444505.1|	-6.21129	-2.354	-7.5345	0.263727	0	-7.11234	-1.501	-5.6814	0.000228	0.585741	-4.18273	-0.812	-2.7267	0.548286	0	-4.4418	-1.11	-3.6054	0.684036	0	-10.6281	-0.917	-4.7393	0.015999	0.583242	-1.07993	-0.303	-1.1251	0.63227	0.735027	-3.55506	-0.087	-0.4645	nan	nan	-3.93467	-0.238	-1.2523	1	0.517097	412.089	3.173	47.1388	0	0	-3.54309	-1.825	-5.0422
DYNLL1	gi|83267868|ref|NP_001032584.1|	-1.19937	-0.731	-2.6117	0	0	2.99543	0.371	1.7507	0.000307	1.4e-05	8.55026	0.916	3.6678	0.067892	0.004893	-1.17775	-0.934	-1.7178	0.536176	0	-2.20992	-0.032	-0.1258	0.413727	0.032485	16.9521	1.795	8.8314	0	0	-1.28143	-0.239	-0.6207	0	0	3.20506	0.75	3.1316	1e-06	0	-1.14776	-0.181	-0.6529	0	0	0.952006	0.077	0.2656
LDHA	gi|260099723|ref|NP_001158886.1|	-2.2847	-1.446	-3.9755	0.42503	0	-2.19016	-0.811	-2.3887	1	0.559136	-0.964312	-1.585	-1.8841	0.320497	0	-0.982977	0.067	0.207	0.515608	0.400427	-2.69461	-0.19	-0.7465	0.935628	0.136948	2.57996	0.719	2.3539	0.017244	0.001766	1.19643	0.502	1.9132	0.044177	0.027857	4.84717	0.882	4.0329	0	0	20.7909	1.32	8.6237	0	0	-0.677587	-0.56	-1.5298
RPL5	gi|14591909|ref|NP_000960.2|	-3.28151	-0.739	-4.8532	0.814501	0	-6.05089	-1.298	-5.0514	0.004673	0.597097	-1.3881	-0.221	-0.9375	nan	nan	-3.80493	-0.867	-3.0564	0.609687	0	-7.782	-1.314	-5.1582	0.002742	0.572741	4.73504	0.495	2.5173	0.008506	0.000698	4.45579	0.604	4.0762	0.032446	0.018745	5.16083	0.577	3.8699	0	0	133.267	1.993	24.2974	0	0	-3.27858	-1.602	-4.437
PSMA6	gi|23110944|ref|NP_002782.1|	-0.506241	-0.597	-2.3926	nan	nan	-1.98512	-0.608	-1.9318	0.935911	0.475903	-1.30283	-0.796	-1.5048	0.237501	0	-0.868121	0.134	0.4335	0.671589	0.385107	-2.16013	0.003	0.0145	0.286836	0.021852	4.22916	0.843	3.0478	0.000667	3.1e-05	8.75428	1.214	6.1312	0.02076	0.011062	5.64234	0.939	4.4759	0	0	-0.445476	-0.095	-0.3774	0	0	-1.11929	-1.361	-2.559
EIF5	gi|37537716|ref|NP_892116.2|	-0.250418	-0.573	-2.0449	0.220693	0.352061	-0.951019	-0.341	-1.0435	0.84906	0.222419	0.319867	0.098	0.2385	0.678347	0.379271	0.708855	0.507	1.5993	0.877571	0.238725	0.287257	0.357	1.4567	0.001732	8.3e-05	7.04964	1.348	5.0495	0	0	5.17826	1.059	4.2719	0.029461	0.018062	7.99256	1.248	5.5539	0	0	-0.850316	-0.287	-0.8653	0	0	-0.596581	-0.326	-0.8588
TIMM13	gi|11024700|ref|NP_036590.1|	0.102025	-0.508	-2.0356	0.221784	0.352845	-1.18284	-0.354	-1.2446	0.850859	0.286196	0.280432	-0.082	-0.2172	0.437756	0.426686	-1.18692	-0.128	-0.3504	0.299793	0.393618	-1.51808	0.101	0.4207	0.089057	0.006029	-0.532819	-0.436	-0.8441	0.853027	0.732718	1.53156	0.55	2.1026	0.044545	0.027169	3.19213	0.716	2.9364	5e-06	0	-1.83967	-0.585	-1.7713	0	0	1.719	0.165	0.6016
SSB	gi|10835067|ref|NP_003133.1|	-1.51545	-0.599	-3.7753	0.392152	0	-5.65682	-1.007	-4.1752	0.111812	0.617263	-2.6411	-1.7	-3.1757	0.458131	0	-3.54467	-0.783	-2.4003	0.631989	0	-7.59425	-0.39	-2.1378	1	0.525011	4.42449	0.497	2.3384	0.01852	0.001861	9.18003	0.842	6.2246	0.019595	0.010782	8.46338	0.759	5.2932	0	0	58.1347	1.38	14.1699	0	0	-3.15952	-1.378	-3.905
DNAJC10	gi|24308127|ref|NP_061854.1|	-0.275362	-0.552	-2.2901	nan	nan	-1.89208	-0.509	-1.711	0.911849	0.423416	2.73271	0.348	1.1755	0.897662	0.212557	0.795804	0.53	2.1008	0.785603	0.177986	-1.358	0.191	0.8996	0.016584	0.001003	0.758243	0.195	0.542	0.95977	0.412789	5.27806	0.918	4.4193	0.027828	0.017583	13.091	1.346	7.7918	0	0	-1.07482	-0.236	-0.9109	0	0	-0.711431	-0.42	-1.3186
ST13	gi|19923193|ref|NP_003923.2|	-2.75864	-1.409	-4.0041	0.430052	0	-1.97986	-1.786	-3.3538	0.802562	0.626527	-1.4132	-1.171	-1.8133	0.305178	0	-1.52717	-0.795	-1.6356	0.509816	0	-3.04165	-0.02	-0.0823	0.370144	0.028865	3.0028	0.714	2.4313	0.012323	0.001177	0.986321	0.609	2.5208	0.042889	0.025544	1.25634	0.531	2.115	0.001274	4.4e-05	11.3347	0.957	6.0841	0	0	-1.21208	-1.42	-2.6029
TAGLN2	gi|4507357|ref|NP_003555.1|	0.410494	-0.421	-1.6416	0.325718	0.377258	-2.10482	-1.208	-2.6851	1	0.592705	0.829594	0.178	0.4881	0.630313	0.340694	-1.29286	-0.645	-1.293	0.417127	0	-2.95935	-0.541	-1.6527	0.946125	0.414413	4.01813	0.865	2.852	0.001891	0.000126	13.804	1.532	8.2349	0.020364	0.00528	10.2022	1.301	6.3337	0	0	0.093544	-0.007	-0.0241	0	0	-0.970393	-0.664	-1.5786
SEC23A	gi|38202214|ref|NP_006355.2|	-2.20513	-1.32	-3.7564	0.389366	0	-2.17966	-0.814	-2.3189	1	0.548756	-1.07679	-0.512	-1.1003	0	0	-1.39114	-0.33	-0.8182	0.304257	0	3.64365	0.681	3.7724	0	0	3.1783	0.698	2.2775	0.024407	0.002318	5.06986	0.947	4.4135	0.027826	0.017601	-0.655777	-0.026	-0.0745	0.999996	0.182022	32.1801	1.611	11.5496	0	0	-1.09097	-1.361	-2.5315
CTPS	gi|148491070|ref|NP_001896.2|	3.1442	-0.158	-0.786	0.594336	0.335072	-2.06058	-0.674	-2.1761	0.996345	0.525156	-0.993873	-1.665	-2.026	0.35261	0	-1.49451	-0.582	-1.3445	0.429881	0	-2.29048	-0.031	-0.1297	0.41782	0.032829	0.449214	0.037	0.0969	0.994335	0.588098	10.4151	1.246	6.7491	0.014373	0.009464	-0.865971	-0.121	-0.3879	0.915717	0.290126	8.93226	0.751	4.2282	0	0	0	-1.732	-2.7107
gi|336176064|ref|NP_001229528.1|	gi|336176064|ref|NP_001229528.1|	-1.31249	-0.822	-2.7533	0.190148	0	-0.673584	-0.227	-0.7732	0.822388	0.142956	1.32471	0.307	0.8664	0.706001	0.275124	16.5664	1.739	9.4452	5.2e-05	4e-06	-2.63246	-0.657	-1.8975	0.968585	0.475493	2.04994	0.571	1.6698	0.252428	0.02755	3.65142	0.865	3.6547	0.043004	0.020571	1.47542	0.513	1.8019	0.005783	0.000251	-0.897642	-1.808	-2.8648	0	0	0.897297	0.055	0.1863
NCAPD2	gi|178056552|ref|NP_055680.3|	5.46099	0.024	0.1427	0.644293	0.250428	0.287709	0.002	0.0105	0.202388	0.021421	-1.17561	-0.453	-1.0675	0	0	-0.988438	0.09	0.3096	0.58577	0.394741	-0.614381	0.255	1.2773	0.00373	0.000195	5.59802	0.932	3.851	2e-06	0	4.84276	0.87	4.3143	0.028966	0.017921	0.268682	0.248	0.9523	0.18665	0.010561	5.68951	0.545	3.0817	0	0	-0.828198	-1.817	-2.8531
RPS12	gi|14277700|ref|NP_001007.2|	-1.28433	-1.013	-2.8684	0.197831	0	0.97444	0.127	0.4942	0.052613	0.004295	-0.924607	-0.807	-1.2758	0.200637	0	-0.690857	0.116	0.3237	0.597057	0.393782	-2.06641	-1.186	-2.4916	0.963224	0.576524	-0.284787	-0.216	-0.394	1	0.691924	3.37634	0.885	3.4514	0.045075	0.021554	3.63136	0.851	3.3985	0	0	2.88877	0.425	1.7616	0	0	-0.886347	-1.378	-2.122
SF3B1	gi|54112117|ref|NP_036565.2|	-2.30644	-0.964	-3.8584	0.404992	0	-2.47583	-0.604	-2.294	1	0.544807	0.525598	-0.039	-0.1221	0.51704	0.423109	-1.77414	-0.785	-1.8551	0.580461	0	-4.12363	-0.706	-2.5396	0.964193	0.581646	-0.342702	-0.003	-0.0097	0.969079	0.615393	4.80764	0.82	4.3008	0.029123	0.017965	3.24766	0.632	3.1299	1e-06	0	2.17662	0.223	1.16	0	0	-1.27282	-1.952	-3.1398
COPB2	gi|4758032|ref|NP_004757.1|	-2.45701	-0.728	-4.2001	0.466457	0	-4.41952	-0.622	-3.0544	0.957097	0.617234	-2.52514	-0.607	-1.8601	0.315084	0	-2.52201	-1.542	-3.2115	0.609036	0	173.294	2.667	33.9021	0	0	0.536877	0.014	0.0499	0.985628	0.601155	-1.32605	0.098	0.4866	0.04504	0.032753	-1.23956	0.041	0.1975	0.900079	0.103769	1.19034	0.078	0.4818	0	0	-2.80641	-0.986	-3.3404
PSMD12	gi|4506221|ref|NP_002807.1|	-0.755021	-0.627	-2.7995	0.193203	0	-0.817584	-0.187	-0.7911	0.824605	0.147732	-1.40826	-1.257	-2.0937	0.370205	0	-1.06084	0.069	0.2427	0.537981	0.398702	6.26962	0.828	5.1368	0	0	0.184009	0.09	0.25	0.995441	0.536136	7.36714	1.045	5.7231	0.02838	0.012495	10.8898	1.196	6.863	0	0	6.44943	0.573	3.4184	0	0	-1.30762	-0.623	-1.8147
STRAP	gi|148727341|ref|NP_009109.3|	-0.910654	-0.623	-2.1226	0.211908	0.345447	-1.43967	-0.552	-1.592	0.877588	0.390856	-0.852495	-1.357	-1.7778	0.298167	0	-0.741474	-1.049	-1.7119	0.534285	0	-1.55346	-1.812	-2.9853	0.913622	0.61404	0.642251	0.376	0.9748	0.927356	0.206575	0.268664	0.469	1.5487	0.044385	0.029076	5.35431	1.07	4.6667	0	0	-1.64206	-0.618	-1.7485	0	0	3.53433	0.478	1.7398
CPSF2	gi|34101288|ref|NP_059133.1|	2.66916	-0.239	-1.2664	0.527904	0.371216	-2.17312	-0.477	-1.8198	0.926854	0.450767	1.04486	0.133	0.4354	0.632244	0.348933	-1.20802	0.035	0.1197	0.459815	0.403412	-2.0739	0.067	0.3321	0.117026	0.008179	-0.06453	-0.178	-0.4462	1	0.69903	0.740263	0.371	1.5452	0.044392	0.029088	-1.95217	-0.731	-1.7889	0.840495	0.575242	-2.83333	-0.954	-2.8651	0	0	-0.788109	-0.437	-1.474
HNRNPUL1	gi|21536320|ref|NP_653333.1|	-1.63659	-0.91	-3.3406	0.274994	0	-2.35291	-0.992	-2.7541	0.999727	0.598614	-1.32534	-0.808	-1.5773	0.252544	0	-1.48708	-0.572	-1.3859	0.440333	0	-3.30989	-0.778	-2.3959	0.981823	0.565186	-0.703114	-0.87	-1.4273	0.36483	0.722314	0.91083	0.489	1.9177	0.044187	0.027841	-1.07874	-0.222	-0.6553	0.87801	0.376014	28.5388	1.449	10.5762	0	0	-1.19066	-0.784	-2.0457
MAGED2	gi|41350320|ref|NP_957516.1|	-1.47648	-1.094	-3.035	0.212758	0	-1.44462	-1.328	-2.5139	1	0.575099	8.52708	1.067	3.9562	0.031583	0.002627	3.08755	0.874	3.2911	0.508752	0.067939	-1.79084	-1.114	-2.476	0.965884	0.574805	0.454478	0.11	0.2405	0.996581	0.539713	1.17666	0.621	2.1562	0.044573	0.026967	0.924577	0.44	1.3806	0.03388	0.001831	-0.432204	-0.188	-0.6097	0	0	-0.877407	-0.723	-1.5446
NIPSNAP1	gi|193211616|ref|NP_003625.2|	-0.996393	-0.67	-2.8944	0.199601	0	0.21315	-0.009	-0.0441	0.237818	0.024891	1.83374	0.173	0.6107	0.625212	0.320918	-0.278412	0.217	0.8209	0.853392	0.342993	-2.39902	-1.756	-3.7233	0.28008	0.614531	0.002292	0.005	0.0144	0.9765	0.609961	4.97735	0.868	4.4715	0.027967	0.017416	3.87468	0.693	3.3876	0	0	36.5924	1.52	12.1323	0	0	-1.58487	-0.976	-2.5748
UBAP2L	gi|188497758|ref|NP_055662.3|	-4.82709	-2.226	-6.455	0.463408	0	-4.5103	-1.84	-4.9944	0.006061	0.598308	-2.10553	-2.023	-3.2286	0.438023	0	-3.36265	-0.748	-2.463	0.632085	0	-7.52506	-0.722	-3.5237	0.423418	0.619572	-0.317653	-0.202	-0.7068	0.936814	0.725067	-3.00118	-0.241	-1.0055	0.014067	0	-3.06053	-0.376	-1.5358	0.952897	0.555861	-3.4214	-0.371	-1.9918	0	0	-1.06786	-2.596	-4.2035
ACTN1	gi|194097350|ref|NP_001123476.1|	1.54418	-0.311	-0.9493	0.607317	0.348622	-0.647101	-1.289	-2.0111	0.963212	0.49321	0	-0.853	-1.0745	0	0	0	-0.535	-0.8104	0.302849	0	-1.18891	-0.721	-1.4674	0.970671	0.360266	2.82588	1.044	2.8105	0.002285	0.000148	1.30835	0.634	1.7601	0.043909	0.028381	0	-0.632	-0.9728	0.958568	0.460092	17.4094	1.625	8.283	0	0	0	-0.911	-1.4076
RPL23A	gi|17105394|ref|NP_000975.2|	-2.19799	-1.427	-3.8659	0.406203	0	-1.96568	-0.792	-2.2853	1	0.543397	-0.940162	-1.523	-1.8941	0.322826	0	-1.3172	-0.478	-1.1203	0.372073	0	-0.789293	0.163	0.7028	0.034246	0.002178	2.75706	0.643	2.0784	0.057258	0.00547	-0.374234	0.105	0.3388	0.038898	0.033023	-1.4092	-0.77	-1.6176	0.924989	0.563584	9.10238	0.79	4.4836	0	0	-0.761746	-1.623	-2.5595
TARDBP	gi|6678271|ref|NP_031401.1|	-1.94224	-1.602	-3.9705	0.424121	0	-1.72796	-0.784	-2.1779	0.996522	0.525469	-0.87765	-1.45	-1.8541	0.313768	0	-1.17612	-0.545	-1.2038	0.393961	0	-2.62927	-0.669	-1.9265	0.976403	0.482062	0.541631	0.278	0.7266	0.964067	0.3242	2.59692	0.71	2.8693	0.042114	0.024186	1.44259	0.486	1.7509	0.007215	0.000317	1.97181	0.251	1.0983	0	0	-0.978043	-1.183	-2.2439
TUFM	gi|34147630|ref|NP_003312.3|	-0.550976	-0.644	-2.2614	nan	nan	-1.49633	-0.833	-2.1324	0.990805	0.517316	-0.774686	-0.525	-0.9863	0	0	0	-1.07	-1.6829	0.525222	0	-1.83481	-1.492	-2.8369	0.959085	0.605967	1.31879	0.37	0.9186	0.984972	0.23422	4.49499	0.982	4.2044	0.030259	0.018291	4.20402	0.901	3.5859	0	0	-1.43225	-0.626	-1.6626	0	0	9.99078	0.978	4.4007
PRKAR2A	gi|4758958|ref|NP_004148.1|	-1.14296	-1.245	-2.9793	0.205479	0	-1.07205	-0.552	-1.444	0.876669	0.348446	0	-1.087	-1.3877	0.214982	0	-0.787963	-0.796	-1.3122	0.422072	0	-0.472581	0.133	0.4866	0.072132	0.004802	13.4625	1.909	8.2584	0	0	4.86155	1.139	4.5501	0.028198	0.017157	5.11657	1.098	4.3877	0	0	3.01973	0.559	2.2418	0	0	-0.661959	-0.816	-1.605
NUCKS1	gi|56118310|ref|NP_073568.2|	-1.82293	-1.789	-3.7001	0.374068	0	-0.906012	-1.888	-2.9799	0.974128	0.613638	0.13755	-0.129	-0.289	0.382849	0.425657	-1.17206	-0.536	-1.1283	0.374174	0	0	-1.898	-3.0203	0.895896	0.615515	75.2579	3.222	22.3957	0	0	-1.26018	-0.606	-1.2877	0.017346	0	-0.369948	0.038	0.1115	0.930385	0.125646	-1.80189	-1.028	-2.4588	0	0	3.31609	0.377	1.3952
42615	gi|56549640|ref|NP_006146.1|	-1.24385	-1.033	-2.9989	0.207162	0	-1.47111	-0.795	-2.0347	0.969957	0.498146	-0.802129	-1.355	-1.6652	0.27224	0	-0.857091	-0.043	-0.1103	0.356605	0.403169	-0.506566	0.238	0.9443	0.013974	0.000842	-0.451171	-0.232	-0.4364	1	0.69778	3.99887	0.943	3.7509	0.041367	0.020121	3.70783	0.857	3.3035	0	0	9.14568	0.942	4.6844	0	0	-0.830503	-0.798	-1.7484
OGDH	gi|51873036|ref|NP_002532.2|	2.47538	-0.176	-0.7906	0.594732	0.335459	-0.932518	-0.354	-1.1324	0.850652	0.25049	0.700003	0.146	0.3734	0.645397	0.35849	-1.04813	-0.845	-1.4832	0.465753	0	-2.4247	-1.141	-2.4369	0.974482	0.570289	11.5829	1.534	6.719	0	0	2.17091	0.702	2.6815	0.041444	0.024928	-0.059852	0.101	0.2851	0.807467	0.083597	5.44739	0.608	2.9084	0	0	-0.718125	-0.435	-1.1157
SFPQ	gi|4826998|ref|NP_005057.1|	0.20325	-0.521	-2.142	0.209802	0.343783	-2.17229	-1.097	-2.7721	0.999469	0.600047	-0.952383	-1.623	-2.0344	0.354658	0	-1.32559	-0.734	-1.5484	0.483854	0	-3.04979	-0.976	-2.5955	0.963877	0.587159	-0.571798	-0.277	-0.595	0.989691	0.714504	-0.463851	0.151	0.4908	0.045245	0.032743	-1.44993	-0.821	-1.7534	0.861062	0.573301	7.6719	0.731	4.1187	0	0	-1.21107	-1.102	-2.3771
BAT1	gi|18375623|ref|NP_542165.1|	-1.98386	-1.668	-4.0183	0.43242	0	-1.898	-0.993	-2.4709	1	0.570004	-1.08296	-1.009	-1.7411	0.291315	0	-1.21233	-0.409	-0.95	0.330243	0	-2.1252	-0.156	-0.6129	0.883323	0.10526	-0.565738	-0.416	-0.8214	0.868007	0.731815	0.356654	0.368	1.3047	0.047165	0.029874	0.172901	0.181	0.5723	0.515222	0.037731	-0.381333	-0.169	-0.6283	0	0	-0.991916	-1.246	-2.4204
STOML2	gi|7305503|ref|NP_038470.1|	-1.15531	-0.966	-2.8515	0.196687	0	-1.55823	-0.717	-1.8787	0.92814	0.464246	-0.820798	-1.41	-1.6971	0.280284	0	-0.919321	-0.111	-0.27	0.313595	0.397512	-2.28816	-0.465	-1.3571	0.990216	0.325429	-0.308629	-0.027	-0.0555	0.952331	0.62445	0.501103	0.417	1.3822	0.046011	0.029615	-0.848937	-0.193	-0.4775	0.898369	0.320693	4.73436	0.62	2.8378	0	0	-0.947897	-1.138	-2.0557
G3BP1	gi|38327552|ref|NP_938405.1|	-0.465899	-0.707	-2.4238	nan	nan	-1.48685	-0.741	-1.9388	0.9386	0.477471	0	-1.42	-1.8108	0.304671	0	0.783119	0.549	1.9203	0.77838	0.199094	1.16734	0.471	2.1485	4.9e-05	2e-06	2.90686	0.7	2.0961	0.053243	0.005035	2.11766	0.638	2.3571	0.044646	0.026188	-1.13763	-0.611	-1.261	1	0.518599	26.4284	1.583	10.1779	0	0	-0.689932	-1.498	-2.4288
SNRPE	gi|4507129|ref|NP_003085.1|	-0.497392	-0.887	-2.1707	0.206745	0.341313	-1.02501	-1.022	-1.8471	0.928054	0.457144	1.14485	0.387	0.8237	0.687161	0.283281	-0.556977	-0.607	-0.9293	0.325596	0	-0.557535	0.022	0.0628	0.251384	0.018968	1.15383	0.667	1.4676	0.462328	0.056681	-0.269489	0.134	0.2955	0.036822	0.033071	-0.688654	-0.691	-1.0689	0.986794	0.481712	0.303195	-0.045	-0.1255	0	0	-0.518803	-0.996	-1.5932
IARS	gi|94721241|ref|NP_002152.2|	-1.22434	-0.951	-2.781	0.191975	0	-1.30014	-0.55	-1.5303	0.878139	0.373762	0.782319	0.227	0.5866	0.626265	0.324868	0.440412	0.544	1.7185	0.823814	0.223614	-1.65528	-0.244	-0.7376	0.933243	0.134692	2.08749	0.633	1.7458	0.197088	0.021283	6.25731	1.178	5.0563	0.030045	0.015308	2.48938	0.707	2.5101	0.000129	4e-06	-0.285097	-0.175	-0.5592	0	0	-0.837287	-0.721	-1.5132
HAX1	gi|13435356|ref|NP_006109.2|	-1.29794	-1.228	-2.8422	0.196061	0	-0.652941	-0.405	-1.1093	0.850269	0.243147	0	-1.092	-1.3234	0.20528	0	0.55424	0.331	0.8814	0.878964	0.335408	-1.7123	-1.21	-2.2995	0.991958	0.551742	-0.0192	0.031	0.0599	0.987806	0.598507	2.05242	0.807	2.6986	0.041502	0.024862	2.23243	0.691	2.2533	0.00061	1.9e-05	0.752306	0.173	0.5927	0	0	0.859629	0.088	0.2631
FUS	gi|283135173|ref|NP_001164408.1|	-3.57239	-2.46	-5.9504	0.613673	0	-3.72538	-1.784	-4.5422	0.040522	0.608193	-2.40234	-1.017	-2.4056	0.47097	0	0	-2.007	-3.2353	0.610604	0	-3.33657	-2.179	-4.6022	0.026338	0.586944	-0.778673	-1.55	-2.4776	0.014138	0.660023	-1.79782	-0.018	-0.0786	0.021192	0.032494	-2.84334	-0.844	-2.5663	0.21969	0.575105	1.55229	0.096	0.5534	0	0	-1.52143	-2.052	-3.8824
DYNLL2	gi|18087855|ref|NP_542408.1|	-0.65815	-1.09	-2.2879	nan	nan	-0.610877	-0.39	-0.8836	0.839053	0.173832	0	-0.802	-0.999	0	0	-0.465742	-0.119	-0.2095	0.327718	0.400041	0	-1.227	-1.8869	0.96547	0.473058	8.35024	1.791	6.0398	0	0	0.599599	0.473	1.1738	0.049277	0.030324	0.689605	0.264	0.599	0.488707	0.034776	1.14071	0.235	0.697	0	0	1.56023	0.437	1.1846
C22orf28	gi|7657015|ref|NP_055121.1|	-1.4315	-0.997	-2.8765	0.198381	0	-1.49807	-0.606	-1.7315	0.915907	0.42878	0.775095	0.205	0.5538	0.627664	0.330196	-1.14346	-0.304	-0.6972	0.288958	0	-2.55942	-0.896	-2.1957	1	0.535292	-0.4967	-0.663	-1.0286	0.721428	0.736067	2.77171	0.758	2.9638	0.042534	0.023794	2.04482	0.607	2.1992	0.000817	2.6e-05	5.64048	0.654	3.1207	0	0	-0.866549	-0.509	-1.278
SLC1A5	gi|5032093|ref|NP_005619.1|	-0.58379	-0.801	-2.0078	0.225103	0.355181	-0.882541	-0.672	-1.3941	0.87251	0.333199	-0.382926	-0.327	-0.5143	0.267847	0.405046	-0.531836	-0.533	-0.8354	0.307398	0	-1.04653	-0.317	-0.8205	0.956542	0.156571	9.33166	1.792	6.3465	0	0	5.06171	1.327	4.782	0.028945	0.016348	0.28211	0.195	0.4493	0.645913	0.05442	1.38292	0.366	1.2317	0	0	-0.525226	-0.578	-1.025
UBQLN1	gi|16753203|ref|NP_038466.2|	7.24762	0.357	1.6014	0.568113	0.104735	6.26556	0.754	3.2136	0	0	-0.63226	-1.092	-1.349	0.208415	0	-0.290861	0.202	0.5147	0.719784	0.377483	-1.59543	-0.954	-2.0385	0.996557	0.505909	0	-0.325	-0.5047	1	0.705671	1.88372	0.727	2.3948	0.044302	0.026039	0	-0.866	-1.3495	0.99632	0.53265	13.4032	1.295	6.6079	0	0	0	-1.172	-1.7922
DCTN4	gi|208431793|ref|NP_001129115.1|	0.760651	-0.367	-1.2475	0.540602	0.370124	1.77225	0.296	1.0422	0.008014	0.000482	-0.594016	-0.524	-0.8433	nan	nan	-0.7423	-0.362	-0.6741	0.286315	0	-1.66012	-0.655	-1.5647	0.961454	0.389608	0.444649	0.089	0.1646	0.999977	0.566737	4.00627	1.054	3.9912	0.034837	0.019071	11.309	1.64	7.5453	0	0	-0.880132	-0.411	-1.0936	nan	nan	-0.407708	-0.271	-0.6376
UBQLN2	gi|16753207|ref|NP_038472.2|	-0.363805	-0.825	-1.9646	0.232884	0.358744	0	-1.128	-1.8606	0.928262	0.460216	-0.41007	-0.692	-0.8395	nan	nan	0	-0.385	-0.629	0	0	-1.03988	-0.8	-1.5628	0.961696	0.389052	3.17363	1.233	3.6094	1.6e-05	1e-06	0.282773	0.353	0.859	0.055246	0.031509	10.6731	1.749	7.2346	0	0	1.29727	0.313	0.9671	0	0	0.214989	0.053	0.1312
SF3A1	gi|5032087|ref|NP_005868.1|	-1.49955	-1.963	-3.5683	0.338802	0	-1.2887	-0.668	-1.7456	0.918371	0.432417	-0.73795	-0.518	-0.9518	0	0	-1.0114	-0.451	-0.9404	0.328073	0	-2.16581	-1.004	-2.3147	0.991044	0.553993	1.92858	0.665	1.8297	0.148097	0.016273	4.6501	0.973	3.9748	0.035324	0.019137	6.78944	1.127	5.0258	0	0	2.13078	0.342	1.3456	0	0	-0.86823	-1.093	-1.9862
SND1	gi|77404397|ref|NP_055205.2|	-1.22118	-1.452	-3.0516	0.215431	0	0	-1.528	-2.4205	1	0.563516	0	-1.121	-1.4195	0.220672	0	-0.715419	-0.19	-0.3993	0.292745	0.391075	-1.55642	-0.423	-1.1351	1	0.25261	0.434736	0.005	0.0099	0.975188	0.61101	1.29451	0.628	1.9684	0.044301	0.02766	0.560566	0.254	0.678	0.415931	0.027259	20.1489	1.584	8.6129	0	0	-0.566504	-1.162	-1.9276
BSG	gi|38372919|ref|NP_001719.2|	-0.179709	-0.528	-2.0089	0.22497	0.355088	-1.33466	-0.591	-1.7129	0.912249	0.423917	0	-1.434	-1.7041	0.282124	0	-0.997515	-0.736	-1.4104	0.446773	0	-2.29816	-1.055	-2.4481	0.972176	0.571617	0.712258	0.494	1.3532	0.591301	0.081621	1.1931	0.489	1.7248	0.043996	0.028499	-1.14443	-0.555	-1.1914	1	0.506	27.1397	1.601	10.269	0	0	-0.918139	-0.864	-1.8732
SART3	gi|7661952|ref|NP_055521.1|	5.69197	0.111	0.5593	0.662811	0.203837	2.50339	0.291	1.3158	0.002577	0.000138	-0.924235	-0.618	-1.1506	0.188779	0	-1.13054	-0.351	-0.83	0.306406	0	-1.62534	-0.023	-0.0938	0.3813	0.029785	2.15043	0.548	1.6314	0.284868	0.031517	7.3706	1.16	5.5161	0.031885	0.013367	-0.55989	0.011	0.032	0.959946	0.148264	4.66204	0.576	2.7896	0	0	0	-1.53	-2.3312
RPL13	gi|15431297|ref|NP_000968.2|	3.58662	-0.103	-0.5081	0.548446	0.311796	5.38901	0.514	2.6477	1e-06	0	4.05994	0.561	1.946	0.528634	0.085651	-1.19902	-0.114	-0.3074	0.306162	0.395752	-3.06316	-1.02	-2.6298	0.963047	0.590304	0.559819	0.198	0.5114	0.958795	0.426941	-1.28143	-0.327	-0.8294	0	0	-1.32782	-0.341	-0.851	0.919594	0.430231	14.4691	1.021	6.2054	0	0	-1.24664	-1.164	-2.3026
SF3B2	gi|55749531|ref|NP_006833.2|	-1.57866	-1.053	-3.4771	0.316085	0	-1.69437	-1.673	-3.2104	0.934386	0.623339	-0.91043	-1.558	-1.9447	0.334435	0	-1.272	-0.464	-1.0275	0.34877	0	-2.6949	-1.065	-2.6177	0.963388	0.589214	-0.266946	-0.227	-0.4807	1	0.703115	4.2282	0.889	4.0483	0.033208	0.018849	5.67336	0.927	4.2873	0	0	-1.94752	-0.992	-2.4462	0	0	-1.12716	-1.308	-2.5517
SMARCA4	gi|192807312|ref|NP_001122316.1|	14.9792	0.608	3.6883	0.097539	0.01397	3.12852	0.355	1.6655	0.000474	2.3e-05	-1.06215	-1.462	-2.0141	0.349769	0	-0.232525	0.268	0.8659	0.872261	0.337371	-1.587	-1.602	-3.2737	0.671688	0.621442	-0.551864	-0.722	-1.21	0.550069	0.732415	0.823403	0.476	1.8125	0.043944	0.028205	1.01842	0.372	1.3623	0.036478	0.00199	-1.32459	-0.542	-1.6875	0	0	0	-1.557	-2.5817
gi|392494084|ref|NP_001254739.1|	gi|392494084|ref|NP_001254739.1|	-0.035242	-0.629	-2.0072	0.225175	0.355231	4.64038	0.582	2.4589	5e-06	0	-0.743068	-1.253	-1.5108	0.238783	0	-0.139206	0.188	0.503	0.713632	0.378631	0.886378	0.389	1.5593	0.001097	5.1e-05	-0.153169	-0.155	-0.2786	1	0.672385	0.274363	0.366	1.0966	0.051027	0.030601	-0.899297	-0.442	-0.9103	0.933171	0.444885	4.29607	0.572	2.3488	0	0	-0.798601	-0.993	-1.7559
gi|395132436|ref|NP_001257419.1|	gi|395132436|ref|NP_001257419.1|	2.68093	-0.12	-0.4829	0.547347	0.309705	2.89366	0.397	1.5506	0.000843	4e-05	-0.506035	-0.332	-0.6268	0.234903	0.387936	-0.841504	-0.533	-0.9829	0.337882	0	-1.37411	-1.295	-2.3905	0.982658	0.564486	0.679707	0.39	0.9118	0.991967	0.237724	1.25507	0.525	1.5766	0.044329	0.028986	-0.150943	0.153	0.4132	0.679671	0.059967	10.8847	1.071	5.3326	0	0	-0.613627	-1.264	-1.9778
PGAM1	gi|4505753|ref|NP_002620.1|	-0.22463	-0.691	-2.0341	0.221961	0.352972	0.993038	0.16	0.5306	0.047013	0.003758	-0.248862	-0.169	-0.3215	0.36269	0.424207	0	-0.688	-1.1359	0.376192	0	-1.59543	-0.86	-1.8114	0.961892	0.4554	2.13674	1.025	3.0137	0.000804	4e-05	12.7051	1.767	8.924	0.011945	0.003591	6.30732	1.271	5.0793	0	0	-0.614303	-0.429	-1.1007	nan	nan	0	-1.067	-1.7732
PSMA1	gi|23110935|ref|NP_683877.1|	1.80379	-0.226	-0.8742	0.601628	0.342438	0.021852	-0.094	-0.3164	0.48962	0.052267	0	-1.192	-1.4808	0.23251	0	0	-0.885	-1.4169	0.448515	0	-0.870838	0.053	0.1938	0.174333	0.012721	1.57021	0.667	1.6972	0.231172	0.025067	4.00215	0.968	3.6919	0.042366	0.020396	-0.006684	0.249	0.7028	0.394833	0.025234	19.5391	1.468	8.4882	0	0	0	-1.267	-2.0296
PTCD3	gi|38683855|ref|NP_060422.4|	-1.23822	-1.151	-3.0311	0.212139	0	-1.27662	-0.65	-1.7166	0.913013	0.42489	-0.457011	-0.345	-0.6842	0.221783	0.378578	14.7848	1.822	9.2585	7.9e-05	6e-06	-1.71252	-0.509	-1.3899	0.985241	0.335987	1.24566	0.405	0.9876	0.914327	0.200614	2.87531	0.806	2.9155	0.04229	0.023996	2.02796	0.62	2.0675	0.001625	5.9e-05	-1.23085	-0.754	-1.83	0	0	0	-1.274	-2.1079
SNRPA1	gi|50593002|ref|NP_003081.2|	-1.01679	-1.787	-2.8164	0.19433	0	-0.924534	-1.274	-2.0905	0.983281	0.509359	0	-0.83	-1.0588	0	0	-0.542419	-0.561	-0.8904	0.317802	0	-0.686838	0.021	0.0648	0.249997	0.018857	-0.120213	0.253	0.4764	0.957136	0.442732	-0.454882	-0.29	-0.5329	nan	nan	-0.583841	-0.297	-0.5511	0.879857	0.344532	0.071886	-0.136	-0.3695	0	0	-0.414122	-0.592	-1.0973
UGGT1	gi|9910280|ref|NP_064505.1|	-1.52627	-1.076	-3.2294	0.248962	0	-1.04584	-0.446	-1.3281	0.863472	0.312592	0	-1.361	-1.7561	0.29407	0	-0.923678	-0.097	-0.2441	0.319507	0.398646	-1.72298	-0.186	-0.6502	0.905715	0.113656	0	-0.617	-0.9537	0.776373	0.735433	-0.491743	0.117	0.3436	0.03907	0.033017	0.279143	0.218	0.6683	0.42441	0.028092	26.0051	1.586	10.5713	0	0	0	-1.445	-2.2675
GART	gi|209869995|ref|NP_001129478.1|	-1.17298	-1.23	-2.8494	0.196546	0	-1.11389	-0.716	-1.6352	0.892075	0.402914	0	-1.049	-1.3027	0.20325	0	-0.58505	0.023	0.0539	0.424698	0.404499	-1.65027	-0.938	-2.0475	0.997466	0.507706	2.6884	0.935	2.5381	0.007767	0.000616	3.33095	0.884	3.0078	0.042892	0.023608	-0.791421	-0.512	-0.9618	0.954487	0.457473	29.4828	1.92	11.0834	0	0	-0.570187	-1.141	-1.8318
RPL30	gi|4506631|ref|NP_000980.1|	-0.91435	-1.19	-2.8331	0.195449	0	-0.843441	-0.684	-1.5919	0.877552	0.390828	0	-1.035	-1.3407	0.207053	0	-0.662175	-0.135	-0.2851	0.310235	0.396817	-1.56454	-0.898	-1.8719	0.963736	0.469637	0.091614	0.313	0.6487	0.961511	0.361856	0.582544	0.317	0.8597	0.055256	0.031506	1.14372	0.542	1.5761	0.014991	0.00076	23.4399	1.783	10.3388	0	0	-0.06138	-0.146	-0.3574
SEC23B	gi|289629265|ref|NP_001166216.1|	-0.660624	-1.772	-2.8217	0.194685	0	-0.746831	-0.679	-1.3683	0.869445	0.325192	0	-0.836	-1.1104	0	0	0	-0.52	-0.8368	0.307656	0	2.55973	0.632	2.2528	2.7e-05	1e-06	-0.031192	-0.067	-0.1088	0.958596	0.635681	1.29471	0.664	1.8574	0.044049	0.028051	0.10086	0.191	0.4104	0.682336	0.060416	18.2173	1.644	7.4381	0	0	0	-0.907	-1.4545
CETN2	gi|4757902|ref|NP_004335.1|	-0.237466	-0.584	-1.9557	0.234693	0.359455	0.596894	0.016	0.0559	0.178542	0.018705	1.71791	0.268	0.6574	0.634352	0.313115	-0.78429	-0.272	-0.5787	0	0	21.1446	1.729	10.5316	0	0	0	-0.389	-0.6368	0.971834	0.71894	-0.91789	-0.356	-0.7621	0	0	-0.891041	-0.918	-1.4893	0.966163	0.550772	0.715907	0.062	0.2141	0	0	0	-1.224	-1.9875
IMMT	gi|154354962|ref|NP_001093639.1|	1.50676	-0.27	-0.8416	0.599008	0.339727	-0.570114	-0.435	-1.0371	0.848957	0.220423	-0.48969	-0.83	-1.0537	0	0	-0.400201	0.1	0.2171	0.521847	0.399966	-1.21524	-0.456	-1.1021	1	0.241878	8.83882	1.736	6.0032	0	0	1.79463	0.801	2.422	0.043998	0.025931	1.92964	0.675	1.9589	0.002769	0.000103	3.33674	0.576	1.8863	0	0	-0.460764	-0.533	-1.0406
NUP153	gi|24430146|ref|NP_005115.2|	6.41515	0.229	1.0674	0.563741	0.151497	-0.855626	-0.454	-1.2812	0.854738	0.297771	-0.755153	-1.247	-1.681	0.276157	0	-0.891062	-0.628	-1.2595	0.408113	0	-2.03203	-0.931	-2.1657	1	0.530062	0	-0.486	-0.8172	0.870737	0.731633	2.37588	0.771	2.6938	0.041486	0.024881	3.66747	0.819	3.0553	2e-06	0	0.119751	-0.116	-0.3721	0	0	-0.705233	-0.755	-1.605
BAG3	gi|14043024|ref|NP_004272.2|	-0.574552	-0.946	-2.2503	nan	nan	0.46093	0.005	0.0145	0.199975	0.021186	0	-0.822	-1.0645	0	0	0	-0.491	-0.8182	0.304257	0	1.16319	0.516	1.7661	0.000409	1.8e-05	0	-0.042	-0.0712	0.945817	0.627163	1.03561	0.546	1.489	0.044498	0.029268	-0.346388	-0.229	-0.4456	0.90515	0.309961	-0.448715	-0.221	-0.5549	0	0	-0.522147	-0.531	-1.0653
TP53	gi|187830777|ref|NP_001119584.1|	-1.34376	-1.531	-3.1458	0.231963	0	-0.484313	-0.356	-1.0012	0.848522	0.209318	-0.693388	-0.673	-1.0551	0	0	0.462593	0.528	1.6185	0.868873	0.236255	17.2309	1.589	8.8271	0	0	0	-0.407	-0.6286	0.975527	0.718116	-0.42882	0.04	0.1015	0.027575	0.032993	1.60134	0.529	1.6447	0.01131	0.000533	-0.40192	-0.192	-0.5882	0	0	-0.732201	-0.904	-1.6754
RPS27	gi|4506711|ref|NP_001021.1|	-0.692741	-1.697	-2.6027	0	0	2.35399	0.345	1.0255	0.008562	0.000524	0	-0.742	-0.8811	nan	nan	2.06996	0.989	2.7624	0.831802	0.108593	0	-1.191	-1.7599	0.956315	0.442585	-0.183139	0.028	0.0423	0.983857	0.603119	-0.473506	-0.504	-0.7584	0	0	0.418391	0.29	0.6044	0.483462	0.034206	-0.690192	-1.145	-1.7555	0	0	-0.330359	-0.485	-0.8112
C14orf156	gi|13654278|ref|NP_112487.1|	-0.546724	-0.959	-2.5157	0	0	-0.463998	-0.445	-1.1713	0.851105	0.26289	-0.58632	-0.981	-1.3831	0.214181	0	28.6383	2.458	13.5992	0	0	-1.27185	-0.184	-0.5451	0.843864	0.09117	-0.163425	0.12	0.2475	0.995756	0.537081	-0.304726	-0.15	-0.3355	nan	nan	-0.648658	-0.432	-0.8835	0.92069	0.438146	1.47042	0.286	0.9668	0	0	0	-1.078	-1.843
CBARA1	gi|116256483|ref|NP_006068.2|	-1.03887	-1.97	-3.0086	0.208637	0	-1.00341	-1.114	-1.9639	0.947804	0.483032	-0.564949	-1.035	-1.2581	0.198931	0	5.29359	1.206	4.436	0.302104	0.019632	0.505713	0.339	1.1696	0.005795	0.00032	-0.13493	-0.265	-0.4055	1	0.693584	0.458215	0.396	1.0635	0.051799	0.030723	-0.424313	-0.444	-0.8044	0.915601	0.418269	1.64139	0.224	0.7352	0	0	0	-1.092	-1.6455
RPL27A	gi|4506625|ref|NP_000981.1|	2.14601	-0.235	-0.904	0.603943	0.344902	4.89322	0.561	2.5261	3e-06	0	-0.277654	-0.201	-0.4213	0.307671	0.416423	1.29558	0.585	1.9069	0.779662	0.200688	-1.9429	-1.177	-2.4046	0.980412	0.5663	0.531119	0.266	0.5983	0.96081	0.386132	0.526098	0.297	0.8708	0.05542	0.031463	-0.951278	-0.291	-0.6789	0.886371	0.383017	8.04926	0.832	3.9086	0	0	0	-1.382	-2.0757
GIGYF2	gi|156766043|ref|NP_001096616.1|	-1.48776	-1.278	-3.0818	0.220469	0	-1.12198	-0.607	-1.588	0.876134	0.389729	0	-1.343	-1.6323	0.264478	0	-0.511465	0.142	0.3805	0.634575	0.389545	-1.74779	-1.431	-2.6503	0.962363	0.592099	-0.195091	-0.217	-0.3929	1	0.691762	6.27781	1.177	5.1666	0.030902	0.014862	-0.061995	0.039	0.1048	0.932792	0.127462	0.776237	0.043	0.1565	0	0	0	-1.371	-2.2617
PRDX4	gi|5453549|ref|NP_006397.1|	2.98825	-0.089	-0.3446	0.544902	0.297971	-1.17181	-1.194	-2.3428	1	0.552427	0	-1.081	-1.4307	0.222746	0	-0.60591	-0.769	-1.248	0.405108	0	-1.64047	-0.955	-2.1566	1	0.528434	-0.247195	0.011	0.0216	0.978526	0.608251	-0.252339	0.105	0.2691	0.035206	0.033089	0.972896	0.377	1.0858	0.113503	0.006295	33.2714	2.016	12.0512	0	0	0	-1.177	-1.9652
TRMT112	gi|7705477|ref|NP_057488.1|	-1.62009	-1.45	-3.481	0.31746	0	-1.50856	-0.78	-2.0735	0.979618	0.506014	-0.880764	-0.796	-1.2878	0.201799	0	-0.806513	-0.185	-0.4625	nan	nan	63.5069	2.714	19.2573	0	0	0.449802	0.246	0.5857	0.960631	0.392153	-0.973513	-0.263	-0.6379	0	0	-0.713567	-0.29	-0.6935	0.891107	0.387302	-1.45363	-0.73	-1.9788	0	0	-0.880212	-0.768	-1.6681
RPL26	gi|4506621|ref|NP_000978.1|	-0.678825	-1.887	-2.8411	0.195987	0	-0.902409	-1.055	-1.9258	0.933565	0.474554	-0.514447	-0.96	-1.2036	0.193743	0	-0.449716	-0.308	-0.5526	0	0	-0.782414	-1.4	-2.1432	1	0.526002	0	-0.186	-0.2802	1	0.67269	-0.54951	-0.701	-1.0816	0.014834	0	0	-0.719	-1.0954	0.99216	0.487231	4.87139	0.668	2.4414	0	0	-0.477936	-1.019	-1.5796
WDR77	gi|13129110|ref|NP_077007.1|	3.13713	-0.205	-0.9904	0.610222	0.351968	-1.96583	-1.467	-3.2229	0.922473	0.623704	0	-1.64	-2.2115	0.404655	0	-0.632243	0.115	0.3675	0.626181	0.390563	-2.49418	-0.242	-0.9396	0.981103	0.190912	0	-0.86	-1.4442	0.352255	0.721452	-1.43283	-0.604	-1.4657	0.020237	0	0.086948	0.129	0.4337	0.660363	0.056762	3.21396	0.31	1.4626	0	0	0	-1.688	-2.9154
EDC4	gi|45827771|ref|NP_055144.3|	2.02611	-0.17	-0.5502	0.556054	0.315291	0.405883	-0.071	-0.1945	0.362374	0.037678	-0.396656	-0.385	-0.6292	0.234325	0.387551	0.000334	0.386	0.9261	0.899142	0.329668	-1.23279	-0.356	-0.8423	0.962934	0.16264	-0.285149	-0.103	-0.1724	0.984938	0.65031	9.34559	1.64	6.7097	0.014739	0.009546	1.10668	0.601	1.6068	0.013226	0.000647	1.33258	0.204	0.6042	0	0	-0.498239	-0.941	-1.5368
ACBD3	gi|15826852|ref|NP_073572.2|	-0.64857	-1.568	-2.4768	nan	nan	-0.433911	-0.703	-1.2702	0.852426	0.294285	0	-0.618	-0.771	nan	nan	0	-0.307	-0.4888	nan	nan	-0.53238	-0.239	-0.5358	0.838615	0.089352	-0.168415	0.154	0.2389	0.996758	0.540312	10.91	1.901	7.1562	0.01434	0.008639	3.29451	1.037	2.9379	5e-06	0	2.61665	0.541	1.5417	0	0	-0.381505	-0.696	-1.0839
ILF3	gi|212549553|ref|NP_060090.2|	-1.58986	-1.687	-3.8721	0.40721	0	-1.23339	-1.752	-3.0008	0.969034	0.614705	0	-1.306	-1.7317	0.289619	0	-0.696847	-1.009	-1.7632	0.551301	0	-1.40619	-0.087	-0.3024	0.617336	0.051657	0	-0.553	-0.9643	0.768679	0.735573	-0.968838	-0.303	-0.7643	0	0	-0.17679	0.125	0.375	0.716567	0.066341	17.8512	1.287	7.5607	0	0	0	-1.384	-2.3677
ATAD3A	gi|283436220|ref|NP_060658.3|	-0.338986	-0.771	-1.9206	0.242113	0.362176	-0.821767	-1.238	-1.8777	0.928159	0.464026	0	-0.786	-0.9484	0	0	21.2547	2.392	11.2027	1e-06	0	-0.75734	-1.246	-1.9157	0.973613	0.479632	-0.017446	0.299	0.5301	0.959436	0.418327	2.43093	0.821	2.3944	0.044307	0.02604	1.4697	0.549	1.4525	0.025194	0.001332	-0.632778	-1.178	-1.8096	0	0	0	-0.866	-1.3169
CKAP4	gi|19920317|ref|NP_006816.2|	-0.178476	-0.633	-1.9376	0.238461	0.360876	-1.01874	-1.489	-2.2876	1	0.543771	-0.555988	-0.561	-0.87	nan	nan	-0.669957	-0.129	-0.2632	0.315128	0.397817	-0.855828	-1.505	-2.3515	0.98776	0.559242	-0.33826	-0.282	-0.4365	1	0.697793	6.12961	1.282	5.0633	0.030095	0.01528	1.12037	0.434	1.2336	0.061453	0.003506	1.16444	0.122	0.393	0	0	-0.074351	-0.315	-0.694
ASH2L	gi|157412280|ref|NP_004665.2|	0.526043	-0.528	-1.5199	0.386853	0.37875	1.05387	0.095	0.297	0.094038	0.008671	-0.321149	-0.319	-0.5046	0.27149	0.406383	-0.19658	0.269	0.64	0.78109	0.364276	-1.20534	-0.488	-1.1577	1	0.260003	-0.25998	-0.049	-0.0787	0.944034	0.62851	0.727954	0.526	1.4397	0.045167	0.029426	0.034185	-0.021	-0.0445	0.988935	0.17214	-0.582534	-0.428	-0.9927	0	0	0	-0.894	-1.3949
PPP6R3	gi|255918194|ref|NP_001157633.1|	-0.249579	-0.553	-1.8211	0.266007	0.369031	-1.50074	-1.042	-2.0992	0.98502	0.511045	-0.661662	-0.373	-0.6547	0.228353	0.383424	-0.960542	-0.303	-0.6163	0	0	-2.12837	-0.684	-1.7526	0.95523	0.440723	-0.435122	-0.433	-0.6856	0.948053	0.72338	2.23861	0.885	3.1972	0.044609	0.022763	0.248619	0.286	0.8094	0.294717	0.017495	-1.38577	-1.006	-2.1018	0	0	-0.846021	-0.671	-1.4074
RPL12	gi|4506597|ref|NP_000967.1|	0	-2.129	-3.3923	0.289118	0	-1.30547	-1.046	-2.256	1	0.538542	-0.01395	-0.105	-0.2236	0.432149	0.426725	-0.637568	-0.876	-1.3988	0.443699	0	-0.903873	-1.647	-2.7087	0.960429	0.596897	-0.060302	-0.087	-0.166	0.982569	0.648878	0.552963	0.406	1.2528	0.047946	0.03005	-0.597438	-0.19	-0.4457	0.90513	0.309995	49.4889	2.355	15.5722	0	0	-0.599394	-1.258	-1.9936
RPL11	gi|15431290|ref|NP_000966.2|	-1.51727	-2.324	-4.407	0.539209	0	-2.06308	-1.574	-3.3305	0.823153	0.62614	-1.26833	-1.225	-1.9069	0.325874	0	0	-1.389	-2.2217	0.633026	0	0	-2.175	-3.4941	0.448606	0.620121	-0.689316	-0.613	-1.1549	0.602944	0.734246	-1.59309	-0.906	-1.9235	0.029875	0	-0.204807	0.035	0.1179	0.928107	0.123926	162.878	3.481	27.1522	0	0	-1.14926	-0.852	-2.1525
NAA10	gi|10835057|ref|NP_003482.1|	-0.20002	-0.849	-2.0261	0.222909	0.353645	-0.897567	-0.96	-1.8242	0.927118	0.451809	-0.330905	-0.361	-0.5909	0.243866	0.393617	-0.444874	-0.206	-0.398	0.29293	0.391144	0	-1.341	-2.1815	1	0.532843	2.69783	0.872	2.1903	0.035792	0.0033	-0.545074	-0.286	-0.5461	nan	nan	-0.532894	-0.637	-1.0244	0.975408	0.471997	2.06477	0.307	0.9978	0	0	0	-0.938	-1.5336
KHDRBS1	gi|5730027|ref|NP_006550.1|	-1.90998	-2.881	-5.2888	0.999221	0	-3.1887	-2.11	-4.259	0.090107	0.614948	0	-2.294	-2.6274	0.53154	0	0	-1.978	-2.9778	0.614707	0	-3.31011	-2.142	-4.3781	0.054946	0.593426	0	-1.501	-2.2801	0.030404	0.669619	-2.91882	-0.802	-2.3172	0.036316	0	-2.31849	-1.462	-2.9798	0.058018	0.559835	-3.14292	-1.874	-4.2634	0	0	-0.985148	-2.352	-3.5816
ATP6V1A	gi|19913424|ref|NP_001681.2|	-0.770002	-1.06	-2.4279	nan	nan	-1.0517	-0.565	-1.2989	0.858251	0.303374	0	-1.118	-1.2934	0.202344	0	1.71607	0.708	2.1688	0.797838	0.170202	-1.62873	-0.739	-1.5675	0.96109	0.390427	-0.227218	-0.362	-0.5322	1	0.708316	0.927781	0.527	1.5179	0.044444	0.029175	4.32545	0.996	3.5181	0	0	23.0442	1.731	9.4956	0	0	-0.557748	-1.184	-1.72
JUP	gi|12056468|ref|NP_068831.1|	-1.16572	-1.406	-3.0673	0.218021	0	-0.866743	-0.696	-1.637	0.892629	0.403411	0	-1.065	-1.3134	0.204297	0	-0.590813	-0.758	-1.2087	0.395167	0	-0.857117	-1.515	-2.4503	0.971708	0.571875	0	-0.298	-0.4765	1	0.702644	-0.786327	-0.486	-0.9138	0.013239	0	1.58317	0.523	1.5174	0.019127	0.001009	38.9019	2.195	13.1106	0	0	2.71326	0.506	1.6943
ERP29	gi|5803013|ref|NP_006808.1|	-1.11857	-1.575	-3.0282	0.211682	0	-1.08312	-1.083	-2.0125	0.963631	0.493506	0.353379	0.122	0.2597	0.673396	0.376014	-0.690594	-0.325	-0.6133	0	0	1.30472	0.542	2.1304	5.5e-05	2e-06	0.54806	0.592	1.3413	0.599531	0.084122	7.06293	1.36	5.5463	0.031865	0.013237	1.23897	0.504	1.4752	0.022899	0.001207	-1.02396	-0.768	-1.6388	0	0	0.77325	0.196	0.5843
SF1	gi|295842307|ref|NP_973726.2|	-0.786928	-1.652	-2.406	nan	nan	-0.616695	-1.155	-1.7249	0.914662	0.427063	0	-0.704	-0.838	nan	nan	-0.465798	-0.402	-0.6001	0	0	-1.0977	-0.81	-1.4503	0.97424	0.355005	0	0.049	0.0712	0.990056	0.595429	0.186407	0.328	0.7077	0.053101	0.032068	-0.506296	-0.502	-0.7441	0.904846	0.401813	7.10484	0.999	3.8102	0	0	0	-0.798	-1.1881
HNRNPR	gi|5031755|ref|NP_005817.1|	-1.06047	-1.374	-2.8783	0.198503	0	0	-1.452	-2.3089	1	0.547185	0	-1.009	-1.3113	0.204091	0	0	-0.706	-1.1194	0.371839	0	0.789655	0.253	0.8779	0.018004	0.001092	0	-0.249	-0.3997	1	0.692754	-0.513116	-0.192	-0.41	nan	nan	-0.575376	-0.799	-1.2698	1	0.520097	2.53352	0.324	1.1303	0	0	0	-1.093	-1.7514
PFAS	gi|31657129|ref|NP_036525.1|	-0.119765	-0.619	-1.8629	0.255402	0.366318	-0.596825	-0.36	-0.9489	0.848636	0.193452	0	-1.036	-1.2878	0.201799	0	-0.703901	-0.423	-0.736	0.293438	0	-1.56413	-0.718	-1.6237	0.952061	0.406463	-0.331737	-0.279	-0.4242	1	0.69617	8.36726	1.475	6.3971	0.017847	0.0103	1.17908	0.54	1.6224	0.012404	0.000597	8.03061	0.994	4.5416	0	0	-0.535866	-0.533	-1.0809
RG9MTD1	gi|117647226|ref|NP_060289.2|	0.987024	-0.407	-1.2891	0.511348	0.372429	-0.942611	-0.799	-1.6228	0.888148	0.399476	-0.560563	-0.98	-1.1994	0.193347	0	-0.541947	-0.064	-0.1327	0.349216	0.402596	-1.40424	-0.818	-1.6881	0.942522	0.423847	0	-0.208	-0.3261	1	0.681043	0.903151	0.546	1.5512	0.04438	0.029068	-0.668407	-0.762	-1.1675	1	0.501379	2.67525	0.413	1.5278	0	0	0	-1.043	-1.6508
RPL9	gi|67944630|ref|NP_001020092.1|	-1.60368	-1.104	-3.5093	0.325346	0	-1.4855	-0.584	-1.8899	0.927835	0.466688	-1.01625	-0.655	-1.2505	0.198202	0	-1.14351	-0.245	-0.6408	0	0	0	-1.972	-3.0879	0.861924	0.617978	-0.565738	-0.404	-0.7774	0.895884	0.729675	-1.13506	-0.928	-1.7805	0.026878	0	-1.25213	-0.689	-1.4839	0.967566	0.550147	98.3026	2.867	21.693	0	0	-0.727007	-1.567	-2.4994
C14orf166	gi|7706322|ref|NP_057123.1|	-0.908929	-1.105	-2.5216	0	0	-0.404672	-0.414	-1.0174	0.848683	0.21431	-0.573607	-0.946	-1.2031	0.193696	0	-0.568036	-0.044	-0.0916	0.363013	0.403581	-1.02966	-0.153	-0.4474	0.779365	0.073287	-0.146475	0.149	0.2795	0.990903	0.524785	0.833581	0.548	1.5469	0.044388	0.029082	0.953589	0.394	1.0209	0.146698	0.008208	2.04998	0.328	1.1258	0	0	-0.572653	-0.682	-1.2525
gi|394581981|ref|NP_001257382.1|	gi|394581981|ref|NP_001257382.1|	-0.577654	-0.935	-2.1303	0.211068	0.344787	-0.518564	-0.621	-1.3087	0.860084	0.306472	-0.474225	-0.787	-1.0188	0	0	6.20083	1.511	5.8004	0.028609	0.003221	-1.174	-0.65	-1.4049	0.982737	0.340766	0	-0.018	-0.0303	0.961969	0.619676	2.44834	0.931	2.887	0.042181	0.024113	-0.553289	-0.572	-0.9567	0.952537	0.45625	4.07469	0.657	2.3496	0	0	0	-0.843	-1.4306
CNOT1	gi|42716275|ref|NP_057368.3|	2.96215	-0.055	-0.1958	0.555757	0.284806	0.792601	0.039	0.1252	0.149622	0.014955	-0.516457	-0.521	-0.8555	nan	nan	0	-0.705	-1.163	0.383564	0	-0.476879	0.026	0.0838	0.237121	0.017832	-0.188068	-0.262	-0.4316	1	0.697154	7.77662	1.452	6.5037	0.016783	0.010024	6.63682	1.249	4.8452	0	0	-0.97408	-1.079	-2.0924	0	0	0	-1.107	-1.8527
LAP3	gi|41393561|ref|NP_056991.2|	-0.882544	-1.5	-2.8778	0.198469	0	-0.620118	-0.508	-1.2212	0.851131	0.278781	0	-0.924	-1.1489	0.188621	0	-0.509605	-0.585	-0.9278	0.325264	0	-1.19715	-0.75	-1.7	0.945283	0.427013	0.323586	0.482	1.1029	0.800217	0.152656	-0.323629	-0.043	-0.0961	0.020641	0.032419	0.415493	0.155	0.3685	0.722957	0.06748	29.7056	2.109	11.6193	0	0	-0.471432	-0.977	-1.5475
MRPL15	gi|7661806|ref|NP_054894.1|	-0.220989	-0.925	-2.1175	0.212467	0.345884	0.991274	0.065	0.1934	0.124986	0.01202	0.305909	0.056	0.1014	0.660815	0.39935	7.24524	1.607	6.1225	0.017664	0.002025	-1.11441	-0.911	-1.668	0.942646	0.418508	-0.220106	-0.03	-0.0458	0.956162	0.622674	0.554905	0.442	1.0977	0.051001	0.030597	-0.489768	-0.582	-0.9036	0.930137	0.443211	0	-1.199	-1.8334	0	0	0	-0.876	-1.3385
POLR2B	gi|4505941|ref|NP_000929.1|	0.771077	-0.48	-1.355	0.469277	0.375328	0.096053	-0.261	-0.6406	0.816922	0.11051	0	-0.782	-0.9848	0	0	1.67304	0.903	2.6519	0.846401	0.118959	-1.15235	-0.651	-1.3269	0.994216	0.315602	0.917376	0.572	1.2124	0.700543	0.116444	1.40584	0.706	1.9819	0.044331	0.027612	-0.542735	-0.613	-0.9276	0.94073	0.44917	0.959833	0.196	0.5664	0	0	-0.445844	-0.889	-1.3264
NCBP1	gi|4505343|ref|NP_002477.1|	-1.20471	-1.342	-3.0652	0.217671	0	-0.963088	-0.525	-1.4345	0.87606	0.345572	-0.693388	-0.696	-1.088	0	0	-0.807357	-0.281	-0.5919	0	0	-1.66785	-0.279	-0.8484	0.964732	0.16436	0	-0.425	-0.6713	0.955331	0.72216	-0.668723	-0.948	-1.5029	0.020874	0	0	-0.992	-1.5343	0.953357	0.555705	3.35504	0.443	1.6891	0	0	0	-1.269	-2.0364
SDF2L1	gi|56243533|ref|NP_071327.2|	-1.06023	-1.661	-2.9409	0.202801	0	0	-1.528	-2.3193	1	0.548818	0	-1.091	-1.34	0.206939	0	0.757605	0.5	1.4222	0.958279	0.262141	5.7533	1.009	4.7639	0	0	-0.347183	-0.32	-0.4945	1	0.704613	-0.476837	-0.006	-0.0129	0.023554	0.032732	1.04006	0.409	1.1716	0.079887	0.004465	-1.01828	-1.47	-2.2404	0	0	0	-1.156	-1.7691
SRRT	gi|192807332|ref|NP_001122324.1|	-1.80838	-3.041	-5.0818	0.937133	0	-1.78474	-2.195	-4.2929	0.082495	0.614046	-1.94929	-1.248	-2.4262	0.477909	0	-2.0417	-0.991	-2.4534	0.631984	0	-3.84945	-1.754	-4.333	0.063079	0.5948	0	-1.322	-2.2314	0.036421	0.672281	-2.1753	-1.272	-2.8786	0.050396	0	0	-1.865	-3.0947	0.037825	0.555411	-3.43672	-1.163	-3.8125	0	0	0	-2.16	-3.5894
GTF3C2	gi|78482617|ref|NP_001030598.1|	4.29742	0.061	0.2649	0.676242	0.236814	25.2812	1.649	9.7487	0	0	3.4839	0.677	1.9719	0.505465	0.082791	-0.741551	-0.091	-0.2136	0.326726	0.399883	0.893998	0.43	1.7911	0.000359	1.5e-05	-0.330347	-0.092	-0.1667	0.982831	0.649035	1.30254	0.606	2.004	0.04438	0.027532	-0.411791	-0.178	-0.4071	0.912427	0.296775	-1.26375	-0.991	-2.0598	0	0	-0.609312	-1.281	-1.9802
MRPL23	gi|223468571|ref|NP_066957.3|	0.404248	-0.486	-1.2608	0.532176	0.3709	0.486974	-0.117	-0.2747	0.447356	0.046993	0.500298	0.201	0.3657	0.647365	0.359678	-0.394244	0.004	0.0077	0.40254	0.404683	-0.984816	-0.525	-1.0647	0.9991	0.229832	0.108282	0.455	0.8428	0.97955	0.26937	0	-0.39	-0.6353	0	0	0.449544	0.167	0.339	0.752339	0.072856	-0.61113	-0.461	-0.951	0	0	0	-0.708	-1.1285
RPL14	gi|78000183|ref|NP_001030168.1|	2.61827	-0.16	-0.5888	0.562957	0.318509	-0.714364	-0.522	-1.2795	0.854387	0.297232	0	-1.078	-1.3133	0.204287	0	-0.668734	-0.409	-0.7508	0.29516	0	0	-1.517	-2.3407	0.988879	0.557732	0	-0.307	-0.4657	1	0.701398	-0.735535	-0.487	-0.9023	0.013142	0	1.33733	0.41	1.0938	0.10991	0.006094	21.7586	1.684	9.2055	0	0	0	-1.136	-1.7759
SSRP1	gi|4507241|ref|NP_003137.1|	-0.954167	-1.081	-2.4807	nan	nan	0	-1.374	-2.121	0.988971	0.515192	0	-0.928	-1.1524	0.188947	0	-0.61375	-0.295	-0.5413	nan	nan	-1.33875	-0.589	-1.3279	0.994092	0.315929	0	-0.174	-0.2702	1	0.67077	1.44975	0.676	2.0477	0.044476	0.027372	0.245579	0.265	0.6565	0.434896	0.029137	6.37821	0.848	3.4931	0	0	0	-1.011	-1.5488
DDX47	gi|20149629|ref|NP_057439.2|	0	-2.27	-3.5953	0.345392	0	-0.165317	-0.126	-0.4269	0.600893	0.068088	-0.335629	-0.5	-0.9227	nan	nan	1.64545	0.7	2.412	0.837617	0.143346	0.455883	0.333	1.3931	0.002284	0.000114	0	-0.567	-0.9096	0.807938	0.734639	-0.940509	-0.3	-0.6858	0	0	-0.989928	-0.534	-1.1142	0.99532	0.491018	5.43426	0.607	2.702	0	0	0	-1.416	-2.2007
RFC2	gi|31563534|ref|NP_852136.1|	-0.875943	-1.519	-2.7663	0.191004	0	-0.657203	-1.34	-2.0372	0.970634	0.498663	-0.49974	-0.918	-1.071	0	0	0.54569	0.558	1.4367	0.952921	0.260184	0	-1.353	-2.06	0.99855	0.510168	-0.047986	-0.136	-0.204	0.99568	0.657229	0	-0.663	-1.0015	0.014029	0	0	-0.67	-1.0059	0.969813	0.467804	4.41838	0.648	2.2314	0	0	7.29704	0.981	3.3834
EIF2S3	gi|4503507|ref|NP_001406.1|	-0.875943	-1.5	-2.6925	0	0	0	-1.322	-1.9277	0.934312	0.474982	0	-0.96	-1.1295	0	0	0	-0.591	-0.8676	0.313421	0	-1.18065	-0.526	-1.2224	1	0.281274	-0.255042	-0.131	-0.1957	0.993013	0.655438	-0.016128	0.17	0.3904	0.040835	0.032947	3.02054	0.834	2.642	5.2e-05	2e-06	30.8329	2.112	11.2538	0	0	0	-0.987	-1.4954
MRPS31	gi|186928854|ref|NP_005821.2|	-0.011365	-0.633	-1.7917	0.274032	0.370779	-0.814786	-0.919	-1.7952	0.924884	0.44484	0	-0.798	-1.1126	0	0	11.9417	1.863	8.3245	0.000628	4.3e-05	-1.08685	-0.472	-1.1474	1	0.25663	-0.010465	-0.052	-0.0865	0.947932	0.63038	0.893844	0.544	1.4996	0.044479	0.029234	0.998851	0.522	1.4245	0.028306	0.001505	-0.629287	-1.207	-2.0295	0	0	-0.449371	-0.883	-1.4822
SPTLC1	gi|5454084|ref|NP_006406.1|	-0.960187	-1.048	-2.3181	nan	nan	-0.972368	-1.001	-1.8226	0.927025	0.451431	0	-0.894	-1.1085	0	0	1.73681	0.891	2.751	0.835143	0.109636	-1.31859	-1.001	-1.8358	0.96325	0.461255	-0.114234	-0.138	-0.2103	0.997629	0.658576	0.530653	0.455	1.1731	0.049292	0.030327	-0.106744	-0.068	-0.1393	0.975631	0.203657	-0.944903	-0.701	-1.4106	0	0	-0.540413	-0.618	-1.1178
EWSR1	gi|253970500|ref|NP_053733.2|	-1.11571	-1.803	-3.1597	0.234621	0	-1.25996	-1.024	-2.0664	0.977984	0.504599	0	-1.193	-1.4161	0.22005	0	-0.779958	-0.267	-0.5476	0	0	-1.77145	-0.664	-1.6282	0.951197	0.407712	-0.287756	-0.079	-0.1397	0.972164	0.642892	-0.374022	0.025	0.0611	0.026212	0.032919	0.388464	0.164	0.4435	0.65126	0.055281	-1.22334	-0.978	-2.0042	0	0	0	-1.248	-1.8727
CTNNA1	gi|55770844|ref|NP_001894.2|	3.70304	-0.013	-0.0556	0.59192	0.271311	0.269869	-0.137	-0.4236	0.597366	0.06756	0	-1.2	-1.3957	0.216387	0	-0.785636	-0.504	-0.9233	0.324307	0	-1.5762	-0.39	-1.1066	1	0.243336	-0.0192	-0.06	-0.1111	0.959655	0.636224	2.05242	0.74	2.5306	0.042779	0.025506	1.25262	0.428	1.2476	0.057861	0.003322	26.0515	1.753	10.7611	0	0	0	-1.247	-1.8706
SRRM2	gi|118572613|ref|NP_057417.3|	0	-2.467	-3.884	0.409162	0	-1.63348	-1.639	-3.105	0.947951	0.61939	0	-1.51	-1.9737	0.340603	0	-1.0575	-0.872	-1.6219	0.505535	0	-0.23651	0.181	0.7715	0.026677	0.001675	-0.554972	-0.42	-0.7846	0.891436	0.730062	-1.3244	-0.492	-1.1317	0.015386	0	-0.906925	-0.191	-0.491	0.895281	0.325171	4.28544	0.446	2.1291	0	0	-1.03811	-1	-2.084
USP11	gi|24234683|ref|NP_004642.2|	2.39163	-0.18	-0.7093	0.584018	0.328613	-0.274437	-0.322	-0.9275	0.846963	0.186989	0	-1.145	-1.3787	0.213421	0	49.5546	2.886	18.2744	0	0	-1.29452	-1.243	-2.2881	0.992473	0.550022	-0.259383	-0.042	-0.0753	0.944052	0.627838	-0.733222	-0.296	-0.6145	0	0	0	-0.94	-1.4057	0.985311	0.540389	-1.16263	-1.204	-2.1935	0	0	0	-1.223	-1.8131
gi|314122241|ref|NP_004629.3|	gi|314122241|ref|NP_004629.3|	0	-1.827	-3.0805	0.220247	0	-0.865444	-0.982	-1.9329	0.936337	0.47615	0	-0.897	-1.1899	0.192453	0	0	-0.568	-0.9218	0.324006	0	-1.21349	-0.535	-1.3191	0.995162	0.313051	-0.061122	0.228	0.4426	0.954851	0.457496	0.716544	0.34	0.8971	0.055811	0.03136	-0.495205	-0.326	-0.6436	0.873548	0.37251	2.08423	0.291	1.0299	0	0	-0.4747	-0.951	-1.5544
PTPLAD1	gi|117168248|ref|NP_057479.2|	3.94312	0.022	0.0873	0.629264	0.256426	0	-1.522	-2.473	1	0.570263	0	-1.119	-1.4151	0.219868	0	2.95947	0.997	3.4187	0.465185	0.060265	-0.847984	-1.54	-2.4555	0.970582	0.57248	11.3947	1.741	6.648	0	0	1.52449	0.635	1.9627	0.044288	0.027681	-0.551923	-0.269	-0.554	0.879042	0.345439	3.21238	0.515	1.9204	0	0	0	-1.171	-1.8665
GNB1	gi|11321585|ref|NP_002065.1|	-1.28274	-2.03	-3.9101	0.413529	0	-1.25911	-1.833	-3.1366	0.943688	0.620644	0	-1.401	-1.8426	0.311284	0	-0.132457	0.242	0.7522	0.826182	0.351337	-2.05564	-1.28	-2.7155	0.960311	0.597428	-0.458441	-0.645	-1.0896	0.667748	0.735732	-0.661274	-0.221	-0.541	nan	nan	0	-1.173	-1.9449	0.747645	0.581411	94.7489	2.951	20.5552	0	0	0	-1.472	-2.3797
ABT1	gi|7019319|ref|NP_037507.1|	-0.807639	-1.425	-2.6815	0	0	-0.329621	-0.461	-1.0656	0.849452	0.229341	-0.291296	-0.304	-0.4956	0.274964	0.407596	2.08004	0.952	2.8461	0.807486	0.10115	2.02629	0.534	1.7766	0.000387	1.7e-05	-0.03796	0.284	0.5179	0.959035	0.42396	0.008935	0.211	0.5002	0.045709	0.03272	-0.460462	-0.268	-0.5065	0.891568	0.330258	-0.723748	-0.642	-1.3618	0	0	0	-0.881	-1.4454
MRPL43	gi|28872734|ref|NP_115488.2|	1.58288	-0.269	-0.7815	0.593947	0.334694	0.7658	0.115	0.3177	0.0887	0.008129	2.91486	0.757	1.8482	0.625045	0.097273	14.7078	2.059	8.772	0.000237	1.7e-05	-0.449349	-0.058	-0.1515	0.44128	0.034813	0.512828	0.376	0.6704	0.961939	0.351354	0	-0.485	-0.752	0	0	0	-0.52	-0.812	0.916512	0.420268	-0.504677	-0.53	-1.0788	nan	nan	0	-0.812	-1.2695
LMNA	gi|27436946|ref|NP_733821.1|	0.767585	-0.55	-1.6846	0.308776	0.375873	0	-1.517	-2.33	1	0.550476	-0.590486	-1.06	-1.3007	0.203055	0	0	-0.761	-1.1833	0.388993	0	-0.833107	-1.538	-2.401	0.981005	0.565841	0	-0.312	-0.4881	1	0.703928	0	-0.837	-1.2766	0.017191	0	-0.708305	-0.857	-1.3321	0.99888	0.530067	-0.419359	-0.206	-0.5917	0	0	0.039254	-0.201	-0.493
STT3B	gi|30578410|ref|NP_849193.1|	-0.059982	-0.849	-1.8071	0.269766	0.369881	-0.533336	-0.542	-1.0525	0.849214	0.225232	-0.407085	-0.693	-0.8736	nan	nan	-0.444535	-0.413	-0.6449	0	0	-0.435419	-0.195	-0.4499	0.78234	0.073719	0.518798	0.644	1.2623	0.659043	0.10272	24.7513	2.516	12.0112	0.002139	0.000456	-0.463769	-0.492	-0.7742	0.910993	0.410153	-0.586277	-1.11	-1.7291	0	0	0	-0.78	-1.2192
MRPS7	gi|186928852|ref|NP_057055.2|	-0.724279	-1.408	-2.8416	0.19602	0	3.4767	0.5	1.8254	0.000208	9e-06	-0.228775	-0.306	-0.5213	0.26528	0.404062	23.63	2.406	11.9403	0	0	0	-1.285	-2.1695	1	0.530736	0	-0.045	-0.0753	0.944052	0.627838	-0.513852	-0.579	-0.9955	0.013972	0	-0.498851	-0.613	-1.0464	0.981406	0.476868	-0.782292	-0.857	-1.7269	0	0	-0.442278	-0.894	-1.5161
IDH3A	gi|5031777|ref|NP_005521.1|	1.06905	-0.356	-1.1137	0.576243	0.36141	-0.835513	-1.365	-2.0326	0.969384	0.497711	0	-0.933	-1.13	0	0	-0.497908	-0.627	-0.962	0.332993	0	-0.764213	-1.387	-2.0909	1	0.516138	-0.031192	0.187	0.3294	0.97987	0.504862	2.3622	0.72	2.2174	0.0446	0.026734	-0.216837	-0.105	-0.2113	0.954756	0.228451	27.3568	1.963	10.7951	0	0	0	-0.999	-1.496
HNRPDL	gi|14110407|ref|NP_112740.1|	0	-1.321	-2.0978	0.214649	0.347568	0	-0.81	-1.2712	0.85264	0.294602	0	-0.395	-0.4678	0.286306	0.411159	0	-0.065	-0.1016	0.359559	0.403368	0	-0.847	-1.3399	0.99256	0.319843	0.087171	0.38	0.5965	0.960786	0.386994	0	-0.139	-0.2182	0.017475	0.031778	0	-0.156	-0.2455	0.94608	0.240393	1.15322	0.046	0.1036	0	0	0	-0.449	-0.697
CDC73	gi|40018640|ref|NP_078805.3|	1.54343	-0.324	-0.9678	0.608643	0.350131	-0.324439	-0.376	-0.8623	0.835391	0.167619	0	-0.793	-1.0311	0	0	7.57963	1.636	6.293	0.014677	0.00157	-0.476963	-0.073	-0.1988	0.495635	0.039505	-0.199206	-0.026	-0.0412	0.957926	0.621804	-0.352996	0.069	0.1443	0.029184	0.033051	-0.475639	-0.572	-0.9054	0.930958	0.443661	2.83308	0.445	1.425	0	0	0	-0.864	-1.3916
NHP2L1	gi|51317376|ref|NP_001003796.1|	1.00324	-0.325	-1.0033	0.610598	0.353012	-0.728746	-0.848	-1.6418	0.894087	0.404735	-0.162084	-0.242	-0.4047	0.316152	0.418066	-0.276053	0.143	0.3181	0.592518	0.394168	-0.986955	-0.883	-1.7272	0.95089	0.434164	0	0.009	0.0143	0.976471	0.609985	1.6122	0.735	2.079	0.044532	0.027257	-0.058091	0.052	0.1136	0.929636	0.12508	2.19267	0.33	1.0621	0	0	0	-0.806	-1.358
GRSF1	gi|149193321|ref|NP_002083.3|	-0.635921	-1.729	-2.7638	0.190839	0	-0.786108	-0.9	-1.6884	0.906729	0.417407	0	-0.808	-1.007	0	0	0	-0.475	-0.7543	0.295569	0	-1.10965	-0.664	-1.4187	0.980302	0.345133	-0.221942	-0.034	-0.0538	0.953014	0.624145	-0.17803	0.032	0.0671	0.026406	0.032931	-0.491605	-0.575	-0.8986	0.927836	0.441957	41.7659	2.528	14.0958	0	0	0	-0.867	-1.3666
CUL4B	gi|121114298|ref|NP_003579.3|	0.013326	-0.792	-1.9243	0.241308	0.361896	-0.22597	-0.286	-0.6945	0.816269	0.123071	0	-0.827	-1.0636	0	0	-0.484017	-0.538	-0.848	0.309732	0	-1.15235	-0.961	-1.7646	0.956975	0.443779	0	-0.082	-0.1249	0.965844	0.63946	-0.45364	-0.268	-0.514	nan	nan	-0.502416	-0.627	-0.9595	0.953612	0.456922	30.9083	2.162	11.9829	0	0	0	-0.913	-1.4311
BAG4	gi|6631075|ref|NP_004865.1|	-0.798664	-1.339	-2.4727	nan	nan	-0.618563	-1.162	-1.8032	0.925617	0.446786	0	-0.765	-0.9315	nan	nan	-0.467665	-0.424	-0.6518	0	0	5.89829	1.176	4.8296	0	0	-0.216402	0.039	0.0596	0.987743	0.598588	0.577127	0.523	1.3007	0.047225	0.029887	-0.510031	-0.518	-0.8211	0.917469	0.422637	0	-1.121	-1.7509	0	0	1.00657	0.01	0.0216
DHX30	gi|20336290|ref|NP_055781.2|	-1.1581	-1.504	-3.2978	0.264376	0	-1.01874	-1.262	-2.4079	1	0.561807	0	-1.168	-1.5275	0.24243	0	2.86535	0.93	3.2655	0.52098	0.069568	-1.59674	-0.806	-1.8648	0.963785	0.468016	0	-0.397	-0.6657	0.958113	0.721665	-0.783748	-0.588	-1.1814	0.015965	0	-0.607922	-0.942	-1.5436	0.950474	0.556664	47.9429	2.359	15.1177	0	0	0	-1.24	-2.02
PGAM5	gi|281604136|ref|NP_001164014.1|	0.760634	-0.409	-1.2402	0.542408	0.36969	-0.494363	-0.587	-1.3255	0.863036	0.311773	-0.533407	-0.954	-1.2061	0.193979	0	-0.5954	-0.643	-0.9878	0.339047	0	-1.12801	-1.068	-1.9243	0.975846	0.481569	0	-0.197	-0.3051	1	0.677317	-0.562149	-0.727	-1.1332	0.015403	0	-0.632199	-0.393	-0.7057	0.894802	0.390851	35.5951	2.185	12.9104	0	0	0	-1.042	-1.6325
EXOSC10	gi|50301240|ref|NP_001001998.1|	-0.590887	-1.642	-2.6709	0	0	-0.638595	-0.798	-1.5348	0.878012	0.375037	-0.38254	-0.717	-0.8564	nan	nan	-0.394244	-0.055	-0.1047	0.358501	0.403299	0.341388	0.223	0.679	0.037311	0.002378	0	0.053	0.0869	0.992808	0.591004	-0.461045	-0.471	-0.7678	0	0	-0.431043	-0.482	-0.7883	0.91334	0.413976	26.3885	2.062	10.2533	0	0	0	-0.778	-1.2577
BAG5	gi|62548854|ref|NP_001015048.1|	-0.848867	-1.43	-2.7581	0.190463	0	0	-1.272	-2.1116	0.987339	0.513418	-0.479433	-0.821	-1.0785	0	0	0.218563	0.47	1.1615	0.987357	0.297989	-1.1786	-0.934	-1.7831	0.95928	0.44843	0	-0.06	-0.1003	0.954616	0.633669	4.94927	1.253	4.6616	0.028579	0.016777	-0.434885	-0.259	-0.4955	0.894221	0.326654	0.469101	0.015	0.0434	0	0	3.12935	0.467	1.3569
FAR1	gi|24308324|ref|NP_115604.1|	0	-1.651	-2.6566	0	0	-0.669557	-0.805	-1.5095	0.878462	0.367807	0	-0.706	-0.8933	nan	nan	8.60051	1.748	6.463	0.012918	0.001207	0	-1.162	-1.8802	0.96359	0.471514	0	0.05	0.0799	0.991635	0.592998	0.322936	0.311	0.7223	0.053302	0.032016	5.91912	1.295	4.4128	0	0	-0.642092	-0.763	-1.4265	0	0	-0.338539	-0.457	-0.8402
DLG1	gi|148539578|ref|NP_004078.2|	-0.852312	-1.787	-2.8471	0.196391	0	-0.544538	-0.683	-1.4379	0.876288	0.346602	0	-0.851	-1.0614	0	0	-0.52688	-0.195	-0.3699	0.296958	0.392618	-1.12157	-0.501	-1.1843	1	0.268737	0	-0.077	-0.1222	0.964655	0.63883	-0.485056	-0.266	-0.5004	nan	nan	0.117954	-0.017	-0.0354	0.985529	0.169198	46.9232	2.667	15.9153	0	0	-0.456316	-0.908	-1.4581
XPO5	gi|22748937|ref|NP_065801.1|	-1.14497	-1.46	-3.056	0.216151	0	-0.346999	-0.287	-0.8049	0.826472	0.151477	-0.61872	-1.118	-1.4411	0.224705	0	0.441086	0.458	1.2791	0.99406	0.281729	0.0397	0.198	0.6802	0.037151	0.002367	-0.206625	-0.024	-0.0439	0.956894	0.622317	2.51133	0.82	2.6791	0.041435	0.024937	0.712989	0.369	0.9992	0.159323	0.008957	31.5914	1.932	12.2534	0	0	0	-1.191	-1.9014
COX5A	gi|190885499|ref|NP_004246.2|	-1.37052	-1.528	-3.3898	0.288399	0	-1.28012	-1.284	-2.5281	1	0.576693	1.15547	0.299	0.7894	0.674045	0.289686	0	-0.863	-1.4085	0.446266	0	-1.62634	-1.051	-2.3556	0.987301	0.559809	0	-0.414	-0.6593	0.961244	0.721085	-0.18743	0.179	0.491	0.045254	0.032743	-0.082423	0.3	0.9315	0.199959	0.011361	9.82163	0.998	5.0649	0	0	0	-1.246	-1.9888
HRNR	gi|57864582|ref|NP_001009931.1|	-2.13953	-1.409	-3.9544	0.421227	0	0	-2.011	-3.3611	0.796188	0.626639	0	-1.597	-2.0712	0.364066	0	0	-1.272	-2.0854	0.628114	0	-2.07501	-1.434	-3.117	0.834181	0.618847	0	-0.815	-1.3253	0.446596	0.727415	-0.282371	0.318	1.1576	0.049638	0.030382	2.76281	0.665	2.7459	2.3e-05	1e-06	-1.65783	-0.386	-1.3352	0	0	1.32065	0.153	0.5782
SF3B4	gi|5032069|ref|NP_005841.1|	-0.787283	-1.485	-2.7757	0.191625	0	-0.647101	-1.297	-2.1173	0.988342	0.514497	-0.484588	-0.873	-1.0627	0	0	0	-0.563	-0.9107	0.32179	0	0	-1.319	-2.1018	1	0.518241	0.363792	-0.106	-0.1711	0.984462	0.65002	-0.490197	-0.025	-0.0533	0.022043	0.032594	0.109385	-0.046	-0.0987	0.99005	0.190009	-0.637946	-1.256	-2.0455	0	0	0	-0.946	-1.5274
GLG1	gi|224586815|ref|NP_001139138.1|	-0.083966	-0.644	-1.7404	0.289402	0.373484	-0.302317	-0.41	-0.9836	0.848437	0.203934	-0.551674	-0.917	-1.1136	0	0	-0.524169	-0.029	-0.0586	0.374898	0.404156	29.9349	2.155	12.1403	0	0	-0.289664	-0.166	-0.2543	1	0.667646	0.137555	0.265	0.643	0.052229	0.032291	-0.579367	-0.352	-0.6322	0.869003	0.369078	1.28291	0.236	0.767	0	0	0	-0.995	-1.5182
MRPS35	gi|16950603|ref|NP_068593.2|	-0.450781	-0.905	-2.1038	0.213981	0.347055	0.236735	-0.065	-0.1731	0.342005	0.035517	0.33943	0.091	0.162	0.670442	0.390768	17.1367	2.144	9.9345	1.9e-05	1e-06	0	-1.196	-1.8319	0.963089	0.460329	0.036785	0.356	0.6364	0.961319	0.367801	2.70208	0.96	2.943	0.042397	0.023882	-0.482319	-0.533	-0.8324	0.918457	0.425543	-0.345917	-0.356	-0.7908	0	0	0	-0.817	-1.2891
gi|336020355|ref|NP_663719.2|	gi|336020355|ref|NP_663719.2|	-0.620937	-1.727	-2.8546	0.196897	0	-0.756141	-1.215	-2.004	0.961057	0.491705	-0.162084	-0.277	-0.4546	0.292045	0.412746	1.33291	0.601	1.5929	0.880493	0.239551	2.17223	0.557	2.0134	0.000107	5e-06	0	-0.03	-0.0492	0.954836	0.623305	0	-0.537	-0.868	0.01286	0	0	-0.552	-0.9134	0.934554	0.445657	-0.551466	-0.608	-1.2964	nan	nan	0	-0.872	-1.4191
BAG2	gi|4757834|ref|NP_004273.1|	-0.764272	-1.341	-2.4903	nan	nan	-0.740636	-0.855	-1.5466	0.877581	0.378354	1.10864	0.346	0.7319	0.654995	0.300133	-0.438841	-0.102	-0.1862	0.333465	0.400899	0	-1.182	-1.8995	0.969158	0.475951	0	0.014	0.0219	0.978608	0.608179	0.680302	0.291	0.6586	0.052437	0.032238	-0.475639	-0.2	-0.3622	0.919801	0.281173	-0.592212	-1.131	-1.8366	0	0	2.24681	0.451	1.2712
PPP6C	gi|183603929|ref|NP_001116827.1|	-0.323642	-0.783	-1.6882	0.307442	0.375738	-0.716681	-0.742	-1.3078	0.859919	0.306188	0	-0.611	-0.7629	nan	nan	0.952567	0.812	2.0219	0.777682	0.187134	-0.841588	-0.108	-0.2477	0.556971	0.044968	0	0.137	0.2091	0.999225	0.551246	1.23721	0.724	1.8116	0.043942	0.028208	-0.451684	-0.409	-0.6135	0.861133	0.363414	-0.218778	-0.225	-0.4804	0	0	-0.338539	-0.364	-0.6529
EPB41L2	gi|4503579|ref|NP_001422.1|	-0.409166	-1.125	-2.1818	0.205582	0.340357	0	-0.955	-1.569	0.876375	0.38455	-0.250098	-0.494	-0.6721	0.224436	0.380574	-0.339877	-0.203	-0.3353	0.30201	0.394379	-0.348513	-0.173	-0.3883	0.710753	0.06369	0.28487	0.25	0.4075	0.954548	0.472308	-0.021219	0.057	0.1093	0.027854	0.033005	-0.254454	-0.298	-0.4897	0.895584	0.324742	22.5681	2.122	9.1489	0	0	0	-0.579	-0.9735
MTHFD2	gi|94721354|ref|NP_006627.2|	0	-4.076	-6.5447	0.45479	0	-2.49636	-3.578	-5.6809	0.000228	0.585749	0	-3.114	-3.9952	0.334537	0	-4.38646	-1.751	-4.72	0.664011	0	-5.98429	-2.831	-6.2162	3e-05	0.558995	0	-2.385	-3.7507	1.4e-05	0.62551	-1.36173	-2.905	-4.5729	0.12643	0	-2.94157	-2.356	-4.7772	8e-06	0.52282	1004.91	5.469	39.694	0	0	0	-3.199	-5.0188
CDK11A	gi|148763345|ref|NP_277071.2|	-0.495494	-0.977	-2.0324	0.222162	0.353115	0.084643	-0.456	-0.9678	0.84846	0.199139	0.768131	0.21	0.3879	0.641665	0.356255	0	-0.313	-0.5095	nan	nan	12.5187	1.583	6.9531	0	0	0	0.139	0.2306	0.997602	0.543399	-0.107547	0.213	0.454	0.043518	0.032827	-0.062544	0.206	0.4323	0.66167	0.056977	0.130417	-0.183	-0.4227	0	0	0	-0.707	-1.17
CTCF	gi|5729790|ref|NP_006556.1|	0	-2.149	-3.4847	0.318777	0	-1.20448	-1.307	-2.4785	1	0.570934	0	-1.225	-1.5512	0.247277	0	0	-0.888	-1.437	0.4538	0	-0.921869	-0.186	-0.5847	0.866683	0.099219	0	-0.439	-0.7093	0.935455	0.725256	-0.851987	-0.623	-1.1709	0.01584	0	-0.8083	-0.975	-1.5754	0.940053	0.559789	-1.11032	-0.798	-1.8402	0	0	0	-1.279	-2.0359
WDR11	gi|13324688|ref|NP_060587.8|	-1.21095	-1.783	-3.3525	0.278112	0	0	-1.622	-2.5287	1	0.576759	0	-1.181	-1.4447	0.225391	0	-0.607137	-0.881	-1.3802	0.438862	0	-1.64538	-1.026	-2.1597	1	0.52899	0.903025	0.402	0.9298	0.973456	0.228522	-0.823	-0.613	-1.1362	0.015437	0	-0.625536	-0.96	-1.4917	0.96553	0.551048	-0.148247	-0.31	-0.8978	0	0	0	-1.255	-1.9714
SF3A3	gi|5803167|ref|NP_006793.1|	0.332003	-0.547	-1.5154	0.3896	0.37873	-0.716681	-0.826	-1.573	0.876106	0.385641	0	-0.766	-0.9257	nan	nan	0	-0.429	-0.6784	0.286806	0	-0.704797	-1.2	-1.8705	0.963751	0.469318	-0.187229	0.013	0.0198	0.978028	0.608683	-0.317064	-0.148	-0.2715	0.016379	0.03144	0.397941	0.096	0.2033	0.893864	0.102325	2.97681	0.478	1.5526	0	0	0	-0.807	-1.2462
UQCRC1	gi|46593007|ref|NP_003356.2|	-0.752402	-1.674	-2.788	0.192439	0	0	-1.169	-1.9581	0.945739	0.481756	-0.407085	-0.709	-0.9625	0	0	0	-0.419	-0.6899	0.288121	0	-1.03391	-0.612	-1.2756	0.999838	0.298754	0	0.02	0.0326	0.981451	0.605564	-0.063346	0.077	0.1583	0.029753	0.033065	-0.463769	-0.19	-0.3606	0.920044	0.280614	6.08816	0.865	3.0655	0	0	-0.406361	-0.793	-1.3124
RPL7L1	gi|50053872|ref|NP_940888.2|	2.5307	-0.109	-0.3377	0.544765	0.297374	0.239021	-0.302	-0.7235	0.817721	0.130185	0.597735	0.165	0.3287	0.656682	0.365385	-0.350939	-0.019	-0.0377	0.382964	0.404417	0.947048	0.256	0.7498	0.028848	0.001831	-0.155256	0.093	0.156	0.999714	0.569605	0	-0.423	-0.716	0	0	0	-0.453	-0.7633	0.908944	0.407161	-0.058911	-0.478	-1.0273	0	0	0	-0.73	-1.2167
RRS1	gi|14719402|ref|NP_055984.1|	2.22	-0.219	-0.8101	0.596392	0.337095	8.40132	0.928	4.1585	0	0	4.68658	0.839	2.3955	0.266854	0.046115	-0.654699	-0.411	-0.7098	0.290407	0	-1.23247	-0.369	-0.9493	0.982555	0.193832	0	-0.29	-0.4391	1	0.698128	0	-0.81	-1.241	0.016711	0	0	-0.847	-1.3326	0.998812	0.530143	0.290402	-0.175	-0.4882	0	0	0	-1.127	-1.7418
RPF2	gi|39930469|ref|NP_115570.1|	0.1021	-0.862	-1.9976	0.22641	0.356033	0.173008	-0.188	-0.4766	0.655478	0.076498	-0.039981	-0.202	-0.3355	0.35471	0.423412	0	-0.384	-0.6386	0	0	-0.88691	-0.819	-1.5576	0.96234	0.387525	0	0.064	0.1087	0.995907	0.584583	0	-0.469	-0.772	0	0	0	-0.466	-0.7725	0.910687	0.409689	4.48591	0.667	2.3302	0	0	0	-0.771	-1.2761
CEBPZ	gi|42542392|ref|NP_005751.2|	-0.818331	-1.048	-2.6858	0	0	3.78387	0.463	1.7336	0.000335	1.5e-05	-0.500197	-0.576	-0.9445	nan	nan	-0.570926	-0.757	-1.2259	0.399458	0	3.22693	0.626	2.4596	9e-06	0	0	-0.316	-0.5212	1	0.707294	0	-0.849	-1.3715	0.018619	0	0	-0.86	-1.4037	0.985772	0.54013	0.952925	0.015	0.0495	0	0	0	-1.15	-1.8818
TNIK	gi|239735580|ref|NP_001155032.1|	0	-1.593	-2.6733	0	0	-0.496195	-1.075	-1.7954	0.924903	0.444889	0	-0.664	-0.8491	nan	nan	2.12338	0.906	2.6444	0.84688	0.119684	14.8141	1.6	7.283	0	0	0	0.107	0.181	1	0.561152	0	-0.402	-0.676	0	0	0	-0.426	-0.7054	0.894714	0.390764	-0.511982	-0.688	-1.3497	0	0	0	-0.716	-1.177
MRPL39	gi|27886570|ref|NP_542984.2|	0.751735	-0.584	-1.4548	0.418457	0.378029	1.30975	0.214	0.6056	0.0371	0.002873	-0.308078	-0.616	-0.7473	0.208798	0.368034	18.3951	2.384	11.0942	1e-06	0	0.026611	-0.09	-0.2239	0.526452	0.042227	-0.127267	0.125	0.1939	0.999878	0.556655	0	-0.408	-0.6225	0	0	0	-0.42	-0.6587	0.879268	0.377028	-0.520273	-1.042	-1.6158	0	0	0	-0.713	-1.1169
PGD	gi|40068518|ref|NP_002622.2|	-0.595608	-1.554	-2.4409	nan	nan	0	-1.046	-1.6172	0.886313	0.397916	1.61463	0.496	1.0244	0.801205	0.243604	-0.270176	0.029	0.0518	0.423636	0.404518	-0.632442	-1.055	-1.6645	0.943463	0.417577	0.75399	0.5	0.918	0.985589	0.234528	0.250243	-0.045	-0.0813	0.021105	0.032483	-0.384536	-0.397	-0.6201	0.863969	0.365417	27.819	2.241	10.6621	0	0	-0.327964	-0.675	-1.0542
RAVER1	gi|123173757|ref|NP_597709.2|	-0.554543	-0.842	-2.494	nan	nan	87.5028	3.004	19.7868	0	0	-0.76822	-0.719	-1.0565	0	0	-0.660267	-0.909	-1.3333	0.42714	0	-0.926572	-1.661	-2.4475	0.972303	0.571547	0	-0.432	-0.6328	0.973646	0.718541	-0.926276	-0.406	-0.8053	0	0	0	-0.991	-1.4705	0.970918	0.548566	-0.029825	-0.179	-0.5643	0	0	0	-1.27	-1.8789
DSG2	gi|116534898|ref|NP_001934.2|	0	-1.849	-2.835	0.195576	0	-0.842282	-1.359	-2.057	0.975729	0.502707	0	-0.956	-1.181	0.191617	0	-0.540486	-0.264	-0.4904	nan	nan	-1.222	-0.767	-1.63	0.950845	0.40821	-0.03796	0.184	0.3441	0.975837	0.498846	0.008935	0.121	0.2813	0.035934	0.033082	0.902617	0.426	1.1974	0.071687	0.004035	46.4946	2.579	15.5922	0	0	-0.463119	-0.999	-1.5006
MAGOH	gi|4505087|ref|NP_002361.1|	-0.60725	-1.655	-2.5848	0	0	-0.294764	-0.58	-1.2166	0.851161	0.27732	1.98817	0.553	1.267	0.942069	0.193927	0	-0.412	-0.6592	0	0	0	-1.173	-1.861	0.963782	0.467143	0	0.03	0.0482	0.985241	0.601598	2.89594	1.001	3.0283	0.043064	0.023519	0	-0.5	-0.7952	0.914364	0.415825	0.065855	-0.16	-0.3884	0	0	0	-0.796	-1.2676
TJP1	gi|116875765|ref|NP_783297.2|	-0.809114	-2.208	-3.4844	0.31867	0	0	-1.71	-2.6769	1	0.591957	0	-1.232	-1.5934	0.255914	0	0	-0.961	-1.4782	0.464426	0	-1.62265	-0.498	-1.405	0.98272	0.340798	0	-0.497	-0.7741	0.897907	0.729493	-0.679798	-1.028	-1.6142	0.023054	0	0	-1.049	-1.6382	0.91718	0.565296	117.89	3.586	22.4433	0	0	0	-1.352	-2.0724
TJP1	gi|116875767|ref|NP_003248.3|	-1.12946	-3.083	-4.8342	0.803733	0	0	-2.57	-3.9788	0.200693	0.622329	0	-2.149	-2.6884	0.54415	0	0	-1.824	-2.9074	0.619614	0	-4.50573	-1.382	-3.9102	0.18597	0.608557	0	-1.369	-2.1318	0.052119	0.678063	-1.00014	-1.904	-3.0181	0.05545	0	0	-1.914	-2.9502	0.064737	0.560976	337.233	4.621	28.1314	0	0	0	-2.199	-3.4979
KIAA0090	gi|22095331|ref|NP_055862.1|	-0.509467	-1.469	-2.2746	nan	nan	-0.473964	-0.973	-1.5228	0.878305	0.371627	0	-0.558	-0.689	0.220746	0.377783	-0.323067	-0.223	-0.3456	0.300495	0.393861	-0.669502	-0.64	-1.1529	1	0.258431	0	0.224	0.339	0.977276	0.50094	0.422525	0.309	0.6364	0.052141	0.032314	0.074215	0.047	0.0838	0.940465	0.133264	1.28679	0.23	0.602	0	0	0	-0.61	-0.9527
OSBPL8	gi|18079218|ref|NP_065892.1|	-0.716831	-1.947	-3.2149	0.24583	0	-0.947929	-1.11	-2.1027	0.985694	0.511719	0	-0.998	-1.3191	0.204857	0	-0.646133	-0.376	-0.7102	0.290453	0	-1.43329	-0.694	-1.667	0.942881	0.418242	0	-0.226	-0.3725	1	0.688676	-0.255183	0.007	0.0175	0.024838	0.032817	0	-0.788	-1.2964	1	0.524491	0.328947	-0.066	-0.1951	0	0	0	-1.08	-1.7739
MRPL10	gi|22547114|ref|NP_660298.2|	-0.392636	-0.898	-1.8321	0.263128	0.368342	-0.508432	-0.67	-1.2358	0.850985	0.283412	0	-0.601	-0.7741	nan	nan	11.3236	1.928	7.1426	0.005814	0.000387	0	-1.07	-1.6425	0.948311	0.411644	0	0.155	0.2416	0.996457	0.539301	-0.00469	0.008	0.015	0.024727	0.032811	0	-0.393	-0.6099	0.861986	0.362359	-0.056048	-0.357	-0.7338	0	0	0	-0.698	-1.0879
gi|379030588|ref|NP_001243778.1|	gi|379030588|ref|NP_001243778.1|	-0.768182	-1.759	-2.9592	0.204073	0	0	-1.258	-2.0638	0.977371	0.504077	0.391159	0.046	0.093	0.659505	0.400501	-0.258661	0.106	0.2305	0.53016	0.399322	-0.975361	-0.915	-1.798	0.960793	0.452123	0	-0.043	-0.0703	0.946201	0.627013	0.668572	0.566	1.5148	0.04445	0.029185	0	-0.598	-1.0057	0.969749	0.467758	26.3913	1.961	10.0534	0	0	0	-0.882	-1.4803
DDX50	gi|13129006|ref|NP_076950.1|	-0.585429	-1.285	-2.4505	nan	nan	-0.19939	-0.746	-1.4272	0.875533	0.343353	0	-0.656	-0.8606	nan	nan	0	-0.355	-0.5767	0	0	-0.792608	-0.78	-1.4724	0.969589	0.361792	0	0.109	0.1783	1	0.562081	0	-0.42	-0.6911	0	0	0	-0.447	-0.7432	0.904638	0.40156	25.9314	2.022	9.5873	0	0	0	-0.742	-1.2178
NOC2L	gi|157694511|ref|NP_056473.2|	0.768236	-0.6	-1.647	0.323481	0.377107	2.91603	0.402	1.4377	0.00146	7.1e-05	-0.090625	-0.312	-0.5002	0.273177	0.40698	0	-0.494	-0.796	0.300471	0	2.5057	0.645	2.4572	9e-06	0	0	-0.048	-0.0767	0.943444	0.628065	0	-0.552	-0.885	0.012998	0	0	-0.58	-0.9235	0.938975	0.448159	2.45469	0.326	1.0772	0	0	0	-0.879	-1.4246
RRP1	gi|4503247|ref|NP_003674.1|	-0.917724	-1.911	-3.092	0.222223	0	-0.863979	-0.821	-1.7503	0.919132	0.43362	0	-0.959	-1.2532	0.198461	0	-0.592292	-0.311	-0.6031	0	0	-0.802824	-0.165	-0.4947	0.816004	0.081635	0	-0.198	-0.3135	1	0.678827	-0.560595	-0.73	-1.1709	0.01584	0	-0.545594	-0.735	-1.177	1	0.503233	0.193673	-0.108	-0.3175	0	0	0	-1.034	-1.6505
CHD8	gi|282165704|ref|NP_001164100.1|	-0.449366	-1.14	-2.1963	0.204076	0.339105	0	-0.977	-1.6017	0.881036	0.393582	0	-0.536	-0.7152	0.215234	0.373422	0	-0.24	-0.3937	0.293542	0.391372	1.07061	0.168	0.443	0.082984	0.005581	0	0.214	0.3564	0.972195	0.493767	0	-0.307	-0.5237	nan	nan	-0.311415	-0.324	-0.5434	0.881991	0.34211	0.109356	-0.341	-0.7407	0	0	0	-0.607	-1.0095
ZNF574	gi|154744870|ref|NP_073589.4|	-0.383034	-0.987	-2.1983	0.20387	0.338932	2.78586	0.402	1.2347	0.003642	0.000194	0.027158	-0.109	-0.184	0.46969	0.426044	0.706691	0.655	1.6669	0.847007	0.230089	3.05536	0.739	2.649	3e-06	0	0	0.146	0.2418	0.996434	0.539226	-0.394984	-0.052	-0.1009	0.020495	0.032398	0	-0.4	-0.6759	0.885357	0.382132	0	-0.994	-1.7088	0	0	0	-0.695	-1.1808
CPSF1	gi|56676371|ref|NP_037423.2|	0	-1.953	-2.8563	0.197012	0	-0.662141	-1.441	-2.1298	0.990401	0.516834	0	-0.989	-1.1714	0.190719	0	-0.511243	-0.709	-1.047	0.353741	0	0.239253	0.174	0.5554	0.057473	0.003777	-0.25998	-0.258	-0.3787	1	0.689631	0	-0.764	-1.1323	0.015393	0	-0.529642	-0.783	-1.1217	0.99643	0.492499	-0.652986	-1.395	-2.0389	0	0	-0.47307	-1.087	-1.6195
TFAM	gi|4507401|ref|NP_003192.1|	2.84898	-0.109	-0.3531	0.545069	0.298704	-0.579069	-1.2	-1.9999	0.959785	0.490831	-0.38254	-0.754	-1.0019	0	0	4.0824	1.227	4.0722	0.478724	0.030244	0	-1.216	-2.0248	0.994968	0.503138	0	0.013	0.021	0.97836	0.608395	0.374539	0.289	0.6692	0.052579	0.032202	0	-0.542	-0.9122	0.93402	0.445358	-0.569914	-1.15	-1.9041	0	0	0	-0.839	-1.3845
GNAS	gi|18426900|ref|NP_536351.1|	0	-1.557	-2.4239	nan	nan	-0.468167	-1.06	-1.6559	0.898204	0.408605	0	-0.628	-0.7606	nan	nan	0	-0.309	-0.4765	nan	nan	0	-1.065	-1.6975	0.944718	0.426349	0	0.147	0.2242	0.99817	0.545758	-0.239241	-0.371	-0.5825	0	0	-0.209239	-0.409	-0.6191	0.863543	0.365114	43.4314	2.725	13.5357	0	0	0	-0.715	-1.1152
GNAS	gi|117938759|ref|NP_536350.2|	0	-1.499	-2.617	0	0	-0.462267	-0.979	-1.6577	0.898712	0.409097	0	-0.543	-0.7356	0.211106	0.370003	0	-0.258	-0.4545	nan	nan	0	-1.019	-1.7544	0.955504	0.441183	0	0.21	0.3626	0.970269	0.491193	-0.227441	-0.319	-0.5523	nan	nan	-0.197439	-0.34	-0.5779	0.872062	0.35281	42.5448	2.716	13.7947	0	0	0	-0.645	-1.113
GNB2	gi|20357529|ref|NP_005264.2|	0	-1.899	-3.1245	0.228005	0	-0.807732	-1.052	-1.9898	0.956572	0.488665	0	-0.917	-1.2043	0.193809	0	0	-0.653	-1.0505	0.354647	0	0	-1.384	-2.2626	0.996001	0.546165	0	-0.183	-0.2977	1	0.675966	0	-0.69	-1.1039	0.015075	0	0	-0.73	-1.1767	1	0.503175	65.6271	2.967	17.9844	0	0	0	-1.039	-1.6988
DDX52	gi|38569505|ref|NP_008941.2|	-0.517799	-0.991	-2.1244	0.211711	0.345293	-0.591874	-0.733	-1.3256	0.863053	0.311804	0	-0.664	-0.7446	0.209327	0.368488	2.53647	1.06	3.1651	0.583046	0.076261	-0.642393	-1.082	-1.6552	0.945573	0.415087	0	0.127	0.1935	0.99989	0.556796	-0.409488	-0.419	-0.6391	0	0	-0.394487	-0.429	-0.6648	0.88148	0.378844	3.09614	0.452	1.4184	0	0	0	-0.714	-1.0816
NOL10	gi|171460958|ref|NP_079170.2|	5.65931	0.183	0.7396	0.628628	0.184432	0.957249	-0.023	-0.072	0.257806	0.026877	0	-0.948	-1.2386	0.197064	0	0	-0.633	-1.0767	0.361012	0	-0.970017	-0.304	-0.8892	0.973702	0.176049	0	-0.175	-0.2939	1	0.675264	0	-0.697	-1.1758	0.015898	0	0	-0.707	-1.175	1	0.502845	2.50035	0.307	1.0755	0	0	0	-1.017	-1.6992
C8orf33	gi|12751497|ref|NP_075568.1|	-0.5726	-1.145	-2.5238	0	0	0	-1.237	-2.0474	0.973317	0.500756	0	-0.781	-1.0425	0	0	3.92442	1.088	3.5632	0.452933	0.052358	1.43358	0.315	0.9957	0.011492	0.000673	0	-0.037	-0.0625	0.949475	0.625685	0	-0.565	-0.9599	0.013643	0	0	-0.581	-0.9831	0.962235	0.462519	22.9165	1.804	9.1061	0	0	0	-0.858	-1.4107
GNL3	gi|45593130|ref|NP_055181.3|	-0.508013	-1.541	-2.3595	nan	nan	0.201423	-0.226	-0.5048	0.687638	0.081667	0	-0.56	-0.7343	0.211365	0.370221	0.955911	0.695	1.6599	0.850163	0.230976	0	-1.041	-1.6721	0.941674	0.419593	-0.094034	0.184	0.2875	0.989416	0.521649	1.88958	0.904	2.4227	0.04399	0.025928	0.007524	0.229	0.4712	0.624237	0.051178	1.64886	0.267	0.7099	0	0	0	-0.655	-1.0242
NOC4L	gi|13129068|ref|NP_076983.1|	1.49591	-0.385	-1.3328	0.482554	0.374453	5.50344	0.656	2.6277	2e-06	0	-0.007103	-0.175	-0.3368	0.353988	0.423333	2.84208	0.856	2.8817	0.787364	0.098091	0	-1.44	-2.416	0.978443	0.567734	0	-0.21	-0.3458	1	0.684386	0	-0.737	-1.228	0.016542	0	0	-0.77	-1.2837	1	0.522419	-0.882288	-0.805	-1.7546	0	0	0	-1.049	-1.7635
CSNK1E	gi|23199991|ref|NP_689407.1|	-0.436667	-1.472	-2.3228	nan	nan	-0.214081	-0.604	-1.0729	0.849589	0.231637	0	-0.534	-0.6453	0.230522	0.384952	17.4455	2.384	10.8575	2e-06	0	-0.643845	-0.631	-1.1394	1	0.254014	0	0.247	0.3794	0.964747	0.484174	0	-0.278	-0.4254	nan	nan	0	-0.299	-0.4648	0.901154	0.316445	-0.42841	-0.903	-1.3955	0	0	0	-0.579	-0.8923
DDX28	gi|256773275|ref|NP_060850.2|	-0.695292	-1.195	-2.3869	nan	nan	4.80149	0.638	2.2592	1.8e-05	1e-06	0.972224	0.254	0.518	0.629137	0.335946	21.8253	2.342	11.273	1e-06	0	0	-1.292	-2.0286	0.995433	0.503911	0	-0.072	-0.1123	0.960204	0.636506	0	-0.602	-0.9597	0.013641	0	0	-0.62	-0.9686	0.95703	0.459095	-0.767799	-0.903	-1.6829	0	0	0	-0.921	-1.408
RBBP5	gi|53759148|ref|NP_005048.2|	2.75915	-0.143	-0.4472	0.546774	0.306719	-0.611199	-1.131	-1.7894	0.924297	0.443419	0.055329	-0.204	-0.3302	0.357685	0.423725	-0.309403	-0.048	-0.0896	0.363712	0.403622	0	-1.18	-1.8536	0.963718	0.465431	0	0.061	0.095	0.994058	0.588656	0	-0.475	-0.7526	0	0	-0.346202	-0.151	-0.28	0.937721	0.252478	0	-1.098	-1.7238	0	0	-0.347577	-0.777	-1.225
gi|388240801|ref|NP_116126.3|	gi|388240801|ref|NP_116126.3|	0.935052	-0.515	-1.3812	0.454627	0.37623	0	-1.252	-1.968	0.949242	0.483931	-0.184812	-0.326	-0.507	0.270579	0.406055	0	-0.495	-0.7862	0.299313	0	-0.732103	-1.272	-2.004	0.992083	0.498848	0	-0.069	-0.1104	0.959333	0.636059	-0.536298	-0.243	-0.4459	nan	nan	-0.088395	-0.016	-0.0318	0.984176	0.168041	6.4065	0.914	3.5512	0	0	-0.39315	-0.548	-1.0011
HJURP	gi|83816964|ref|NP_060880.3|	0.585451	-0.496	-1.5052	0.395984	0.378664	1.58134	0.094	0.2917	0.095448	0.008816	0	-0.936	-1.2144	0.194764	0	5.97062	1.34	5.0268	0.120295	0.009272	-0.034189	0.076	0.2369	0.154413	0.011087	0	-0.197	-0.3239	1	0.680661	0	-0.703	-1.1619	0.015735	0	-0.523042	-0.713	-1.1936	1	0.506418	0	-1.337	-2.2423	0	0	0	-1.029	-1.7182
EPB41L5	gi|40254949|ref|NP_065960.2|	0.050862	-0.846	-1.8007	0.271522	0.370259	-0.437565	-0.947	-1.5176	0.878388	0.370139	0	-0.527	-0.6541	0.22849	0.383521	0.701725	0.625	1.4528	0.946954	0.258019	-0.643845	-0.956	-1.5575	0.962352	0.387495	0	0.266	0.4369	0.954391	0.459933	0	-0.267	-0.4374	nan	nan	0	-0.282	-0.4663	0.900831	0.316948	0.134754	-0.548	-1.0863	nan	nan	0	-0.585	-0.9548
ZBTB11	gi|166235167|ref|NP_055230.2|	2.02611	-0.296	-0.9482	0.607237	0.348532	5.58922	0.654	2.6232	2e-06	0	-0.396656	-0.501	-0.7706	nan	nan	0	-0.673	-1.061	0.357181	0	2.89332	0.631	2.3838	1.3e-05	1e-06	0	-0.225	-0.3527	1	0.685521	0	-0.744	-1.1613	0.015728	0	0	-0.78	-1.2008	1	0.507778	-0.70838	-0.604	-1.3742	0	0	0	-1.062	-1.6713
UPF1	gi|18375673|ref|NP_002902.2|	0	-1.638	-2.5651	0	0	0	-1.123	-1.7249	0.914662	0.427063	0	-0.66	-0.8467	nan	nan	-0.299811	-0.049	-0.0882	0.364203	0.403649	-0.647259	-1.144	-1.7473	0.954396	0.439365	-0.129691	0.088	0.1395	0.998841	0.574986	-0.366611	-0.453	-0.7166	0	0	-0.399354	-0.451	-0.7268	0.900622	0.396916	4.99784	0.76	2.6584	0	0	0	-0.76	-1.1884
ZNF629	gi|122937229|ref|NP_001073886.1|	0.025464	-1.091	-2.1211	0.212072	0.345575	1.99387	0.338	0.9226	0.012541	0.000797	0.333532	0.009	0.0155	0.633001	0.410641	0.676327	0.621	1.4313	0.954918	0.260912	-0.388892	-0.366	-0.7818	0.945402	0.146118	0	0.275	0.474	0.956997	0.443798	0	-0.256	-0.426	nan	nan	0	-0.264	-0.4421	0.905851	0.308772	-0.40742	-0.879	-1.494	0	0	0	-0.553	-0.9069
ZNF192	gi|56699473|ref|NP_006289.2|	-0.318043	-1.054	-2.4253	nan	nan	5.20136	0.633	2.4132	7e-06	0	-0.250053	-0.862	-1.1139	0	0	-0.487545	-0.574	-0.9085	0.321353	0	6.08296	0.985	4.2616	0	0	0	-0.112	-0.1767	0.986493	0.651267	0	-0.648	-1.0199	0.014206	0	0	-0.676	-1.0578	0.98423	0.47934	0	-1.282	-2.0594	0	0	0	-0.948	-1.5051
DDX10	gi|13514831|ref|NP_004389.2|	3.35787	-0.099	-0.3451	0.544912	0.298014	4.71575	0.551	2.133	3.7e-05	1e-06	0.104576	-0.49	-0.7609	nan	nan	0	-0.68	-1.0514	0.354876	0	5.45453	0.904	3.8826	0	0	0	-0.22	-0.3463	1	0.684469	0	-0.756	-1.2058	0.016262	0	0	-0.764	-1.192	1	0.506114	0	-1.371	-2.1498	0	0	0	-1.059	-1.6522
C10orf2	gi|39725942|ref|NP_068602.2|	-0.815587	-2.249	-3.5115	0.325826	0	0	-1.729	-2.6625	1	0.590617	0	-1.325	-1.5904	0.255279	0	0	-0.989	-1.5331	0.479466	0	0	-1.749	-2.7421	0.959846	0.599451	0	-0.525	-0.8113	0.874548	0.73137	0	-1.067	-1.6605	0.024108	0	0	-1.066	-1.6678	0.905502	0.567603	-1.29067	-0.896	-2.0836	0	0	6.27768	0.714	2.8318
gi|316983156|ref|NP_001186912.1|	gi|316983156|ref|NP_001186912.1|	1.1808	-0.328	-0.9365	0.606382	0.347574	0	-1.206	-1.8257	0.927202	0.452163	0	-0.77	-0.9337	nan	nan	-0.414886	-0.13	-0.2321	0.322313	0.399145	-0.947496	-0.889	-1.5952	0.957049	0.398428	0	-0.015	-0.0223	0.964813	0.618053	-0.481686	-0.2	-0.3602	nan	nan	-0.272061	-0.205	-0.3668	0.919096	0.282779	-0.218778	-0.36	-0.8182	0	0	0	-0.844	-1.2704
PARP2	gi|110825961|ref|NP_005475.2|	1.10187	-0.516	-1.6585	0.318826	0.376763	0	-1.518	-2.4041	1	0.561285	0	-1.102	-1.3819	0.213973	0	-0.610727	-0.4	-0.7484	0.294881	0	0	-1.528	-2.3513	0.987781	0.559214	0	-0.312	-0.4919	1	0.704337	0	-0.841	-1.3409	0.018133	0	0	-0.863	-1.35	0.99624	0.532723	60.3783	2.721	16.7867	0	0	0	-1.147	-1.79
USP48	gi|52630449|ref|NP_115612.4|	-0.539619	-1.317	-2.6051	0	0	-0.534259	-1.168	-1.9241	0.932893	0.474171	-0.315325	-0.747	-0.952	0	0	1.28335	0.748	2.0859	0.783824	0.179704	-0.837234	-0.832	-1.5877	0.958222	0.39628	0	0.031	0.0499	0.985628	0.601155	0	-0.49	-0.798	0	0	0	-0.502	-0.8219	0.917547	0.422844	-0.525104	-1.122	-1.8201	0	0	0	-0.81	-1.3319
HELLS	gi|21914927|ref|NP_060533.2|	-1.57621	-4.399	-7.138	0.34204	0	-1.56439	-3.89	-6.3565	5e-06	0.576617	0	-3.438	-4.3195	0.347067	0	-4.38506	-2.174	-5.7368	0.366061	0	0	-3.905	-6.3402	1.5e-05	0.558294	0	-2.703	-4.4143	0	0.617734	-1.44689	-3.223	-5.2905	0.077498	0	0	-3.246	-5.3176	0	0.517643	0	-3.838	-6.1223	0	0	0	-3.518	-5.676
XRCC4	gi|12408647|ref|NP_071801.1|	2.76048	-0.017	-0.0493	0.593779	0.270677	20.615	1.847	8.4492	0	0	0	-0.595	-0.7652	nan	nan	0	-0.28	-0.4352	nan	nan	0	-1.041	-1.6347	0.949911	0.409506	0	0.168	0.263	0.993626	0.531177	-0.362165	-0.356	-0.5586	nan	nan	0	-0.37	-0.5789	0.871759	0.353114	0.760473	0.006	0.016	0	0	0	-0.675	-1.0393
TP53BP1	gi|213972634|ref|NP_001135451.1|	23.5119	1.507	7.2964	0.000577	7.1e-05	0	-0.982	-1.6476	0.895811	0.406331	3.77791	0.918	2.3261	0.295712	0.050939	0	-0.244	-0.4039	0.292092	0.390829	-0.616935	-1	-1.631	0.950648	0.408486	0.263363	0.22	0.3632	0.970079	0.490943	-0.305963	-0.324	-0.5478	nan	nan	-0.36903	-0.347	-0.5817	0.870909	0.353964	-0.378508	-0.349	-0.7624	0	0	0	-0.628	-1.0344
LBR	gi|37595752|ref|NP_919424.1|	-5.03676	-1.275	-5.7265	0.789111	0	-4.19186	-1.996	-4.956	0.007202	0.599132	-1.38515	-2.504	-3.1652	0.462165	0	0	-2.201	-3.536	0.663332	0	0	-2.953	-4.7837	0.013443	0.582075	-1.22853	-1.417	-2.5845	0.008987	0.655495	0	-2.281	-3.6537	0.075355	0	0	-2.291	-3.6588	0.004222	0.537664	-4.55319	-1.576	-4.7281	0	0	0	-2.593	-4.1691
H2AFY	gi|20336746|ref|NP_613075.1|	38.9695	1.723	9.9462	4e-06	0	0	-1.406	-2.2821	1	0.542875	0	-0.967	-1.2444	0.197618	0	-0.540486	-0.297	-0.5507	0	0	0	-1.419	-2.2586	0.99654	0.545547	0	-0.208	-0.3327	1	0.68218	0	-0.726	-1.1761	0.015902	0	0	-0.755	-1.1974	1	0.507137	9.24898	1.003	4.0399	0	0	0	-1.043	-1.6923
SDAD1	gi|153791300|ref|NP_060585.2|	-0.746808	-1.197	-2.5622	0	0	0	-1.29	-2.0832	0.981751	0.507931	-0.41892	-0.842	-1.0519	0	0	0	-0.548	-0.8777	0.315349	0	-1.05758	-1.31	-2.1181	1	0.52134	0	-0.07	-0.1141	0.961024	0.63693	0	-0.62	-0.9826	0.013851	0	0	-0.634	-1.0134	0.972141	0.469514	3.39061	0.442	1.4554	0	0	0	-0.939	-1.5101
NOP14	gi|55769587|ref|NP_003694.1|	0.185657	-0.859	-1.774	0.279114	0.371763	1.7134	0.226	0.5757	0.040805	0.003194	0	-0.521	-0.6611	0.226898	0.382378	-0.043838	0.145	0.2645	0.552598	0.397517	0	-0.967	-1.5484	0.96341	0.384809	0	0.252	0.3951	0.959195	0.477562	0.239507	0.053	0.0974	0.02743	0.032986	0	-0.294	-0.465	0.901111	0.316512	-0.327324	-0.558	-1.0204	0	0	0	-0.588	-0.9179
RCL1	gi|157426877|ref|NP_005763.3|	0.668094	-0.684	-1.6175	0.336121	0.377849	4.73633	0.602	2.0042	7.9e-05	3e-06	0	-0.717	-0.8888	nan	nan	-0.072824	0.176	0.3486	0.614411	0.391991	-0.85147	-0.83	-1.5071	0.967132	0.372414	0	0.06	0.0939	0.993895	0.588977	0	-0.481	-0.761	0	0	0	-0.49	-0.7587	0.908019	0.405888	0.021288	-0.133	-0.3167	0	0	0	-0.783	-1.2308
ZNF771	gi|214831364|ref|NP_001135777.1|	0	-1.898	-3.0668	0.217938	0	1.61819	0.092	0.2985	0.093642	0.00863	0	-0.942	-1.2013	0.193526	0	0.175935	0.329	0.8356	0.859536	0.341169	4.61961	0.756	3.0664	0	0	0	-0.179	-0.2936	1	0.675208	0	-0.721	-1.1592	0.015704	0	0	-0.75	-1.2004	1	0.507702	-0.643035	-1.368	-2.2092	0	0	0	-1.028	-1.6394
RPP14	gi|149192851|ref|NP_001092253.1|	-0.362139	-1.435	-2.1742	0.206377	0.341012	-0.10229	-0.559	-0.9784	0.848433	0.202352	-0.114388	-0.515	-0.6109	0.238794	0.390472	9.79921	1.905	6.8954	0.008703	0.000593	-0.569318	-0.606	-1.0862	1	0.236741	0	0.25	0.3747	0.966336	0.486144	0	-0.248	-0.3771	nan	nan	0	-0.272	-0.4063	0.912569	0.296499	0	-0.888	-1.3225	0	0	0	-0.573	-0.8795
ZNF498	gi|64368880|ref|NP_660090.2|	3.5632	-0.023	-0.0763	0.585972	0.273378	3.07723	0.398	1.2736	0.003089	0.000164	-0.293263	-0.712	-0.8041	nan	nan	0	-0.372	-0.5758	0	0	-0.226228	-0.166	-0.422	0.749464	0.069022	0	0.102	0.1601	0.999856	0.568243	0	-0.435	-0.6714	0	0	0	-0.451	-0.697	0.892191	0.388323	0	-1.064	-1.6277	0	0	0	-0.747	-1.1692
MLLT11	gi|5802968|ref|NP_006809.1|	0	-1.502	-2.4488	nan	nan	0	-0.982	-1.5672	0.87649	0.384057	0	-0.522	-0.6473	0.230057	0.384628	2.91506	1.127	3.2777	0.515126	0.068788	-0.59507	-1.009	-1.5989	0.956449	0.399483	0	0.215	0.3444	0.975751	0.498722	-0.362165	-0.314	-0.4871	nan	nan	0	-0.343	-0.5422	0.882319	0.34173	0	-0.956	-1.548	0	0	0	-0.624	-0.9696
CAPRIN1	gi|42558250|ref|NP_005889.3|	0	-1.713	-2.7393	0	0	-0.708501	-0.889	-1.722	0.914096	0.426305	0	-0.77	-0.9768	0	0	0	-0.443	-0.7195	0.291527	0	0	-1.229	-1.9722	0.986581	0.492106	0	-0.002	-0.0036	0.971049	0.614061	-0.304794	-0.209	-0.4157	nan	nan	-0.452801	-0.547	-0.8778	0.92016	0.436771	37.4576	2.347	12.9171	0	0	0	-0.837	-1.315
DDX41	gi|21071032|ref|NP_057306.2|	0	-1.778	-2.7381	0	0	-0.5853	-1.27	-1.9686	0.949451	0.484063	0	-0.809	-0.9763	0	0	-0.204594	0.068	0.1429	0.473355	0.402794	44.8991	2.715	14.5641	0	0	0	-0.074	-0.1109	0.959563	0.636176	0	-0.6	-0.9344	0.013417	0	0	-0.605	-0.9211	0.937937	0.447566	1.40637	0.039	0.1064	0	0	0	-0.917	-1.4011
TIMELESS	gi|222136585|ref|NP_003911.2|	0	-1.712	-2.7804	0.191936	0	0	-1.199	-1.9196	0.9311	0.473155	0	-0.769	-0.9467	nan	nan	-0.426068	-0.459	-0.7268	0.292371	0	-0.9211	-0.434	-1.025	0.993686	0.21721	0	0.002	0.004	0.973417	0.612361	-0.456839	-0.517	-0.8245	0	0	-0.23479	-0.213	-0.4061	0.912604	0.29643	46.6907	2.671	15.0368	0	0	0	-0.838	-1.374
TRIM33	gi|74027249|ref|NP_056990.3|	4.61674	0.18	0.569	0.66098	0.20277	18.3976	1.78	7.8594	0	0	2.79368	0.721	1.6027	0.90106	0.13248	0	-0.271	-0.3996	0.292703	0.391059	0	-1.038	-1.5279	0.965479	0.378696	0	0.185	0.2728	0.992065	0.527394	0	-0.33	-0.4814	nan	nan	-0.248967	-0.35	-0.5148	0.889506	0.332957	-0.495654	-0.621	-1.1088	nan	nan	0	-0.659	-0.9794
PDCD11	gi|70980549|ref|NP_055791.1|	-0.515189	-1.508	-2.4928	nan	nan	-0.05891	-0.429	-0.9449	0.848697	0.192256	-0.229175	-0.582	-0.7806	nan	nan	0	-0.257	-0.4334	nan	nan	0	-1.032	-1.7525	0.955214	0.440698	0	0.184	0.3044	0.985918	0.514948	0	-0.338	-0.5733	0	0	0	-0.346	-0.5793	0.871638	0.353236	32.6852	2.341	10.9189	0	0	0	-0.65	-1.0895
GNL2	gi|7019419|ref|NP_037417.1|	-0.653615	-1.333	-2.4088	nan	nan	0.307287	-0.388	-0.8881	0.839844	0.175159	0	-0.712	-0.8897	nan	nan	0.706691	0.542	1.3822	0.972979	0.267569	0	-1.193	-1.8927	0.967192	0.474393	0	0.037	0.0574	0.987278	0.599176	0	-0.484	-0.7613	0	0	0	-0.511	-0.8052	0.915701	0.41848	10.0371	1.185	4.7581	0	0	0	-0.798	-1.2619
ZFP62	gi|289547560|ref|NP_689496.4|	3.13575	-0.074	-0.233	0.547565	0.288185	2.68539	0.325	1.0342	0.008272	0.000502	-0.000241	-0.219	-0.3468	0.348544	0.422698	0	-0.397	-0.6312	0	0	0	-1.166	-1.8569	0.963756	0.466197	0	0.06	0.0938	0.99388	0.589006	0	-0.471	-0.7483	0	0	0	-0.487	-0.7517	0.906542	0.403941	-0.629936	-0.771	-1.4333	0	0	0	-0.782	-1.2139
PAK1IP1	gi|55769546|ref|NP_060376.2|	-0.557857	-1.728	-2.4987	0	0	-0.047797	-0.391	-0.8363	0.83115	0.160196	0	-0.801	-0.9036	nan	nan	0.267828	0.359	0.7599	0.829117	0.350417	8.11584	1.131	4.4553	0	0	0	-0.026	-0.0365	0.959692	0.620898	0	-0.544	-0.7779	0	0	0	-0.558	-0.8029	0.915409	0.417872	-0.299143	-0.34	-0.7281	0	0	0	-0.852	-1.2181
DIMT1L	gi|7657198|ref|NP_055288.1|	0	-1.645	-2.6555	0	0	-0.591874	-0.801	-1.4854	0.878295	0.360784	0	-0.736	-0.8817	nan	nan	15.3888	2.069	9.0598	0.000121	9e-06	-0.828567	-0.83	-1.5497	0.963264	0.385194	0	0.045	0.0732	0.99043	0.594875	-0.356879	-0.129	-0.2308	0.017203	0.031701	0	-0.485	-0.7672	0.909701	0.408235	4.38298	0.687	2.4109	0	0	0	-0.781	-1.2291
ZNF24	gi|190610012|ref|NP_008896.2|	-0.486072	-1.156	-2.2559	nan	nan	-0.288189	-0.664	-1.2502	0.850763	0.287965	0	-0.561	-0.7306	0.212105	0.370842	0.164504	0.353	0.7566	0.827856	0.350812	-0.462305	-0.416	-0.862	0.968745	0.168232	0	0.211	0.3414	0.976604	0.499955	0	-0.315	-0.5167	nan	nan	0	-0.313	-0.5185	0.888569	0.334154	0.864845	0.016	0.0405	0	0	0	-0.613	-1.0069
ZNF189	gi|37574608|ref|NP_932094.1|	0.29272	-0.611	-1.6638	0.316728	0.376595	32.9508	2.151	11.145	0	0	0	-0.766	-0.9901	0	0	0	-0.473	-0.7377	0.293635	0	0	-1.234	-1.9501	0.98199	0.487298	0	-0.01	-0.0151	0.967283	0.616549	0	-0.545	-0.8597	0.012793	0	0	-0.569	-0.903	0.929863	0.443061	0	-1.172	-1.8363	0	0	0	-0.849	-1.328
PNPLA6	gi|260656037|ref|NP_001159583.1|	1.23475	-0.524	-1.3955	0.447057	0.376663	0	-1.154	-1.7986	0.925206	0.445669	0	-0.702	-0.8936	nan	nan	10.5726	1.831	7.3467	0.003765	0.000269	0	-1.172	-1.8599	0.963777	0.466889	0	0.057	0.0894	0.993207	0.590284	0	-0.465	-0.7453	0	0	0	-0.501	-0.8099	0.91627	0.419717	5.06597	0.775	2.6501	0	0	0	-0.773	-1.2144
RSL1D1	gi|118498359|ref|NP_056474.2|	0	-1.638	-2.47	nan	nan	-0.541377	-1.13	-1.7556	0.919955	0.43497	0.041144	-0.184	-0.2836	0.386443	0.425841	0	-0.374	-0.5733	0	0	0	-1.143	-1.7475	0.954428	0.439416	0	0.085	0.1297	0.998091	0.578104	-0.423879	-0.443	-0.6777	0	0	0	-0.466	-0.7086	0.895645	0.39169	44.1956	2.624	14.2089	0	0	0	-0.764	-1.1613
FERMT2	gi|201861813|ref|NP_001128471.1|	0	-1.208	-1.9822	0.229386	0.357312	-0.366373	-0.705	-1.1461	0.850845	0.254854	0	-0.257	-0.3312	0.357119	0.423667	-0.215476	0.038	0.0611	0.428382	0.404427	0	-0.721	-1.1935	1	0.271762	0.035788	0.509	0.8087	0.972654	0.285179	-0.035653	0.301	0.5523	0.048474	0.032581	0.396988	0.301	0.5563	0.531573	0.039613	0.026957	-0.067	-0.1311	0	0	0	-0.33	-0.54
DUSP11	gi|205277447|ref|NP_003575.2|	-0.564594	-1.268	-2.2366	0.199978	0.33562	-0.405972	-0.752	-1.337	0.864917	0.315392	0.160689	-0.172	-0.2604	0.402783	0.426443	3.436	1.176	3.5287	0.452246	0.054176	0	-1.099	-1.7088	0.947205	0.42934	0	0.108	0.1678	1	0.565659	0	-0.422	-0.641	0	0	0	-0.447	-0.6871	0.889073	0.385428	-0.121101	-0.449	-0.9061	0	0	0	-0.727	-1.0929
ZNF770	gi|46094072|ref|NP_054825.2|	0.253485	-0.778	-1.7029	0.302123	0.37516	1.75346	0.06	0.1552	0.138338	0.01358	0	-0.659	-0.8072	nan	nan	0	-0.333	-0.5008	nan	nan	0	-1.099	-1.6734	0.941362	0.419936	0	0.11	0.167	1	0.565929	0	-0.415	-0.642	0	0	0	-0.441	-0.6816	0.887273	0.383813	-0.467521	-0.692	-1.2226	nan	nan	0	-0.718	-1.117
CHD1	gi|68299795|ref|NP_001261.2|	0	-1.715	-2.856	0.196991	0	0	-1.203	-2.0497	0.973905	0.501226	0	-0.754	-0.9989	0	0	0	-0.451	-0.7463	0.294636	0	0	-1.23	-2.0619	0.998697	0.510539	0	-0.012	-0.0194	0.965818	0.617452	0	-0.529	-0.8664	0.012847	0	0	-0.546	-0.9045	0.930548	0.443436	54.1211	2.857	15.3722	0	0	0	-0.834	-1.3818
ZNF768	gi|146198654|ref|NP_078947.3|	-0.011864	-1.016	-1.7661	0.281447	0.372185	-0.358341	-0.856	-1.2774	0.85395	0.296567	0.590252	0.078	0.1157	0.663058	0.397369	0	-0.102	-0.1535	0.342617	0.401989	0.313657	-0.05	-0.1061	0.393521	0.030798	0	0.35	0.5286	0.95939	0.419022	0	-0.182	-0.2716	0.016377	0.03144	0	-0.179	-0.2629	0.94183	0.246487	0	-0.815	-1.2146	nan	nan	0	-0.482	-0.7325
ZNF589	gi|148528984|ref|NP_057173.2|	4.70422	0.157	0.5337	0.667636	0.206663	18.0564	1.64	7.4127	0	0	3.50499	0.789	1.9752	0.50258	0.082433	0	-0.424	-0.6447	0	0	0	-1.192	-1.8565	0.963752	0.466104	0	0.028	0.0429	0.984	0.602966	0	-0.491	-0.7752	0	0	0	-0.505	-0.7683	0.909909	0.408537	0	-1.13	-1.7748	0	0	0	-0.809	-1.2392
RBM34	gi|238859597|ref|NP_055829.2|	-0.439626	-1.477	-2.4737	nan	nan	-0.427808	-0.983	-1.6228	0.888148	0.399476	-0.155648	-0.577	-0.6624	0.226605	0.382165	0	-0.213	-0.3458	0.300466	0.393851	0	-0.975	-1.6002	0.956235	0.399853	0	0.225	0.3757	0.966001	0.485725	0	-0.31	-0.5134	nan	nan	0	-0.317	-0.5206	0.888033	0.334832	27.9307	2.23	10.6859	0	0	0	-0.608	-0.989
IQGAP3	gi|39753961|ref|NP_839943.2|	0.1368	-1.128	-1.6806	0.310272	0.376019	-0.150831	-0.624	-0.9423	0.848742	0.19148	0	-0.209	-0.2542	0.407415	0.426549	14.7882	2.254	7.6304	0.00209	0.000161	0	-0.655	-0.9927	0.989018	0.207114	0	0.573	0.8717	0.987682	0.256208	0	0.033	0.0498	0.025855	0.032894	0	0.017	0.0251	0.962572	0.150335	-0.141676	-0.583	-0.8722	0	0	0	-0.282	-0.4313
POLR1B	gi|212286172|ref|NP_001131076.1|	-0.393698	-1.433	-2.2688	nan	nan	0	-0.915	-1.4228	0.875191	0.342012	0	-0.496	-0.5855	0.245271	0.394457	14.2595	2.192	8.607	0.000344	2.4e-05	0.195961	0.07	0.1724	0.184981	0.01362	0	0.27	0.4243	0.953292	0.465259	0	-0.247	-0.3845	nan	nan	-0.036665	-0.273	-0.4254	0.909086	0.30307	5.46693	0.769	2.4268	0	0	0	-0.565	-0.8867
RAP1GDS1	gi|155030192|ref|NP_001093896.1|	0	-1.428	-2.1884	0.204894	0.339787	-0.403866	-0.927	-1.4279	0.875586	0.343566	0	-0.49	-0.5952	0.242758	0.392945	0	-0.193	-0.2949	0.308088	0.396353	23.3045	2.133	10.3114	0	0	0	0.262	0.3982	0.958055	0.476251	0	-0.273	-0.415	nan	nan	0	-0.289	-0.4489	0.904481	0.31108	1.77748	0.268	0.69	0	0	0	-0.565	-0.8757
COX2	gi|251831110|ref|YP_003024029.1|	-0.047949	-0.752	-1.7235	0.294992	0.374274	0	-1.086	-1.612	0.884575	0.396465	0	-0.674	-0.7785	nan	nan	0	-0.332	-0.5046	nan	nan	0	-1.093	-1.6703	0.942103	0.419117	0	0.12	0.1796	1	0.561634	-0.34477	-0.422	-0.6298	0	0	0	-0.43	-0.6372	0.87102	0.370585	5.22432	0.709	2.2281	0	0	0	-0.725	-1.0758
DKC1	gi|215599015|ref|NP_001135935.1|	-0.667358	-1.914	-2.9566	0.203892	0	0	-1.412	-2.1693	0.995638	0.523968	0	-0.958	-1.1628	0.189916	0	-0.504642	-0.649	-1.0022	0.342515	0	-0.770947	-1.425	-2.1755	1	0.531794	0	-0.205	-0.3167	1	0.679396	0	-0.734	-1.1366	0.015442	0	0	-0.742	-1.1457	0.999403	0.497119	14.6204	1.318	6.5545	0	0	0	-1.04	-1.6342
CXorf57	gi|193804923|ref|NP_060485.4|	120.53	2.814	20.3543	0	0	0	-1.883	-3.1144	0.94655	0.61977	0	-1.436	-1.9285	0.331124	0	0.188163	0.215	0.6703	0.79345	0.360874	-1.83481	-1.565	-3.0446	0.883617	0.616456	0	-0.693	-1.1164	0.640915	0.735223	0	-1.208	-1.9789	0.031239	0	0	-1.223	-2.0729	0.62402	0.583514	0	-1.836	-3.0554	0	0	-0.673328	-1.529	-2.5365
SPEN	gi|14790190|ref|NP_055816.2|	0.196982	-0.762	-1.7118	0.298998	0.374788	4.80634	0.646	2.2857	1.5e-05	1e-06	0	-0.631	-0.8381	nan	nan	0	-0.296	-0.4953	nan	nan	0	-1.072	-1.7992	0.960902	0.452418	0.29589	0.45	0.8545	0.982556	0.264013	1.37691	0.743	1.9189	0.04419	0.027836	0	-0.404	-0.6949	0.891543	0.387711	-0.47611	-1.021	-1.7184	0	0	0	-0.693	-1.17
LEMD2	gi|31044432|ref|NP_851853.1|	7.41866	0.458	1.6493	0.58644	0.100888	0	-1.04	-1.6923	0.907661	0.418451	0	-0.59	-0.806	nan	nan	0	-0.315	-0.5028	nan	nan	0	-1.069	-1.6765	0.940611	0.420752	0	0.141	0.2269	0.997939	0.544765	0	-0.372	-0.6001	0	0	0	-0.392	-0.6291	0.867734	0.368142	-0.099767	-0.425	-0.9028	0	0	0	-0.681	-1.079
UBTF	gi|115529451|ref|NP_001070151.1|	0	-2.654	-4.3607	0.519028	0	0	-2.13	-3.4744	0.702587	0.627975	0	-1.695	-2.1785	0.394315	0	0	-1.391	-2.3009	0.632355	0	0	-2.149	-3.4838	0.457929	0.62028	0	-0.931	-1.5147	0.302889	0.717899	0	-1.463	-2.3953	0.037691	0	0	-1.485	-2.4593	0.289279	0.578393	190.321	3.902	26.9873	0	0	0	-1.781	-2.8812
UBTF	gi|7657671|ref|NP_055048.1|	0	-2.205	-3.4688	0.313203	0	0	-1.683	-2.6927	1	0.59339	0	-1.241	-1.5462	0.246295	0	0	-0.946	-1.4738	0.463266	0	0	-1.717	-2.6614	0.961944	0.593046	0	-0.485	-0.7625	0.904938	0.728827	0	-1.02	-1.6026	0.022805	0	0	-1.03	-1.6056	0.929406	0.562545	99.8761	3.295	20.6148	0	0	0	-1.312	-2.0759
CBX8	gi|10190682|ref|NP_065700.1|	-1.58597	-3.916	-9.4049	0.083747	0	-0.846773	-4.148	-7.0124	0	0.569923	0	-3.683	-5.0965	0.103223	0	-0.330667	-2.334	-6.5	0.292199	0	118.304	6.239	61.0157	0	0	0	-2.966	-4.9833	0	0.612142	0	-3.478	-5.8206	0.089357	0	0	-3.488	-5.8084	0	0.51352	-0.837618	-4.11	-6.8948	0	0	0	-3.798	-6.4025
FARP2	gi|7662310|ref|NP_055623.1|	0	-1.668	-2.5089	0	0	-0.526986	-1.136	-1.7136	0.912395	0.424101	0	-0.703	-0.8609	nan	nan	-0.290078	-0.07	-0.1253	0.351624	0.402795	0.810136	0.083	0.2422	0.152098	0.010901	0	0.045	0.0678	0.989402	0.596365	-0.409488	-0.472	-0.7113	0	0	0	-0.509	-0.7774	0.911555	0.411026	40.4317	2.512	13.3461	0	0	0	-0.781	-1.1588
ZNF184	gi|222831664|ref|NP_009080.2|	13.8767	0.827	3.6491	0.100996	0.014589	27.9677	1.943	10.8795	0	0	1.929	0.471	1.026	0.801963	0.243275	0	-0.556	-0.8322	0.30681	0	0	-1.307	-2.0193	0.99426	0.502013	0	-0.084	-0.129	0.967628	0.640415	0	-0.638	-0.9915	0.013934	0	0	-0.627	-0.9915	0.965114	0.46448	-0.594167	-1.244	-1.9068	0	0	0	-0.944	-1.4562
PPP1R10	gi|25777671|ref|NP_002705.2|	0	-1.46	-2.2218	0.201469	0.336901	0	-0.941	-1.4387	0.87634	0.346844	0	-0.542	-0.6636	0.226334	0.381969	0	-0.193	-0.3062	0.306342	0.39581	-0.078729	-0.612	-1.1261	1	0.249675	0	0.264	0.4177	0.952669	0.468016	-0.248876	-0.27	-0.4159	nan	nan	0	-0.283	-0.4382	0.906623	0.307444	1.44021	0.289	0.7727	0	0	0	-0.583	-0.9199
BLM	gi|4557365|ref|NP_000048.1|	0	-1.605	-2.6902	0	0	0	-1.093	-1.8524	0.928166	0.458357	0	-0.655	-0.8439	nan	nan	0	-0.351	-0.5838	0	0	0	-1.099	-1.8429	0.96349	0.462931	0	0.121	0.2002	0.999657	0.554427	0	-0.424	-0.7153	0	0	0	-0.437	-0.744	0.904823	0.401784	2.80488	0.321	0.9308	0	0	0	-0.747	-1.2689
PSME2	gi|30410792|ref|NP_002809.2|	-0.059492	-1.07	-2.0366	0.221667	0.352761	0	-0.867	-1.4889	0.878355	0.361811	0	-0.417	-0.5814	0.246349	0.395092	0	-0.117	-0.1973	0.330705	0.400498	0	-0.896	-1.5656	0.961337	0.389871	0	0.32	0.5504	0.959976	0.408857	0.328455	0.123	0.2357	0.033358	0.033099	0	-0.212	-0.3651	0.919358	0.282186	25.2859	2.169	10.2994	0	0	0	-0.512	-0.8901
gi|311771637|ref|NP_001185706.1|	gi|311771637|ref|NP_001185706.1|	-0.494293	-1.534	-2.4464	nan	nan	0	-1.031	-1.6057	0.882426	0.394703	-0.23765	-0.594	-0.7096	0.216392	0.374358	-0.201057	0.053	0.0987	0.448246	0.403864	-0.733667	-0.704	-1.3418	0.99231	0.320461	0	0.178	0.2811	0.990614	0.52416	-0.267858	-0.018	-0.034	0.02274	0.032663	0	-0.354	-0.5584	0.877791	0.346811	15.9305	1.613	7.0578	0	0	0	-0.677	-1.0568
ECH1	gi|70995211|ref|NP_001389.2|	0	-1.308	-1.9774	0.23033	0.357706	0	-0.814	-1.2125	0.851182	0.276017	0	-0.38	-0.4653	0.287375	0.411465	0	-0.053	-0.0786	0.367604	0.403831	-0.524857	-0.819	-1.2453	1	0.288807	0.02409	0.397	0.6049	0.960898	0.382969	0	-0.124	-0.1889	0.018143	0.03195	0	-0.151	-0.2282	0.950403	0.234344	0.837819	-0.165	-0.3326	0	0	0	-0.452	-0.6975
UTP18	gi|118344456|ref|NP_057085.2|	0	-1.743	-2.8759	0.19834	0	0	-1.233	-2.005	0.961364	0.491917	0	-0.802	-1.0212	0	0	0	-0.491	-0.8092	0.302633	0	-0.841588	-0.496	-1.1525	1	0.2583	0	-0.046	-0.0749	0.944226	0.627772	0	-0.572	-0.9191	0.013284	0	0	-0.57	-0.9225	0.938543	0.447912	9.90248	1.074	4.4593	0	0	0	-0.883	-1.4282
FAM91A1	gi|84000432|ref|NP_659400.2|	0	-1.97	-3.0734	0.219044	0	-0.875129	-1.459	-2.2635	1	0.539801	0	-1.009	-1.3193	0.204876	0	-0.454536	-0.108	-0.2265	0.323637	0.399373	0	-1.47	-2.3091	0.991411	0.553169	0	-0.241	-0.3842	1	0.690466	0	-0.774	-1.221	0.016453	0	0	-0.788	-1.2324	1	0.513581	3.64837	0.494	1.8111	0	0	0	-1.101	-1.7536
GSG2	gi|56790919|ref|NP_114171.2|	-0.082481	-1.377	-2.2669	nan	nan	-0.047027	-0.284	-0.5881	0.787312	0.098742	0	-0.452	-0.5887	0.244437	0.39396	0.405666	0.459	0.9376	0.904552	0.328173	0	-0.884	-1.4281	0.97857	0.348088	0	0.326	0.5409	0.959741	0.413303	0	-0.189	-0.3121	nan	nan	0	-0.212	-0.3452	0.922321	0.275226	0	-0.83	-1.3685	0	0	0	-0.513	-0.832
gi|307219238|ref|NP_001182534.1|	gi|307219238|ref|NP_001182534.1|	0	-1.496	-2.4078	nan	nan	1.64009	0.01	0.0252	0.193637	0.020571	-0.135443	-0.56	-0.6895	0.220639	0.377701	1.36519	0.791	1.9204	0.77837	0.199082	0	-0.999	-1.6076	0.954982	0.40195	0	0.217	0.3414	0.976604	0.499955	0	-0.301	-0.4825	nan	nan	0	-0.335	-0.5408	0.8827	0.341287	0	-0.937	-1.5223	0	0	0	-0.618	-0.9825
PHLDB3	gi|157266264|ref|NP_942147.3|	0	-1.294	-1.9464	0.236614	0.36019	-0.31499	-0.81	-1.2068	0.851202	0.274203	0	-0.413	-0.4873	0.278251	0.408689	1.86194	0.756	1.6817	0.840341	0.228222	0	-0.844	-1.269	1	0.296588	0	0.382	0.5705	0.960384	0.399378	0	-0.144	-0.214	0.017568	0.031804	0	-0.161	-0.2383	0.947865	0.237874	0	-0.776	-1.1878	nan	nan	0	-0.438	-0.6437
RECQL4	gi|284005309|ref|NP_004251.3|	-0.34483	-1.399	-2.0111	0.224705	0.354904	-0.333012	-0.871	-1.2417	0.850904	0.285279	0	-0.49	-0.5541	0.253895	0.399258	12.9589	2.126	7.6725	0.001937	0.000149	1.95782	0.286	0.731	0.030907	0.001963	0	0.305	0.4256	0.95341	0.464714	0	-0.209	-0.2983	nan	nan	0	-0.233	-0.3308	0.925637	0.270224	0	-0.818	-1.1686	nan	nan	0	-0.509	-0.7239
TOP2A	gi|19913406|ref|NP_001058.2|	4.46153	0.137	0.4983	0.67429	0.210601	0	-1.295	-2.0226	0.96658	0.495629	0	-0.85	-1.0346	0	0	2.00492	0.844	2.4829	0.845205	0.135892	0	-1.31	-2.0372	0.996417	0.505648	0	-0.093	-0.1436	0.973774	0.643789	0	-0.616	-0.9515	0.013568	0	0	-0.642	-0.9734	0.958786	0.460234	33.894	2.169	11.4419	0	0	0	-0.916	-1.4192
ZNF100	gi|194018565|ref|NP_775802.2|	11.2015	0.77	3.1931	0.18234	0.02384	8.17354	1.025	3.7892	0	0	10.1305	1.472	4.7573	0.004169	0.000397	0	-0.333	-0.5198	nan	nan	0	-1.107	-1.7287	0.95117	0.434555	0	0.121	0.1896	0.999988	0.558164	0	-0.404	-0.6344	0	0	0	-0.423	-0.6397	0.872015	0.371338	0	-1.043	-1.6186	0	0	0	-0.712	-1.0994
POLDIP3	gi|29837655|ref|NP_115687.2|	-0.468079	-1.553	-2.4803	nan	nan	0	-1.02	-1.6077	0.883113	0.395263	0	-0.636	-0.7599	nan	nan	-0.148629	0.065	0.1184	0.459081	0.403443	-0.681238	-0.702	-1.2879	0.998616	0.302807	0	0.171	0.2703	0.992479	0.528362	0	-0.349	-0.5591	nan	nan	0	-0.386	-0.6188	0.863415	0.365023	-0.447106	-0.997	-1.6378	0	0	0	-0.678	-1.1066
NEURL4	gi|53829368|ref|NP_001005408.1|	0	-1.546	-2.4134	nan	nan	0	-1.055	-1.6428	0.894387	0.405011	0	-0.626	-0.7733	nan	nan	-0.148629	0.037	0.0677	0.431818	0.404351	0	-1.055	-1.5834	0.958868	0.395042	0	0.146	0.2289	0.99776	0.544028	0	-0.379	-0.5935	0	0	0	-0.397	-0.6032	0.864166	0.360392	-0.432114	-0.663	-1.2064	nan	nan	1.34645	0.334	0.836
CDC42BPB	gi|115527097|ref|NP_006026.3|	0	-2.091	-3.4732	0.314724	0	0	-1.577	-2.5292	1	0.576815	0	-1.175	-1.5048	0.237501	0	-0.344881	-0.027	-0.0612	0.373933	0.404118	72.0433	3.133	17.657	0	0	0	-0.38	-0.6188	0.97982	0.717102	0	-0.914	-1.5076	0.020957	0	0	-0.936	-1.5341	0.953418	0.555684	-0.911853	-0.731	-1.6419	0	0	0	-1.215	-1.982
TJP2	gi|42518070|ref|NP_004808.2|	0	-3.225	-5.1083	0.946533	0	-1.84125	-2.361	-4.3303	0.074788	0.613079	0	-2.277	-2.7366	0.54776	0	0	-1.967	-3.0792	0.608892	0	-5.1456	-1.184	-4.0074	0.148484	0.605279	-0.749513	-1.508	-2.386	0.020294	0.664231	0	-2.041	-3.2077	0.064019	0	-1.01917	-2.051	-3.1863	0.026732	0.551978	373.018	4.646	33.2196	0	0	0	-2.356	-3.7102
KIAA0564	gi|57863271|ref|NP_055873.1|	-0.415684	-1.45	-2.358	nan	nan	-0.403866	-0.959	-1.5605	0.876892	0.382215	0	-0.501	-0.6503	0.229364	0.38414	25.2144	2.645	11.7914	0	0	2.48255	0.559	1.7139	0.000528	2.3e-05	0	0.257	0.4109	0.953234	0.470863	-0.286368	-0.273	-0.4387	nan	nan	0	-0.291	-0.4745	0.899037	0.319693	0	-0.906	-1.4684	0	0	0	-0.573	-0.9238
PARG	gi|70610136|ref|NP_003622.2|	0	-1.945	-2.9996	0.207267	0	0	-1.435	-2.2381	1	0.535496	0	-1.033	-1.2443	0.197609	0	-0.560388	-0.363	-0.6565	0	0	0	-1.469	-2.287	0.992515	0.549855	0	-0.263	-0.4054	1	0.69357	-0.627189	-0.44	-0.7758	0	0	0	-0.798	-1.2233	1	0.511938	75.0471	3.105	17.4582	0	0	0	-1.071	-1.6647
VRK3	gi|71164886|ref|NP_057524.3|	0.601022	-0.605	-1.5001	0.399208	0.378621	0	-1.086	-1.7022	0.909935	0.421088	0	-0.691	-0.8387	nan	nan	0	-0.341	-0.5254	nan	nan	0	-1.101	-1.7569	0.955878	0.441821	0	0.114	0.1821	1	0.560772	0	-0.412	-0.6509	0	0	0	-0.441	-0.708	0.895472	0.391517	5.65006	0.761	2.477	0	0	-0.296193	-0.733	-1.1538
gi|308199413|ref|NP_001184033.1|	gi|308199413|ref|NP_001184033.1|	5.16782	0.209	0.8043	0.615841	0.177667	10.4828	1.079	4.7113	0	0	0	-0.823	-1.0917	0	0	-0.438492	-0.521	-0.8585	0.311699	0	0	-1.296	-2.0956	1	0.517048	0	-0.057	-0.0927	0.950969	0.631861	0	-0.595	-0.9712	0.013746	0	0	-0.608	-0.9914	0.96508	0.464457	-0.698372	-0.884	-1.6782	0	0	0	-0.9	-1.4438
FASTKD2	gi|209969832|ref|NP_001129666.1|	0	-1.258	-1.974	0.231002	0.357983	0	-0.765	-1.1917	0.851205	0.269394	0	-0.326	-0.4237	0.306486	0.416175	12.7898	2.104	7.3996	0.003351	0.000245	0.726717	0.226	0.5233	0.063973	0.004232	0	0.428	0.6624	0.961765	0.355227	-0.158231	-0.075	-0.115	0.020078	0.032333	0	-0.102	-0.1616	0.968651	0.211268	-0.071049	-0.375	-0.6817	0	0	0	-0.404	-0.6303
WRAP53	gi|221136866|ref|NP_001137464.1|	0	-1.523	-2.3278	nan	nan	0	-1.01	-1.5829	0.87537	0.388323	0	-0.572	-0.6974	0.218952	0.37639	0	-0.264	-0.4035	0.292149	0.390851	0	-1.028	-1.5877	0.958222	0.39628	0	0.177	0.2722	0.992165	0.527626	-0.34477	-0.349	-0.5351	nan	nan	0	-0.357	-0.5551	0.878731	0.345783	0.416835	-0.178	-0.4118	0	0	0	-0.652	-1.0106
RAF1	gi|4506401|ref|NP_002871.1|	-0.436667	-1.42	-2.3103	nan	nan	0	-0.925	-1.5026	0.878473	0.365809	0	-0.494	-0.6056	0.240118	0.39131	26.5979	2.68	11.72	0	0	0	-0.947	-1.5602	0.962021	0.388289	0	0.28	0.4626	0.956291	0.448823	-0.178036	0.092	0.1753	0.030475	0.033079	0	-0.267	-0.43	0.908213	0.304645	-0.394721	-0.553	-1.0303	0	0	0	-0.561	-0.8847
gi|385198059|ref|NP_001245237.1|	gi|385198059|ref|NP_001245237.1|	-0.479985	-1.594	-2.4538	nan	nan	0	-1.085	-1.7003	0.909509	0.420583	0	-0.662	-0.8078	nan	nan	0	-0.354	-0.5339	nan	nan	0	-1.106	-1.6996	0.945193	0.426907	0	0.093	0.1417	0.998985	0.574278	0	-0.415	-0.636	0	0	0	-0.435	-0.6654	0.881694	0.379022	41.0748	2.592	12.4543	0	0	0	-0.726	-1.1084
CSTF3	gi|4557495|ref|NP_001317.1|	0	-1.45	-2.3118	nan	nan	0	-0.934	-1.4831	0.878249	0.360107	-0.145648	-0.499	-0.6437	0.230895	0.385212	0	-0.195	-0.3114	0.305563	0.395558	-0.610998	-0.946	-1.4937	0.967959	0.368327	0	0.256	0.4108	0.953273	0.470906	0	-0.266	-0.4235	nan	nan	0	-0.287	-0.4413	0.90601	0.308499	1.1116	0.099	0.2484	0	0	0	-0.587	-0.9261
S100A9	gi|4506773|ref|NP_002956.1|	0.089889	-0.66	-1.4599	0.416187	0.378115	-0.393517	-0.618	-1.1168	0.8504	0.245528	0	-0.561	-0.6791	0.222894	0.37942	0	-0.227	-0.3511	0.29969	0.393583	0	-1.005	-1.4958	0.967842	0.36897	0	0.233	0.3586	0.971519	0.492855	-0.158522	0.052	0.0933	0.027287	0.032979	0	-0.327	-0.4991	0.893363	0.327837	-0.375208	-0.562	-1.008	0	0	14.1121	1.713	6.8916
S100A11	gi|5032057|ref|NP_005611.1|	-0.564594	-1.26	-2.3307	nan	nan	0	-1.087	-1.7565	0.920091	0.435198	0	-0.675	-0.8608	nan	nan	37.6009	3.015	15.5633	0	0	0	-1.117	-1.7892	0.959937	0.449948	0	0.102	0.1643	0.99997	0.566838	0	-0.411	-0.6666	0	0	-0.36903	-0.43	-0.7039	0.894272	0.390329	-0.121101	-0.447	-0.957	0	0	0	-0.711	-1.1552
SIRT1	gi|7657575|ref|NP_036370.2|	-1.62617	-2.182	-4.0271	0.433906	0	0	-2.031	-3.1237	0.945272	0.62014	0	-1.625	-1.9532	0.33621	0	0	-1.272	-1.974	0.611341	0	-2.37685	-1.245	-2.7636	0.959501	0.601021	0	-0.834	-1.2721	0.493006	0.729876	0	-1.358	-2.0769	0.033167	0	0	-1.364	-2.1128	0.585411	0.58368	-1.31248	-1.639	-2.9888	0	0	0	-1.666	-2.5866
MYO9B	gi|194272142|ref|NP_001123537.1|	0	-1.406	-2.1804	0.205728	0.340477	0	-0.913	-1.4327	0.875935	0.345025	0	-0.536	-0.5929	0.24335	0.393305	5.60085	1.391	4.0846	0.475143	0.029815	-0.485398	-0.575	-1.0635	0.998943	0.229447	0	0.292	0.4559	0.955838	0.451749	0	-0.23	-0.363	nan	nan	0	-0.236	-0.3708	0.918473	0.284175	0	-0.862	-1.3136	0	0	0	-0.538	-0.8358
MCM8	gi|19923727|ref|NP_115874.3|	0	-2.012	-3.0978	0.223233	0	0	-1.499	-2.3244	1	0.549611	0	-1.055	-1.3003	0.203016	0	3.06232	0.958	3.3043	0.502531	0.067112	0	-1.511	-2.3377	0.989167	0.557307	107.607	4.188	24.5996	0	0	0	-0.833	-1.3042	0.017583	0	0	-0.829	-1.2784	1	0.52154	0	-1.446	-2.2478	0	0	0	-1.115	-1.7398
ZBTB48	gi|4885419|ref|NP_005332.1|	0	-1.429	-2.2515	nan	nan	-0.358341	-0.928	-1.4502	0.877019	0.350313	0	-0.52	-0.6433	0.230988	0.385277	0	-0.18	-0.2822	0.310875	0.396953	-0.473748	-0.943	-1.484	0.968443	0.365352	0	0.281	0.4448	0.955022	0.456551	0	-0.258	-0.4045	nan	nan	0	-0.267	-0.4122	0.911517	0.298534	0	-0.879	-1.3801	0	0	0	-0.557	-0.8951
CCNB1	gi|14327896|ref|NP_114172.1|	0	-1.253	-1.9906	0.227753	0.356617	0	-0.748	-1.1825	0.851174	0.266462	0	-0.328	-0.4057	0.315627	0.41797	-0.108828	0.002	0.0032	0.400509	0.404676	0	-0.77	-1.2128	1	0.278114	0	0.45	0.7097	0.963218	0.332346	-0.142228	-0.076	-0.1202	0.019928	0.032309	22.371	2.528	9.7418	0	0	0	-0.712	-1.1107	nan	nan	0	-0.379	-0.5887
ZNF197	gi|11386193|ref|NP_008922.1|	6.84782	0.397	1.4119	0.532048	0.120484	19.9546	1.787	7.7915	0	0	1.15156	0.301	0.5419	0.628161	0.332115	0	-0.228	-0.3698	0.296973	0.392624	0	-0.991	-1.6322	0.950411	0.408818	0	0.224	0.3669	0.968897	0.489402	0	-0.306	-0.4943	nan	nan	0	-0.324	-0.5231	0.88739	0.335638	0	-0.923	-1.5184	0	0	0	-0.607	-0.9979
ZNF791	gi|190886444|ref|NP_699189.2|	5.09186	0.196	0.6793	0.640086	0.190822	22.8239	1.875	8.7951	0	0	4.91941	1.022	2.6785	0.176427	0.030184	0	-0.293	-0.4904	nan	nan	0	-1.048	-1.7757	0.958415	0.446579	0	0.153	0.2542	0.994886	0.534541	0	-0.363	-0.6176	0	0	0	-0.371	-0.6318	0.86884	0.368957	0	-0.981	-1.6685	0	0	0	-0.671	-1.1472
NOP10	gi|8923942|ref|NP_061118.1|	0	-1.391	-2.1684	0.206988	0.341512	0	-0.881	-1.3719	0.869909	0.326313	0	-0.451	-0.5589	0.252429	0.398532	0	-0.14	-0.2159	0.326171	0.399793	0	-0.904	-1.4107	0.981729	0.342605	0	0.302	0.4678	0.956623	0.446538	-0.248876	-0.207	-0.3268	nan	nan	0	-0.228	-0.3593	0.920241	0.28016	6.47094	0.898	3.0487	0	0	0	-0.52	-0.809
ZNF613	gi|21362003|ref|NP_079116.2|	10.3667	0.632	2.5836	0.295297	0.044195	25.6879	1.943	9.8153	0	0	0.813936	0.161	0.2985	0.664107	0.370041	0	-0.366	-0.579	0	0	0	-1.137	-1.8102	0.961804	0.455108	0	0.083	0.1357	0.99857	0.576202	0	-0.443	-0.7173	0	0	0	-0.461	-0.7286	0.901085	0.397428	0	-1.057	-1.716	0	0	0	-0.741	-1.163
MST4	gi|109633028|ref|NP_001035918.1|	0	-1.597	-2.7068	0	0	0	-1.094	-1.8541	0.928193	0.458744	0	-0.633	-0.8788	nan	nan	0	-0.339	-0.5705	0	0	0	-1.123	-1.9474	0.981386	0.486705	0	0.111	0.1898	0.999984	0.558094	-0.358861	-0.078	-0.1517	0.019068	0.032152	0	-0.441	-0.7468	0.90546	0.40257	0	-1.056	-1.7656	0	0	0	-0.74	-1.2477
ERLIN1	gi|154800489|ref|NP_001094096.1|	-0.429575	-1.499	-2.4258	nan	nan	0	-0.993	-1.5863	0.87551	0.38925	0	-0.55	-0.6825	0.222152	0.378859	0	-0.222	-0.3539	0.299281	0.39344	0	-1.001	-1.5754	0.960019	0.392727	0	0.235	0.3759	0.965933	0.485641	0	-0.295	-0.4646	nan	nan	0	-0.325	-0.5232	0.887365	0.33567	-0.408602	-0.921	-1.4806	0	0	0	-0.621	-0.98
HELB	gi|32455236|ref|NP_387467.2|	0	-2.042	-3.0194	0.210304	0	0	-1.527	-2.2992	1	0.545642	0	-1.105	-1.3183	0.204778	0	0	-0.801	-1.1826	0.388825	0	0	-1.552	-2.3785	0.984403	0.562908	0	-0.34	-0.5026	1	0.705457	0	-0.858	-1.3061	0.01761	0	0	-0.883	-1.2886	1	0.523224	0	-1.485	-2.2299	0	0	2.6929	0.337	0.9983
CASK	gi|186700629|ref|NP_001119527.1|	-1.43409	-1.988	-3.8089	0.397223	0	0	-1.786	-2.8598	0.999448	0.606449	0	-1.333	-1.685	0.277169	0	-0.681518	-1.049	-1.7137	0.53486	0	-1.74486	-1.232	-2.6485	0.962428	0.591944	0	-0.594	-0.9585	0.772894	0.735499	0	-1.106	-1.7962	0.027175	0	0	-1.145	-1.8485	0.805214	0.57801	140.157	3.791	24.4163	0	0	0	-1.416	-2.2841
HOXA5	gi|24497517|ref|NP_061975.2|	0	-1.595	-2.5141	0	0	0	-1.087	-1.7225	0.914195	0.426436	0	-0.659	-0.8155	nan	nan	-0.09829	0.006	0.0121	0.404547	0.404686	0	-1.11	-1.7565	0.955819	0.441719	0	0.122	0.1982	0.999735	0.555137	0	-0.428	-0.6712	0	0	0	-0.416	-0.66	0.879744	0.377416	-0.167199	-0.433	-0.8798	0	0	0	-0.726	-1.1359
HOXB6	gi|23503237|ref|NP_061825.2|	-0.335941	-1.404	-2.1379	0.210244	0.344135	0	-0.899	-1.3762	0.870448	0.327651	0	-0.517	-0.5944	0.242964	0.39307	0	-0.151	-0.2333	0.32203	0.399096	-0.416962	-0.561	-1.063	0.998878	0.229287	0	0.281	0.4216	0.953041	0.46639	0	-0.226	-0.3509	nan	nan	0	-0.244	-0.3695	0.918676	0.283721	0	-0.857	-1.3182	0	0	0	-0.551	-0.8546
CCNA2	gi|4502613|ref|NP_001228.1|	0	-1.802	-2.9119	0.2008	0	0	-1.265	-2.0405	0.971515	0.499342	0	-0.835	-1.0219	0	0	76.3006	3.795	19.5993	0	0	-0.688127	-1.293	-2.0724	0.999421	0.512573	0	-0.069	-0.1115	0.959838	0.636318	0	-0.6	-0.9526	0.013578	0	0	-0.617	-0.9992	0.967663	0.466264	0	-1.223	-1.9962	0	0	0	-0.898	-1.439
RBM28	gi|187960109|ref|NP_060547.2|	-0.553195	-1.735	-2.7232	0	0	0	-1.241	-1.9492	0.942497	0.479787	0	-0.817	-1.0094	0	0	0	-0.503	-0.7881	0.299537	0	0	-1.268	-1.9194	0.974585	0.480467	0	-0.045	-0.0713	0.945774	0.627179	0	-0.567	-0.8726	0.012897	0	0	-0.578	-0.8896	0.923612	0.43969	51.1222	2.742	14.8577	0	0	0	-0.885	-1.3744
HNRNPA0	gi|5803036|ref|NP_006796.1|	0	-1.686	-2.7568	0.190378	0	0	-1.167	-1.8569	0.92823	0.45938	0	-0.731	-0.9567	0	0	0	-0.437	-0.7085	0.290257	0	0	-1.2	-1.9177	0.97414	0.480084	0	0.03	0.049	0.985424	0.60139	0	-0.495	-0.8066	0	0	0	-0.518	-0.823	0.917651	0.423129	14.2542	1.444	6.215	0	0	0	-0.804	-1.3032
KRBA1	gi|116292168|ref|NP_115923.2|	10.2328	0.672	2.6309	0.292636	0.042251	21.0792	1.811	7.9778	0	0	0	-0.643	-0.7484	0.208584	0.367848	0	-0.297	-0.4558	nan	nan	0	-1.055	-1.6077	0.954965	0.401978	0	0.154	0.2342	0.997251	0.542064	0	-0.368	-0.5551	nan	nan	0	-0.381	-0.5763	0.872543	0.352323	0	-1.002	-1.5099	0	0	0	-0.673	-1.0254
C1orf163	gi|282396088|ref|NP_075565.2|	0	-1.341	-2.2008	0.203612	0.338716	-0.396697	-0.827	-1.3255	0.863036	0.311773	0	-0.391	-0.5056	0.27111	0.406247	-0.245799	-0.085	-0.1391	0.347159	0.402417	0	-0.831	-1.3478	0.991505	0.322412	0	0.375	0.6043	0.96089	0.383257	0	-0.155	-0.2543	0.016717	0.031553	0	-0.169	-0.2744	0.939061	0.250516	0	-0.782	-1.2481	nan	nan	0	-0.47	-0.7683
PNN	gi|33356174|ref|NP_002678.2|	0	-1.509	-2.3923	nan	nan	0	-1.005	-1.5971	0.879415	0.39229	0	-0.572	-0.7351	0.211205	0.370087	0.219563	0.327	0.6704	0.793491	0.360863	1.55778	0.243	0.6472	0.041785	0.002675	0	0.197	0.3157	0.983312	0.510413	0	-0.326	-0.5199	nan	nan	0	-0.344	-0.5533	0.879239	0.34522	-0.40742	-0.633	-1.1816	nan	nan	0	-0.625	-0.9959
RFWD3	gi|71143112|ref|NP_060594.3|	0	-1.814	-3.0553	0.216036	0	0	-1.287	-2.1459	0.992769	0.519789	0	-0.863	-1.1583	0.189496	0	-0.430951	-0.223	-0.4294	nan	nan	0	-1.296	-2.1981	1	0.535702	0	-0.111	-0.1911	0.991488	0.654437	0	-0.627	-1.0337	0.014342	0	0	-0.625	-1.0447	0.980968	0.476496	0	-1.25	-2.0706	0	0	0.214989	-0.157	-0.3719
OSBPL5	gi|14149740|ref|NP_065947.1|	0	-1.353	-2.1732	0.206482	0.341098	0	-0.859	-1.3684	0.869458	0.325223	0	-0.412	-0.5278	0.262942	0.403135	0	-0.112	-0.1796	0.335126	0.40113	0	-0.854	-1.3845	0.986107	0.334258	0	0.356	0.5718	0.960407	0.398762	0	-0.175	-0.279	nan	nan	0	-0.201	-0.3261	0.926758	0.268589	0	-0.795	-1.2711	nan	nan	0	-0.476	-0.772
C17orf75	gi|45505147|ref|NP_071739.2|	0	-1.312	-1.9864	0.228567	0.356966	0	-0.799	-1.2195	0.851143	0.278241	0	-0.389	-0.4773	0.282321	0.409974	0	-0.062	-0.0959	0.36152	0.403492	0	-0.833	-1.2758	0.999819	0.29882	0	0.388	0.5906	0.960703	0.389815	0	-0.116	-0.174	0.018503	0.032033	0	-0.151	-0.2308	0.949746	0.235252	0	-0.767	-1.1714	nan	nan	0	-0.441	-0.6706
URB1	gi|194394141|ref|NP_055640.2|	0	-1.586	-2.5471	0	0	0	-1.076	-1.7413	0.917648	0.431313	0	-0.663	-0.8154	nan	nan	0	-0.344	-0.5412	nan	nan	0	-1.1	-1.754	0.955444	0.441081	0	0.128	0.2044	0.99947	0.552931	0	-0.394	-0.6335	0	0	0	-0.432	-0.6873	0.889137	0.385487	40.1837	2.549	12.4596	0	0	0	-0.716	-1.153
DGCR8	gi|298358598|ref|NP_001177255.1|	0	-1.561	-2.4512	nan	nan	0	-1.049	-1.6368	0.892567	0.403356	0	-0.644	-0.8159	nan	nan	0	-0.302	-0.4703	nan	nan	0	-1.061	-1.6552	0.945573	0.415087	0	0.152	0.2383	0.996823	0.540536	0	-0.37	-0.5716	0	0	0	-0.4	-0.6334	0.869491	0.36944	-0.368574	-0.634	-1.1614	nan	nan	0	-0.684	-1.0635
GNAI3	gi|5729850|ref|NP_006487.1|	0	-2.05	-3.2806	0.260351	0	0	-1.539	-2.4351	1	0.565453	0	-1.138	-1.4317	0.222933	0	0	-0.797	-1.229	0.400241	0	0	-1.56	-2.4729	0.966621	0.57446	0	-0.343	-0.5269	1	0.70783	-0.554736	-0.52	-0.9535	0.013586	0	-0.536115	-0.889	-1.392	0.988371	0.538588	86.3525	3.331	18.9444	0	0	0	-1.179	-1.8516
NKAP	gi|168229156|ref|NP_078804.2|	0	-1.218	-1.9751	0.230784	0.357893	0	-0.698	-1.1389	0.850747	0.25256	0	-0.28	-0.3397	0.35239	0.423154	0	0.042	0.0673	0.431608	0.404356	18.9205	1.931	7.9421	0	0	0	0.497	0.7889	0.969711	0.294481	0	-0.039	-0.0625	0.021726	0.032559	0	-0.054	-0.0865	0.994922	0.185967	0	-0.658	-1.0781	nan	nan	0	-0.341	-0.55
ANXA2	gi|209862831|ref|NP_001129487.1|	-0.528853	-1.673	-3.0508	0.215301	0	0	-1.171	-2.145	0.992645	0.519626	0	-0.763	-1.0087	0	0	0	-0.417	-0.7494	0.294997	0	0	-1.183	-2.1174	1	0.521208	0	0.04	0.0716	0.990131	0.595319	0	-0.502	-0.922	0.013309	0	0	-0.51	-0.9116	0.933753	0.445209	47.8688	2.748	14.6439	0	0	-0.193829	-0.466	-0.9533
gi|306482694|ref|NP_001182375.1|	gi|306482694|ref|NP_001182375.1|	0	-1.471	-2.2532	nan	nan	0	-0.986	-1.5182	0.87838	0.370311	0	-0.525	-0.6825	0.222152	0.378859	0	-0.231	-0.3544	0.299209	0.393415	0	-1.009	-1.532	0.9651	0.379925	0	0.215	0.331	0.979448	0.504211	0	-0.293	-0.4481	nan	nan	0	-0.336	-0.5185	0.888569	0.334154	0.357492	-0.321	-0.6418	0	0	0	-0.618	-0.9668
TOP3A	gi|10835218|ref|NP_004609.1|	0	-1.8	-2.985	0.20588	0	0	-1.303	-2.1084	0.986759	0.512809	0	-0.855	-1.1712	0.1907	0	0	-0.549	-0.9193	0.323504	0	0	-1.32	-2.2039	1	0.536685	0	-0.096	-0.1593	0.98002	0.647368	0	-0.632	-1.0401	0.014406	0	0	-0.65	-1.0709	0.987236	0.482136	-0.580235	-1.247	-2.1061	0	0	-0.338539	-0.595	-1.1497
ACIN1	gi|259906018|ref|NP_001158286.1|	0	-1.547	-2.724	0	0	0	-1.036	-1.7597	0.920565	0.43601	0	-0.587	-0.8154	nan	nan	0	-0.28	-0.4766	nan	nan	-0.669006	-1.061	-1.8402	0.963407	0.462295	0	0.156	0.2663	0.993119	0.529907	0	-0.362	-0.6367	0	0	0	-0.396	-0.6816	0.887273	0.383813	0	-1.002	-1.7236	0	0	0	-0.678	-1.1687
XPNPEP1	gi|264681563|ref|NP_065116.3|	0	-4.215	-6.9589	0.409849	0	0	-3.712	-6.0964	2.2e-05	0.579707	0	-3.246	-4.0813	0.347723	0	0	-2.962	-4.8899	0.610615	0	-1.62848	-3.733	-6.1407	4.6e-05	0.559455	0	-2.508	-4.1643	1e-06	0.620485	-1.39558	-3.035	-5.0137	0.106458	0	0	-3.052	-5.0896	1e-06	0.519861	-6.94363	-2.346	-7.3028	0	0	0	-3.35	-5.4736
GAN	gi|11545731|ref|NP_071324.1|	0	-3.366	-5.2804	0.999336	0	0	-2.861	-4.5308	0.042348	0.608444	0	-2.424	-3.0471	0.501594	0	0	-2.101	-3.3042	0.615785	0	0	-2.875	-4.468	0.041436	0.590758	0	-1.66	-2.5713	0.009533	0.656046	0	-2.183	-3.404	0.067438	0	0	-2.204	-3.3923	0.012024	0.544907	0	-2.817	-4.3605	0	0	0	-2.491	-3.9214
UTP15	gi|50980309|ref|NP_115551.2|	0	-1.521	-2.3156	nan	nan	0	-1.004	-1.5519	0.877341	0.379833	0	-0.602	-0.7077	0.216787	0.374675	0	-0.246	-0.3761	0.296064	0.392297	0	-1.011	-1.5515	0.96306	0.385726	0	0.204	0.3151	0.983456	0.510655	0	-0.349	-0.5191	nan	nan	0	-0.354	-0.5453	0.881469	0.342709	0	-0.974	-1.4563	0	0	0	-0.647	-0.9712
CSF2	gi|27437030|ref|NP_000749.2|	0	-1.226	-1.8235	0.265373	0.368882	0	-0.71	-1.0568	0.849291	0.226579	0	-0.311	-0.3692	0.336101	0.421109	0	0.032	0.0472	0.421329	0.404555	0	-0.719	-1.067	0.9994	0.230569	0	0.493	0.7288	0.964194	0.323142	0	-0.028	-0.0415	0.022464	0.032637	0	-0.067	-0.0961	0.991064	0.189145	0	-0.667	-0.9986	0	0	0	-0.363	-0.5293
CDC20	gi|118402582|ref|NP_001246.2|	0	-1.375	-2.2208	0.20157	0.336988	0	-0.87	-1.3756	0.870374	0.327465	0	-0.454	-0.5904	0.243996	0.393695	26.5778	2.732	11.5217	0	0	-0.380553	-0.893	-1.379	0.986969	0.332493	0	0.319	0.502	0.958412	0.431227	0	-0.214	-0.341	nan	nan	0	-0.234	-0.3755	0.917731	0.285813	0	-0.838	-1.3194	0	0	0	-0.517	-0.8199
CENPC1	gi|68508961|ref|NP_001803.2|	0	-1.821	-2.8771	0.198421	0	-0.58939	-1.341	-2.1486	0.993135	0.520279	0	-0.865	-1.1239	0	0	0	-0.567	-0.9033	0.320326	0	0	-1.334	-2.0975	1	0.517414	0	-0.113	-0.1785	0.987135	0.651666	0	-0.648	-1.0436	0.014441	0	0	-0.665	-1.0518	0.982768	0.478043	66.8129	3.047	15.7646	0	0	0	-0.973	-1.5398
SNRPG	gi|4507133|ref|NP_003087.1|	0	-1.314	-2.0757	0.21714	0.34945	0	-0.783	-1.242	0.850899	0.285374	0.777464	0.154	0.2435	0.677188	0.378503	0	-0.04	-0.0628	0.373342	0.404094	-0.411344	-0.809	-1.2906	0.998338	0.303695	0	0.405	0.6383	0.961347	0.366883	0	-0.112	-0.1798	0.018361	0.032001	0	-0.136	-0.2123	0.954494	0.228799	-0.111466	-0.393	-0.7587	0	0	0	-0.414	-0.6527
GPC4	gi|21614525|ref|NP_001439.2|	0	-2.056	-3.1318	0.229346	0	0	-1.542	-2.3416	1	0.552245	0	-1.134	-1.305	0.203475	0	0	-0.799	-1.2367	0.402199	0	0	-1.569	-2.357	0.98714	0.560002	0	-0.363	-0.5536	1	0.710167	-0.695465	-0.885	-1.3321	0.017998	0	-0.563781	-0.898	-1.3469	0.996728	0.53227	96.7673	3.451	20.1046	0	0	0	-1.178	-1.7665
GPC6	gi|5031719|ref|NP_005699.1|	-0.502593	-1.676	-2.5461	0	0	0	-1.153	-1.7358	0.916687	0.429894	0	-0.742	-0.8693	nan	nan	0	-0.41	-0.6154	0	0	0	-1.164	-1.7233	0.950147	0.433146	0	0.041	0.0624	0.988323	0.597834	-0.284456	-0.483	-0.721	0	0	-0.358276	-0.508	-0.7643	0.909141	0.407437	49.3656	2.806	13.7101	0	0	0	-0.792	-1.1826
C7orf50	gi|197304710|ref|NP_001127868.1|	0	-1.473	-2.4411	nan	nan	0	-0.946	-1.5958	0.878952	0.391925	0	-0.512	-0.709	0.216516	0.374458	0	-0.209	-0.3543	0.299223	0.39342	0	-0.981	-1.6239	0.952023	0.406519	0	0.238	0.4077	0.954471	0.472223	0	-0.284	-0.4697	nan	nan	0	-0.292	-0.4854	0.896578	0.323319	37.8834	2.523	12.3502	0	0	0	-0.598	-1.0022
TYK2	gi|187608615|ref|NP_003322.3|	0	-1.219	-1.9542	0.235001	0.359575	0	-0.696	-1.1187	0.850432	0.246132	0	-0.258	-0.3277	0.359108	0.423867	18.3679	2.371	8.579	0.000367	2.5e-05	0	-0.726	-1.1755	1	0.265845	0	0.485	0.7757	0.968104	0.300726	0	-0.034	-0.0538	0.022025	0.032592	0	-0.045	-0.0733	0.999559	0.181621	0	-0.661	-1.0679	nan	nan	0	-0.355	-0.5601
C11orf84	gi|39930523|ref|NP_612480.1|	0	-3.866	-6.2108	0.50979	0	0	-3.34	-5.3576	0.001188	0.591027	0	-2.933	-3.7607	0.321231	0	0	-2.592	-4.1276	0.662109	0	0	-3.359	-5.3651	0.001159	0.568198	0	-2.156	-3.4715	8.8e-05	0.629999	0	-2.678	-4.2856	0.11426	0	0	-2.681	-4.3094	0.000175	0.527525	0	-3.293	-5.3084	0	0	0	-2.982	-4.9192
RNASEN	gi|155030234|ref|NP_037367.3|	0	-1.693	-2.7489	0.189858	0	0	-1.183	-1.9392	0.938752	0.47756	0	-0.752	-0.9875	0	0	0	-0.436	-0.7237	0.292012	0	-0.822688	-0.878	-1.7294	0.9513	0.434737	0	0.005	0.0082	0.974684	0.611402	0	-0.515	-0.8326	0	0	0	-0.541	-0.9255	0.939834	0.448653	0	-1.151	-1.8836	0	0	0	-0.821	-1.3573
SCML2	gi|5174669|ref|NP_006080.1|	-0.243036	-1.264	-2.0116	0.224644	0.354862	0	-0.754	-1.1666	0.851067	0.261391	0	-0.36	-0.4453	0.296236	0.413822	23.4967	2.644	10.78	3e-06	0	-0.346625	-0.771	-1.2165	1	0.279332	0	0.46	0.7314	0.964351	0.321892	0	-0.089	-0.1379	0.019436	0.032223	0	-0.092	-0.1476	0.972966	0.206481	0	-0.712	-1.1452	nan	nan	0	-0.388	-0.6111
RBM27	gi|168229174|ref|NP_061862.1|	0	-3.028	-4.6683	0.692823	0	0	-2.522	-3.9281	0.231332	0.623563	0	-2.117	-2.5821	0.523397	0	0	-1.779	-2.7656	0.62889	0	0	-2.548	-3.9296	0.17793	0.607903	0	-1.337	-2.0658	0.065533	0.682119	0	-1.859	-2.8875	0.050732	0	0	-1.871	-2.8938	0.079412	0.563161	-1.69382	-2.158	-3.8932	0	0	0	-2.163	-3.405
FBRS	gi|157364934|ref|NP_001098549.1|	0	-1.498	-2.3888	nan	nan	0	-0.999	-1.5822	0.875425	0.388134	0	-0.565	-0.7232	0.213599	0.372083	7.82619	1.643	5.4655	0.052257	0.005134	22.3101	1.986	8.9931	0	0	0	0.188	0.2989	0.987109	0.51714	0	-0.306	-0.4928	nan	nan	0	-0.355	-0.5654	0.87577	0.348979	0	-0.967	-1.5562	0	0	0	-0.626	-1.0014
PNKP	gi|31543419|ref|NP_009185.2|	0	-1.705	-2.8442	0.196195	0	0	-1.203	-2.0024	0.960563	0.491364	0	-0.761	-0.9509	0	0	0	-0.439	-0.7184	0.291399	0	0	-1.212	-1.9295	0.977152	0.482733	0	0.015	0.0246	0.979344	0.607528	0	-0.497	-0.8073	0	0	0	-0.527	-0.8648	0.920044	0.433631	51.7194	2.833	13.8858	0	0	0	-0.817	-1.3524
gi|312284070|ref|NP_060166.2|	gi|312284070|ref|NP_060166.2|	0	-2.123	-3.1881	0.240253	0	0	-1.614	-2.4717	1	0.570103	0	-1.177	-1.4088	0.218726	0	-0.584315	-0.881	-1.3311	0.426606	0	0	-1.626	-2.468	0.967767	0.573909	159.548	4.747	27.7288	0	0	0	-0.961	-1.4788	0.020457	0	0	-0.959	-1.4476	0.976206	0.54576	0	-1.58	-2.3972	0	0	0	-1.251	-1.9002
UNG	gi|19718751|ref|NP_550433.1|	0	-1.968	-3.1681	0.236259	0	0	-1.45	-2.3115	1	0.547596	0	-1.026	-1.2934	0.202344	0	0	-0.705	-1.1398	0.377236	0	0	-1.471	-2.3418	0.988771	0.557887	0	-0.258	-0.4204	1	0.695656	0	-0.794	-1.2741	0.017156	0	-0.509434	-0.799	-1.2685	1	0.519877	0	-1.416	-2.2746	0	0	0	-1.1	-1.7832
gi|320461728|ref|NP_001073918.2|	gi|320461728|ref|NP_001073918.2|	0	-1.327	-2.108	0.213515	0.346696	-0.265146	-0.83	-1.3147	0.861166	0.308367	0	-0.427	-0.5421	0.257943	0.401051	25.2664	2.757	11.6945	0	0	0	-0.851	-1.3787	0.987016	0.332397	0	0.373	0.6027	0.960869	0.384024	0	-0.151	-0.2399	0.017012	0.031645	0	-0.165	-0.2615	0.942169	0.245996	0	-0.771	-1.2241	nan	nan	0	-0.452	-0.7166
COIL	gi|4758024|ref|NP_004636.1|	0	-2.217	-3.6348	0.355584	0	0	-1.702	-2.7855	0.999308	0.601085	0	-1.263	-1.6297	0.263886	0	0	-0.982	-1.6224	0.505689	0	0	-1.731	-2.8433	0.959142	0.606371	0	-0.505	-0.8322	0.860927	0.732261	0	-1.044	-1.7369	0.026086	0	0	-1.048	-1.7233	0.878112	0.571466	0	-1.657	-2.7289	0	0	0	-1.35	-2.2105
RPTOR	gi|22094987|ref|NP_065812.1|	0	-1.348	-2.0969	0.21475	0.347645	0	-0.858	-1.3233	0.862663	0.31108	0	-0.387	-0.5056	0.27111	0.406247	0	-0.092	-0.1439	0.345632	0.402278	27.1792	2.275	10.4025	0	0	0	0.336	0.5206	0.959129	0.422717	0	-0.18	-0.2799	nan	nan	0	-0.188	-0.2925	0.934742	0.256856	0	-0.805	-1.2803	nan	nan	0	-0.493	-0.7646
SPIN4	gi|108796661|ref|NP_001012986.2|	0	-3.181	-4.847	0.810936	0	0	-2.677	-4.0376	0.169423	0.620842	0	-2.256	-2.6086	0.528047	0	0	-1.901	-2.8776	0.621879	0	0	-2.685	-4.1035	0.117839	0.602111	0	-1.46	-2.2177	0.038296	0.67305	0	-1.999	-3.0045	0.054926	0	0	-2.007	-3.063	0.042517	0.556635	0	-2.624	-4.0457	0	0	0	-2.289	-3.5046
gi|373428660|ref|NP_004275.4|	gi|373428660|ref|NP_004275.4|	0	-1.633	-2.5163	0	0	0	-1.126	-1.7822	0.923504	0.441643	0	-0.705	-0.8492	nan	nan	0	-0.385	-0.6028	0	0	0	-1.15	-1.8365	0.963277	0.461421	0	0.059	0.09	0.993301	0.590111	0	-0.45	-0.7196	0	0	0	-0.48	-0.7537	0.906973	0.404498	47.0151	2.763	13.6573	0	0	0	-0.78	-1.2034
EPPK1	gi|207452735|ref|NP_112598.2|	0	-1.558	-2.5478	0	0	0	-1.061	-1.7238	0.914449	0.426776	0	-0.645	-0.8189	nan	nan	0	-0.324	-0.5394	nan	nan	0	-1.08	-1.7893	0.959947	0.449973	0	0.154	0.2528	0.995075	0.535074	0	-0.396	-0.6623	0	0	0	-0.41	-0.6862	0.888781	0.385164	37.5358	2.409	11.8434	0	0	0	-0.677	-1.127
ANXA6	gi|71773329|ref|NP_001146.2|	0	-1.57	-2.452	nan	nan	0	-1.068	-1.661	0.899631	0.409998	0	-0.609	-0.7812	nan	nan	0	-0.316	-0.4846	nan	nan	0	-1.088	-1.7123	0.94794	0.430262	0	0.133	0.2098	0.999185	0.550994	0	-0.38	-0.5865	0	0	0	-0.407	-0.6439	0.873665	0.3726	43.6204	2.692	12.9949	0	0	0	-0.704	-1.1185
KIAA1797	gi|150456451|ref|NP_060264.3|	0	-1.861	-3.0389	0.21338	0	0	-1.357	-2.1879	0.997433	0.527189	0	-0.88	-1.1656	0.190177	0	0	-0.629	-1.0127	0.345085	0	0	-1.392	-2.2473	0.997954	0.543778	0	-0.164	-0.262	1	0.669169	0	-0.684	-1.0956	0.014984	0	0	-0.697	-1.1389	0.99865	0.495829	-0.603774	-1.302	-2.1036	0	0	0	-0.988	-1.6032
SYNE1	gi|23097308|ref|NP_149062.1|	0	-2.032	-3.2668	0.257215	0	0	-1.517	-2.4691	1	0.569782	0	-1.059	-1.3366	0.206583	0	0	-0.767	-1.2341	0.401536	0	0	-1.524	-2.4258	0.976642	0.568944	0	-0.312	-0.5056	1	0.705763	106.349	4.069	23.685	0	0	0	-0.862	-1.387	0.989429	0.537916	-0.672039	-1.473	-2.352	0	0	0	-1.154	-1.8454
EXO1	gi|284055276|ref|NP_003677.4|	0	-2.194	-3.3068	0.266535	0	0	-1.669	-2.4833	1	0.571515	0	-1.242	-1.4643	0.229201	0	-0.654332	-0.339	-0.6667	0	0	0	-1.691	-2.5978	0.963835	0.587375	157.94	4.69	28.5852	0	0	0	-0.984	-1.4945	0.020727	0	0	-1.016	-1.5535	0.947322	0.557662	0	-1.633	-2.464	0	0	0	-1.308	-1.9601
GOLPH3	gi|11545859|ref|NP_071413.1|	0	-3.68	-5.9717	0.599164	0	0	-3.17	-5.208	0.002298	0.593853	0	-2.72	-3.5708	0.337894	0	0	-2.427	-3.9017	0.72902	0	0	-3.191	-5.1447	0.002901	0.573061	-1.05779	-1.963	-3.1832	0.000457	0.636126	0	-2.488	-3.9798	0.097941	0	0	-2.529	-4.057	0.000714	0.53062	0	-3.124	-5.139	0	0	0	-2.811	-4.5925
POLB	gi|4505931|ref|NP_002681.1|	0	-1.414	-2.2382	0.199817	0.335482	0	-0.911	-1.3882	0.871863	0.331375	0	-0.474	-0.5789	0.24701	0.395478	0	-0.169	-0.2625	0.315287	0.397848	0	-0.93	-1.4398	0.97633	0.351745	0	0.28	0.4413	0.954748	0.458053	0	-0.225	-0.3478	nan	nan	0	-0.257	-0.3996	0.913738	0.294183	31.1035	2.327	10.4108	0	0	0	-0.555	-0.8736
KRT86	gi|14318422|ref|NP_002275.1|	0	-1.194	-1.9774	0.23033	0.357706	0	-0.689	-1.13	0.850615	0.249726	0	-0.246	-0.3255	0.36037	0.42399	0	0.057	0.0924	0.444893	0.40398	0	-0.724	-1.1835	1	0.268474	0	0.517	0.8468	0.980537	0.267534	0	-0.023	-0.0364	0.022651	0.032655	20.6155	2.487	9.5256	0	0	0	-0.643	-1.0426	0	0	0	-0.347	-0.5704
TDP1	gi|57242805|ref|NP_001008744.1|	0	-1.625	-2.786	0.192307	0	0	-1.094	-1.8478	0.928071	0.457305	0	-0.676	-0.8881	nan	nan	0	-0.361	-0.6004	0	0	0	-1.121	-1.9309	0.977497	0.483046	0	0.097	0.1668	1	0.565996	0	-0.437	-0.717	0	0	0	-0.462	-0.7684	0.909928	0.408565	47.9883	2.76	13.7324	0	0	0	-0.743	-1.2469
GNAI2	gi|261878575|ref|NP_001159897.1|	0	-1.637	-2.7111	0	0	0	-1.147	-1.9034	0.927234	0.469576	0	-0.723	-0.9824	0	0	0	-0.391	-0.6368	0	0	0	-1.162	-1.9378	0.979166	0.484582	0	0.057	0.0961	0.994219	0.588333	0	-0.471	-0.7984	0	0	0	-0.478	-0.7888	0.913417	0.41411	50.6543	2.81	14.2822	0	0	0	-0.789	-1.3114
GSTCD	gi|149588660|ref|NP_001026890.2|	0	-1.633	-2.5817	0	0	0	-1.104	-1.7423	0.917818	0.43157	0	-0.683	-0.8254	nan	nan	0	-0.354	-0.5685	0	0	0	-1.13	-1.7731	0.958093	0.445925	0	0.098	0.1556	0.999699	0.569737	48.8537	3.266	16.2813	2.9e-05	7e-06	0	-0.456	-0.708	0.895472	0.391517	0	-1.067	-1.6945	0	0	0	-0.748	-1.1845
FLG2	gi|62122917|ref|NP_001014364.1|	0	-1.344	-2.1943	0.204283	0.339278	17.7543	1.815	7.5413	0	0	0	-0.416	-0.4799	0.281251	0.409643	0	-0.088	-0.1405	0.346712	0.402377	0	-0.853	-1.3687	0.988534	0.329178	0	0.362	0.5755	0.96047	0.397006	0	-0.165	-0.263	0.016544	0.031496	0	-0.177	-0.2823	0.937172	0.253284	0	-0.791	-1.2474	nan	nan	0.201066	-0.144	-0.2731
NOVA2	gi|5902724|ref|NP_002507.1|	0	-1.185	-1.8063	0.269984	0.369928	0	-0.653	-0.9886	0.848451	0.205459	0	-0.234	-0.2793	0.389359	0.425976	0	0.072	0.1075	0.453019	0.403687	0	-0.694	-1.0612	0.998641	0.22871	0	0.548	0.8186	0.974397	0.280561	0	0.014	0.0215	0.025003	0.032828	0	-0.018	-0.0272	0.982444	0.16657	0	-0.638	-0.9661	0	0	0	-0.315	-0.4806
YES1	gi|4885661|ref|NP_005424.1|	0	-1.628	-2.6266	0	0	0	-1.143	-1.8342	0.927617	0.454158	0	-0.716	-0.8534	nan	nan	0	-0.402	-0.637	0	0	0	-1.142	-1.8048	0.961382	0.453791	0	0.056	0.0892	0.993175	0.590342	0	-0.463	-0.7318	0	0	0	-0.474	-0.7497	0.906105	0.403382	47.9883	2.755	14.3305	0	0	0	-0.761	-1.1833
FARP1	gi|5031633|ref|NP_005757.1|	0	-2.17	-3.4428	0.304536	0	0	-1.671	-2.6915	1	0.593283	0	-1.237	-1.539	0.244894	0	0	-0.92	-1.4816	0.465328	0	0	-1.686	-2.6122	0.963526	0.588712	0	-0.465	-0.7358	0.920623	0.727143	0	-0.994	-1.605	0.022856	0	0	-1.009	-1.5891	0.935309	0.561064	117.305	3.665	22.2872	0	0	0	-1.294	-2.0717
GPC1	gi|167001141|ref|NP_002072.2|	0	-1.452	-2.1169	0.212533	0.345935	0	-0.957	-1.4076	0.873868	0.337359	0	-0.509	-0.5935	0.243195	0.393211	0	-0.205	-0.3014	0.307065	0.396041	0	-0.958	-1.4167	0.980662	0.344502	0	0.248	0.3654	0.969379	0.490028	0	-0.274	-0.4025	nan	nan	0	-0.295	-0.4316	0.907906	0.305192	36.4355	2.488	11.8076	0	0	0	-0.584	-0.8557
gi|355477262|ref|NP_001239048.1|	gi|355477262|ref|NP_001239048.1|	0	-1.051	-1.6843	0.308887	0.375884	0	-0.559	-0.8522	0.83371	0.164714	0	-0.121	-0.1508	0.498857	0.42468	0	0.189	0.2959	0.575242	0.39563	0	-0.573	-0.8942	0.974418	0.1775	0	0.646	1.0064	0.895287	0.192089	0	0.122	0.1884	0.031056	0.033087	0	0.102	0.1595	0.913926	0.113118	0	-0.5	-0.7766	0	0	0	-0.193	-0.3039
PARP14	gi|154813199|ref|NP_060024.2|	0	-1.555	-2.5197	0	0	0	-1.034	-1.6595	0.899215	0.409589	0	-0.606	-0.7769	nan	nan	0	-0.293	-0.4804	nan	nan	0	-1.068	-1.7396	0.953118	0.437381	0	0.165	0.2632	0.993596	0.5311	0	-0.37	-0.5935	0	0	0	-0.389	-0.622	0.864773	0.365993	40.8789	2.637	13.0849	0	0	0	-0.686	-1.0905
[truncated: 37 more columns]

## Sheet: SAINT_results
Supplemental Data 8B. Alternative Pipeline Analyses of the Human DNA repair Dataset: SAINTexpress-v3.6.3-2018 results
Bait	Protein	Prey	PreyGene	Spec	SpecSum	AvgSpec	NumReplicates	ctrlCounts	SaintScore	BFDR	Bait	Prey	Protein	PreyGene	Spec	SpecSum	AvgSpec	NumReplicates	ctrlCounts	SaintScore	BFDR	Bait	Prey	Protein	PreyGene	Spec	SpecSum	AvgSpec	NumReplicates	ctrlCounts	SaintScore	BFDR	Bait	Prey	Protein	PreyGene	Spec	SpecSum	AvgSpec	NumReplicates	ctrlCounts	SaintScore	BFDR	Bait	Prey	Protein	PreyGene	Spec	SpecSum
CBX1	HSPH1	gi|42544159|ref|NP_006635.2|	gi|42544159|ref|NP_006635.2|	51|42|42	135	45	3	43|48|33|45|2|2|3|51|498|48|342|19|19|33|25|65|56|81|55|49|24|58|59|3|48|75|110|43|81|21|71|68|116|114|125|55|17|51|0|448|49|13|34|32|81|78|64	0	0.83	CBX3	gi|42544159|ref|NP_006635.2|	HSPH1	gi|42544159|ref|NP_006635.2|	43|48|33	124	41.33	3	51|42|42|45|2|2|3|51|498|48|342|19|19|33|25|65|56|81|55|49|24|58|59|3|48|75|110|43|81|21|71|68|116|114|125|55|17|51|0|448|49|13|34|32|81|78|64	0	0.83	CBX5	gi|42544159|ref|NP_006635.2|	HSPH1	gi|42544159|ref|NP_006635.2|	45|2	47	23.5	2	51|42|42|43|48|33|2|3|51|498|48|342|19|19|33|25|65|56|81|55|49|24|58|59|3|48|75|110|43|81|21|71|68|116|114|125|55|17|51|0|448|49|13|34|32|81|78|64	0	0.94	CBX7	gi|42544159|ref|NP_006635.2|	HSPH1	gi|42544159|ref|NP_006635.2|	2|3|51	56	18.67	3	51|42|42|43|48|33|45|2|498|48|342|19|19|33|25|65|56|81|55|49|24|58|59|3|48|75|110|43|81|21|71|68|116|114|125|55|17|51|0|448|49|13|34|32|81|78|64	0	0.87	CBX8	gi|42544159|ref|NP_006635.2|	HSPH1	gi|42544159|ref|NP_006635.2|	498|48|342	888
CBX1	DNAJA1	gi|4504511|ref|NP_001530.1|	gi|4504511|ref|NP_001530.1|	17|17|12	46	15.33	3	12|16|11|6|1|1|64|224|73|22|47|9|4|10|11|50|47|119|70|76|39|35|27|1|22|54|271|38|161|15|51|43|91|53|42|22|10|15|0|11|1|2|17|33|374|223|147	0	0.83	CBX3	gi|4504511|ref|NP_001530.1|	DNAJA1	gi|4504511|ref|NP_001530.1|	12|16|11	39	13	3	17|17|12|6|1|1|64|224|73|22|47|9|4|10|11|50|47|119|70|76|39|35|27|1|22|54|271|38|161|15|51|43|91|53|42|22|10|15|0|11|1|2|17|33|374|223|147	0	0.83	CBX5	gi|4504511|ref|NP_001530.1|	DNAJA1	gi|4504511|ref|NP_001530.1|	6|1	7	3.5	2	17|17|12|12|16|11|1|64|224|73|22|47|9|4|10|11|50|47|119|70|76|39|35|27|1|22|54|271|38|161|15|51|43|91|53|42|22|10|15|0|11|1|2|17|33|374|223|147	0	0.94	CBX7	gi|4504511|ref|NP_001530.1|	DNAJA1	gi|4504511|ref|NP_001530.1|	1|64|224	289	96.33	3	17|17|12|12|16|11|6|1|73|22|47|9|4|10|11|50|47|119|70|76|39|35|27|1|22|54|271|38|161|15|51|43|91|53|42|22|10|15|0|11|1|2|17|33|374|223|147	0.16	0.69	CBX8	gi|4504511|ref|NP_001530.1|	DNAJA1	gi|4504511|ref|NP_001530.1|	73|22|47	142
CBX1	EIF5A	gi|219555707|ref|NP_001137232.1|	gi|219555707|ref|NP_001137232.1|	34|67|37	138	46	3	19|39|29|60|0|1|0|25|17|3|16|23|1|65|10|108|91|80|36|24|40|43|28|0|3|1|29|0|5|17|63|86|55|29|6|6|17|25|0|7|0|10|42|67|16|11|21	0	0.81	CBX3	gi|219555707|ref|NP_001137232.1|	EIF5A	gi|219555707|ref|NP_001137232.1|	19|39|29	87	29	3	34|67|37|60|0|1|0|25|17|3|16|23|1|65|10|108|91|80|36|24|40|43|28|0|3|1|29|0|5|17|63|86|55|29|6|6|17|25|0|7|0|10|42|67|16|11|21	0	0.83	CBX5	gi|219555707|ref|NP_001137232.1|	EIF5A	gi|219555707|ref|NP_001137232.1|	60|0	60	30	2	34|67|37|19|39|29|1|0|25|17|3|16|23|1|65|10|108|91|80|36|24|40|43|28|0|3|1|29|0|5|17|63|86|55|29|6|6|17|25|0|7|0|10|42|67|16|11|21	0	0.94	CBX7	gi|219555707|ref|NP_001137232.1|	EIF5A	gi|219555707|ref|NP_001137232.1|	1|0|25	26	8.67	3	34|67|37|19|39|29|60|0|17|3|16|23|1|65|10|108|91|80|36|24|40|43|28|0|3|1|29|0|5|17|63|86|55|29|6|6|17|25|0|7|0|10|42|67|16|11|21	0	0.87	CBX8	gi|219555707|ref|NP_001137232.1|	EIF5A	gi|219555707|ref|NP_001137232.1|	17|3|16	36
CBX1	PRKDC	gi|13654237|ref|NP_008835.5|	gi|13654237|ref|NP_008835.5|	312|310|274	896	298.67	3	57|100|78|95|4|1|32|375|141|11|151|55|33|61|34|149|112|135|140|81|70|162|166|6|71|138|109|17|99|71|162|205|555|381|455|199|88|169|0|0|0|33|107|195|118|126|186	0	0.82	CBX3	gi|13654237|ref|NP_008835.5|	PRKDC	gi|13654237|ref|NP_008835.5|	57|100|78	235	78.33	3	312|310|274|95|4|1|32|375|141|11|151|55|33|61|34|149|112|135|140|81|70|162|166|6|71|138|109|17|99|71|162|205|555|381|455|199|88|169|0|0|0|33|107|195|118|126|186	0	0.83	CBX5	gi|13654237|ref|NP_008835.5|	PRKDC	gi|13654237|ref|NP_008835.5|	95|4	99	49.5	2	312|310|274|57|100|78|1|32|375|141|11|151|55|33|61|34|149|112|135|140|81|70|162|166|6|71|138|109|17|99|71|162|205|555|381|455|199|88|169|0|0|0|33|107|195|118|126|186	0	0.94	CBX7	gi|13654237|ref|NP_008835.5|	PRKDC	gi|13654237|ref|NP_008835.5|	1|32|375	408	136	3	312|310|274|57|100|78|95|4|141|11|151|55|33|61|34|149|112|135|140|81|70|162|166|6|71|138|109|17|99|71|162|205|555|381|455|199|88|169|0|0|0|33|107|195|118|126|186	0	0.87	CBX8	gi|13654237|ref|NP_008835.5|	PRKDC	gi|13654237|ref|NP_008835.5|	141|11|151	303
CBX1	SLC25A5	gi|156071459|ref|NP_001143.2|	gi|156071459|ref|NP_001143.2|	8|16|8	32	10.67	3	7|8|12|1|1|1|31|113|17|0|10|14|2|17|71|34|17|113|42|77|6|11|2|5|78|70|132|4|121|13|43|48|93|17|154|17|1|28|0|1|0|1|1|18|27|43|84	0	0.83	CBX3	gi|156071459|ref|NP_001143.2|	SLC25A5	gi|156071459|ref|NP_001143.2|	7|8|12	27	9	3	8|16|8|1|1|1|31|113|17|0|10|14|2|17|71|34|17|113|42|77|6|11|2|5|78|70|132|4|121|13|43|48|93|17|154|17|1|28|0|1|0|1|1|18|27|43|84	0	0.83	CBX5	gi|156071459|ref|NP_001143.2|	SLC25A5	gi|156071459|ref|NP_001143.2|	1|1	2	1	2	8|16|8|7|8|12|1|31|113|17|0|10|14|2|17|71|34|17|113|42|77|6|11|2|5|78|70|132|4|121|13|43|48|93|17|154|17|1|28|0|1|0|1|1|18|27|43|84	0	0.94	CBX7	gi|156071459|ref|NP_001143.2|	SLC25A5	gi|156071459|ref|NP_001143.2|	1|31|113	145	48.33	3	8|16|8|7|8|12|1|1|17|0|10|14|2|17|71|34|17|113|42|77|6|11|2|5|78|70|132|4|121|13|43|48|93|17|154|17|1|28|0|1|0|1|1|18|27|43|84	0	0.79	CBX8	gi|156071459|ref|NP_001143.2|	SLC25A5	gi|156071459|ref|NP_001143.2|	17|0|10	27
CBX1	EIF3F	gi|4503519|ref|NP_003745.1|	gi|4503519|ref|NP_003745.1|	19|26|34	79	26.33	3	20|22|12|16|0|0|1|37|20|16|23|16|2|12|24|29|25|37|15|25|23|20|19|2|5|19|19|1|7|23|24|26|13|20|5|15|7|16|0|12|0|10|50|64|16|14|25	0	0.81	CBX3	gi|4503519|ref|NP_003745.1|	EIF3F	gi|4503519|ref|NP_003745.1|	20|22|12	54	18	3	19|26|34|16|0|0|1|37|20|16|23|16|2|12|24|29|25|37|15|25|23|20|19|2|5|19|19|1|7|23|24|26|13|20|5|15|7|16|0|12|0|10|50|64|16|14|25	0	0.82	CBX5	gi|4503519|ref|NP_003745.1|	EIF3F	gi|4503519|ref|NP_003745.1|	16|0	16	8	2	19|26|34|20|22|12|0|1|37|20|16|23|16|2|12|24|29|25|37|15|25|23|20|19|2|5|19|19|1|7|23|24|26|13|20|5|15|7|16|0|12|0|10|50|64|16|14|25	0	0.94	CBX7	gi|4503519|ref|NP_003745.1|	EIF3F	gi|4503519|ref|NP_003745.1|	0|1|37	38	12.67	3	19|26|34|20|22|12|16|0|20|16|23|16|2|12|24|29|25|37|15|25|23|20|19|2|5|19|19|1|7|23|24|26|13|20|5|15|7|16|0|12|0|10|50|64|16|14|25	0	0.86	CBX8	gi|4503519|ref|NP_003745.1|	EIF3F	gi|4503519|ref|NP_003745.1|	20|16|23	59
CBX1	HSPA6	gi|34419635|ref|NP_002146.2|	gi|34419635|ref|NP_002146.2|	23|25|21	69	23	3	29|59|24|39|0|5|17|100|441|142|308|0|0|3|40|43|38|62|71|57|9|19|8|0|4|14|10|9|0|17|10|5|110|76|399|2|0|10|0|71|1|0|3|9|45|3|15	0	0.83	CBX3	gi|34419635|ref|NP_002146.2|	HSPA6	gi|34419635|ref|NP_002146.2|	29|59|24	112	37.33	3	23|25|21|39|0|5|17|100|441|142|308|0|0|3|40|43|38|62|71|57|9|19|8|0|4|14|10|9|0|17|10|5|110|76|399|2|0|10|0|71|1|0|3|9|45|3|15	0	0.83	CBX5	gi|34419635|ref|NP_002146.2|	HSPA6	gi|34419635|ref|NP_002146.2|	39|0	39	19.5	2	23|25|21|29|59|24|5|17|100|441|142|308|0|0|3|40|43|38|62|71|57|9|19|8|0|4|14|10|9|0|17|10|5|110|76|399|2|0|10|0|71|1|0|3|9|45|3|15	0	0.94	CBX7	gi|34419635|ref|NP_002146.2|	HSPA6	gi|34419635|ref|NP_002146.2|	5|17|100	122	40.67	3	23|25|21|29|59|24|39|0|441|142|308|0|0|3|40|43|38|62|71|57|9|19|8|0|4|14|10|9|0|17|10|5|110|76|399|2|0|10|0|71|1|0|3|9|45|3|15	0	0.87	CBX8	gi|34419635|ref|NP_002146.2|	HSPA6	gi|34419635|ref|NP_002146.2|	441|142|308	891
CBX1	TRIM28	gi|5032179|ref|NP_005753.1|	gi|5032179|ref|NP_005753.1|	3281|2958|2561	8800	2933.33	3	5218|5769|4678|4973|209|0|12|36|252|27|212|32|24|62|15|30|30|33|14|20|41|55|52|0|5|14|11|1|4|4707|114|24|18|14|5|13|8|6|0|33|7|29|82|69|159|82|84	0.65	0.13	CBX3	gi|5032179|ref|NP_005753.1|	TRIM28	gi|5032179|ref|NP_005753.1|	5218|5769|4678	15665	5221.67	3	3281|2958|2561|4973|209|0|12|36|252|27|212|32|24|62|15|30|30|33|14|20|41|55|52|0|5|14|11|1|4|4707|114|24|18|14|5|13|8|6|0|33|7|29|82|69|159|82|84	1	0	CBX5	gi|5032179|ref|NP_005753.1|	TRIM28	gi|5032179|ref|NP_005753.1|	4973|209	5182	2591	2	3281|2958|2561|5218|5769|4678|0|12|36|252|27|212|32|24|62|15|30|30|33|14|20|41|55|52|0|5|14|11|1|4|4707|114|24|18|14|5|13|8|6|0|33|7|29|82|69|159|82|84	0.48	0.51	CBX7	gi|5032179|ref|NP_005753.1|	TRIM28	gi|5032179|ref|NP_005753.1|	0|12|36	48	16	3	3281|2958|2561|5218|5769|4678|4973|209|252|27|212|32|24|62|15|30|30|33|14|20|41|55|52|0|5|14|11|1|4|4707|114|24|18|14|5|13|8|6|0|33|7|29|82|69|159|82|84	0	0.87	CBX8	gi|5032179|ref|NP_005753.1|	TRIM28	gi|5032179|ref|NP_005753.1|	252|27|212	491
CBX1	IPO5	gi|24797086|ref|NP_002262.3|	gi|24797086|ref|NP_002262.3|	15|19|18	52	17.33	3	14|16|19|19|0|0|4|31|32|12|31|7|4|9|5|24|20|40|22|15|10|49|27|0|2|8|2|0|2|22|19|30|25|14|1|7|3|9|0|8|1|6|24|33|24|34|17	0	0.82	CBX3	gi|24797086|ref|NP_002262.3|	IPO5	gi|24797086|ref|NP_002262.3|	14|16|19	49	16.33	3	15|19|18|19|0|0|4|31|32|12|31|7|4|9|5|24|20|40|22|15|10|49|27|0|2|8|2|0|2|22|19|30|25|14|1|7|3|9|0|8|1|6|24|33|24|34|17	0	0.82	CBX5	gi|24797086|ref|NP_002262.3|	IPO5	gi|24797086|ref|NP_002262.3|	19|0	19	9.5	2	15|19|18|14|16|19|0|4|31|32|12|31|7|4|9|5|24|20|40|22|15|10|49|27|0|2|8|2|0|2|22|19|30|25|14|1|7|3|9|0|8|1|6|24|33|24|34|17	0	0.94	CBX7	gi|24797086|ref|NP_002262.3|	IPO5	gi|24797086|ref|NP_002262.3|	0|4|31	35	11.67	3	15|19|18|14|16|19|19|0|32|12|31|7|4|9|5|24|20|40|22|15|10|49|27|0|2|8|2|0|2|22|19|30|25|14|1|7|3|9|0|8|1|6|24|33|24|34|17	0	0.85	CBX8	gi|24797086|ref|NP_002262.3|	IPO5	gi|24797086|ref|NP_002262.3|	32|12|31	75
CBX1	TUBB	gi|29788785|ref|NP_821133.1|	gi|29788785|ref|NP_821133.1|	217|194|124	535	178.33	3	202|291|146|204|3|5|80|1149|830|178|754|148|22|336|590|532|642|1171|654|667|107|237|247|34|881|663|1856|242|1151|207|762|504|927|466|766|473|267|344|0|154|6|48|196|263|983|696|624	0	0.83	CBX3	gi|29788785|ref|NP_821133.1|	TUBB	gi|29788785|ref|NP_821133.1|	202|291|146	639	213	3	217|194|124|204|3|5|80|1149|830|178|754|148|22|336|590|532|642|1171|654|667|107|237|247|34|881|663|1856|242|1151|207|762|504|927|466|766|473|267|344|0|154|6|48|196|263|983|696|624	0	0.83	CBX5	gi|29788785|ref|NP_821133.1|	TUBB	gi|29788785|ref|NP_821133.1|	204|3	207	103.5	2	217|194|124|202|291|146|5|80|1149|830|178|754|148|22|336|590|532|642|1171|654|667|107|237|247|34|881|663|1856|242|1151|207|762|504|927|466|766|473|267|344|0|154|6|48|196|263|983|696|624	0	0.94	CBX7	gi|29788785|ref|NP_821133.1|	TUBB	gi|29788785|ref|NP_821133.1|	5|80|1149	1234	411.33	3	217|194|124|202|291|146|204|3|830|178|754|148|22|336|590|532|642|1171|654|667|107|237|247|34|881|663|1856|242|1151|207|762|504|927|466|766|473|267|344|0|154|6|48|196|263|983|696|624	0	0.87	CBX8	gi|29788785|ref|NP_821133.1|	TUBB	gi|29788785|ref|NP_821133.1|	830|178|754	1762
CBX1	KPNB1	gi|19923142|ref|NP_002256.2|	gi|19923142|ref|NP_002256.2|	75|93|78	246	82	3	30|41|25|61|3|2|6|54|81|7|57|15|30|32|66|51|43|98|74|43|38|124|86|9|186|246|33|3|38|46|217|272|17|28|15|16|11|22|0|80|1|23|50|83|36|25|26	0	0.82	CBX3	gi|19923142|ref|NP_002256.2|	KPNB1	gi|19923142|ref|NP_002256.2|	30|41|25	96	32	3	75|93|78|61|3|2|6|54|81|7|57|15|30|32|66|51|43|98|74|43|38|124|86|9|186|246|33|3|38|46|217|272|17|28|15|16|11|22|0|80|1|23|50|83|36|25|26	0	0.83	CBX5	gi|19923142|ref|NP_002256.2|	KPNB1	gi|19923142|ref|NP_002256.2|	61|3	64	32	2	75|93|78|30|41|25|2|6|54|81|7|57|15|30|32|66|51|43|98|74|43|38|124|86|9|186|246|33|3|38|46|217|272|17|28|15|16|11|22|0|80|1|23|50|83|36|25|26	0	0.94	CBX7	gi|19923142|ref|NP_002256.2|	KPNB1	gi|19923142|ref|NP_002256.2|	2|6|54	62	20.67	3	75|93|78|30|41|25|61|3|81|7|57|15|30|32|66|51|43|98|74|43|38|124|86|9|186|246|33|3|38|46|217|272|17|28|15|16|11|22|0|80|1|23|50|83|36|25|26	0	0.87	CBX8	gi|19923142|ref|NP_002256.2|	KPNB1	gi|19923142|ref|NP_002256.2|	81|7|57	145
CBX1	XRCC5	gi|10863945|ref|NP_066964.1|	gi|10863945|ref|NP_066964.1|	456|399|647	1502	500.67	3	4|10|16|114|3|0|1|7|61|4|17|4|2|6|2|29|14|17|8|4|468|352|373|11|163|212|92|66|87|87|340|298|6555|5906|2557|2200|1653|3943|0|2|0|34|62|58|151|75|82	0	0.83	CBX3	gi|10863945|ref|NP_066964.1|	XRCC5	gi|10863945|ref|NP_066964.1|	4|10|16	30	10	3	456|399|647|114|3|0|1|7|61|4|17|4|2|6|2|29|14|17|8|4|468|352|373|11|163|212|92|66|87|87|340|298|6555|5906|2557|2200|1653|3943|0|2|0|34|62|58|151|75|82	0	0.83	CBX5	gi|10863945|ref|NP_066964.1|	XRCC5	gi|10863945|ref|NP_066964.1|	114|3	117	58.5	2	456|399|647|4|10|16|0|1|7|61|4|17|4|2|6|2|29|14|17|8|4|468|352|373|11|163|212|92|66|87|87|340|298|6555|5906|2557|2200|1653|3943|0|2|0|34|62|58|151|75|82	0	0.94	CBX7	gi|10863945|ref|NP_066964.1|	XRCC5	gi|10863945|ref|NP_066964.1|	0|1|7	8	2.67	3	456|399|647|4|10|16|114|3|61|4|17|4|2|6|2|29|14|17|8|4|468|352|373|11|163|212|92|66|87|87|340|298|6555|5906|2557|2200|1653|3943|0|2|0|34|62|58|151|75|82	0	0.87	CBX8	gi|10863945|ref|NP_066964.1|	XRCC5	gi|10863945|ref|NP_066964.1|	61|4|17	82
CBX1	LRPPRC	gi|31621305|ref|NP_573566.2|	gi|31621305|ref|NP_573566.2|	5|35|11	51	17	3	1|11|5|11|0|1|74|823|106|16|108|6|3|7|6|32|31|17|9|7|18|118|123|0|0|1|1|0|0|11|13|9|7|7|1|8|0|2|0|8|1|14|34|83|52|27|55	0	0.83	CBX3	gi|31621305|ref|NP_573566.2|	LRPPRC	gi|31621305|ref|NP_573566.2|	1|11|5	17	5.67	3	5|35|11|11|0|1|74|823|106|16|108|6|3|7|6|32|31|17|9|7|18|118|123|0|0|1|1|0|0|11|13|9|7|7|1|8|0|2|0|8|1|14|34|83|52|27|55	0	0.83	CBX5	gi|31621305|ref|NP_573566.2|	LRPPRC	gi|31621305|ref|NP_573566.2|	11|0	11	5.5	2	5|35|11|1|11|5|1|74|823|106|16|108|6|3|7|6|32|31|17|9|7|18|118|123|0|0|1|1|0|0|11|13|9|7|7|1|8|0|2|0|8|1|14|34|83|52|27|55	0	0.94	CBX7	gi|31621305|ref|NP_573566.2|	LRPPRC	gi|31621305|ref|NP_573566.2|	1|74|823	898	299.33	3	5|35|11|1|11|5|11|0|106|16|108|6|3|7|6|32|31|17|9|7|18|118|123|0|0|1|1|0|0|11|13|9|7|7|1|8|0|2|0|8|1|14|34|83|52|27|55	0.34	0.53	CBX8	gi|31621305|ref|NP_573566.2|	LRPPRC	gi|31621305|ref|NP_573566.2|	106|16|108	230
CBX1	RPN2	gi|35493916|ref|NP_002942.2|	gi|35493916|ref|NP_002942.2|	10|24|17	51	17	3	6|11|8|7|1|0|2|15|24|3|18|7|5|8|25|37|42|17|15|11|9|49|44|0|3|7|2|0|0|9|12|7|13|7|4|13|5|7|0|0|0|17|29|32|0|3|8	0	0.79	CBX3	gi|35493916|ref|NP_002942.2|	RPN2	gi|35493916|ref|NP_002942.2|	6|11|8	25	8.33	3	10|24|17|7|1|0|2|15|24|3|18|7|5|8|25|37|42|17|15|11|9|49|44|0|3|7|2|0|0|9|12|7|13|7|4|13|5|7|0|0|0|17|29|32|0|3|8	0	0.83	CBX5	gi|35493916|ref|NP_002942.2|	RPN2	gi|35493916|ref|NP_002942.2|	7|1	8	4	2	10|24|17|6|11|8|0|2|15|24|3|18|7|5|8|25|37|42|17|15|11|9|49|44|0|3|7|2|0|0|9|12|7|13|7|4|13|5|7|0|0|0|17|29|32|0|3|8	0	0.94	CBX7	gi|35493916|ref|NP_002942.2|	RPN2	gi|35493916|ref|NP_002942.2|	0|2|15	17	5.67	3	10|24|17|6|11|8|7|1|24|3|18|7|5|8|25|37|42|17|15|11|9|49|44|0|3|7|2|0|0|9|12|7|13|7|4|13|5|7|0|0|0|17|29|32|0|3|8	0	0.86	CBX8	gi|35493916|ref|NP_002942.2|	RPN2	gi|35493916|ref|NP_002942.2|	24|3|18	45
CBX1	HSPA9	gi|24234688|ref|NP_004125.3|	gi|24234688|ref|NP_004125.3|	138|169|58	365	121.67	3	54|132|94|143|10|0|10|68|1052|202|943|48|55|65|92|54|54|161|111|78|17|47|45|18|231|196|307|58|85|34|117|223|116|142|387|317|115|171|0|420|27|21|104|148|311|170|204	0	0.83	CBX3	gi|24234688|ref|NP_004125.3|	HSPA9	gi|24234688|ref|NP_004125.3|	54|132|94	280	93.33	3	138|169|58|143|10|0|10|68|1052|202|943|48|55|65|92|54|54|161|111|78|17|47|45|18|231|196|307|58|85|34|117|223|116|142|387|317|115|171|0|420|27|21|104|148|311|170|204	0	0.83	CBX5	gi|24234688|ref|NP_004125.3|	HSPA9	gi|24234688|ref|NP_004125.3|	143|10	153	76.5	2	138|169|58|54|132|94|0|10|68|1052|202|943|48|55|65|92|54|54|161|111|78|17|47|45|18|231|196|307|58|85|34|117|223|116|142|387|317|115|171|0|420|27|21|104|148|311|170|204	0	0.94	CBX7	gi|24234688|ref|NP_004125.3|	HSPA9	gi|24234688|ref|NP_004125.3|	0|10|68	78	26	3	138|169|58|54|132|94|143|10|1052|202|943|48|55|65|92|54|54|161|111|78|17|47|45|18|231|196|307|58|85|34|117|223|116|142|387|317|115|171|0|420|27|21|104|148|311|170|204	0	0.87	CBX8	gi|24234688|ref|NP_004125.3|	HSPA9	gi|24234688|ref|NP_004125.3|	1052|202|943	2197
CBX1	CCT5	gi|24307939|ref|NP_036205.1|	gi|24307939|ref|NP_036205.1|	65|79|55	199	66.33	3	52|132|78|56|1|6|228|1063|893|232|694|8|7|13|15|53|59|182|47|55|58|117|90|0|1|5|29|7|9|85|20|26|18|31|2|25|5|22|0|26|3|51|123|181|367|213|173	0	0.83	CBX3	gi|24307939|ref|NP_036205.1|	CCT5	gi|24307939|ref|NP_036205.1|	52|132|78	262	87.33	3	65|79|55|56|1|6|228|1063|893|232|694|8|7|13|15|53|59|182|47|55|58|117|90|0|1|5|29|7|9|85|20|26|18|31|2|25|5|22|0|26|3|51|123|181|367|213|173	0	0.83	CBX5	gi|24307939|ref|NP_036205.1|	CCT5	gi|24307939|ref|NP_036205.1|	56|1	57	28.5	2	65|79|55|52|132|78|6|228|1063|893|232|694|8|7|13|15|53|59|182|47|55|58|117|90|0|1|5|29|7|9|85|20|26|18|31|2|25|5|22|0|26|3|51|123|181|367|213|173	0	0.94	CBX7	gi|24307939|ref|NP_036205.1|	CCT5	gi|24307939|ref|NP_036205.1|	6|228|1063	1297	432.33	3	65|79|55|52|132|78|56|1|893|232|694|8|7|13|15|53|59|182|47|55|58|117|90|0|1|5|29|7|9|85|20|26|18|31|2|25|5|22|0|26|3|51|123|181|367|213|173	0.33	0.6	CBX8	gi|24307939|ref|NP_036205.1|	CCT5	gi|24307939|ref|NP_036205.1|	893|232|694	1819
CBX1	CCT6A	gi|4502643|ref|NP_001753.1|	gi|4502643|ref|NP_001753.1|	58|93|65	216	72	3	21|88|72|47|2|8|89|679|431|53|480|9|7|18|11|39|32|44|29|38|18|108|85|0|9|12|12|2|14|36|13|17|8|23|5|24|17|11|0|23|6|46|172|236|517|355|333	0	0.83	CBX3	gi|4502643|ref|NP_001753.1|	CCT6A	gi|4502643|ref|NP_001753.1|	21|88|72	181	60.33	3	58|93|65|47|2|8|89|679|431|53|480|9|7|18|11|39|32|44|29|38|18|108|85|0|9|12|12|2|14|36|13|17|8|23|5|24|17|11|0|23|6|46|172|236|517|355|333	0	0.83	CBX5	gi|4502643|ref|NP_001753.1|	CCT6A	gi|4502643|ref|NP_001753.1|	47|2	49	24.5	2	58|93|65|21|88|72|8|89|679|431|53|480|9|7|18|11|39|32|44|29|38|18|108|85|0|9|12|12|2|14|36|13|17|8|23|5|24|17|11|0|23|6|46|172|236|517|355|333	0	0.94	CBX7	gi|4502643|ref|NP_001753.1|	CCT6A	gi|4502643|ref|NP_001753.1|	8|89|679	776	258.67	3	58|93|65|21|88|72|47|2|431|53|480|9|7|18|11|39|32|44|29|38|18|108|85|0|9|12|12|2|14|36|13|17|8|23|5|24|17|11|0|23|6|46|172|236|517|355|333	0.33	0.61	CBX8	gi|4502643|ref|NP_001753.1|	CCT6A	gi|4502643|ref|NP_001753.1|	431|53|480	964
CBX1	CAD	gi|18105007|ref|NP_004332.2|	gi|18105007|ref|NP_004332.2|	33|60|32	125	41.67	3	19|23|26|14|0|0|4|62|32|1|42|13|11|15|14|43|36|20|27|16|28|43|26|2|16|43|82|13|62|7|31|44|25|43|7|19|5|17|0|9|1|8|33|30|52|36|53	0	0.8	CBX3	gi|18105007|ref|NP_004332.2|	CAD	gi|18105007|ref|NP_004332.2|	19|23|26	68	22.67	3	33|60|32|14|0|0|4|62|32|1|42|13|11|15|14|43|36|20|27|16|28|43|26|2|16|43|82|13|62|7|31|44|25|43|7|19|5|17|0|9|1|8|33|30|52|36|53	0	0.83	CBX5	gi|18105007|ref|NP_004332.2|	CAD	gi|18105007|ref|NP_004332.2|	14|0	14	7	2	33|60|32|19|23|26|0|4|62|32|1|42|13|11|15|14|43|36|20|27|16|28|43|26|2|16|43|82|13|62|7|31|44|25|43|7|19|5|17|0|9|1|8|33|30|52|36|53	0	0.94	CBX7	gi|18105007|ref|NP_004332.2|	CAD	gi|18105007|ref|NP_004332.2|	0|4|62	66	22	3	33|60|32|19|23|26|14|0|32|1|42|13|11|15|14|43|36|20|27|16|28|43|26|2|16|43|82|13|62|7|31|44|25|43|7|19|5|17|0|9|1|8|33|30|52|36|53	0	0.86	CBX8	gi|18105007|ref|NP_004332.2|	CAD	gi|18105007|ref|NP_004332.2|	32|1|42	75
CBX1	FASN	gi|41872631|ref|NP_004095.4|	gi|41872631|ref|NP_004095.4|	85|99|81	265	88.33	3	34|70|42|25|0|0|3|37|92|8|85|47|18|51|33|95|94|76|83|52|127|169|149|0|1|17|17|2|12|15|31|50|36|45|2|23|13|15|0|138|12|28|86|93|57|45|85	0	0.82	CBX3	gi|41872631|ref|NP_004095.4|	FASN	gi|41872631|ref|NP_004095.4|	34|70|42	146	48.67	3	85|99|81|25|0|0|3|37|92|8|85|47|18|51|33|95|94|76|83|52|127|169|149|0|1|17|17|2|12|15|31|50|36|45|2|23|13|15|0|138|12|28|86|93|57|45|85	0	0.83	CBX5	gi|41872631|ref|NP_004095.4|	FASN	gi|41872631|ref|NP_004095.4|	25|0	25	12.5	2	85|99|81|34|70|42|0|3|37|92|8|85|47|18|51|33|95|94|76|83|52|127|169|149|0|1|17|17|2|12|15|31|50|36|45|2|23|13|15|0|138|12|28|86|93|57|45|85	0	0.94	CBX7	gi|41872631|ref|NP_004095.4|	FASN	gi|41872631|ref|NP_004095.4|	0|3|37	40	13.33	3	85|99|81|34|70|42|25|0|92|8|85|47|18|51|33|95|94|76|83|52|127|169|149|0|1|17|17|2|12|15|31|50|36|45|2|23|13|15|0|138|12|28|86|93|57|45|85	0	0.87	CBX8	gi|41872631|ref|NP_004095.4|	FASN	gi|41872631|ref|NP_004095.4|	92|8|85	185
CBX1	CHD4	gi|51599156|ref|NP_001264.2|	gi|51599156|ref|NP_001264.2|	146|139|160	445	148.33	3	106|91|96|28|6|0|1|22|28|3|18|7|10|10|5|18|20|15|14|14|3|25|24|0|3|0|1|1|0|14|10|11|6|5|0|12|1|10|0|6|0|5|22|31|17|8|19	0.98	0	CBX3	gi|51599156|ref|NP_001264.2|	CHD4	gi|51599156|ref|NP_001264.2|	106|91|96	293	97.67	3	146|139|160|28|6|0|1|22|28|3|18|7|10|10|5|18|20|15|14|14|3|25|24|0|3|0|1|1|0|14|10|11|6|5|0|12|1|10|0|6|0|5|22|31|17|8|19	0.86	0.06	CBX5	gi|51599156|ref|NP_001264.2|	CHD4	gi|51599156|ref|NP_001264.2|	28|6	34	17	2	146|139|160|106|91|96|0|1|22|28|3|18|7|10|10|5|18|20|15|14|14|3|25|24|0|3|0|1|1|0|14|10|11|6|5|0|12|1|10|0|6|0|5|22|31|17|8|19	0	0.94	CBX7	gi|51599156|ref|NP_001264.2|	CHD4	gi|51599156|ref|NP_001264.2|	0|1|22	23	7.67	3	146|139|160|106|91|96|28|6|28|3|18|7|10|10|5|18|20|15|14|14|3|25|24|0|3|0|1|1|0|14|10|11|6|5|0|12|1|10|0|6|0|5|22|31|17|8|19	0	0.87	CBX8	gi|51599156|ref|NP_001264.2|	CHD4	gi|51599156|ref|NP_001264.2|	28|3|18	49
CBX1	PPP2R1A	gi|21361399|ref|NP_055040.2|	gi|21361399|ref|NP_055040.2|	33|36|37	106	35.33	3	53|49|45|44|4|0|0|14|13|2|12|0|2|4|1|13|10|3|3|0|4|32|16|1|1|3|1|2|4|27|6|9|3|5|1|44|18|32|0|21|0|6|2|11|11|3|13	0.03	0.62	CBX3	gi|21361399|ref|NP_055040.2|	PPP2R1A	gi|21361399|ref|NP_055040.2|	53|49|45	147	49	3	33|36|37|44|4|0|0|14|13|2|12|0|2|4|1|13|10|3|3|0|4|32|16|1|1|3|1|2|4|27|6|9|3|5|1|44|18|32|0|21|0|6|2|11|11|3|13	0.77	0.08	CBX5	gi|21361399|ref|NP_055040.2|	PPP2R1A	gi|21361399|ref|NP_055040.2|	44|4	48	24	2	33|36|37|53|49|45|0|0|14|13|2|12|0|2|4|1|13|10|3|3|0|4|32|16|1|1|3|1|2|4|27|6|9|3|5|1|44|18|32|0|21|0|6|2|11|11|3|13	0.02	0.81	CBX7	gi|21361399|ref|NP_055040.2|	PPP2R1A	gi|21361399|ref|NP_055040.2|	0|0|14	14	4.67	3	33|36|37|53|49|45|44|4|13|2|12|0|2|4|1|13|10|3|3|0|4|32|16|1|1|3|1|2|4|27|6|9|3|5|1|44|18|32|0|21|0|6|2|11|11|3|13	0	0.86	CBX8	gi|21361399|ref|NP_055040.2|	PPP2R1A	gi|21361399|ref|NP_055040.2|	13|2|12	27
CBX1	COPA	gi|148536853|ref|NP_004362.2|	gi|148536853|ref|NP_004362.2|	26|26|22	74	24.67	3	12|27|18|15|1|0|0|36|27|4|33|13|5|17|5|39|34|26|24|20|29|41|29|1|1|4|4|1|1|7|11|9|14|8|0|2|2|9|0|0|0|8|31|37|21|19|33	0	0.8	CBX3	gi|148536853|ref|NP_004362.2|	COPA	gi|148536853|ref|NP_004362.2|	12|27|18	57	19	3	26|26|22|15|1|0|0|36|27|4|33|13|5|17|5|39|34|26|24|20|29|41|29|1|1|4|4|1|1|7|11|9|14|8|0|2|2|9|0|0|0|8|31|37|21|19|33	0	0.81	CBX5	gi|148536853|ref|NP_004362.2|	COPA	gi|148536853|ref|NP_004362.2|	15|1	16	8	2	26|26|22|12|27|18|0|0|36|27|4|33|13|5|17|5|39|34|26|24|20|29|41|29|1|1|4|4|1|1|7|11|9|14|8|0|2|2|9|0|0|0|8|31|37|21|19|33	0	0.94	CBX7	gi|148536853|ref|NP_004362.2|	COPA	gi|148536853|ref|NP_004362.2|	0|0|36	36	12	3	26|26|22|12|27|18|15|1|27|4|33|13|5|17|5|39|34|26|24|20|29|41|29|1|1|4|4|1|1|7|11|9|14|8|0|2|2|9|0|0|0|8|31|37|21|19|33	0	0.84	CBX8	gi|148536853|ref|NP_004362.2|	COPA	gi|148536853|ref|NP_004362.2|	27|4|33	64
CBX1	HUWE1	gi|61676188|ref|NP_113584.3|	gi|61676188|ref|NP_113584.3|	32|35|44	111	37	3	18|39|19|5|0|0|0|13|19|3|29|9|8|11|4|34|28|20|23|13|15|52|47|0|2|18|2|2|7|6|15|20|15|16|1|4|2|7|0|12|2|11|55|61|26|18|28	0	0.77	CBX3	gi|61676188|ref|NP_113584.3|	HUWE1	gi|61676188|ref|NP_113584.3|	18|39|19	76	25.33	3	32|35|44|5|0|0|0|13|19|3|29|9|8|11|4|34|28|20|23|13|15|52|47|0|2|18|2|2|7|6|15|20|15|16|1|4|2|7|0|12|2|11|55|61|26|18|28	0	0.8	CBX5	gi|61676188|ref|NP_113584.3|	HUWE1	gi|61676188|ref|NP_113584.3|	5|0	5	2.5	2	32|35|44|18|39|19|0|0|13|19|3|29|9|8|11|4|34|28|20|23|13|15|52|47|0|2|18|2|2|7|6|15|20|15|16|1|4|2|7|0|12|2|11|55|61|26|18|28	0	0.94	CBX7	gi|61676188|ref|NP_113584.3|	HUWE1	gi|61676188|ref|NP_113584.3|	0|0|13	13	4.33	3	32|35|44|18|39|19|5|0|19|3|29|9|8|11|4|34|28|20|23|13|15|52|47|0|2|18|2|2|7|6|15|20|15|16|1|4|2|7|0|12|2|11|55|61|26|18|28	0	0.87	CBX8	gi|61676188|ref|NP_113584.3|	HUWE1	gi|61676188|ref|NP_113584.3|	19|3|29	51
CBX1	RPS15	gi|4506687|ref|NP_001009.1|	gi|4506687|ref|NP_001009.1|	32|28|20	80	26.67	3	12|38|23|63|1|0|16|63|0|0|0|4|9|3|7|32|19|52|22|20|36|31|36|0|7|25|3|0|0|66|23|20|9|4|9|19|0|12|0|0|0|9|40|62|92|64|38	0	0.82	CBX3	gi|4506687|ref|NP_001009.1|	RPS15	gi|4506687|ref|NP_001009.1|	12|38|23	73	24.33	3	32|28|20|63|1|0|16|63|0|0|0|4|9|3|7|32|19|52|22|20|36|31|36|0|7|25|3|0|0|66|23|20|9|4|9|19|0|12|0|0|0|9|40|62|92|64|38	0	0.82	CBX5	gi|4506687|ref|NP_001009.1|	RPS15	gi|4506687|ref|NP_001009.1|	63|1	64	32	2	32|28|20|12|38|23|0|16|63|0|0|0|4|9|3|7|32|19|52|22|20|36|31|36|0|7|25|3|0|0|66|23|20|9|4|9|19|0|12|0|0|0|9|40|62|92|64|38	0	0.91	CBX7	gi|4506687|ref|NP_001009.1|	RPS15	gi|4506687|ref|NP_001009.1|	0|16|63	79	26.33	3	32|28|20|12|38|23|63|1|0|0|0|4|9|3|7|32|19|52|22|20|36|31|36|0|7|25|3|0|0|66|23|20|9|4|9|19|0|12|0|0|0|9|40|62|92|64|38	0	0.83	CBX8	gi|4506687|ref|NP_001009.1|	RPS15	gi|4506687|ref|NP_001009.1|	0|0|0	0
CBX1	HIST1H2BK	gi|18105048|ref|NP_542160.1|	gi|18105048|ref|NP_542160.1|	132|57|86	275	91.67	3	6|6|13|76|1|0|8|23|41|8|92|0|0|0|1|3|1|6|3|2|86|23|57|0|4|6|0|0|0|134|7|5|5|3|0|37|3|18|0|0|0|27|36|7|119|112|59	0.41	0.22	CBX3	gi|18105048|ref|NP_542160.1|	HIST1H2BK	gi|18105048|ref|NP_542160.1|	6|6|13	25	8.33	3	132|57|86|76|1|0|8|23|41|8|92|0|0|0|1|3|1|6|3|2|86|23|57|0|4|6|0|0|0|134|7|5|5|3|0|37|3|18|0|0|0|27|36|7|119|112|59	0	0.83	CBX5	gi|18105048|ref|NP_542160.1|	HIST1H2BK	gi|18105048|ref|NP_542160.1|	76|1	77	38.5	2	132|57|86|6|6|13|0|8|23|41|8|92|0|0|0|1|3|1|6|3|2|86|23|57|0|4|6|0|0|0|134|7|5|5|3|0|37|3|18|0|0|0|27|36|7|119|112|59	0	0.92	CBX7	gi|18105048|ref|NP_542160.1|	HIST1H2BK	gi|18105048|ref|NP_542160.1|	0|8|23	31	10.33	3	132|57|86|6|6|13|76|1|41|8|92|0|0|0|1|3|1|6|3|2|86|23|57|0|4|6|0|0|0|134|7|5|5|3|0|37|3|18|0|0|0|27|36|7|119|112|59	0	0.87	CBX8	gi|18105048|ref|NP_542160.1|	HIST1H2BK	gi|18105048|ref|NP_542160.1|	41|8|92	141
CBX1	XPO1	gi|4507943|ref|NP_003391.1|	gi|4507943|ref|NP_003391.1|	22|37|21	80	26.67	3	10|17|11|6|0|0|0|14|23|1|35|5|1|8|3|19|19|18|9|2|12|65|55|0|0|0|16|1|16|3|10|10|3|7|0|3|2|0|0|1|0|8|27|29|16|13|17	0.05	0.58	CBX3	gi|4507943|ref|NP_003391.1|	XPO1	gi|4507943|ref|NP_003391.1|	10|17|11	38	12.67	3	22|37|21|6|0|0|0|14|23|1|35|5|1|8|3|19|19|18|9|2|12|65|55|0|0|0|16|1|16|3|10|10|3|7|0|3|2|0|0|1|0|8|27|29|16|13|17	0	0.81	CBX5	gi|4507943|ref|NP_003391.1|	XPO1	gi|4507943|ref|NP_003391.1|	6|0	6	3	2	22|37|21|10|17|11|0|0|14|23|1|35|5|1|8|3|19|19|18|9|2|12|65|55|0|0|0|16|1|16|3|10|10|3|7|0|3|2|0|0|1|0|8|27|29|16|13|17	0	0.94	CBX7	gi|4507943|ref|NP_003391.1|	XPO1	gi|4507943|ref|NP_003391.1|	0|0|14	14	4.67	3	22|37|21|10|17|11|6|0|23|1|35|5|1|8|3|19|19|18|9|2|12|65|55|0|0|0|16|1|16|3|10|10|3|7|0|3|2|0|0|1|0|8|27|29|16|13|17	0	0.86	CBX8	gi|4507943|ref|NP_003391.1|	XPO1	gi|4507943|ref|NP_003391.1|	23|1|35	59
CBX1	CSNK2A1	gi|29570791|ref|NP_808227.1|	gi|29570791|ref|NP_808227.1|	48|38|46	132	44	3	51|76|54|34|0|3|12|200|1121|214|696|2|0|1|0|10|9|3|1|2|23|69|50|0|0|0|0|0|0|73|3|1|3|0|0|3|3|0|0|1|0|42|113|114|227|163|132	0	0.83	CBX3	gi|29570791|ref|NP_808227.1|	CSNK2A1	gi|29570791|ref|NP_808227.1|	51|76|54	181	60.33	3	48|38|46|34|0|3|12|200|1121|214|696|2|0|1|0|10|9|3|1|2|23|69|50|0|0|0|0|0|0|73|3|1|3|0|0|3|3|0|0|1|0|42|113|114|227|163|132	0	0.83	CBX5	gi|29570791|ref|NP_808227.1|	CSNK2A1	gi|29570791|ref|NP_808227.1|	34|0	34	17	2	48|38|46|51|76|54|3|12|200|1121|214|696|2|0|1|0|10|9|3|1|2|23|69|50|0|0|0|0|0|0|73|3|1|3|0|0|3|3|0|0|1|0|42|113|114|227|163|132	0	0.94	CBX7	gi|29570791|ref|NP_808227.1|	CSNK2A1	gi|29570791|ref|NP_808227.1|	3|12|200	215	71.67	3	48|38|46|51|76|54|34|0|1121|214|696|2|0|1|0|10|9|3|1|2|23|69|50|0|0|0|0|0|0|73|3|1|3|0|0|3|3|0|0|1|0|42|113|114|227|163|132	0	0.86	CBX8	gi|29570791|ref|NP_808227.1|	CSNK2A1	gi|29570791|ref|NP_808227.1|	1121|214|696	2031
CBX1	gi|393715091|ref|NP_001257328.1|	gi|393715091|ref|NP_001257328.1|	gi|393715091|ref|NP_001257328.1|	7|93|21	121	40.33	3	10|9|4|3|2|1|29|76|55|30|16|1|3|58|8|23|32|100|29|38|3|8|9|7|50|67|523|20|184|2|61|197|63|102|33|123|6|4|0|28|2|2|12|13|299|227|328	0	0.82	CBX3	gi|393715091|ref|NP_001257328.1|	gi|393715091|ref|NP_001257328.1|	gi|393715091|ref|NP_001257328.1|	10|9|4	23	7.67	3	7|93|21|3|2|1|29|76|55|30|16|1|3|58|8|23|32|100|29|38|3|8|9|7|50|67|523|20|184|2|61|197|63|102|33|123|6|4|0|28|2|2|12|13|299|227|328	0	0.83	CBX5	gi|393715091|ref|NP_001257328.1|	gi|393715091|ref|NP_001257328.1|	gi|393715091|ref|NP_001257328.1|	3|2	5	2.5	2	7|93|21|10|9|4|1|29|76|55|30|16|1|3|58|8|23|32|100|29|38|3|8|9|7|50|67|523|20|184|2|61|197|63|102|33|123|6|4|0|28|2|2|12|13|299|227|328	0	0.94	CBX7	gi|393715091|ref|NP_001257328.1|	gi|393715091|ref|NP_001257328.1|	gi|393715091|ref|NP_001257328.1|	1|29|76	106	35.33	3	7|93|21|10|9|4|3|2|55|30|16|1|3|58|8|23|32|100|29|38|3|8|9|7|50|67|523|20|184|2|61|197|63|102|33|123|6|4|0|28|2|2|12|13|299|227|328	0	0.87	CBX8	gi|393715091|ref|NP_001257328.1|	gi|393715091|ref|NP_001257328.1|	gi|393715091|ref|NP_001257328.1|	55|30|16	101
CBX1	TUBA1C	gi|14389309|ref|NP_116093.1|	gi|14389309|ref|NP_116093.1|	75|29|12	116	38.67	3	57|67|66|82|0|7|98|406|443|94|345|110|83|52|289|202|221|647|363|411|39|154|143|6|493|731|625|145|637|44|371|252|596|151|957|264|160|256|0|27|2|37|116|148|396|205|153	0	0.83	CBX3	gi|14389309|ref|NP_116093.1|	TUBA1C	gi|14389309|ref|NP_116093.1|	57|67|66	190	63.33	3	75|29|12|82|0|7|98|406|443|94|345|110|83|52|289|202|221|647|363|411|39|154|143|6|493|731|625|145|637|44|371|252|596|151|957|264|160|256|0|27|2|37|116|148|396|205|153	0	0.83	CBX5	gi|14389309|ref|NP_116093.1|	TUBA1C	gi|14389309|ref|NP_116093.1|	82|0	82	41	2	75|29|12|57|67|66|7|98|406|443|94|345|110|83|52|289|202|221|647|363|411|39|154|143|6|493|731|625|145|637|44|371|252|596|151|957|264|160|256|0|27|2|37|116|148|396|205|153	0	0.94	CBX7	gi|14389309|ref|NP_116093.1|	TUBA1C	gi|14389309|ref|NP_116093.1|	7|98|406	511	170.33	3	75|29|12|57|67|66|82|0|443|94|345|110|83|52|289|202|221|647|363|411|39|154|143|6|493|731|625|145|637|44|371|252|596|151|957|264|160|256|0|27|2|37|116|148|396|205|153	0	0.87	CBX8	gi|14389309|ref|NP_116093.1|	TUBA1C	gi|14389309|ref|NP_116093.1|	443|94|345	882
CBX1	XRCC6	gi|4503841|ref|NP_001460.1|	gi|4503841|ref|NP_001460.1|	290|227|318	835	278.33	3	9|23|19|91|6|2|3|17|54|5|28|7|2|15|6|26|30|15|10|7|209|154|183|11|294|695|73|41|69|118|214|224|5630|3458|4021|8711|7016|9703|0|3|1|11|52|58|78|53|45	0	0.83	CBX3	gi|4503841|ref|NP_001460.1|	XRCC6	gi|4503841|ref|NP_001460.1|	9|23|19	51	17	3	290|227|318|91|6|2|3|17|54|5|28|7|2|15|6|26|30|15|10|7|209|154|183|11|294|695|73|41|69|118|214|224|5630|3458|4021|8711|7016|9703|0|3|1|11|52|58|78|53|45	0	0.83	CBX5	gi|4503841|ref|NP_001460.1|	XRCC6	gi|4503841|ref|NP_001460.1|	91|6	97	48.5	2	290|227|318|9|23|19|2|3|17|54|5|28|7|2|15|6|26|30|15|10|7|209|154|183|11|294|695|73|41|69|118|214|224|5630|3458|4021|8711|7016|9703|0|3|1|11|52|58|78|53|45	0	0.94	CBX7	gi|4503841|ref|NP_001460.1|	XRCC6	gi|4503841|ref|NP_001460.1|	2|3|17	22	7.33	3	290|227|318|9|23|19|91|6|54|5|28|7|2|15|6|26|30|15|10|7|209|154|183|11|294|695|73|41|69|118|214|224|5630|3458|4021|8711|7016|9703|0|3|1|11|52|58|78|53|45	0	0.87	CBX8	gi|4503841|ref|NP_001460.1|	XRCC6	gi|4503841|ref|NP_001460.1|	54|5|28	87
CBX1	TCP1	gi|57863257|ref|NP_110379.2|	gi|57863257|ref|NP_110379.2|	77|93|101	271	90.33	3	29|70|67|36|6|15|281|997|1237|218|801|26|24|59|52|67|44|88|49|69|38|134|117|1|40|27|37|4|15|53|32|32|48|32|23|33|19|35|0|77|13|52|94|144|404|256|262	0	0.83	CBX3	gi|57863257|ref|NP_110379.2|	TCP1	gi|57863257|ref|NP_110379.2|	29|70|67	166	55.33	3	77|93|101|36|6|15|281|997|1237|218|801|26|24|59|52|67|44|88|49|69|38|134|117|1|40|27|37|4|15|53|32|32|48|32|23|33|19|35|0|77|13|52|94|144|404|256|262	0	0.83	CBX5	gi|57863257|ref|NP_110379.2|	TCP1	gi|57863257|ref|NP_110379.2|	36|6	42	21	2	77|93|101|29|70|67|15|281|997|1237|218|801|26|24|59|52|67|44|88|49|69|38|134|117|1|40|27|37|4|15|53|32|32|48|32|23|33|19|35|0|77|13|52|94|144|404|256|262	0	0.94	CBX7	gi|57863257|ref|NP_110379.2|	TCP1	gi|57863257|ref|NP_110379.2|	15|281|997	1293	431	3	77|93|101|29|70|67|36|6|1237|218|801|26|24|59|52|67|44|88|49|69|38|134|117|1|40|27|37|4|15|53|32|32|48|32|23|33|19|35|0|77|13|52|94|144|404|256|262	0.33	0.61	CBX8	gi|57863257|ref|NP_110379.2|	TCP1	gi|57863257|ref|NP_110379.2|	1237|218|801	2256
CBX1	HSPA4L	gi|31541941|ref|NP_055093.2|	gi|31541941|ref|NP_055093.2|	15|21|7	43	14.33	3	15|20|12|20|2|0|2|32|264|66|248|2|16|10|8|41|25|34|23|22|10|47|39|1|5|27|68|14|55|1|35|41|59|46|39|19|3|20|0|187|19|8|14|16|58|32|38	0	0.83	CBX3	gi|31541941|ref|NP_055093.2|	HSPA4L	gi|31541941|ref|NP_055093.2|	15|20|12	47	15.67	3	15|21|7|20|2|0|2|32|264|66|248|2|16|10|8|41|25|34|23|22|10|47|39|1|5|27|68|14|55|1|35|41|59|46|39|19|3|20|0|187|19|8|14|16|58|32|38	0	0.83	CBX5	gi|31541941|ref|NP_055093.2|	HSPA4L	gi|31541941|ref|NP_055093.2|	20|2	22	11	2	15|21|7|15|20|12|0|2|32|264|66|248|2|16|10|8|41|25|34|23|22|10|47|39|1|5|27|68|14|55|1|35|41|59|46|39|19|3|20|0|187|19|8|14|16|58|32|38	0	0.94	CBX7	gi|31541941|ref|NP_055093.2|	HSPA4L	gi|31541941|ref|NP_055093.2|	0|2|32	34	11.33	3	15|21|7|15|20|12|20|2|264|66|248|2|16|10|8|41|25|34|23|22|10|47|39|1|5|27|68|14|55|1|35|41|59|46|39|19|3|20|0|187|19|8|14|16|58|32|38	0	0.87	CBX8	gi|31541941|ref|NP_055093.2|	HSPA4L	gi|31541941|ref|NP_055093.2|	264|66|248	578
CBX1	TUBA8	gi|301171345|ref|NP_001180343.1|	gi|301171345|ref|NP_001180343.1|	2|0|12	14	4.67	3	0|4|0|0|0|0|4|56|32|7|14|0|0|14|6|9|9|62|15|26|1|3|4|0|46|62|0|18|107|0|50|0|37|0|21|0|4|3|0|1|0|0|1|6|0|0|0	0	0.83	CBX3	gi|301171345|ref|NP_001180343.1|	TUBA8	gi|301171345|ref|NP_001180343.1|	0|4|0	4	1.33	3	2|0|12|0|0|0|4|56|32|7|14|0|0|14|6|9|9|62|15|26|1|3|4|0|46|62|0|18|107|0|50|0|37|0|21|0|4|3|0|1|0|0|1|6|0|0|0	0	0.83	CBX5	gi|301171345|ref|NP_001180343.1|	TUBA8	gi|301171345|ref|NP_001180343.1|	0|0	0	0	2	2|0|12|0|4|0|0|4|56|32|7|14|0|0|14|6|9|9|62|15|26|1|3|4|0|46|62|0|18|107|0|50|0|37|0|21|0|4|3|0|1|0|0|1|6|0|0|0	0	0.94	CBX7	gi|301171345|ref|NP_001180343.1|	TUBA8	gi|301171345|ref|NP_001180343.1|	0|4|56	60	20	3	2|0|12|0|4|0|0|0|32|7|14|0|0|14|6|9|9|62|15|26|1|3|4|0|46|62|0|18|107|0|50|0|37|0|21|0|4|3|0|1|0|0|1|6|0|0|0	0.25	0.66	CBX8	gi|301171345|ref|NP_001180343.1|	TUBA8	gi|301171345|ref|NP_001180343.1|	32|7|14	53
CBX1	GANAB	gi|38202257|ref|NP_938148.1|	gi|38202257|ref|NP_938148.1|	16|19|10	45	15	3	6|11|10|5|0|0|1|13|17|2|25|9|12|22|2|26|28|13|18|14|6|112|69|0|0|2|1|0|3|6|8|9|26|9|10|9|5|7|0|43|9|12|26|37|36|20|17	0	0.82	CBX3	gi|38202257|ref|NP_938148.1|	GANAB	gi|38202257|ref|NP_938148.1|	6|11|10	27	9	3	16|19|10|5|0|0|1|13|17|2|25|9|12|22|2|26|28|13|18|14|6|112|69|0|0|2|1|0|3|6|8|9|26|9|10|9|5|7|0|43|9|12|26|37|36|20|17	0	0.83	CBX5	gi|38202257|ref|NP_938148.1|	GANAB	gi|38202257|ref|NP_938148.1|	5|0	5	2.5	2	16|19|10|6|11|10|0|1|13|17|2|25|9|12|22|2|26|28|13|18|14|6|112|69|0|0|2|1|0|3|6|8|9|26|9|10|9|5|7|0|43|9|12|26|37|36|20|17	0	0.94	CBX7	gi|38202257|ref|NP_938148.1|	GANAB	gi|38202257|ref|NP_938148.1|	0|1|13	14	4.67	3	16|19|10|6|11|10|5|0|17|2|25|9|12|22|2|26|28|13|18|14|6|112|69|0|0|2|1|0|3|6|8|9|26|9|10|9|5|7|0|43|9|12|26|37|36|20|17	0	0.87	CBX8	gi|38202257|ref|NP_938148.1|	GANAB	gi|38202257|ref|NP_938148.1|	17|2|25	44
CBX1	CSE1L	gi|29029559|ref|NP_001307.2|	gi|29029559|ref|NP_001307.2|	20|51|20	91	30.33	3	10|29|20|5|1|0|1|18|33|6|39|4|7|11|2|30|39|24|7|5|22|78|69|0|0|0|10|0|2|2|26|22|5|17|1|12|3|4|0|27|3|5|31|46|19|20|16	0.01	0.67	CBX3	gi|29029559|ref|NP_001307.2|	CSE1L	gi|29029559|ref|NP_001307.2|	10|29|20	59	19.67	3	20|51|20|5|1|0|1|18|33|6|39|4|7|11|2|30|39|24|7|5|22|78|69|0|0|0|10|0|2|2|26|22|5|17|1|12|3|4|0|27|3|5|31|46|19|20|16	0	0.81	CBX5	gi|29029559|ref|NP_001307.2|	CSE1L	gi|29029559|ref|NP_001307.2|	5|1	6	3	2	20|51|20|10|29|20|0|1|18|33|6|39|4|7|11|2|30|39|24|7|5|22|78|69|0|0|0|10|0|2|2|26|22|5|17|1|12|3|4|0|27|3|5|31|46|19|20|16	0	0.94	CBX7	gi|29029559|ref|NP_001307.2|	CSE1L	gi|29029559|ref|NP_001307.2|	0|1|18	19	6.33	3	20|51|20|10|29|20|5|1|33|6|39|4|7|11|2|30|39|24|7|5|22|78|69|0|0|0|10|0|2|2|26|22|5|17|1|12|3|4|0|27|3|5|31|46|19|20|16	0	0.86	CBX8	gi|29029559|ref|NP_001307.2|	CSE1L	gi|29029559|ref|NP_001307.2|	33|6|39	78
CBX1	RPA1	gi|4506583|ref|NP_002936.1|	gi|4506583|ref|NP_002936.1|	30|47|35	112	37.33	3	2|2|1|4|0|0|0|4|3|0|5|3|0|5|13|10|7|0|2|4|127|150|112|877|4291|5150|3660|773|2421|2|5175|5132|32|38|15|505|137|311|0|18|2|2|3|9|9|3|6	0	0.83	CBX3	gi|4506583|ref|NP_002936.1|	RPA1	gi|4506583|ref|NP_002936.1|	2|2|1	5	1.67	3	30|47|35|4|0|0|0|4|3|0|5|3|0|5|13|10|7|0|2|4|127|150|112|877|4291|5150|3660|773|2421|2|5175|5132|32|38|15|505|137|311|0|18|2|2|3|9|9|3|6	0	0.83	CBX5	gi|4506583|ref|NP_002936.1|	RPA1	gi|4506583|ref|NP_002936.1|	4|0	4	2	2	30|47|35|2|2|1|0|0|4|3|0|5|3|0|5|13|10|7|0|2|4|127|150|112|877|4291|5150|3660|773|2421|2|5175|5132|32|38|15|505|137|311|0|18|2|2|3|9|9|3|6	0	0.94	CBX7	gi|4506583|ref|NP_002936.1|	RPA1	gi|4506583|ref|NP_002936.1|	0|0|4	4	1.33	3	30|47|35|2|2|1|4|0|3|0|5|3|0|5|13|10|7|0|2|4|127|150|112|877|4291|5150|3660|773|2421|2|5175|5132|32|38|15|505|137|311|0|18|2|2|3|9|9|3|6	0	0.87	CBX8	gi|4506583|ref|NP_002936.1|	RPA1	gi|4506583|ref|NP_002936.1|	3|0|5	8
CBX1	RPS7	gi|4506741|ref|NP_001002.1|	gi|4506741|ref|NP_001002.1|	24|12|10	46	15.33	3	6|17|15|9|1|1|1|60|0|1|3|6|0|2|2|14|22|13|5|12|54|29|27|0|3|2|0|0|1|31|10|2|5|1|1|0|5|2|0|0|0|11|48|39|59|37|40	0	0.8	CBX3	gi|4506741|ref|NP_001002.1|	RPS7	gi|4506741|ref|NP_001002.1|	6|17|15	38	12.67	3	24|12|10|9|1|1|1|60|0|1|3|6|0|2|2|14|22|13|5|12|54|29|27|0|3|2|0|0|1|31|10|2|5|1|1|0|5|2|0|0|0|11|48|39|59|37|40	0	0.82	CBX5	gi|4506741|ref|NP_001002.1|	RPS7	gi|4506741|ref|NP_001002.1|	9|1	10	5	2	24|12|10|6|17|15|1|1|60|0|1|3|6|0|2|2|14|22|13|5|12|54|29|27|0|3|2|0|0|1|31|10|2|5|1|1|0|5|2|0|0|0|11|48|39|59|37|40	0	0.94	CBX7	gi|4506741|ref|NP_001002.1|	RPS7	gi|4506741|ref|NP_001002.1|	1|1|60	62	20.67	3	24|12|10|6|17|15|9|1|0|1|3|6|0|2|2|14|22|13|5|12|54|29|27|0|3|2|0|0|1|31|10|2|5|1|1|0|5|2|0|0|0|11|48|39|59|37|40	0.27	0.65	CBX8	gi|4506741|ref|NP_001002.1|	RPS7	gi|4506741|ref|NP_001002.1|	0|1|3	4
CBX1	RPS4X	gi|4506725|ref|NP_000998.1|	gi|4506725|ref|NP_000998.1|	16|15|22	53	17.67	3	14|21|14|37|1|0|11|75|7|0|3|7|1|8|5|16|7|6|10|11|61|14|5|0|0|5|1|0|1|6|2|3|2|4|0|5|1|9|0|0|0|6|13|12|35|53|31	0	0.79	CBX3	gi|4506725|ref|NP_000998.1|	RPS4X	gi|4506725|ref|NP_000998.1|	14|21|14	49	16.33	3	16|15|22|37|1|0|11|75|7|0|3|7|1|8|5|16|7|6|10|11|61|14|5|0|0|5|1|0|1|6|2|3|2|4|0|5|1|9|0|0|0|6|13|12|35|53|31	0	0.8	CBX5	gi|4506725|ref|NP_000998.1|	RPS4X	gi|4506725|ref|NP_000998.1|	37|1	38	19	2	16|15|22|14|21|14|0|11|75|7|0|3|7|1|8|5|16|7|6|10|11|61|14|5|0|0|5|1|0|1|6|2|3|2|4|0|5|1|9|0|0|0|6|13|12|35|53|31	0.01	0.84	CBX7	gi|4506725|ref|NP_000998.1|	RPS4X	gi|4506725|ref|NP_000998.1|	0|11|75	86	28.67	3	16|15|22|14|21|14|37|1|7|0|3|7|1|8|5|16|7|6|10|11|61|14|5|0|0|5|1|0|1|6|2|3|2|4|0|5|1|9|0|0|0|6|13|12|35|53|31	0.31	0.63	CBX8	gi|4506725|ref|NP_000998.1|	RPS4X	gi|4506725|ref|NP_000998.1|	7|0|3	10
CBX1	RPL10	gi|223890243|ref|NP_006004.2|	gi|223890243|ref|NP_006004.2|	44|33|30	107	35.67	3	50|75|62|57|2|1|8|69|21|2|8|2|2|2|2|2|1|2|2|1|127|40|35|0|0|1|0|0|0|46|5|4|2|3|0|3|2|5|0|0|0|10|14|17|95|141|68	0	0.81	CBX3	gi|223890243|ref|NP_006004.2|	RPL10	gi|223890243|ref|NP_006004.2|	50|75|62	187	62.33	3	44|33|30|57|2|1|8|69|21|2|8|2|2|2|2|2|1|2|2|1|127|40|35|0|0|1|0|0|0|46|5|4|2|3|0|3|2|5|0|0|0|10|14|17|95|141|68	0.11	0.45	CBX5	gi|223890243|ref|NP_006004.2|	RPL10	gi|223890243|ref|NP_006004.2|	57|2	59	29.5	2	44|33|30|50|75|62|1|8|69|21|2|8|2|2|2|2|2|1|2|2|1|127|40|35|0|0|1|0|0|0|46|5|4|2|3|0|3|2|5|0|0|0|10|14|17|95|141|68	0	0.92	CBX7	gi|223890243|ref|NP_006004.2|	RPL10	gi|223890243|ref|NP_006004.2|	1|8|69	78	26	3	44|33|30|50|75|62|57|2|21|2|8|2|2|2|2|2|1|2|2|1|127|40|35|0|0|1|0|0|0|46|5|4|2|3|0|3|2|5|0|0|0|10|14|17|95|141|68	0	0.81	CBX8	gi|223890243|ref|NP_006004.2|	RPL10	gi|223890243|ref|NP_006004.2|	21|2|8	31
CBX1	AP2A2	gi|27477041|ref|NP_036437.1|	gi|27477041|ref|NP_036437.1|	4|13|16	33	11	3	9|10|6|15|0|1|40|331|155|27|114|2|0|2|0|10|10|9|8|6|8|9|7|0|0|0|0|0|0|7|4|6|3|0|0|0|0|4|0|0|0|4|20|18|16|19|23	0	0.83	CBX3	gi|27477041|ref|NP_036437.1|	AP2A2	gi|27477041|ref|NP_036437.1|	9|10|6	25	8.33	3	4|13|16|15|0|1|40|331|155|27|114|2|0|2|0|10|10|9|8|6|8|9|7|0|0|0|0|0|0|7|4|6|3|0|0|0|0|4|0|0|0|4|20|18|16|19|23	0	0.83	CBX5	gi|27477041|ref|NP_036437.1|	AP2A2	gi|27477041|ref|NP_036437.1|	15|0	15	7.5	2	4|13|16|9|10|6|1|40|331|155|27|114|2|0|2|0|10|10|9|8|6|8|9|7|0|0|0|0|0|0|7|4|6|3|0|0|0|0|4|0|0|0|4|20|18|16|19|23	0	0.94	CBX7	gi|27477041|ref|NP_036437.1|	AP2A2	gi|27477041|ref|NP_036437.1|	1|40|331	372	124	3	4|13|16|9|10|6|15|0|155|27|114|2|0|2|0|10|10|9|8|6|8|9|7|0|0|0|0|0|0|7|4|6|3|0|0|0|0|4|0|0|0|4|20|18|16|19|23	0.36	0.49	CBX8	gi|27477041|ref|NP_036437.1|	AP2A2	gi|27477041|ref|NP_036437.1|	155|27|114	296
CBX1	CSNK2A2	gi|4503097|ref|NP_001887.1|	gi|4503097|ref|NP_001887.1|	16|17|13	46	15.33	3	33|35|22|32|0|2|14|166|650|80|421|0|0|2|0|3|6|1|1|1|8|32|33|0|0|0|0|0|0|31|0|0|1|1|0|0|0|0|0|0|0|26|38|47|105|77|83	0	0.83	CBX3	gi|4503097|ref|NP_001887.1|	CSNK2A2	gi|4503097|ref|NP_001887.1|	33|35|22	90	30	3	16|17|13|32|0|2|14|166|650|80|421|0|0|2|0|3|6|1|1|1|8|32|33|0|0|0|0|0|0|31|0|0|1|1|0|0|0|0|0|0|0|26|38|47|105|77|83	0	0.83	CBX5	gi|4503097|ref|NP_001887.1|	CSNK2A2	gi|4503097|ref|NP_001887.1|	32|0	32	16	2	16|17|13|33|35|22|2|14|166|650|80|421|0|0|2|0|3|6|1|1|1|8|32|33|0|0|0|0|0|0|31|0|0|1|1|0|0|0|0|0|0|0|26|38|47|105|77|83	0	0.94	CBX7	gi|4503097|ref|NP_001887.1|	CSNK2A2	gi|4503097|ref|NP_001887.1|	2|14|166	182	60.67	3	16|17|13|33|35|22|32|0|650|80|421|0|0|2|0|3|6|1|1|1|8|32|33|0|0|0|0|0|0|31|0|0|1|1|0|0|0|0|0|0|0|26|38|47|105|77|83	0.2	0.68	CBX8	gi|4503097|ref|NP_001887.1|	CSNK2A2	gi|4503097|ref|NP_001887.1|	650|80|421	1151
CBX1	HSP90AA1	gi|153792590|ref|NP_001017963.2|	gi|153792590|ref|NP_001017963.2|	58|76|41	175	58.33	3	39|77|60|69|2|0|8|72|148|15|117|46|40|51|33|110|151|105|95|50|105|227|222|7|39|35|23|9|23|24|58|54|79|84|61|70|15|26|0|139|52|30|107|116|110|73|90	0	0.83	CBX3	gi|153792590|ref|NP_001017963.2|	HSP90AA1	gi|153792590|ref|NP_001017963.2|	39|77|60	176	58.67	3	58|76|41|69|2|0|8|72|148|15|117|46|40|51|33|110|151|105|95|50|105|227|222|7|39|35|23|9|23|24|58|54|79|84|61|70|15|26|0|139|52|30|107|116|110|73|90	0	0.83	CBX5	gi|153792590|ref|NP_001017963.2|	HSP90AA1	gi|153792590|ref|NP_001017963.2|	69|2	71	35.5	2	58|76|41|39|77|60|0|8|72|148|15|117|46|40|51|33|110|151|105|95|50|105|227|222|7|39|35|23|9|23|24|58|54|79|84|61|70|15|26|0|139|52|30|107|116|110|73|90	0	0.94	CBX7	gi|153792590|ref|NP_001017963.2|	HSP90AA1	gi|153792590|ref|NP_001017963.2|	0|8|72	80	26.67	3	58|76|41|39|77|60|69|2|148|15|117|46|40|51|33|110|151|105|95|50|105|227|222|7|39|35|23|9|23|24|58|54|79|84|61|70|15|26|0|139|52|30|107|116|110|73|90	0	0.87	CBX8	gi|153792590|ref|NP_001017963.2|	HSP90AA1	gi|153792590|ref|NP_001017963.2|	148|15|117	280
CBX1	RPL23	gi|4506605|ref|NP_000969.1|	gi|4506605|ref|NP_000969.1|	34|131|13	178	59.33	3	24|70|36|69|2|8|148|565|71|6|34|6|3|7|20|16|14|38|17|18|66|6|11|2|21|31|25|4|7|58|11|11|24|26|107|23|5|4|0|3|0|7|17|12|343|324|284	0	0.82	CBX3	gi|4506605|ref|NP_000969.1|	RPL23	gi|4506605|ref|NP_000969.1|	24|70|36	130	43.33	3	34|131|13|69|2|8|148|565|71|6|34|6|3|7|20|16|14|38|17|18|66|6|11|2|21|31|25|4|7|58|11|11|24|26|107|23|5|4|0|3|0|7|17|12|343|324|284	0	0.83	CBX5	gi|4506605|ref|NP_000969.1|	RPL23	gi|4506605|ref|NP_000969.1|	69|2	71	35.5	2	34|131|13|24|70|36|8|148|565|71|6|34|6|3|7|20|16|14|38|17|18|66|6|11|2|21|31|25|4|7|58|11|11|24|26|107|23|5|4|0|3|0|7|17|12|343|324|284	0	0.94	CBX7	gi|4506605|ref|NP_000969.1|	RPL23	gi|4506605|ref|NP_000969.1|	8|148|565	721	240.33	3	34|131|13|24|70|36|69|2|71|6|34|6|3|7|20|16|14|38|17|18|66|6|11|2|21|31|25|4|7|58|11|11|24|26|107|23|5|4|0|3|0|7|17|12|343|324|284	0.33	0.6	CBX8	gi|4506605|ref|NP_000969.1|	RPL23	gi|4506605|ref|NP_000969.1|	71|6|34	111
CBX1	STIP1	gi|5803181|ref|NP_006810.1|	gi|5803181|ref|NP_006810.1|	15|20|4	39	13	3	3|9|10|15|1|0|4|20|23|10|25|10|10|18|8|28|18|32|33|37|4|26|27|1|31|44|7|2|8|2|13|9|88|57|88|14|19|23|0|268|20|5|12|24|29|39|44	0	0.83	CBX3	gi|5803181|ref|NP_006810.1|	STIP1	gi|5803181|ref|NP_006810.1|	3|9|10	22	7.33	3	15|20|4|15|1|0|4|20|23|10|25|10|10|18|8|28|18|32|33|37|4|26|27|1|31|44|7|2|8|2|13|9|88|57|88|14|19|23|0|268|20|5|12|24|29|39|44	0	0.83	CBX5	gi|5803181|ref|NP_006810.1|	STIP1	gi|5803181|ref|NP_006810.1|	15|1	16	8	2	15|20|4|3|9|10|0|4|20|23|10|25|10|10|18|8|28|18|32|33|37|4|26|27|1|31|44|7|2|8|2|13|9|88|57|88|14|19|23|0|268|20|5|12|24|29|39|44	0	0.94	CBX7	gi|5803181|ref|NP_006810.1|	STIP1	gi|5803181|ref|NP_006810.1|	0|4|20	24	8	3	15|20|4|3|9|10|15|1|23|10|25|10|10|18|8|28|18|32|33|37|4|26|27|1|31|44|7|2|8|2|13|9|88|57|88|14|19|23|0|268|20|5|12|24|29|39|44	0	0.87	CBX8	gi|5803181|ref|NP_006810.1|	STIP1	gi|5803181|ref|NP_006810.1|	23|10|25	58
CBX1	PAICS	gi|119220557|ref|NP_001072992.1|	gi|119220557|ref|NP_001072992.1|	13|16|4	33	11	3	3|9|13|9|0|0|1|11|27|6|29|8|2|12|25|16|22|16|12|10|10|50|47|1|0|3|0|0|4|1|6|6|12|9|4|14|2|8|1|46|5|11|23|21|9|17|11	0	0.81	CBX3	gi|119220557|ref|NP_001072992.1|	PAICS	gi|119220557|ref|NP_001072992.1|	3|9|13	25	8.33	3	13|16|4|9|0|0|1|11|27|6|29|8|2|12|25|16|22|16|12|10|10|50|47|1|0|3|0|0|4|1|6|6|12|9|4|14|2|8|1|46|5|11|23|21|9|17|11	0	0.82	CBX5	gi|119220557|ref|NP_001072992.1|	PAICS	gi|119220557|ref|NP_001072992.1|	9|0	9	4.5	2	13|16|4|3|9|13|0|1|11|27|6|29|8|2|12|25|16|22|16|12|10|10|50|47|1|0|3|0|0|4|1|6|6|12|9|4|14|2|8|1|46|5|11|23|21|9|17|11	0	0.94	CBX7	gi|119220557|ref|NP_001072992.1|	PAICS	gi|119220557|ref|NP_001072992.1|	0|1|11	12	4	3	13|16|4|3|9|13|9|0|27|6|29|8|2|12|25|16|22|16|12|10|10|50|47|1|0|3|0|0|4|1|6|6|12|9|4|14|2|8|1|46|5|11|23|21|9|17|11	0	0.87	CBX8	gi|119220557|ref|NP_001072992.1|	PAICS	gi|119220557|ref|NP_001072992.1|	27|6|29	62
CBX1	VIM	gi|62414289|ref|NP_003371.2|	gi|62414289|ref|NP_003371.2|	14|22|10	46	15.33	3	9|21|12|7|1|0|0|7|18|1|17|14|3|15|15|20|24|24|20|11|0|46|65|7|30|48|0|1|4|12|61|72|10|9|5|136|37|39|0|28|3|12|30|58|11|8|8	0	0.82	CBX3	gi|62414289|ref|NP_003371.2|	VIM	gi|62414289|ref|NP_003371.2|	9|21|12	42	14	3	14|22|10|7|1|0|0|7|18|1|17|14|3|15|15|20|24|24|20|11|0|46|65|7|30|48|0|1|4|12|61|72|10|9|5|136|37|39|0|28|3|12|30|58|11|8|8	0	0.83	CBX5	gi|62414289|ref|NP_003371.2|	VIM	gi|62414289|ref|NP_003371.2|	7|1	8	4	2	14|22|10|9|21|12|0|0|7|18|1|17|14|3|15|15|20|24|24|20|11|0|46|65|7|30|48|0|1|4|12|61|72|10|9|5|136|37|39|0|28|3|12|30|58|11|8|8	0	0.94	CBX7	gi|62414289|ref|NP_003371.2|	VIM	gi|62414289|ref|NP_003371.2|	0|0|7	7	2.33	3	14|22|10|9|21|12|7|1|18|1|17|14|3|15|15|20|24|24|20|11|0|46|65|7|30|48|0|1|4|12|61|72|10|9|5|136|37|39|0|28|3|12|30|58|11|8|8	0	0.87	CBX8	gi|62414289|ref|NP_003371.2|	VIM	gi|62414289|ref|NP_003371.2|	18|1|17	36
CBX1	NME1-NME2	gi|66392203|ref|NP_001018146.1|	gi|66392203|ref|NP_001018146.1|	1|16|13	30	10	3	0|18|8|7|0|1|0|12|16|1|4|6|0|16|0|9|20|17|0|0|2|2|11|0|0|0|0|0|1|3|12|2|13|18|0|16|1|3|0|0|0|4|10|24|8|12|12	0.01	0.67	CBX3	gi|66392203|ref|NP_001018146.1|	NME1-NME2	gi|66392203|ref|NP_001018146.1|	0|18|8	26	8.67	3	1|16|13|7|0|1|0|12|16|1|4|6|0|16|0|9|20|17|0|0|2|2|11|0|0|0|0|0|1|3|12|2|13|18|0|16|1|3|0|0|0|4|10|24|8|12|12	0.02	0.6	CBX5	gi|66392203|ref|NP_001018146.1|	NME1-NME2	gi|66392203|ref|NP_001018146.1|	7|0	7	3.5	2	1|16|13|0|18|8|1|0|12|16|1|4|6|0|16|0|9|20|17|0|0|2|2|11|0|0|0|0|0|1|3|12|2|13|18|0|16|1|3|0|0|0|4|10|24|8|12|12	0	0.93	CBX7	gi|66392203|ref|NP_001018146.1|	NME1-NME2	gi|66392203|ref|NP_001018146.1|	1|0|12	13	4.33	3	1|16|13|0|18|8|7|0|16|1|4|6|0|16|0|9|20|17|0|0|2|2|11|0|0|0|0|0|1|3|12|2|13|18|0|16|1|3|0|0|0|4|10|24|8|12|12	0	0.83	CBX8	gi|66392203|ref|NP_001018146.1|	NME1-NME2	gi|66392203|ref|NP_001018146.1|	16|1|4	21
CBX1	DNAJA2	gi|5031741|ref|NP_005871.1|	gi|5031741|ref|NP_005871.1|	9|5|6	20	6.67	3	4|12|8|5|0|0|8|139|49|3|17|2|1|2|2|27|20|34|15|13|17|12|17|0|7|7|206|7|105|2|10|23|79|70|38|9|5|6|0|0|0|0|21|12|313|203|153	0	0.83	CBX3	gi|5031741|ref|NP_005871.1|	DNAJA2	gi|5031741|ref|NP_005871.1|	4|12|8	24	8	3	9|5|6|5|0|0|8|139|49|3|17|2|1|2|2|27|20|34|15|13|17|12|17|0|7|7|206|7|105|2|10|23|79|70|38|9|5|6|0|0|0|0|21|12|313|203|153	0	0.83	CBX5	gi|5031741|ref|NP_005871.1|	DNAJA2	gi|5031741|ref|NP_005871.1|	5|0	5	2.5	2	9|5|6|4|12|8|0|8|139|49|3|17|2|1|2|2|27|20|34|15|13|17|12|17|0|7|7|206|7|105|2|10|23|79|70|38|9|5|6|0|0|0|0|21|12|313|203|153	0	0.94	CBX7	gi|5031741|ref|NP_005871.1|	DNAJA2	gi|5031741|ref|NP_005871.1|	0|8|139	147	49	3	9|5|6|4|12|8|5|0|49|3|17|2|1|2|2|27|20|34|15|13|17|12|17|0|7|7|206|7|105|2|10|23|79|70|38|9|5|6|0|0|0|0|21|12|313|203|153	0.15	0.69	CBX8	gi|5031741|ref|NP_005871.1|	DNAJA2	gi|5031741|ref|NP_005871.1|	49|3|17	69
CBX1	HDAC1	gi|13128860|ref|NP_004955.2|	gi|13128860|ref|NP_004955.2|	18|17|24	59	19.67	3	9|18|15|13|0|0|0|12|16|5|13|12|3|1|1|10|9|2|12|18|0|14|11|0|0|2|0|0|3|17|9|2|6|6|2|5|0|2|0|4|0|8|10|13|11|10|11	0.18	0.41	CBX3	gi|13128860|ref|NP_004955.2|	HDAC1	gi|13128860|ref|NP_004955.2|	9|18|15	42	14	3	18|17|24|13|0|0|0|12|16|5|13|12|3|1|1|10|9|2|12|18|0|14|11|0|0|2|0|0|3|17|9|2|6|6|2|5|0|2|0|4|0|8|10|13|11|10|11	0	0.71	CBX5	gi|13128860|ref|NP_004955.2|	HDAC1	gi|13128860|ref|NP_004955.2|	13|0	13	6.5	2	18|17|24|9|18|15|0|0|12|16|5|13|12|3|1|1|10|9|2|12|18|0|14|11|0|0|2|0|0|3|17|9|2|6|6|2|5|0|2|0|4|0|8|10|13|11|10|11	0	0.92	CBX7	gi|13128860|ref|NP_004955.2|	HDAC1	gi|13128860|ref|NP_004955.2|	0|0|12	12	4	3	18|17|24|9|18|15|13|0|16|5|13|12|3|1|1|10|9|2|12|18|0|14|11|0|0|2|0|0|3|17|9|2|6|6|2|5|0|2|0|4|0|8|10|13|11|10|11	0	0.85	CBX8	gi|13128860|ref|NP_004955.2|	HDAC1	gi|13128860|ref|NP_004955.2|	16|5|13	34
CBX1	HSD17B10	gi|4758504|ref|NP_004484.1|	gi|4758504|ref|NP_004484.1|	12|17|12	41	13.67	3	9|5|10|12|0|0|1|15|22|3|13|10|0|10|11|18|18|15|13|8|26|22|41|0|0|4|4|0|5|7|23|14|11|7|2|19|16|9|0|9|0|3|24|41|13|8|17	0	0.8	CBX3	gi|4758504|ref|NP_004484.1|	HSD17B10	gi|4758504|ref|NP_004484.1|	9|5|10	24	8	3	12|17|12|12|0|0|1|15|22|3|13|10|0|10|11|18|18|15|13|8|26|22|41|0|0|4|4|0|5|7|23|14|11|7|2|19|16|9|0|9|0|3|24|41|13|8|17	0	0.83	CBX5	gi|4758504|ref|NP_004484.1|	HSD17B10	gi|4758504|ref|NP_004484.1|	12|0	12	6	2	12|17|12|9|5|10|0|1|15|22|3|13|10|0|10|11|18|18|15|13|8|26|22|41|0|0|4|4|0|5|7|23|14|11|7|2|19|16|9|0|9|0|3|24|41|13|8|17	0	0.93	CBX7	gi|4758504|ref|NP_004484.1|	HSD17B10	gi|4758504|ref|NP_004484.1|	0|1|15	16	5.33	3	12|17|12|9|5|10|12|0|22|3|13|10|0|10|11|18|18|15|13|8|26|22|41|0|0|4|4|0|5|7|23|14|11|7|2|19|16|9|0|9|0|3|24|41|13|8|17	0	0.86	CBX8	gi|4758504|ref|NP_004484.1|	HSD17B10	gi|4758504|ref|NP_004484.1|	22|3|13	38
CBX1	HADHA	gi|20127408|ref|NP_000173.2|	gi|20127408|ref|NP_000173.2|	10|16|11	37	12.33	3	4|4|21|6|0|0|4|41|11|0|13|5|4|10|5|22|15|16|18|8|5|89|62|0|1|6|4|4|10|3|10|20|9|10|3|3|0|4|0|2|0|10|11|20|13|12|16	0	0.81	CBX3	gi|20127408|ref|NP_000173.2|	HADHA	gi|20127408|ref|NP_000173.2|	4|4|21	29	9.67	3	10|16|11|6|0|0|4|41|11|0|13|5|4|10|5|22|15|16|18|8|5|89|62|0|1|6|4|4|10|3|10|20|9|10|3|3|0|4|0|2|0|10|11|20|13|12|16	0	0.8	CBX5	gi|20127408|ref|NP_000173.2|	HADHA	gi|20127408|ref|NP_000173.2|	6|0	6	3	2	10|16|11|4|4|21|0|4|41|11|0|13|5|4|10|5|22|15|16|18|8|5|89|62|0|1|6|4|4|10|3|10|20|9|10|3|3|0|4|0|2|0|10|11|20|13|12|16	0	0.94	CBX7	gi|20127408|ref|NP_000173.2|	HADHA	gi|20127408|ref|NP_000173.2|	0|4|41	45	15	3	10|16|11|4|4|21|6|0|11|0|13|5|4|10|5|22|15|16|18|8|5|89|62|0|1|6|4|4|10|3|10|20|9|10|3|3|0|4|0|2|0|10|11|20|13|12|16	0.09	0.71	CBX8	gi|20127408|ref|NP_000173.2|	HADHA	gi|20127408|ref|NP_000173.2|	11|0|13	24
CBX1	SLC25A3	gi|47132595|ref|NP_998776.1|	gi|47132595|ref|NP_998776.1|	3|12|9	24	8	3	4|2|10|4|0|1|0|29|5|3|3|6|1|8|7|13|7|14|16|13|21|18|16|0|1|0|64|2|12|1|14|19|18|17|8|2|4|4|0|0|0|1|9|0|26|39|15	0	0.81	CBX3	gi|47132595|ref|NP_998776.1|	SLC25A3	gi|47132595|ref|NP_998776.1|	4|2|10	16	5.33	3	3|12|9|4|0|1|0|29|5|3|3|6|1|8|7|13|7|14|16|13|21|18|16|0|1|0|64|2|12|1|14|19|18|17|8|2|4|4|0|0|0|1|9|0|26|39|15	0	0.82	CBX5	gi|47132595|ref|NP_998776.1|	SLC25A3	gi|47132595|ref|NP_998776.1|	4|0	4	2	2	3|12|9|4|2|10|1|0|29|5|3|3|6|1|8|7|13|7|14|16|13|21|18|16|0|1|0|64|2|12|1|14|19|18|17|8|2|4|4|0|0|0|1|9|0|26|39|15	0	0.94	CBX7	gi|47132595|ref|NP_998776.1|	SLC25A3	gi|47132595|ref|NP_998776.1|	1|0|29	30	10	3	3|12|9|4|2|10|4|0|5|3|3|6|1|8|7|13|7|14|16|13|21|18|16|0|1|0|64|2|12|1|14|19|18|17|8|2|4|4|0|0|0|1|9|0|26|39|15	0.01	0.77	CBX8	gi|47132595|ref|NP_998776.1|	SLC25A3	gi|47132595|ref|NP_998776.1|	5|3|3	11
CBX1	RPA3	gi|4506587|ref|NP_002938.1|	gi|4506587|ref|NP_002938.1|	13|15|30	58	19.33	3	3|7|4|2|0|0|0|0|0|2|0|0|0|0|0|8|5|0|2|0|55|91|77|14|1363|1515|3241|482|1472|3|2989|3367|6|30|0|113|18|34|0|0|0|0|6|12|12|6|14	0	0.83	CBX3	gi|4506587|ref|NP_002938.1|	RPA3	gi|4506587|ref|NP_002938.1|	3|7|4	14	4.67	3	13|15|30|2|0|0|0|0|0|2|0|0|0|0|0|8|5|0|2|0|55|91|77|14|1363|1515|3241|482|1472|3|2989|3367|6|30|0|113|18|34|0|0|0|0|6|12|12|6|14	0	0.83	CBX5	gi|4506587|ref|NP_002938.1|	RPA3	gi|4506587|ref|NP_002938.1|	2|0	2	1	2	13|15|30|3|7|4|0|0|0|0|2|0|0|0|0|0|8|5|0|2|0|55|91|77|14|1363|1515|3241|482|1472|3|2989|3367|6|30|0|113|18|34|0|0|0|0|6|12|12|6|14	0	0.94	CBX7	gi|4506587|ref|NP_002938.1|	RPA3	gi|4506587|ref|NP_002938.1|	0|0|0	0	0	3	13|15|30|3|7|4|2|0|0|2|0|0|0|0|0|8|5|0|2|0|55|91|77|14|1363|1515|3241|482|1472|3|2989|3367|6|30|0|113|18|34|0|0|0|0|6|12|12|6|14	0	0.87	CBX8	gi|4506587|ref|NP_002938.1|	RPA3	gi|4506587|ref|NP_002938.1|	0|2|0	2
CBX1	SLIT2	gi|4759146|ref|NP_004778.1|	gi|4759146|ref|NP_004778.1|	59|53|44	156	52	3	66|72|78|64|2|0|5|60|36|3|39|1|0|0|0|0|0|1|0|0|7|11|21|0|0|1|0|0|0|49|0|0|0|0|0|0|0|0|0|0|0|1|10|5|76|61|69	0.12	0.48	CBX3	gi|4759146|ref|NP_004778.1|	SLIT2	gi|4759146|ref|NP_004778.1|	66|72|78	216	72	3	59|53|44|64|2|0|5|60|36|3|39|1|0|0|0|0|0|1|0|0|7|11|21|0|0|1|0|0|0|49|0|0|0|0|0|0|0|0|0|0|0|1|10|5|76|61|69	0.83	0.07	CBX5	gi|4759146|ref|NP_004778.1|	SLIT2	gi|4759146|ref|NP_004778.1|	64|2	66	33	2	59|53|44|66|72|78|0|5|60|36|3|39|1|0|0|0|0|0|1|0|0|7|11|21|0|0|1|0|0|0|49|0|0|0|0|0|0|0|0|0|0|0|1|10|5|76|61|69	0.02	0.8	CBX7	gi|4759146|ref|NP_004778.1|	SLIT2	gi|4759146|ref|NP_004778.1|	0|5|60	65	21.67	3	59|53|44|66|72|78|64|2|36|3|39|1|0|0|0|0|0|1|0|0|7|11|21|0|0|1|0|0|0|49|0|0|0|0|0|0|0|0|0|0|0|1|10|5|76|61|69	0.01	0.77	CBX8	gi|4759146|ref|NP_004778.1|	SLIT2	gi|4759146|ref|NP_004778.1|	36|3|39	78
CBX1	HSPA1A	gi|194248072|ref|NP_005336.3|	gi|194248072|ref|NP_005336.3|	546|552|412	1510	503.33	3	709|750|546|498|21|14|206|1041|3850|707|3388|211|118|276|976|609|573|1679|1025|788|454|365|338|100|1274|1465|1095|194|856|414|818|696|1545|760|2944|780|427|687|122|3937|699|114|321|419|1669|1079|808	0	0.83	CBX3	gi|194248072|ref|NP_005336.3|	HSPA1A	gi|194248072|ref|NP_005336.3|	709|750|546	2005	668.33	3	546|552|412|498|21|14|206|1041|3850|707|3388|211|118|276|976|609|573|1679|1025|788|454|365|338|100|1274|1465|1095|194|856|414|818|696|1545|760|2944|780|427|687|122|3937|699|114|321|419|1669|1079|808	0	0.83	CBX5	gi|194248072|ref|NP_005336.3|	HSPA1A	gi|194248072|ref|NP_005336.3|	498|21	519	259.5	2	546|552|412|709|750|546|14|206|1041|3850|707|3388|211|118|276|976|609|573|1679|1025|788|454|365|338|100|1274|1465|1095|194|856|414|818|696|1545|760|2944|780|427|687|122|3937|699|114|321|419|1669|1079|808	0	0.94	CBX7	gi|194248072|ref|NP_005336.3|	HSPA1A	gi|194248072|ref|NP_005336.3|	14|206|1041	1261	420.33	3	546|552|412|709|750|546|498|21|3850|707|3388|211|118|276|976|609|573|1679|1025|788|454|365|338|100|1274|1465|1095|194|856|414|818|696|1545|760|2944|780|427|687|122|3937|699|114|321|419|1669|1079|808	0	0.87	CBX8	gi|194248072|ref|NP_005336.3|	HSPA1A	gi|194248072|ref|NP_005336.3|	3850|707|3388	7945
CBX1	TUBB6	gi|14210536|ref|NP_115914.1|	gi|14210536|ref|NP_115914.1|	9|0|0	9	3	3	0|1|4|2|0|0|0|5|7|0|0|5|0|6|7|12|18|18|9|15|0|18|3|0|14|26|15|3|11|0|4|13|9|40|9|9|3|0|0|0|0|0|5|2|23|14|16	0	0.8	CBX3	gi|14210536|ref|NP_115914.1|	TUBB6	gi|14210536|ref|NP_115914.1|	0|1|4	5	1.67	3	9|0|0|2|0|0|0|5|7|0|0|5|0|6|7|12|18|18|9|15|0|18|3|0|14|26|15|3|11|0|4|13|9|40|9|9|3|0|0|0|0|0|5|2|23|14|16	0	0.83	CBX5	gi|14210536|ref|NP_115914.1|	TUBB6	gi|14210536|ref|NP_115914.1|	2|0	2	1	2	9|0|0|0|1|4|0|0|5|7|0|0|5|0|6|7|12|18|18|9|15|0|18|3|0|14|26|15|3|11|0|4|13|9|40|9|9|3|0|0|0|0|0|5|2|23|14|16	0	0.94	CBX7	gi|14210536|ref|NP_115914.1|	TUBB6	gi|14210536|ref|NP_115914.1|	0|0|5	5	1.67	3	9|0|0|0|1|4|2|0|7|0|0|5|0|6|7|12|18|18|9|15|0|18|3|0|14|26|15|3|11|0|4|13|9|40|9|9|3|0|0|0|0|0|5|2|23|14|16	0	0.87	CBX8	gi|14210536|ref|NP_115914.1|	TUBB6	gi|14210536|ref|NP_115914.1|	7|0|0	7
CBX1	AIFM1	gi|4757732|ref|NP_004199.1|	gi|4757732|ref|NP_004199.1|	8|12|5	25	8.33	3	3|3|5|2|1|0|9|70|98|4|44|7|6|9|19|24|22|16|15|14|4|13|9|4|20|30|130|15|53|0|18|19|45|45|75|14|7|17|0|21|3|3|9|14|39|42|55	0	0.83	CBX3	gi|4757732|ref|NP_004199.1|	AIFM1	gi|4757732|ref|NP_004199.1|	3|3|5	11	3.67	3	8|12|5|2|1|0|9|70|98|4|44|7|6|9|19|24|22|16|15|14|4|13|9|4|20|30|130|15|53|0|18|19|45|45|75|14|7|17|0|21|3|3|9|14|39|42|55	0	0.83	CBX5	gi|4757732|ref|NP_004199.1|	AIFM1	gi|4757732|ref|NP_004199.1|	2|1	3	1.5	2	8|12|5|3|3|5|0|9|70|98|4|44|7|6|9|19|24|22|16|15|14|4|13|9|4|20|30|130|15|53|0|18|19|45|45|75|14|7|17|0|21|3|3|9|14|39|42|55	0	0.94	CBX7	gi|4757732|ref|NP_004199.1|	AIFM1	gi|4757732|ref|NP_004199.1|	0|9|70	79	26.33	3	8|12|5|3|3|5|2|1|98|4|44|7|6|9|19|24|22|16|15|14|4|13|9|4|20|30|130|15|53|0|18|19|45|45|75|14|7|17|0|21|3|3|9|14|39|42|55	0	0.8	CBX8	gi|4757732|ref|NP_004199.1|	AIFM1	gi|4757732|ref|NP_004199.1|	98|4|44	146
CBX1	HSP90B1	gi|4507677|ref|NP_003290.1|	gi|4507677|ref|NP_003290.1|	15|27|31	73	24.33	3	11|12|20|7|1|0|0|12|31|1|31|19|10|14|11|33|42|30|23|16|26|94|94|2|2|5|1|0|2|2|18|18|13|12|4|16|14|15|0|79|6|11|40|42|22|11|17	0	0.81	CBX3	gi|4507677|ref|NP_003290.1|	HSP90B1	gi|4507677|ref|NP_003290.1|	11|12|20	43	14.33	3	15|27|31|7|1|0|0|12|31|1|31|19|10|14|11|33|42|30|23|16|26|94|94|2|2|5|1|0|2|2|18|18|13|12|4|16|14|15|0|79|6|11|40|42|22|11|17	0	0.83	CBX5	gi|4507677|ref|NP_003290.1|	HSP90B1	gi|4507677|ref|NP_003290.1|	7|1	8	4	2	15|27|31|11|12|20|0|0|12|31|1|31|19|10|14|11|33|42|30|23|16|26|94|94|2|2|5|1|0|2|2|18|18|13|12|4|16|14|15|0|79|6|11|40|42|22|11|17	0	0.94	CBX7	gi|4507677|ref|NP_003290.1|	HSP90B1	gi|4507677|ref|NP_003290.1|	0|0|12	12	4	3	15|27|31|11|12|20|7|1|31|1|31|19|10|14|11|33|42|30|23|16|26|94|94|2|2|5|1|0|2|2|18|18|13|12|4|16|14|15|0|79|6|11|40|42|22|11|17	0	0.87	CBX8	gi|4507677|ref|NP_003290.1|	HSP90B1	gi|4507677|ref|NP_003290.1|	31|1|31	63
CBX1	UBA1	gi|23510340|ref|NP_695012.1|	gi|23510340|ref|NP_695012.1|	6|17|10	33	11	3	0|8|4|17|2|0|0|8|24|8|8|7|7|6|12|30|33|25|17|14|11|71|59|0|3|7|2|1|1|11|16|16|29|12|0|26|3|13|0|15|8|4|20|28|15|13|12	0	0.81	CBX3	gi|23510340|ref|NP_695012.1|	UBA1	gi|23510340|ref|NP_695012.1|	0|8|4	12	4	3	6|17|10|17|2|0|0|8|24|8|8|7|7|6|12|30|33|25|17|14|11|71|59|0|3|7|2|1|1|11|16|16|29|12|0|26|3|13|0|15|8|4|20|28|15|13|12	0	0.83	CBX5	gi|23510340|ref|NP_695012.1|	UBA1	gi|23510340|ref|NP_695012.1|	17|2	19	9.5	2	6|17|10|0|8|4|0|0|8|24|8|8|7|7|6|12|30|33|25|17|14|11|71|59|0|3|7|2|1|1|11|16|16|29|12|0|26|3|13|0|15|8|4|20|28|15|13|12	0	0.93	CBX7	gi|23510340|ref|NP_695012.1|	UBA1	gi|23510340|ref|NP_695012.1|	0|0|8	8	2.67	3	6|17|10|0|8|4|17|2|24|8|8|7|7|6|12|30|33|25|17|14|11|71|59|0|3|7|2|1|1|11|16|16|29|12|0|26|3|13|0|15|8|4|20|28|15|13|12	0	0.87	CBX8	gi|23510340|ref|NP_695012.1|	UBA1	gi|23510340|ref|NP_695012.1|	24|8|8	40
CBX1	CSNK2B	gi|23503295|ref|NP_001311.3|	gi|23503295|ref|NP_001311.3|	19|29|12	60	20	3	24|31|17|45|5|1|12|67|231|38|186|8|6|4|3|18|11|19|10|6|12|35|45|1|0|5|2|0|0|30|10|9|9|5|0|4|4|6|0|0|0|26|75|85|146|128|138	0	0.83	CBX3	gi|23503295|ref|NP_001311.3|	CSNK2B	gi|23503295|ref|NP_001311.3|	24|31|17	72	24	3	19|29|12|45|5|1|12|67|231|38|186|8|6|4|3|18|11|19|10|6|12|35|45|1|0|5|2|0|0|30|10|9|9|5|0|4|4|6|0|0|0|26|75|85|146|128|138	0	0.83	CBX5	gi|23503295|ref|NP_001311.3|	CSNK2B	gi|23503295|ref|NP_001311.3|	45|5	50	25	2	19|29|12|24|31|17|1|12|67|231|38|186|8|6|4|3|18|11|19|10|6|12|35|45|1|0|5|2|0|0|30|10|9|9|5|0|4|4|6|0|0|0|26|75|85|146|128|138	0	0.94	CBX7	gi|23503295|ref|NP_001311.3|	CSNK2B	gi|23503295|ref|NP_001311.3|	1|12|67	80	26.67	3	19|29|12|24|31|17|45|5|231|38|186|8|6|4|3|18|11|19|10|6|12|35|45|1|0|5|2|0|0|30|10|9|9|5|0|4|4|6|0|0|0|26|75|85|146|128|138	0	0.86	CBX8	gi|23503295|ref|NP_001311.3|	CSNK2B	gi|23503295|ref|NP_001311.3|	231|38|186	455
CBX1	PGRMC1	gi|5729875|ref|NP_006658.1|	gi|5729875|ref|NP_006658.1|	14|16|9	39	13	3	5|30|25|8|0|0|0|5|38|5|20|2|5|2|3|30|23|47|27|19|10|22|27|0|2|10|8|0|5|11|19|20|23|28|14|6|2|7|0|18|0|6|38|36|14|4|7	0	0.81	CBX3	gi|5729875|ref|NP_006658.1|	PGRMC1	gi|5729875|ref|NP_006658.1|	5|30|25	60	20	3	14|16|9|8|0|0|0|5|38|5|20|2|5|2|3|30|23|47|27|19|10|22|27|0|2|10|8|0|5|11|19|20|23|28|14|6|2|7|0|18|0|6|38|36|14|4|7	0	0.79	CBX5	gi|5729875|ref|NP_006658.1|	PGRMC1	gi|5729875|ref|NP_006658.1|	8|0	8	4	2	14|16|9|5|30|25|0|0|5|38|5|20|2|5|2|3|30|23|47|27|19|10|22|27|0|2|10|8|0|5|11|19|20|23|28|14|6|2|7|0|18|0|6|38|36|14|4|7	0	0.94	CBX7	gi|5729875|ref|NP_006658.1|	PGRMC1	gi|5729875|ref|NP_006658.1|	0|0|5	5	1.67	3	14|16|9|5|30|25|8|0|38|5|20|2|5|2|3|30|23|47|27|19|10|22|27|0|2|10|8|0|5|11|19|20|23|28|14|6|2|7|0|18|0|6|38|36|14|4|7	0	0.87	CBX8	gi|5729875|ref|NP_006658.1|	PGRMC1	gi|5729875|ref|NP_006658.1|	38|5|20	63
CBX1	HYOU1	gi|195976805|ref|NP_001124463.1|	gi|195976805|ref|NP_001124463.1|	2|5|0	7	2.33	3	0|1|1|2|0|0|6|27|121|11|65|1|1|6|2|17|19|13|13|2|22|79|64|0|0|1|6|1|2|1|6|6|5|7|2|0|2|2|2|38|2|0|13|11|33|30|39	0	0.83	CBX3	gi|195976805|ref|NP_001124463.1|	HYOU1	gi|195976805|ref|NP_001124463.1|	0|1|1	2	0.67	3	2|5|0|2|0|0|6|27|121|11|65|1|1|6|2|17|19|13|13|2|22|79|64|0|0|1|6|1|2|1|6|6|5|7|2|0|2|2|2|38|2|0|13|11|33|30|39	0	0.83	CBX5	gi|195976805|ref|NP_001124463.1|	HYOU1	gi|195976805|ref|NP_001124463.1|	2|0	2	1	2	2|5|0|0|1|1|0|6|27|121|11|65|1|1|6|2|17|19|13|13|2|22|79|64|0|0|1|6|1|2|1|6|6|5|7|2|0|2|2|2|38|2|0|13|11|33|30|39	0	0.94	CBX7	gi|195976805|ref|NP_001124463.1|	HYOU1	gi|195976805|ref|NP_001124463.1|	0|6|27	33	11	3	2|5|0|0|1|1|2|0|121|11|65|1|1|6|2|17|19|13|13|2|22|79|64|0|0|1|6|1|2|1|6|6|5|7|2|0|2|2|2|38|2|0|13|11|33|30|39	0	0.85	CBX8	gi|195976805|ref|NP_001124463.1|	HYOU1	gi|195976805|ref|NP_001124463.1|	121|11|65	197
CBX1	PSMD14	gi|5031981|ref|NP_005796.1|	gi|5031981|ref|NP_005796.1|	19|15|6	40	13.33	3	5|13|13|5|0|0|0|9|16|3|9|1|0|2|2|10|9|7|6|6|4|24|12|0|0|1|4|0|1|4|1|3|3|4|3|6|0|5|0|4|2|5|13|22|6|5|8	0.15	0.44	CBX3	gi|5031981|ref|NP_005796.1|	PSMD14	gi|5031981|ref|NP_005796.1|	5|13|13	31	10.33	3	19|15|6|5|0|0|0|9|16|3|9|1|0|2|2|10|9|7|6|6|4|24|12|0|0|1|4|0|1|4|1|3|3|4|3|6|0|5|0|4|2|5|13|22|6|5|8	0.01	0.69	CBX5	gi|5031981|ref|NP_005796.1|	PSMD14	gi|5031981|ref|NP_005796.1|	5|0	5	2.5	2	19|15|6|5|13|13|0|0|9|16|3|9|1|0|2|2|10|9|7|6|6|4|24|12|0|0|1|4|0|1|4|1|3|3|4|3|6|0|5|0|4|2|5|13|22|6|5|8	0	0.94	CBX7	gi|5031981|ref|NP_005796.1|	PSMD14	gi|5031981|ref|NP_005796.1|	0|0|9	9	3	3	19|15|6|5|13|13|5|0|16|3|9|1|0|2|2|10|9|7|6|6|4|24|12|0|0|1|4|0|1|4|1|3|3|4|3|6|0|5|0|4|2|5|13|22|6|5|8	0	0.84	CBX8	gi|5031981|ref|NP_005796.1|	PSMD14	gi|5031981|ref|NP_005796.1|	16|3|9	28
CBX1	XRN2	gi|18860916|ref|NP_036387.2|	gi|18860916|ref|NP_036387.2|	9|11|3	23	7.67	3	6|11|9|4|0|0|1|16|15|2|11|5|0|6|2|13|15|10|6|5|9|16|15|0|0|2|0|0|4|7|8|5|4|9|0|10|2|2|0|0|0|0|12|14|5|5|10	0	0.77	CBX3	gi|18860916|ref|NP_036387.2|	XRN2	gi|18860916|ref|NP_036387.2|	6|11|9	26	8.67	3	9|11|3|4|0|0|1|16|15|2|11|5|0|6|2|13|15|10|6|5|9|16|15|0|0|2|0|0|4|7|8|5|4|9|0|10|2|2|0|0|0|0|12|14|5|5|10	0	0.76	CBX5	gi|18860916|ref|NP_036387.2|	XRN2	gi|18860916|ref|NP_036387.2|	4|0	4	2	2	9|11|3|6|11|9|0|1|16|15|2|11|5|0|6|2|13|15|10|6|5|9|16|15|0|0|2|0|0|4|7|8|5|4|9|0|10|2|2|0|0|0|0|12|14|5|5|10	0	0.94	CBX7	gi|18860916|ref|NP_036387.2|	XRN2	gi|18860916|ref|NP_036387.2|	0|1|16	17	5.67	3	9|11|3|6|11|9|4|0|15|2|11|5|0|6|2|13|15|10|6|5|9|16|15|0|0|2|0|0|4|7|8|5|4|9|0|10|2|2|0|0|0|0|12|14|5|5|10	0.01	0.77	CBX8	gi|18860916|ref|NP_036387.2|	XRN2	gi|18860916|ref|NP_036387.2|	15|2|11	28
CBX1	PRDX3	gi|32483377|ref|NP_054817.2|	gi|32483377|ref|NP_054817.2|	15|6|11	32	10.67	3	12|12|18|11|0|0|0|3|9|5|18|5|0|8|4|12|26|4|4|7|6|36|30|0|0|0|3|0|2|8|19|13|2|9|0|2|0|2|0|22|0|11|27|42|4|7|13	0	0.79	CBX3	gi|32483377|ref|NP_054817.2|	PRDX3	gi|32483377|ref|NP_054817.2|	12|12|18	42	14	3	15|6|11|11|0|0|0|3|9|5|18|5|0|8|4|12|26|4|4|7|6|36|30|0|0|0|3|0|2|8|19|13|2|9|0|2|0|2|0|22|0|11|27|42|4|7|13	0	0.77	CBX5	gi|32483377|ref|NP_054817.2|	PRDX3	gi|32483377|ref|NP_054817.2|	11|0	11	5.5	2	15|6|11|12|12|18|0|0|3|9|5|18|5|0|8|4|12|26|4|4|7|6|36|30|0|0|0|3|0|2|8|19|13|2|9|0|2|0|2|0|22|0|11|27|42|4|7|13	0	0.93	CBX7	gi|32483377|ref|NP_054817.2|	PRDX3	gi|32483377|ref|NP_054817.2|	0|0|3	3	1	3	15|6|11|12|12|18|11|0|9|5|18|5|0|8|4|12|26|4|4|7|6|36|30|0|0|0|3|0|2|8|19|13|2|9|0|2|0|2|0|22|0|11|27|42|4|7|13	0	0.87	CBX8	gi|32483377|ref|NP_054817.2|	PRDX3	gi|32483377|ref|NP_054817.2|	9|5|18	32
CBX1	AP2B1	gi|4557469|ref|NP_001273.1|	gi|4557469|ref|NP_001273.1|	16|29|22	67	22.33	3	12|16|25|7|1|5|31|577|264|35|198|1|0|1|0|3|3|0|4|1|11|17|7|0|0|0|0|0|0|9|2|5|1|0|0|2|0|0|0|2|0|12|46|36|49|33|51	0	0.83	CBX3	gi|4557469|ref|NP_001273.1|	AP2B1	gi|4557469|ref|NP_001273.1|	12|16|25	53	17.67	3	16|29|22|7|1|5|31|577|264|35|198|1|0|1|0|3|3|0|4|1|11|17|7|0|0|0|0|0|0|9|2|5|1|0|0|2|0|0|0|2|0|12|46|36|49|33|51	0	0.83	CBX5	gi|4557469|ref|NP_001273.1|	AP2B1	gi|4557469|ref|NP_001273.1|	7|1	8	4	2	16|29|22|12|16|25|5|31|577|264|35|198|1|0|1|0|3|3|0|4|1|11|17|7|0|0|0|0|0|0|9|2|5|1|0|0|2|0|0|0|2|0|12|46|36|49|33|51	0	0.94	CBX7	gi|4557469|ref|NP_001273.1|	AP2B1	gi|4557469|ref|NP_001273.1|	5|31|577	613	204.33	3	16|29|22|12|16|25|7|1|264|35|198|1|0|1|0|3|3|0|4|1|11|17|7|0|0|0|0|0|0|9|2|5|1|0|0|2|0|0|0|2|0|12|46|36|49|33|51	0.33	0.58	CBX8	gi|4557469|ref|NP_001273.1|	AP2B1	gi|4557469|ref|NP_001273.1|	264|35|198	497
CBX1	RPN1	gi|4506675|ref|NP_002941.1|	gi|4506675|ref|NP_002941.1|	12|16|14	42	14	3	10|17|22|4|0|0|0|15|14|0|6|12|7|13|22|54|52|5|10|7|10|44|29|0|1|1|0|0|0|0|5|9|2|3|0|6|1|3|0|0|0|10|39|33|8|5|15	0	0.8	CBX3	gi|4506675|ref|NP_002941.1|	RPN1	gi|4506675|ref|NP_002941.1|	10|17|22	49	16.33	3	12|16|14|4|0|0|0|15|14|0|6|12|7|13|22|54|52|5|10|7|10|44|29|0|1|1|0|0|0|0|5|9|2|3|0|6|1|3|0|0|0|10|39|33|8|5|15	0	0.78	CBX5	gi|4506675|ref|NP_002941.1|	RPN1	gi|4506675|ref|NP_002941.1|	4|0	4	2	2	12|16|14|10|17|22|0|0|15|14|0|6|12|7|13|22|54|52|5|10|7|10|44|29|0|1|1|0|0|0|0|5|9|2|3|0|6|1|3|0|0|0|10|39|33|8|5|15	0	0.94	CBX7	gi|4506675|ref|NP_002941.1|	RPN1	gi|4506675|ref|NP_002941.1|	0|0|15	15	5	3	12|16|14|10|17|22|4|0|14|0|6|12|7|13|22|54|52|5|10|7|10|44|29|0|1|1|0|0|0|0|5|9|2|3|0|6|1|3|0|0|0|10|39|33|8|5|15	0	0.86	CBX8	gi|4506675|ref|NP_002941.1|	RPN1	gi|4506675|ref|NP_002941.1|	14|0|6	20
CBX1	MDN1	gi|24415404|ref|NP_055426.1|	gi|24415404|ref|NP_055426.1|	16|23|12	51	17	3	2|17|5|2|0|0|0|16|10|0|13|2|0|3|0|16|3|5|9|4|5|1|8|0|0|0|0|0|2|2|8|7|4|2|0|3|0|1|0|0|0|0|15|16|15|9|20	0.38	0.23	CBX3	gi|24415404|ref|NP_055426.1|	MDN1	gi|24415404|ref|NP_055426.1|	2|17|5	24	8	3	16|23|12|2|0|0|0|16|10|0|13|2|0|3|0|16|3|5|9|4|5|1|8|0|0|0|0|0|2|2|8|7|4|2|0|3|0|1|0|0|0|0|15|16|15|9|20	0.06	0.52	CBX5	gi|24415404|ref|NP_055426.1|	MDN1	gi|24415404|ref|NP_055426.1|	2|0	2	1	2	16|23|12|2|17|5|0|0|16|10|0|13|2|0|3|0|16|3|5|9|4|5|1|8|0|0|0|0|0|2|2|8|7|4|2|0|3|0|1|0|0|0|0|15|16|15|9|20	0	0.94	CBX7	gi|24415404|ref|NP_055426.1|	MDN1	gi|24415404|ref|NP_055426.1|	0|0|16	16	5.33	3	16|23|12|2|17|5|2|0|10|0|13|2|0|3|0|16|3|5|9|4|5|1|8|0|0|0|0|0|2|2|8|7|4|2|0|3|0|1|0|0|0|0|15|16|15|9|20	0.02	0.75	CBX8	gi|24415404|ref|NP_055426.1|	MDN1	gi|24415404|ref|NP_055426.1|	10|0|13	23
CBX1	FAM115A	gi|7662276|ref|NP_055534.1|	gi|7662276|ref|NP_055534.1|	37|38|38	113	37.67	3	36|36|44|24|3|0|2|42|24|9|19|3|0|0|2|6|1|1|0|0|3|2|2|0|0|0|3|0|7|40|19|17|0|1|0|0|0|0|0|0|0|3|4|6|16|18|18	0.71	0.11	CBX3	gi|7662276|ref|NP_055534.1|	FAM115A	gi|7662276|ref|NP_055534.1|	36|36|44	116	38.67	3	37|38|38|24|3|0|2|42|24|9|19|3|0|0|2|6|1|1|0|0|3|2|2|0|0|0|3|0|7|40|19|17|0|1|0|0|0|0|0|0|0|3|4|6|16|18|18	0.69	0.11	CBX5	gi|7662276|ref|NP_055534.1|	FAM115A	gi|7662276|ref|NP_055534.1|	24|3	27	13.5	2	37|38|38|36|36|44|0|2|42|24|9|19|3|0|0|2|6|1|1|0|0|3|2|2|0|0|0|3|0|7|40|19|17|0|1|0|0|0|0|0|0|0|3|4|6|16|18|18	0	0.91	CBX7	gi|7662276|ref|NP_055534.1|	FAM115A	gi|7662276|ref|NP_055534.1|	0|2|42	44	14.67	3	37|38|38|36|36|44|24|3|24|9|19|3|0|0|2|6|1|1|0|0|3|2|2|0|0|0|3|0|7|40|19|17|0|1|0|0|0|0|0|0|0|3|4|6|16|18|18	0.19	0.68	CBX8	gi|7662276|ref|NP_055534.1|	FAM115A	gi|7662276|ref|NP_055534.1|	24|9|19	52
CBX1	DDX24	gi|9966805|ref|NP_065147.1|	gi|9966805|ref|NP_065147.1|	32|27|22	81	27	3	39|27|35|21|1|3|6|26|29|4|32|0|0|0|0|0|1|0|0|0|25|16|5|0|0|0|0|0|0|10|0|0|0|0|0|2|0|0|0|0|0|0|4|1|115|123|85	0	0.77	CBX3	gi|9966805|ref|NP_065147.1|	DDX24	gi|9966805|ref|NP_065147.1|	39|27|35	101	33.67	3	32|27|22|21|1|3|6|26|29|4|32|0|0|0|0|0|1|0|0|0|25|16|5|0|0|0|0|0|0|10|0|0|0|0|0|2|0|0|0|0|0|0|4|1|115|123|85	0.01	0.64	CBX5	gi|9966805|ref|NP_065147.1|	DDX24	gi|9966805|ref|NP_065147.1|	21|1	22	11	2	32|27|22|39|27|35|3|6|26|29|4|32|0|0|0|0|0|1|0|0|0|25|16|5|0|0|0|0|0|0|10|0|0|0|0|0|2|0|0|0|0|0|0|4|1|115|123|85	0	0.93	CBX7	gi|9966805|ref|NP_065147.1|	DDX24	gi|9966805|ref|NP_065147.1|	3|6|26	35	11.67	3	32|27|22|39|27|35|21|1|29|4|32|0|0|0|0|0|1|0|0|0|25|16|5|0|0|0|0|0|0|10|0|0|0|0|0|2|0|0|0|0|0|0|4|1|115|123|85	0	0.85	CBX8	gi|9966805|ref|NP_065147.1|	DDX24	gi|9966805|ref|NP_065147.1|	29|4|32	65
CBX1	DAXX	gi|215422366|ref|NP_001135442.1|	gi|215422366|ref|NP_001135442.1|	16|24|24	64	21.33	3	10|9|11|22|6|0|0|18|40|7|50|0|1|0|0|2|2|0|0|0|0|8|5|0|0|0|0|0|0|32|2|0|0|0|0|0|0|0|0|0|0|5|11|9|30|23|39	0.15	0.44	CBX3	gi|215422366|ref|NP_001135442.1|	DAXX	gi|215422366|ref|NP_001135442.1|	10|9|11	30	10	3	16|24|24|22|6|0|0|18|40|7|50|0|1|0|0|2|2|0|0|0|0|8|5|0|0|0|0|0|0|32|2|0|0|0|0|0|0|0|0|0|0|5|11|9|30|23|39	0	0.8	CBX5	gi|215422366|ref|NP_001135442.1|	DAXX	gi|215422366|ref|NP_001135442.1|	22|6	28	14	2	16|24|24|10|9|11|0|0|18|40|7|50|0|1|0|0|2|2|0|0|0|0|8|5|0|0|0|0|0|0|32|2|0|0|0|0|0|0|0|0|0|0|5|11|9|30|23|39	0	0.87	CBX7	gi|215422366|ref|NP_001135442.1|	DAXX	gi|215422366|ref|NP_001135442.1|	0|0|18	18	6	3	16|24|24|10|9|11|22|6|40|7|50|0|1|0|0|2|2|0|0|0|0|8|5|0|0|0|0|0|0|32|2|0|0|0|0|0|0|0|0|0|0|5|11|9|30|23|39	0	0.82	CBX8	gi|215422366|ref|NP_001135442.1|	DAXX	gi|215422366|ref|NP_001135442.1|	40|7|50	97
CBX1	IRS4	gi|4504733|ref|NP_003595.1|	gi|4504733|ref|NP_003595.1|	22|22|15	59	19.67	3	14|28|26|25|1|1|23|99|38|3|27|12|8|15|21|32|40|31|32|26|10|35|40|5|15|35|20|11|39|10|35|46|38|30|16|10|6|10|1|22|3|8|11|15|67|67|73	0	0.83	CBX3	gi|4504733|ref|NP_003595.1|	IRS4	gi|4504733|ref|NP_003595.1|	14|28|26	68	22.67	3	22|22|15|25|1|1|23|99|38|3|27|12|8|15|21|32|40|31|32|26|10|35|40|5|15|35|20|11|39|10|35|46|38|30|16|10|6|10|1|22|3|8|11|15|67|67|73	0	0.83	CBX5	gi|4504733|ref|NP_003595.1|	IRS4	gi|4504733|ref|NP_003595.1|	25|1	26	13	2	22|22|15|14|28|26|1|23|99|38|3|27|12|8|15|21|32|40|31|32|26|10|35|40|5|15|35|20|11|39|10|35|46|38|30|16|10|6|10|1|22|3|8|11|15|67|67|73	0	0.94	CBX7	gi|4504733|ref|NP_003595.1|	IRS4	gi|4504733|ref|NP_003595.1|	1|23|99	123	41	3	22|22|15|14|28|26|25|1|38|3|27|12|8|15|21|32|40|31|32|26|10|35|40|5|15|35|20|11|39|10|35|46|38|30|16|10|6|10|1|22|3|8|11|15|67|67|73	0.26	0.65	CBX8	gi|4504733|ref|NP_003595.1|	IRS4	gi|4504733|ref|NP_003595.1|	38|3|27	68
CBX1	CCT2	gi|5453603|ref|NP_006422.1|	gi|5453603|ref|NP_006422.1|	66|119|68	253	84.33	3	43|122|72|51|8|10|268|1662|1351|178|1022|20|44|19|18|70|62|143|83|49|50|93|111|1|13|41|26|5|22|78|42|51|28|31|14|35|9|26|0|62|11|71|91|271|505|511|490	0	0.83	CBX3	gi|5453603|ref|NP_006422.1|	CCT2	gi|5453603|ref|NP_006422.1|	43|122|72	237	79	3	66|119|68|51|8|10|268|1662|1351|178|1022|20|44|19|18|70|62|143|83|49|50|93|111|1|13|41|26|5|22|78|42|51|28|31|14|35|9|26|0|62|11|71|91|271|505|511|490	0	0.83	CBX5	gi|5453603|ref|NP_006422.1|	CCT2	gi|5453603|ref|NP_006422.1|	51|8	59	29.5	2	66|119|68|43|122|72|10|268|1662|1351|178|1022|20|44|19|18|70|62|143|83|49|50|93|111|1|13|41|26|5|22|78|42|51|28|31|14|35|9|26|0|62|11|71|91|271|505|511|490	0	0.94	CBX7	gi|5453603|ref|NP_006422.1|	CCT2	gi|5453603|ref|NP_006422.1|	10|268|1662	1940	646.67	3	66|119|68|43|122|72|51|8|1351|178|1022|20|44|19|18|70|62|143|83|49|50|93|111|1|13|41|26|5|22|78|42|51|28|31|14|35|9|26|0|62|11|71|91|271|505|511|490	0.33	0.59	CBX8	gi|5453603|ref|NP_006422.1|	CCT2	gi|5453603|ref|NP_006422.1|	1351|178|1022	2551
CBX1	TUBB4	gi|21361322|ref|NP_006078.2|	gi|21361322|ref|NP_006078.2|	0|1|5	6	2	3	2|0|1|0|0|0|0|26|7|1|2|0|0|4|0|3|11|15|10|10|1|9|8|0|25|45|90|9|53|1|12|22|65|41|11|8|0|5|0|0|0|0|0|0|25|12|8	0	0.83	CBX3	gi|21361322|ref|NP_006078.2|	TUBB4	gi|21361322|ref|NP_006078.2|	2|0|1	3	1	3	0|1|5|0|0|0|0|26|7|1|2|0|0|4|0|3|11|15|10|10|1|9|8|0|25|45|90|9|53|1|12|22|65|41|11|8|0|5|0|0|0|0|0|0|25|12|8	0	0.83	CBX5	gi|21361322|ref|NP_006078.2|	TUBB4	gi|21361322|ref|NP_006078.2|	0|0	0	0	2	0|1|5|2|0|1|0|0|26|7|1|2|0|0|4|0|3|11|15|10|10|1|9|8|0|25|45|90|9|53|1|12|22|65|41|11|8|0|5|0|0|0|0|0|0|25|12|8	0	0.94	CBX7	gi|21361322|ref|NP_006078.2|	TUBB4	gi|21361322|ref|NP_006078.2|	0|0|26	26	8.67	3	0|1|5|2|0|1|0|0|7|1|2|0|0|4|0|3|11|15|10|10|1|9|8|0|25|45|90|9|53|1|12|22|65|41|11|8|0|5|0|0|0|0|0|0|25|12|8	0	0.83	CBX8	gi|21361322|ref|NP_006078.2|	TUBB4	gi|21361322|ref|NP_006078.2|	7|1|2	10
CBX1	CCT4	gi|38455427|ref|NP_006421.2|	gi|38455427|ref|NP_006421.2|	48|58|29	135	45	3	21|43|42|28|1|2|119|406|350|43|267|25|53|30|25|48|29|52|60|47|29|65|62|0|10|13|13|2|14|42|21|26|35|29|4|19|21|21|0|50|1|40|65|76|141|105|125	0	0.83	CBX3	gi|38455427|ref|NP_006421.2|	CCT4	gi|38455427|ref|NP_006421.2|	21|43|42	106	35.33	3	48|58|29|28|1|2|119|406|350|43|267|25|53|30|25|48|29|52|60|47|29|65|62|0|10|13|13|2|14|42|21|26|35|29|4|19|21|21|0|50|1|40|65|76|141|105|125	0	0.83	CBX5	gi|38455427|ref|NP_006421.2|	CCT4	gi|38455427|ref|NP_006421.2|	28|1	29	14.5	2	48|58|29|21|43|42|2|119|406|350|43|267|25|53|30|25|48|29|52|60|47|29|65|62|0|10|13|13|2|14|42|21|26|35|29|4|19|21|21|0|50|1|40|65|76|141|105|125	0	0.94	CBX7	gi|38455427|ref|NP_006421.2|	CCT4	gi|38455427|ref|NP_006421.2|	2|119|406	527	175.67	3	48|58|29|21|43|42|28|1|350|43|267|25|53|30|25|48|29|52|60|47|29|65|62|0|10|13|13|2|14|42|21|26|35|29|4|19|21|21|0|50|1|40|65|76|141|105|125	0.33	0.61	CBX8	gi|38455427|ref|NP_006421.2|	CCT4	gi|38455427|ref|NP_006421.2|	350|43|267	660
CBX1	SSBP1	gi|374671789|ref|NP_001243442.1|	gi|374671789|ref|NP_001243442.1|	24|25|38	87	29	3	12|29|15|11|0|0|2|32|51|6|35|2|0|2|6|19|12|26|14|13|14|117|131|14|783|701|180|130|149|17|1191|1109|14|11|32|439|52|120|15|1875|492|4|9|16|8|8|9	0	0.83	CBX3	gi|374671789|ref|NP_001243442.1|	SSBP1	gi|374671789|ref|NP_001243442.1|	12|29|15	56	18.67	3	24|25|38|11|0|0|2|32|51|6|35|2|0|2|6|19|12|26|14|13|14|117|131|14|783|701|180|130|149|17|1191|1109|14|11|32|439|52|120|15|1875|492|4|9|16|8|8|9	0	0.83	CBX5	gi|374671789|ref|NP_001243442.1|	SSBP1	gi|374671789|ref|NP_001243442.1|	11|0	11	5.5	2	24|25|38|12|29|15|0|2|32|51|6|35|2|0|2|6|19|12|26|14|13|14|117|131|14|783|701|180|130|149|17|1191|1109|14|11|32|439|52|120|15|1875|492|4|9|16|8|8|9	0	0.94	CBX7	gi|374671789|ref|NP_001243442.1|	SSBP1	gi|374671789|ref|NP_001243442.1|	0|2|32	34	11.33	3	24|25|38|12|29|15|11|0|51|6|35|2|0|2|6|19|12|26|14|13|14|117|131|14|783|701|180|130|149|17|1191|1109|14|11|32|439|52|120|15|1875|492|4|9|16|8|8|9	0	0.87	CBX8	gi|374671789|ref|NP_001243442.1|	SSBP1	gi|374671789|ref|NP_001243442.1|	51|6|35	92
CBX1	TUBA4A	gi|17921989|ref|NP_005991.1|	gi|17921989|ref|NP_005991.1|	11|2|21	34	11.33	3	4|11|6|6|0|0|7|107|55|9|21|2|0|27|16|23|26|111|26|36|8|18|11|0|76|81|23|21|225|5|64|4|78|52|60|6|11|10|0|2|0|4|12|23|12|7|6	0	0.83	CBX3	gi|17921989|ref|NP_005991.1|	TUBA4A	gi|17921989|ref|NP_005991.1|	4|11|6	21	7	3	11|2|21|6|0|0|7|107|55|9|21|2|0|27|16|23|26|111|26|36|8|18|11|0|76|81|23|21|225|5|64|4|78|52|60|6|11|10|0|2|0|4|12|23|12|7|6	0	0.83	CBX5	gi|17921989|ref|NP_005991.1|	TUBA4A	gi|17921989|ref|NP_005991.1|	6|0	6	3	2	11|2|21|4|11|6|0|7|107|55|9|21|2|0|27|16|23|26|111|26|36|8|18|11|0|76|81|23|21|225|5|64|4|78|52|60|6|11|10|0|2|0|4|12|23|12|7|6	0	0.94	CBX7	gi|17921989|ref|NP_005991.1|	TUBA4A	gi|17921989|ref|NP_005991.1|	0|7|107	114	38	3	11|2|21|4|11|6|6|0|55|9|21|2|0|27|16|23|26|111|26|36|8|18|11|0|76|81|23|21|225|5|64|4|78|52|60|6|11|10|0|2|0|4|12|23|12|7|6	0.13	0.7	CBX8	gi|17921989|ref|NP_005991.1|	TUBA4A	gi|17921989|ref|NP_005991.1|	55|9|21	85
CBX1	ACTN4	gi|12025678|ref|NP_004915.2|	gi|12025678|ref|NP_004915.2|	6|18|6	30	10	3	9|9|5|6|0|0|0|10|20|0|14|3|14|17|10|30|18|13|21|15|9|40|58|3|3|5|1|2|0|4|12|13|8|9|1|6|3|5|0|29|4|8|25|43|9|2|5	0	0.8	CBX3	gi|12025678|ref|NP_004915.2|	ACTN4	gi|12025678|ref|NP_004915.2|	9|9|5	23	7.67	3	6|18|6|6|0|0|0|10|20|0|14|3|14|17|10|30|18|13|21|15|9|40|58|3|3|5|1|2|0|4|12|13|8|9|1|6|3|5|0|29|4|8|25|43|9|2|5	0	0.83	CBX5	gi|12025678|ref|NP_004915.2|	ACTN4	gi|12025678|ref|NP_004915.2|	6|0	6	3	2	6|18|6|9|9|5|0|0|10|20|0|14|3|14|17|10|30|18|13|21|15|9|40|58|3|3|5|1|2|0|4|12|13|8|9|1|6|3|5|0|29|4|8|25|43|9|2|5	0	0.94	CBX7	gi|12025678|ref|NP_004915.2|	ACTN4	gi|12025678|ref|NP_004915.2|	0|0|10	10	3.33	3	6|18|6|9|9|5|6|0|20|0|14|3|14|17|10|30|18|13|21|15|9|40|58|3|3|5|1|2|0|4|12|13|8|9|1|6|3|5|0|29|4|8|25|43|9|2|5	0	0.87	CBX8	gi|12025678|ref|NP_004915.2|	ACTN4	gi|12025678|ref|NP_004915.2|	20|0|14	34
CBX1	PSMD1	gi|25777600|ref|NP_002798.2|	gi|25777600|ref|NP_002798.2|	22|37|20	79	26.33	3	13|16|14|11|0|0|0|9|19|12|22|9|8|18|1|14|16|20|15|14|4|36|26|1|0|7|0|0|2|6|10|9|21|5|7|10|0|5|0|14|2|15|24|28|17|11|14	0.09	0.52	CBX3	gi|25777600|ref|NP_002798.2|	PSMD1	gi|25777600|ref|NP_002798.2|	13|16|14	43	14.33	3	22|37|20|11|0|0|0|9|19|12|22|9|8|18|1|14|16|20|15|14|4|36|26|1|0|7|0|0|2|6|10|9|21|5|7|10|0|5|0|14|2|15|24|28|17|11|14	0	0.81	CBX5	gi|25777600|ref|NP_002798.2|	PSMD1	gi|25777600|ref|NP_002798.2|	11|0	11	5.5	2	22|37|20|13|16|14|0|0|9|19|12|22|9|8|18|1|14|16|20|15|14|4|36|26|1|0|7|0|0|2|6|10|9|21|5|7|10|0|5|0|14|2|15|24|28|17|11|14	0	0.94	CBX7	gi|25777600|ref|NP_002798.2|	PSMD1	gi|25777600|ref|NP_002798.2|	0|0|9	9	3	3	22|37|20|13|16|14|11|0|19|12|22|9|8|18|1|14|16|20|15|14|4|36|26|1|0|7|0|0|2|6|10|9|21|5|7|10|0|5|0|14|2|15|24|28|17|11|14	0	0.87	CBX8	gi|25777600|ref|NP_002798.2|	PSMD1	gi|25777600|ref|NP_002798.2|	19|12|22	53
CBX1	RPL4	gi|16579885|ref|NP_000959.2|	gi|16579885|ref|NP_000959.2|	22|27|24	73	24.33	3	31|42|35|19|1|0|0|26|13|1|9|2|0|4|9|10|6|8|6|5|30|79|71|0|3|6|0|0|0|23|5|2|1|4|5|16|3|7|0|0|0|21|22|16|63|41|38	0	0.8	CBX3	gi|16579885|ref|NP_000959.2|	RPL4	gi|16579885|ref|NP_000959.2|	31|42|35	108	36	3	22|27|24|19|1|0|0|26|13|1|9|2|0|4|9|10|6|8|6|5|30|79|71|0|3|6|0|0|0|23|5|2|1|4|5|16|3|7|0|0|0|21|22|16|63|41|38	0	0.71	CBX5	gi|16579885|ref|NP_000959.2|	RPL4	gi|16579885|ref|NP_000959.2|	19|1	20	10	2	22|27|24|31|42|35|0|0|26|13|1|9|2|0|4|9|10|6|8|6|5|30|79|71|0|3|6|0|0|0|23|5|2|1|4|5|16|3|7|0|0|0|21|22|16|63|41|38	0	0.94	CBX7	gi|16579885|ref|NP_000959.2|	RPL4	gi|16579885|ref|NP_000959.2|	0|0|26	26	8.67	3	22|27|24|31|42|35|19|1|13|1|9|2|0|4|9|10|6|8|6|5|30|79|71|0|3|6|0|0|0|23|5|2|1|4|5|16|3|7|0|0|0|21|22|16|63|41|38	0	0.86	CBX8	gi|16579885|ref|NP_000959.2|	RPL4	gi|16579885|ref|NP_000959.2|	13|1|9	23
CBX1	PRMT1	gi|151301219|ref|NP_938074.2|	gi|151301219|ref|NP_938074.2|	4|8|9	21	7	3	8|10|8|8|0|0|0|5|342|71|377|6|1|10|4|10|8|2|9|6|9|27|15|0|0|2|1|0|1|2|12|8|4|5|1|5|0|2|0|19|2|32|189|279|6|5|9	0	0.83	CBX3	gi|151301219|ref|NP_938074.2|	PRMT1	gi|151301219|ref|NP_938074.2|	8|10|8	26	8.67	3	4|8|9|8|0|0|0|5|342|71|377|6|1|10|4|10|8|2|9|6|9|27|15|0|0|2|1|0|1|2|12|8|4|5|1|5|0|2|0|19|2|32|189|279|6|5|9	0	0.83	CBX5	gi|151301219|ref|NP_938074.2|	PRMT1	gi|151301219|ref|NP_938074.2|	8|0	8	4	2	4|8|9|8|10|8|0|0|5|342|71|377|6|1|10|4|10|8|2|9|6|9|27|15|0|0|2|1|0|1|2|12|8|4|5|1|5|0|2|0|19|2|32|189|279|6|5|9	0	0.94	CBX7	gi|151301219|ref|NP_938074.2|	PRMT1	gi|151301219|ref|NP_938074.2|	0|0|5	5	1.67	3	4|8|9|8|10|8|8|0|342|71|377|6|1|10|4|10|8|2|9|6|9|27|15|0|0|2|1|0|1|2|12|8|4|5|1|5|0|2|0|19|2|32|189|279|6|5|9	0	0.87	CBX8	gi|151301219|ref|NP_938074.2|	PRMT1	gi|151301219|ref|NP_938074.2|	342|71|377	790
CBX1	NUP210	gi|27477134|ref|NP_079199.2|	gi|27477134|ref|NP_079199.2|	9|16|6	31	10.33	3	16|18|13|5|0|0|0|8|6|1|11|9|4|16|0|24|18|8|26|10|7|3|12|0|0|9|2|0|1|3|9|10|20|5|0|3|3|8|0|2|0|1|19|16|5|6|6	0	0.76	CBX3	gi|27477134|ref|NP_079199.2|	NUP210	gi|27477134|ref|NP_079199.2|	16|18|13	47	15.67	3	9|16|6|5|0|0|0|8|6|1|11|9|4|16|0|24|18|8|26|10|7|3|12|0|0|9|2|0|1|3|9|10|20|5|0|3|3|8|0|2|0|1|19|16|5|6|6	0.01	0.68	CBX5	gi|27477134|ref|NP_079199.2|	NUP210	gi|27477134|ref|NP_079199.2|	5|0	5	2.5	2	9|16|6|16|18|13|0|0|8|6|1|11|9|4|16|0|24|18|8|26|10|7|3|12|0|0|9|2|0|1|3|9|10|20|5|0|3|3|8|0|2|0|1|19|16|5|6|6	0	0.94	CBX7	gi|27477134|ref|NP_079199.2|	NUP210	gi|27477134|ref|NP_079199.2|	0|0|8	8	2.67	3	9|16|6|16|18|13|5|0|6|1|11|9|4|16|0|24|18|8|26|10|7|3|12|0|0|9|2|0|1|3|9|10|20|5|0|3|3|8|0|2|0|1|19|16|5|6|6	0	0.86	CBX8	gi|27477134|ref|NP_079199.2|	NUP210	gi|27477134|ref|NP_079199.2|	6|1|11	18
CBX1	RPL22	gi|4506613|ref|NP_000974.1|	gi|4506613|ref|NP_000974.1|	4|4|0	8	2.67	3	9|6|2|11|2|1|17|60|114|44|72|4|2|2|0|4|14|23|8|5|22|39|83|0|0|2|0|0|0|4|6|12|1|1|0|5|1|5|0|0|0|5|31|30|66|65|49	0	0.83	CBX3	gi|4506613|ref|NP_000974.1|	RPL22	gi|4506613|ref|NP_000974.1|	9|6|2	17	5.67	3	4|4|0|11|2|1|17|60|114|44|72|4|2|2|0|4|14|23|8|5|22|39|83|0|0|2|0|0|0|4|6|12|1|1|0|5|1|5|0|0|0|5|31|30|66|65|49	0	0.83	CBX5	gi|4506613|ref|NP_000974.1|	RPL22	gi|4506613|ref|NP_000974.1|	11|2	13	6.5	2	4|4|0|9|6|2|1|17|60|114|44|72|4|2|2|0|4|14|23|8|5|22|39|83|0|0|2|0|0|0|4|6|12|1|1|0|5|1|5|0|0|0|5|31|30|66|65|49	0	0.94	CBX7	gi|4506613|ref|NP_000974.1|	RPL22	gi|4506613|ref|NP_000974.1|	1|17|60	78	26	3	4|4|0|9|6|2|11|2|114|44|72|4|2|2|0|4|14|23|8|5|22|39|83|0|0|2|0|0|0|4|6|12|1|1|0|5|1|5|0|0|0|5|31|30|66|65|49	0.07	0.72	CBX8	gi|4506613|ref|NP_000974.1|	RPL22	gi|4506613|ref|NP_000974.1|	114|44|72	230
CBX1	USP7	gi|150378533|ref|NP_003461.2|	gi|150378533|ref|NP_003461.2|	31|31|24	86	28.67	3	4|22|11|6|0|4|32|243|515|84|346|6|1|7|1|13|11|7|12|5|11|51|36|0|0|4|0|0|0|7|7|4|6|5|0|2|0|3|0|2|0|28|65|63|20|15|24	0	0.83	CBX3	gi|150378533|ref|NP_003461.2|	USP7	gi|150378533|ref|NP_003461.2|	4|22|11	37	12.33	3	31|31|24|6|0|4|32|243|515|84|346|6|1|7|1|13|11|7|12|5|11|51|36|0|0|4|0|0|0|7|7|4|6|5|0|2|0|3|0|2|0|28|65|63|20|15|24	0	0.83	CBX5	gi|150378533|ref|NP_003461.2|	USP7	gi|150378533|ref|NP_003461.2|	6|0	6	3	2	31|31|24|4|22|11|4|32|243|515|84|346|6|1|7|1|13|11|7|12|5|11|51|36|0|0|4|0|0|0|7|7|4|6|5|0|2|0|3|0|2|0|28|65|63|20|15|24	0	0.94	CBX7	gi|150378533|ref|NP_003461.2|	USP7	gi|150378533|ref|NP_003461.2|	4|32|243	279	93	3	31|31|24|4|22|11|6|0|515|84|346|6|1|7|1|13|11|7|12|5|11|51|36|0|0|4|0|0|0|7|7|4|6|5|0|2|0|3|0|2|0|28|65|63|20|15|24	0.32	0.62	CBX8	gi|150378533|ref|NP_003461.2|	USP7	gi|150378533|ref|NP_003461.2|	515|84|346	945
CBX1	CCDC47	gi|171906582|ref|NP_064583.2|	gi|171906582|ref|NP_064583.2|	13|16|17	46	15.33	3	0|13|4|4|0|0|2|32|10|6|7|6|3|0|2|10|7|6|6|1|11|15|23|0|0|0|6|0|2|1|4|12|5|2|1|9|1|3|0|0|0|6|17|20|18|21|17	0.01	0.68	CBX3	gi|171906582|ref|NP_064583.2|	CCDC47	gi|171906582|ref|NP_064583.2|	0|13|4	17	5.67	3	13|16|17|4|0|0|2|32|10|6|7|6|3|0|2|10|7|6|6|1|11|15|23|0|0|0|6|0|2|1|4|12|5|2|1|9|1|3|0|0|0|6|17|20|18|21|17	0	0.78	CBX5	gi|171906582|ref|NP_064583.2|	CCDC47	gi|171906582|ref|NP_064583.2|	4|0	4	2	2	13|16|17|0|13|4|0|2|32|10|6|7|6|3|0|2|10|7|6|6|1|11|15|23|0|0|0|6|0|2|1|4|12|5|2|1|9|1|3|0|0|0|6|17|20|18|21|17	0	0.94	CBX7	gi|171906582|ref|NP_064583.2|	CCDC47	gi|171906582|ref|NP_064583.2|	0|2|32	34	11.33	3	13|16|17|0|13|4|4|0|10|6|7|6|3|0|2|10|7|6|6|1|11|15|23|0|0|0|6|0|2|1|4|12|5|2|1|9|1|3|0|0|0|6|17|20|18|21|17	0.27	0.65	CBX8	gi|171906582|ref|NP_064583.2|	CCDC47	gi|171906582|ref|NP_064583.2|	10|6|7	23
CBX1	RPS6	gi|17158044|ref|NP_001001.2|	gi|17158044|ref|NP_001001.2|	12|60|17	89	29.67	3	25|65|23|54|2|0|3|20|4|0|1|3|0|2|1|1|6|2|8|2|210|4|0|0|0|1|0|0|0|7|2|3|1|2|0|2|0|4|0|0|0|3|10|9|48|24|19	0.29	0.28	CBX3	gi|17158044|ref|NP_001001.2|	RPS6	gi|17158044|ref|NP_001001.2|	25|65|23	113	37.67	3	12|60|17|54|2|0|3|20|4|0|1|3|0|2|1|1|6|2|8|2|210|4|0|0|0|1|0|0|0|7|2|3|1|2|0|2|0|4|0|0|0|3|10|9|48|24|19	0.29	0.32	CBX5	gi|17158044|ref|NP_001001.2|	RPS6	gi|17158044|ref|NP_001001.2|	54|2	56	28	2	12|60|17|25|65|23|0|3|20|4|0|1|3|0|2|1|1|6|2|8|2|210|4|0|0|0|1|0|0|0|7|2|3|1|2|0|2|0|4|0|0|0|3|10|9|48|24|19	0.18	0.66	CBX7	gi|17158044|ref|NP_001001.2|	RPS6	gi|17158044|ref|NP_001001.2|	0|3|20	23	7.67	3	12|60|17|25|65|23|54|2|4|0|1|3|0|2|1|1|6|2|8|2|210|4|0|0|0|1|0|0|0|7|2|3|1|2|0|2|0|4|0|0|0|3|10|9|48|24|19	0	0.86	CBX8	gi|17158044|ref|NP_001001.2|	RPS6	gi|17158044|ref|NP_001001.2|	4|0|1	5
CBX1	gi|313569776|ref|NP_001186273.1|	gi|313569776|ref|NP_001186273.1|	gi|313569776|ref|NP_001186273.1|	36|28|46	110	36.67	3	22|49|29|23|2|1|0|74|1|0|0|2|0|0|2|0|5|0|1|0|157|33|18|0|0|2|0|0|0|33|1|1|1|0|1|4|0|2|0|0|0|1|9|10|76|47|46	0.03	0.64	CBX3	gi|313569776|ref|NP_001186273.1|	gi|313569776|ref|NP_001186273.1|	gi|313569776|ref|NP_001186273.1|	22|49|29	100	33.33	3	36|28|46|23|2|1|0|74|1|0|0|2|0|0|2|0|5|0|1|0|157|33|18|0|0|2|0|0|0|33|1|1|1|0|1|4|0|2|0|0|0|1|9|10|76|47|46	0.04	0.57	CBX5	gi|313569776|ref|NP_001186273.1|	gi|313569776|ref|NP_001186273.1|	gi|313569776|ref|NP_001186273.1|	23|2	25	12.5	2	36|28|46|22|49|29|1|0|74|1|0|0|2|0|0|2|0|5|0|1|0|157|33|18|0|0|2|0|0|0|33|1|1|1|0|1|4|0|2|0|0|0|1|9|10|76|47|46	0	0.93	CBX7	gi|313569776|ref|NP_001186273.1|	gi|313569776|ref|NP_001186273.1|	gi|313569776|ref|NP_001186273.1|	1|0|74	75	25	3	36|28|46|22|49|29|23|2|1|0|0|2|0|0|2|0|5|0|1|0|157|33|18|0|0|2|0|0|0|33|1|1|1|0|1|4|0|2|0|0|0|1|9|10|76|47|46	0.27	0.64	CBX8	gi|313569776|ref|NP_001186273.1|	gi|313569776|ref|NP_001186273.1|	gi|313569776|ref|NP_001186273.1|	1|0|0	1
CBX1	DNAJB11	gi|7706495|ref|NP_057390.1|	gi|7706495|ref|NP_057390.1|	0|2|2	4	1.33	3	0|0|0|0|0|1|6|13|21|6|7|0|0|3|0|3|1|2|3|5|5|3|3|0|1|4|11|3|12|0|3|0|7|11|11|1|0|0|0|23|0|0|5|1|23|14|14	0	0.83	CBX3	gi|7706495|ref|NP_057390.1|	DNAJB11	gi|7706495|ref|NP_057390.1|	0|0|0	0	0	3	0|2|2|0|0|1|6|13|21|6|7|0|0|3|0|3|1|2|3|5|5|3|3|0|1|4|11|3|12|0|3|0|7|11|11|1|0|0|0|23|0|0|5|1|23|14|14	0	0.83	CBX5	gi|7706495|ref|NP_057390.1|	DNAJB11	gi|7706495|ref|NP_057390.1|	0|0	0	0	2	0|2|2|0|0|0|1|6|13|21|6|7|0|0|3|0|3|1|2|3|5|5|3|3|0|1|4|11|3|12|0|3|0|7|11|11|1|0|0|0|23|0|0|5|1|23|14|14	0	0.94	CBX7	gi|7706495|ref|NP_057390.1|	DNAJB11	gi|7706495|ref|NP_057390.1|	1|6|13	20	6.67	3	0|2|2|0|0|0|0|0|21|6|7|0|0|3|0|3|1|2|3|5|5|3|3|0|1|4|11|3|12|0|3|0|7|11|11|1|0|0|0|23|0|0|5|1|23|14|14	0.04	0.74	CBX8	gi|7706495|ref|NP_057390.1|	DNAJB11	gi|7706495|ref|NP_057390.1|	21|6|7	34
CBX1	GCN1L1	gi|54607053|ref|NP_006827.1|	gi|54607053|ref|NP_006827.1|	9|18|15	42	14	3	2|11|6|1|0|0|1|16|12|3|9|2|0|6|0|22|21|6|7|3|19|29|31|0|0|0|8|0|0|0|13|9|6|0|0|1|0|0|0|0|0|3|11|26|10|6|22	0.01	0.68	CBX3	gi|54607053|ref|NP_006827.1|	GCN1L1	gi|54607053|ref|NP_006827.1|	2|11|6	19	6.33	3	9|18|15|1|0|0|1|16|12|3|9|2|0|6|0|22|21|6|7|3|19|29|31|0|0|0|8|0|0|0|13|9|6|0|0|1|0|0|0|0|0|3|11|26|10|6|22	0	0.8	CBX5	gi|54607053|ref|NP_006827.1|	GCN1L1	gi|54607053|ref|NP_006827.1|	1|0	1	0.5	2	9|18|15|2|11|6|0|1|16|12|3|9|2|0|6|0|22|21|6|7|3|19|29|31|0|0|0|8|0|0|0|13|9|6|0|0|1|0|0|0|0|0|3|11|26|10|6|22	0	0.94	CBX7	gi|54607053|ref|NP_006827.1|	GCN1L1	gi|54607053|ref|NP_006827.1|	0|1|16	17	5.67	3	9|18|15|2|11|6|1|0|12|3|9|2|0|6|0|22|21|6|7|3|19|29|31|0|0|0|8|0|0|0|13|9|6|0|0|1|0|0|0|0|0|3|11|26|10|6|22	0	0.82	CBX8	gi|54607053|ref|NP_006827.1|	GCN1L1	gi|54607053|ref|NP_006827.1|	12|3|9	24
CBX1	RPA2	gi|4506585|ref|NP_002937.1|	gi|4506585|ref|NP_002937.1|	9|11|11	31	10.33	3	0|2|1|2|0|0|0|0|1|0|3|0|0|0|2|3|6|2|0|0|55|61|53|54|346|256|4313|1424|2259|1|1111|1131|13|9|7|75|22|71|0|4|0|0|3|0|4|0|0	0	0.83	CBX3	gi|4506585|ref|NP_002937.1|	RPA2	gi|4506585|ref|NP_002937.1|	0|2|1	3	1	3	9|11|11|2|0|0|0|0|1|0|3|0|0|0|2|3|6|2|0|0|55|61|53|54|346|256|4313|1424|2259|1|1111|1131|13|9|7|75|22|71|0|4|0|0|3|0|4|0|0	0	0.83	CBX5	gi|4506585|ref|NP_002937.1|	RPA2	gi|4506585|ref|NP_002937.1|	2|0	2	1	2	9|11|11|0|2|1|0|0|0|1|0|3|0|0|0|2|3|6|2|0|0|55|61|53|54|346|256|4313|1424|2259|1|1111|1131|13|9|7|75|22|71|0|4|0|0|3|0|4|0|0	0	0.94	CBX7	gi|4506585|ref|NP_002937.1|	RPA2	gi|4506585|ref|NP_002937.1|	0|0|0	0	0	3	9|11|11|0|2|1|2|0|1|0|3|0|0|0|2|3|6|2|0|0|55|61|53|54|346|256|4313|1424|2259|1|1111|1131|13|9|7|75|22|71|0|4|0|0|3|0|4|0|0	0	0.87	CBX8	gi|4506585|ref|NP_002937.1|	RPA2	gi|4506585|ref|NP_002937.1|	1|0|3	4
CBX1	MRPS22	gi|9910244|ref|NP_064576.1|	gi|9910244|ref|NP_064576.1|	17|15|11	43	14.33	3	19|25|25|8|2|0|2|72|35|2|32|0|0|0|0|0|2|1|0|0|4|6|11|0|0|0|0|0|0|14|0|1|0|1|0|7|0|2|0|0|0|3|13|14|37|27|41	0	0.78	CBX3	gi|9910244|ref|NP_064576.1|	MRPS22	gi|9910244|ref|NP_064576.1|	19|25|25	69	23	3	17|15|11|8|2|0|2|72|35|2|32|0|0|0|0|0|2|1|0|0|4|6|11|0|0|0|0|0|0|14|0|1|0|1|0|7|0|2|0|0|0|3|13|14|37|27|41	0.07	0.51	CBX5	gi|9910244|ref|NP_064576.1|	MRPS22	gi|9910244|ref|NP_064576.1|	8|2	10	5	2	17|15|11|19|25|25|0|2|72|35|2|32|0|0|0|0|0|2|1|0|0|4|6|11|0|0|0|0|0|0|14|0|1|0|1|0|7|0|2|0|0|0|3|13|14|37|27|41	0	0.94	CBX7	gi|9910244|ref|NP_064576.1|	MRPS22	gi|9910244|ref|NP_064576.1|	0|2|72	74	24.67	3	17|15|11|19|25|25|8|2|35|2|32|0|0|0|0|0|2|1|0|0|4|6|11|0|0|0|0|0|0|14|0|1|0|1|0|7|0|2|0|0|0|3|13|14|37|27|41	0.32	0.62	CBX8	gi|9910244|ref|NP_064576.1|	MRPS22	gi|9910244|ref|NP_064576.1|	35|2|32	69
CBX1	BOP1	gi|21327667|ref|NP_056016.1|	gi|21327667|ref|NP_056016.1|	23|18|8	49	16.33	3	23|17|12|17|1|1|2|14|31|11|58|0|0|0|0|1|2|0|0|0|11|11|7|0|0|0|0|0|0|4|1|0|0|0|0|0|0|0|0|0|0|1|0|4|66|53|28	0.02	0.66	CBX3	gi|21327667|ref|NP_056016.1|	BOP1	gi|21327667|ref|NP_056016.1|	23|17|12	52	17.33	3	23|18|8|17|1|1|2|14|31|11|58|0|0|0|0|1|2|0|0|0|11|11|7|0|0|0|0|0|0|4|1|0|0|0|0|0|0|0|0|0|0|1|0|4|66|53|28	0.02	0.62	CBX5	gi|21327667|ref|NP_056016.1|	BOP1	gi|21327667|ref|NP_056016.1|	17|1	18	9	2	23|18|8|23|17|12|1|2|14|31|11|58|0|0|0|0|1|2|0|0|0|11|11|7|0|0|0|0|0|0|4|1|0|0|0|0|0|0|0|0|0|0|1|0|4|66|53|28	0	0.91	CBX7	gi|21327667|ref|NP_056016.1|	BOP1	gi|21327667|ref|NP_056016.1|	1|2|14	17	5.67	3	23|18|8|23|17|12|17|1|31|11|58|0|0|0|0|1|2|0|0|0|11|11|7|0|0|0|0|0|0|4|1|0|0|0|0|0|0|0|0|0|0|1|0|4|66|53|28	0	0.85	CBX8	gi|21327667|ref|NP_056016.1|	BOP1	gi|21327667|ref|NP_056016.1|	31|11|58	100
CBX1	LAS1L	gi|13654270|ref|NP_112483.1|	gi|13654270|ref|NP_112483.1|	27|18|19	64	21.33	3	19|34|21|14|0|0|4|32|14|0|6|0|0|0|0|3|3|0|0|0|6|4|0|0|0|0|0|0|0|12|0|2|0|0|0|0|0|2|0|0|0|8|13|11|60|42|42	0.14	0.46	CBX3	gi|13654270|ref|NP_112483.1|	LAS1L	gi|13654270|ref|NP_112483.1|	19|34|21	74	24.67	3	27|18|19|14|0|0|4|32|14|0|6|0|0|0|0|3|3|0|0|0|6|4|0|0|0|0|0|0|0|12|0|2|0|0|0|0|0|2|0|0|0|8|13|11|60|42|42	0.28	0.33	CBX5	gi|13654270|ref|NP_112483.1|	LAS1L	gi|13654270|ref|NP_112483.1|	14|0	14	7	2	27|18|19|19|34|21|0|4|32|14|0|6|0|0|0|0|3|3|0|0|0|6|4|0|0|0|0|0|0|0|12|0|2|0|0|0|0|0|2|0|0|0|8|13|11|60|42|42	0	0.92	CBX7	gi|13654270|ref|NP_112483.1|	LAS1L	gi|13654270|ref|NP_112483.1|	0|4|32	36	12	3	27|18|19|19|34|21|14|0|14|0|6|0|0|0|0|3|3|0|0|0|6|4|0|0|0|0|0|0|0|12|0|2|0|0|0|0|0|2|0|0|0|8|13|11|60|42|42	0.16	0.69	CBX8	gi|13654270|ref|NP_112483.1|	LAS1L	gi|13654270|ref|NP_112483.1|	14|0|6	20
CBX1	gi|310923196|ref|NP_001185619.1|	gi|310923196|ref|NP_001185619.1|	gi|310923196|ref|NP_001185619.1|	9|14|11	34	11.33	3	13|14|17|18|0|0|1|16|72|10|44|0|0|0|0|0|0|0|0|0|22|4|8|0|0|0|0|0|0|11|0|0|0|0|0|0|0|0|0|0|0|0|2|2|40|33|19	0	0.77	CBX3	gi|310923196|ref|NP_001185619.1|	gi|310923196|ref|NP_001185619.1|	gi|310923196|ref|NP_001185619.1|	13|14|17	44	14.67	3	9|14|11|18|0|0|1|16|72|10|44|0|0|0|0|0|0|0|0|0|22|4|8|0|0|0|0|0|0|11|0|0|0|0|0|0|0|0|0|0|0|0|2|2|40|33|19	0	0.72	CBX5	gi|310923196|ref|NP_001185619.1|	gi|310923196|ref|NP_001185619.1|	gi|310923196|ref|NP_001185619.1|	18|0	18	9	2	9|14|11|13|14|17|0|1|16|72|10|44|0|0|0|0|0|0|0|0|0|22|4|8|0|0|0|0|0|0|11|0|0|0|0|0|0|0|0|0|0|0|0|2|2|40|33|19	0	0.89	CBX7	gi|310923196|ref|NP_001185619.1|	gi|310923196|ref|NP_001185619.1|	gi|310923196|ref|NP_001185619.1|	0|1|16	17	5.67	3	9|14|11|13|14|17|18|0|72|10|44|0|0|0|0|0|0|0|0|0|22|4|8|0|0|0|0|0|0|11|0|0|0|0|0|0|0|0|0|0|0|0|2|2|40|33|19	0	0.82	CBX8	gi|310923196|ref|NP_001185619.1|	gi|310923196|ref|NP_001185619.1|	gi|310923196|ref|NP_001185619.1|	72|10|44	126
CBX1	HSPA8	gi|5729877|ref|NP_006588.1|	gi|5729877|ref|NP_006588.1|	371|326|212	909	303	3	331|439|333|373|31|11|85|532|2036|458|1803|167|114|246|493|360|300|725|571|448|106|359|253|87|847|928|662|195|720|419|477|513|1040|515|2048|537|362|488|32|2652|472|85|246|336|844|434|402	0	0.83	CBX3	gi|5729877|ref|NP_006588.1|	HSPA8	gi|5729877|ref|NP_006588.1|	331|439|333	1103	367.67	3	371|326|212|373|31|11|85|532|2036|458|1803|167|114|246|493|360|300|725|571|448|106|359|253|87|847|928|662|195|720|419|477|513|1040|515|2048|537|362|488|32|2652|472|85|246|336|844|434|402	0	0.83	CBX5	gi|5729877|ref|NP_006588.1|	HSPA8	gi|5729877|ref|NP_006588.1|	373|31	404	202	2	371|326|212|331|439|333|11|85|532|2036|458|1803|167|114|246|493|360|300|725|571|448|106|359|253|87|847|928|662|195|720|419|477|513|1040|515|2048|537|362|488|32|2652|472|85|246|336|844|434|402	0	0.94	CBX7	gi|5729877|ref|NP_006588.1|	HSPA8	gi|5729877|ref|NP_006588.1|	11|85|532	628	209.33	3	371|326|212|331|439|333|373|31|2036|458|1803|167|114|246|493|360|300|725|571|448|106|359|253|87|847|928|662|195|720|419|477|513|1040|515|2048|537|362|488|32|2652|472|85|246|336|844|434|402	0	0.87	CBX8	gi|5729877|ref|NP_006588.1|	HSPA8	gi|5729877|ref|NP_006588.1|	2036|458|1803	4297
CBX1	HSPA4	gi|38327039|ref|NP_002145.3|	gi|38327039|ref|NP_002145.3|	56|59|35	150	50	3	59|72|46|51|11|2|13|56|672|102|404|28|59|51|63|73|61|183|101|102|38|79|63|3|184|189|136|38|149|23|107|120|182|172|511|176|49|84|2|1060|49|30|56|52|100|73|72	0	0.83	CBX3	gi|38327039|ref|NP_002145.3|	HSPA4	gi|38327039|ref|NP_002145.3|	59|72|46	177	59	3	56|59|35|51|11|2|13|56|672|102|404|28|59|51|63|73|61|183|101|102|38|79|63|3|184|189|136|38|149|23|107|120|182|172|511|176|49|84|2|1060|49|30|56|52|100|73|72	0	0.83	CBX5	gi|38327039|ref|NP_002145.3|	HSPA4	gi|38327039|ref|NP_002145.3|	51|11	62	31	2	56|59|35|59|72|46|2|13|56|672|102|404|28|59|51|63|73|61|183|101|102|38|79|63|3|184|189|136|38|149|23|107|120|182|172|511|176|49|84|2|1060|49|30|56|52|100|73|72	0	0.94	CBX7	gi|38327039|ref|NP_002145.3|	HSPA4	gi|38327039|ref|NP_002145.3|	2|13|56	71	23.67	3	56|59|35|59|72|46|51|11|672|102|404|28|59|51|63|73|61|183|101|102|38|79|63|3|184|189|136|38|149|23|107|120|182|172|511|176|49|84|2|1060|49|30|56|52|100|73|72	0	0.87	CBX8	gi|38327039|ref|NP_002145.3|	HSPA4	gi|38327039|ref|NP_002145.3|	672|102|404	1178
CBX1	PHGDH	gi|23308577|ref|NP_006614.2|	gi|23308577|ref|NP_006614.2|	19|12|8	39	13	3	9|12|16|8|2|0|4|15|23|4|16|15|5|14|13|17|20|22|13|12|6|63|61|3|2|11|57|9|46|1|8|8|16|25|14|8|2|9|0|38|5|11|17|25|14|13|12	0	0.82	CBX3	gi|23308577|ref|NP_006614.2|	PHGDH	gi|23308577|ref|NP_006614.2|	9|12|16	37	12.33	3	19|12|8|8|2|0|4|15|23|4|16|15|5|14|13|17|20|22|13|12|6|63|61|3|2|11|57|9|46|1|8|8|16|25|14|8|2|9|0|38|5|11|17|25|14|13|12	0	0.82	CBX5	gi|23308577|ref|NP_006614.2|	PHGDH	gi|23308577|ref|NP_006614.2|	8|2	10	5	2	19|12|8|9|12|16|0|4|15|23|4|16|15|5|14|13|17|20|22|13|12|6|63|61|3|2|11|57|9|46|1|8|8|16|25|14|8|2|9|0|38|5|11|17|25|14|13|12	0	0.94	CBX7	gi|23308577|ref|NP_006614.2|	PHGDH	gi|23308577|ref|NP_006614.2|	0|4|15	19	6.33	3	19|12|8|9|12|16|8|2|23|4|16|15|5|14|13|17|20|22|13|12|6|63|61|3|2|11|57|9|46|1|8|8|16|25|14|8|2|9|0|38|5|11|17|25|14|13|12	0	0.87	CBX8	gi|23308577|ref|NP_006614.2|	PHGDH	gi|23308577|ref|NP_006614.2|	23|4|16	43
CBX1	RUVBL1	gi|4506753|ref|NP_003698.1|	gi|4506753|ref|NP_003698.1|	12|19|4	35	11.67	3	7|11|12|11|2|0|3|15|33|7|35|12|2|15|14|16|23|29|20|21|12|35|25|1|8|18|16|0|20|6|16|31|53|45|15|14|19|16|0|3|1|9|25|29|24|18|19	0	0.82	CBX3	gi|4506753|ref|NP_003698.1|	RUVBL1	gi|4506753|ref|NP_003698.1|	7|11|12	30	10	3	12|19|4|11|2|0|3|15|33|7|35|12|2|15|14|16|23|29|20|21|12|35|25|1|8|18|16|0|20|6|16|31|53|45|15|14|19|16|0|3|1|9|25|29|24|18|19	0	0.83	CBX5	gi|4506753|ref|NP_003698.1|	RUVBL1	gi|4506753|ref|NP_003698.1|	11|2	13	6.5	2	12|19|4|7|11|12|0|3|15|33|7|35|12|2|15|14|16|23|29|20|21|12|35|25|1|8|18|16|0|20|6|16|31|53|45|15|14|19|16|0|3|1|9|25|29|24|18|19	0	0.94	CBX7	gi|4506753|ref|NP_003698.1|	RUVBL1	gi|4506753|ref|NP_003698.1|	0|3|15	18	6	3	12|19|4|7|11|12|11|2|33|7|35|12|2|15|14|16|23|29|20|21|12|35|25|1|8|18|16|0|20|6|16|31|53|45|15|14|19|16|0|3|1|9|25|29|24|18|19	0	0.87	CBX8	gi|4506753|ref|NP_003698.1|	RUVBL1	gi|4506753|ref|NP_003698.1|	33|7|35	75
CBX1	gi|378548190|ref|NP_001243731.1|	gi|378548190|ref|NP_001243731.1|	gi|378548190|ref|NP_001243731.1|	24|17|15	56	18.67	3	13|17|19|24|0|0|2|29|2|2|6|12|2|17|11|19|16|22|18|16|9|18|10|0|1|5|5|1|4|22|21|17|11|1|1|4|7|9|0|3|0|11|32|33|28|15|20	0	0.79	CBX3	gi|378548190|ref|NP_001243731.1|	gi|378548190|ref|NP_001243731.1|	gi|378548190|ref|NP_001243731.1|	13|17|19	49	16.33	3	24|17|15|24|0|0|2|29|2|2|6|12|2|17|11|19|16|22|18|16|9|18|10|0|1|5|5|1|4|22|21|17|11|1|1|4|7|9|0|3|0|11|32|33|28|15|20	0	0.81	CBX5	gi|378548190|ref|NP_001243731.1|	gi|378548190|ref|NP_001243731.1|	gi|378548190|ref|NP_001243731.1|	24|0	24	12	2	24|17|15|13|17|19|0|2|29|2|2|6|12|2|17|11|19|16|22|18|16|9|18|10|0|1|5|5|1|4|22|21|17|11|1|1|4|7|9|0|3|0|11|32|33|28|15|20	0	0.92	CBX7	gi|378548190|ref|NP_001243731.1|	gi|378548190|ref|NP_001243731.1|	gi|378548190|ref|NP_001243731.1|	0|2|29	31	10.33	3	24|17|15|13|17|19|24|0|2|2|6|12|2|17|11|19|16|22|18|16|9|18|10|0|1|5|5|1|4|22|21|17|11|1|1|4|7|9|0|3|0|11|32|33|28|15|20	0	0.83	CBX8	gi|378548190|ref|NP_001243731.1|	gi|378548190|ref|NP_001243731.1|	gi|378548190|ref|NP_001243731.1|	2|2|6	10
CBX1	HIST2H4B	gi|77539758|ref|NP_001029249.1|	gi|77539758|ref|NP_001029249.1|	53|71|73	197	65.67	3	14|22|22|37|22|2|1|9|20|3|13|1|1|1|4|0|1|2|2|0|23|20|22|1|15|8|2|1|4|40|9|6|8|7|2|51|23|18|0|2|0|15|17|14|14|22|12	0.94	0.02	CBX3	gi|77539758|ref|NP_001029249.1|	HIST2H4B	gi|77539758|ref|NP_001029249.1|	14|22|22	58	19.33	3	53|71|73|37|22|2|1|9|20|3|13|1|1|1|4|0|1|2|2|0|23|20|22|1|15|8|2|1|4|40|9|6|8|7|2|51|23|18|0|2|0|15|17|14|14|22|12	0	0.81	CBX5	gi|77539758|ref|NP_001029249.1|	HIST2H4B	gi|77539758|ref|NP_001029249.1|	37|22	59	29.5	2	53|71|73|14|22|22|2|1|9|20|3|13|1|1|1|4|0|1|2|2|0|23|20|22|1|15|8|2|1|4|40|9|6|8|7|2|51|23|18|0|2|0|15|17|14|14|22|12	0	0.91	CBX7	gi|77539758|ref|NP_001029249.1|	HIST2H4B	gi|77539758|ref|NP_001029249.1|	2|1|9	12	4	3	53|71|73|14|22|22|37|22|20|3|13|1|1|1|4|0|1|2|2|0|23|20|22|1|15|8|2|1|4|40|9|6|8|7|2|51|23|18|0|2|0|15|17|14|14|22|12	0	0.87	CBX8	gi|77539758|ref|NP_001029249.1|	HIST2H4B	gi|77539758|ref|NP_001029249.1|	20|3|13	36
CBX1	TROVE2	gi|291084629|ref|NP_001166995.1|	gi|291084629|ref|NP_001166995.1|	4|1|3	8	2.67	3	1|7|6|4|0|0|2|14|28|1|25|12|18|19|12|22|13|38|28|31|2|11|11|0|1|2|6|0|2|5|13|15|9|13|2|3|6|10|0|54|1|6|19|13|13|7|12	0	0.83	CBX3	gi|291084629|ref|NP_001166995.1|	TROVE2	gi|291084629|ref|NP_001166995.1|	1|7|6	14	4.67	3	4|1|3|4|0|0|2|14|28|1|25|12|18|19|12|22|13|38|28|31|2|11|11|0|1|2|6|0|2|5|13|15|9|13|2|3|6|10|0|54|1|6|19|13|13|7|12	0	0.83	CBX5	gi|291084629|ref|NP_001166995.1|	TROVE2	gi|291084629|ref|NP_001166995.1|	4|0	4	2	2	4|1|3|1|7|6|0|2|14|28|1|25|12|18|19|12|22|13|38|28|31|2|11|11|0|1|2|6|0|2|5|13|15|9|13|2|3|6|10|0|54|1|6|19|13|13|7|12	0	0.94	CBX7	gi|291084629|ref|NP_001166995.1|	TROVE2	gi|291084629|ref|NP_001166995.1|	0|2|14	16	5.33	3	4|1|3|1|7|6|4|0|28|1|25|12|18|19|12|22|13|38|28|31|2|11|11|0|1|2|6|0|2|5|13|15|9|13|2|3|6|10|0|54|1|6|19|13|13|7|12	0	0.86	CBX8	gi|291084629|ref|NP_001166995.1|	TROVE2	gi|291084629|ref|NP_001166995.1|	28|1|25	54
CBX1	IMPDH2	gi|66933016|ref|NP_000875.2|	gi|66933016|ref|NP_000875.2|	4|9|3	16	5.33	3	0|9|10|4|0|0|0|12|6|4|11|6|2|2|6|16|17|11|9|8|21|35|18|2|4|2|1|0|2|3|17|16|10|3|2|12|0|2|1|7|0|7|13|29|18|13|3	0	0.8	CBX3	gi|66933016|ref|NP_000875.2|	IMPDH2	gi|66933016|ref|NP_000875.2|	0|9|10	19	6.33	3	4|9|3|4|0|0|0|12|6|4|11|6|2|2|6|16|17|11|9|8|21|35|18|2|4|2|1|0|2|3|17|16|10|3|2|12|0|2|1|7|0|7|13|29|18|13|3	0	0.8	CBX5	gi|66933016|ref|NP_000875.2|	IMPDH2	gi|66933016|ref|NP_000875.2|	4|0	4	2	2	4|9|3|0|9|10|0|0|12|6|4|11|6|2|2|6|16|17|11|9|8|21|35|18|2|4|2|1|0|2|3|17|16|10|3|2|12|0|2|1|7|0|7|13|29|18|13|3	0	0.94	CBX7	gi|66933016|ref|NP_000875.2|	IMPDH2	gi|66933016|ref|NP_000875.2|	0|0|12	12	4	3	4|9|3|0|9|10|4|0|6|4|11|6|2|2|6|16|17|11|9|8|21|35|18|2|4|2|1|0|2|3|17|16|10|3|2|12|0|2|1|7|0|7|13|29|18|13|3	0	0.85	CBX8	gi|66933016|ref|NP_000875.2|	IMPDH2	gi|66933016|ref|NP_000875.2|	6|4|11	21
CBX1	RPS5	gi|13904870|ref|NP_001000.2|	gi|13904870|ref|NP_001000.2|	19|17|18	54	18	3	9|18|10|13|1|0|4|27|1|0|4|2|5|6|2|7|9|5|8|3|14|10|17|0|0|0|1|0|2|14|12|10|6|2|1|8|1|10|0|0|0|9|34|26|17|10|14	0.01	0.7	CBX3	gi|13904870|ref|NP_001000.2|	RPS5	gi|13904870|ref|NP_001000.2|	9|18|10	37	12.33	3	19|17|18|13|1|0|4|27|1|0|4|2|5|6|2|7|9|5|8|3|14|10|17|0|0|0|1|0|2|14|12|10|6|2|1|8|1|10|0|0|0|9|34|26|17|10|14	0	0.75	CBX5	gi|13904870|ref|NP_001000.2|	RPS5	gi|13904870|ref|NP_001000.2|	13|1	14	7	2	19|17|18|9|18|10|0|4|27|1|0|4|2|5|6|2|7|9|5|8|3|14|10|17|0|0|0|1|0|2|14|12|10|6|2|1|8|1|10|0|0|0|9|34|26|17|10|14	0	0.92	CBX7	gi|13904870|ref|NP_001000.2|	RPS5	gi|13904870|ref|NP_001000.2|	0|4|27	31	10.33	3	19|17|18|9|18|10|13|1|1|0|4|2|5|6|2|7|9|5|8|3|14|10|17|0|0|0|1|0|2|14|12|10|6|2|1|8|1|10|0|0|0|9|34|26|17|10|14	0.07	0.72	CBX8	gi|13904870|ref|NP_001000.2|	RPS5	gi|13904870|ref|NP_001000.2|	1|0|4	5
CBX1	SLC3A2	gi|61744477|ref|NP_001012680.1|	gi|61744477|ref|NP_001012680.1|	4|12|11	27	9	3	3|6|10|6|1|0|0|11|7|5|12|7|1|10|4|14|12|10|10|6|4|14|11|0|2|0|15|0|13|0|10|17|10|14|2|2|2|4|1|10|0|7|14|6|7|3|5	0	0.78	CBX3	gi|61744477|ref|NP_001012680.1|	SLC3A2	gi|61744477|ref|NP_001012680.1|	3|6|10	19	6.33	3	4|12|11|6|1|0|0|11|7|5|12|7|1|10|4|14|12|10|10|6|4|14|11|0|2|0|15|0|13|0|10|17|10|14|2|2|2|4|1|10|0|7|14|6|7|3|5	0	0.79	CBX5	gi|61744477|ref|NP_001012680.1|	SLC3A2	gi|61744477|ref|NP_001012680.1|	6|1	7	3.5	2	4|12|11|3|6|10|0|0|11|7|5|12|7|1|10|4|14|12|10|10|6|4|14|11|0|2|0|15|0|13|0|10|17|10|14|2|2|2|4|1|10|0|7|14|6|7|3|5	0	0.94	CBX7	gi|61744477|ref|NP_001012680.1|	SLC3A2	gi|61744477|ref|NP_001012680.1|	0|0|11	11	3.67	3	4|12|11|3|6|10|6|1|7|5|12|7|1|10|4|14|12|10|10|6|4|14|11|0|2|0|15|0|13|0|10|17|10|14|2|2|2|4|1|10|0|7|14|6|7|3|5	0	0.84	CBX8	gi|61744477|ref|NP_001012680.1|	SLC3A2	gi|61744477|ref|NP_001012680.1|	7|5|12	24
CBX1	gi|312284072|ref|NP_001185986.1|	gi|312284072|ref|NP_001185986.1|	gi|312284072|ref|NP_001185986.1|	7|15|4	26	8.67	3	6|11|11|8|0|0|5|27|6|0|4|0|3|2|0|23|20|17|12|13|11|8|13|1|1|5|4|1|2|8|6|7|6|6|1|8|5|6|0|0|0|11|19|24|19|12|13	0	0.78	CBX3	gi|312284072|ref|NP_001185986.1|	gi|312284072|ref|NP_001185986.1|	gi|312284072|ref|NP_001185986.1|	6|11|11	28	9.33	3	7|15|4|8|0|0|5|27|6|0|4|0|3|2|0|23|20|17|12|13|11|8|13|1|1|5|4|1|2|8|6|7|6|6|1|8|5|6|0|0|0|11|19|24|19|12|13	0	0.8	CBX5	gi|312284072|ref|NP_001185986.1|	gi|312284072|ref|NP_001185986.1|	gi|312284072|ref|NP_001185986.1|	8|0	8	4	2	7|15|4|6|11|11|0|5|27|6|0|4|0|3|2|0|23|20|17|12|13|11|8|13|1|1|5|4|1|2|8|6|7|6|6|1|8|5|6|0|0|0|11|19|24|19|12|13	0	0.93	CBX7	gi|312284072|ref|NP_001185986.1|	gi|312284072|ref|NP_001185986.1|	gi|312284072|ref|NP_001185986.1|	0|5|27	32	10.67	3	7|15|4|6|11|11|8|0|6|0|4|0|3|2|0|23|20|17|12|13|11|8|13|1|1|5|4|1|2|8|6|7|6|6|1|8|5|6|0|0|0|11|19|24|19|12|13	0.11	0.71	CBX8	gi|312284072|ref|NP_001185986.1|	gi|312284072|ref|NP_001185986.1|	gi|312284072|ref|NP_001185986.1|	6|0|4	10
CBX1	MRPS27	gi|186928850|ref|NP_055899.2|	gi|186928850|ref|NP_055899.2|	23|19|16	58	19.33	3	16|24|20|7|3|5|4|137|29|7|31|0|1|2|0|1|3|1|3|2|2|4|5|0|0|0|0|1|0|13|2|4|2|3|0|1|1|1|0|0|0|1|13|16|31|19|34	0	0.75	CBX3	gi|186928850|ref|NP_055899.2|	MRPS27	gi|186928850|ref|NP_055899.2|	16|24|20	60	20	3	23|19|16|7|3|5|4|137|29|7|31|0|1|2|0|1|3|1|3|2|2|4|5|0|0|0|0|1|0|13|2|4|2|3|0|1|1|1|0|0|0|1|13|16|31|19|34	0	0.73	CBX5	gi|186928850|ref|NP_055899.2|	MRPS27	gi|186928850|ref|NP_055899.2|	7|3	10	5	2	23|19|16|16|24|20|5|4|137|29|7|31|0|1|2|0|1|3|1|3|2|2|4|5|0|0|0|0|1|0|13|2|4|2|3|0|1|1|1|0|0|0|1|13|16|31|19|34	0	0.94	CBX7	gi|186928850|ref|NP_055899.2|	MRPS27	gi|186928850|ref|NP_055899.2|	5|4|137	146	48.67	3	23|19|16|16|24|20|7|3|29|7|31|0|1|2|0|1|3|1|3|2|2|4|5|0|0|0|0|1|0|13|2|4|2|3|0|1|1|1|0|0|0|1|13|16|31|19|34	0.33	0.56	CBX8	gi|186928850|ref|NP_055899.2|	MRPS27	gi|186928850|ref|NP_055899.2|	29|7|31	67
CBX1	DDB1	gi|148529014|ref|NP_001914.3|	gi|148529014|ref|NP_001914.3|	16|30|20	66	22	3	7|15|7|6|0|0|0|21|9|3|17|3|2|0|3|13|18|7|9|5|13|44|31|0|1|3|4|2|4|3|9|10|5|20|0|3|0|3|0|2|0|5|21|18|25|17|35	0.06	0.55	CBX3	gi|148529014|ref|NP_001914.3|	DDB1	gi|148529014|ref|NP_001914.3|	7|15|7	29	9.67	3	16|30|20|6|0|0|0|21|9|3|17|3|2|0|3|13|18|7|9|5|13|44|31|0|1|3|4|2|4|3|9|10|5|20|0|3|0|3|0|2|0|5|21|18|25|17|35	0	0.8	CBX5	gi|148529014|ref|NP_001914.3|	DDB1	gi|148529014|ref|NP_001914.3|	6|0	6	3	2	16|30|20|7|15|7|0|0|21|9|3|17|3|2|0|3|13|18|7|9|5|13|44|31|0|1|3|4|2|4|3|9|10|5|20|0|3|0|3|0|2|0|5|21|18|25|17|35	0	0.94	CBX7	gi|148529014|ref|NP_001914.3|	DDB1	gi|148529014|ref|NP_001914.3|	0|0|21	21	7	3	16|30|20|7|15|7|6|0|9|3|17|3|2|0|3|13|18|7|9|5|13|44|31|0|1|3|4|2|4|3|9|10|5|20|0|3|0|3|0|2|0|5|21|18|25|17|35	0	0.84	CBX8	gi|148529014|ref|NP_001914.3|	DDB1	gi|148529014|ref|NP_001914.3|	9|3|17	29
CBX1	MYO1C	gi|124494238|ref|NP_001074248.1|	gi|124494238|ref|NP_001074248.1|	3|3|10	16	5.33	3	6|14|11|6|1|4|32|72|11|0|3|1|2|5|7|12|8|14|5|12|17|4|12|0|0|15|2|8|9|6|8|3|10|10|0|5|2|4|0|0|0|0|0|1|40|48|70	0	0.83	CBX3	gi|124494238|ref|NP_001074248.1|	MYO1C	gi|124494238|ref|NP_001074248.1|	6|14|11	31	10.33	3	3|3|10|6|1|4|32|72|11|0|3|1|2|5|7|12|8|14|5|12|17|4|12|0|0|15|2|8|9|6|8|3|10|10|0|5|2|4|0|0|0|0|0|1|40|48|70	0	0.81	CBX5	gi|124494238|ref|NP_001074248.1|	MYO1C	gi|124494238|ref|NP_001074248.1|	6|1	7	3.5	2	3|3|10|6|14|11|4|32|72|11|0|3|1|2|5|7|12|8|14|5|12|17|4|12|0|0|15|2|8|9|6|8|3|10|10|0|5|2|4|0|0|0|0|0|1|40|48|70	0	0.94	CBX7	gi|124494238|ref|NP_001074248.1|	MYO1C	gi|124494238|ref|NP_001074248.1|	4|32|72	108	36	3	3|3|10|6|14|11|6|1|11|0|3|1|2|5|7|12|8|14|5|12|17|4|12|0|0|15|2|8|9|6|8|3|10|10|0|5|2|4|0|0|0|0|0|1|40|48|70	0.42	0.43	CBX8	gi|124494238|ref|NP_001074248.1|	MYO1C	gi|124494238|ref|NP_001074248.1|	11|0|3	14
CBX1	MCM5	gi|23510448|ref|NP_006730.2|	gi|23510448|ref|NP_006730.2|	5|10|7	22	7.33	3	0|5|1|4|1|0|0|23|16|0|14|3|1|2|2|14|12|7|9|5|13|7|10|0|0|1|0|0|2|2|7|7|3|12|0|3|2|2|0|13|1|1|9|10|9|7|7	0	0.76	CBX3	gi|23510448|ref|NP_006730.2|	MCM5	gi|23510448|ref|NP_006730.2|	0|5|1	6	2	3	5|10|7|4|1|0|0|23|16|0|14|3|1|2|2|14|12|7|9|5|13|7|10|0|0|1|0|0|2|2|7|7|3|12|0|3|2|2|0|13|1|1|9|10|9|7|7	0	0.83	CBX5	gi|23510448|ref|NP_006730.2|	MCM5	gi|23510448|ref|NP_006730.2|	4|1	5	2.5	2	5|10|7|0|5|1|0|0|23|16|0|14|3|1|2|2|14|12|7|9|5|13|7|10|0|0|1|0|0|2|2|7|7|3|12|0|3|2|2|0|13|1|1|9|10|9|7|7	0	0.94	CBX7	gi|23510448|ref|NP_006730.2|	MCM5	gi|23510448|ref|NP_006730.2|	0|0|23	23	7.67	3	5|10|7|0|5|1|4|1|16|0|14|3|1|2|2|14|12|7|9|5|13|7|10|0|0|1|0|0|2|2|7|7|3|12|0|3|2|2|0|13|1|1|9|10|9|7|7	0.26	0.65	CBX8	gi|23510448|ref|NP_006730.2|	MCM5	gi|23510448|ref|NP_006730.2|	16|0|14	30
[truncated: 692 more rows]
[truncated: 137 more columns]

## Sheet: CompPASS_results
Supplemental Data 8C. Alternative Pipeline Analyses of the Human DNA repair Dataset: ComPASS results
Bait	Prey	AvePSM	Z	WD	Entropy	Bait	Prey	AvePSM	Z	WD	Entropy	Bait	Prey	AvePSM	Z	WD	Entropy	Bait	Prey	AvePSM	Z	WD	Entropy	Bait	Prey	AvePSM	Z	WD	Entropy	Bait	Prey	AvePSM	Z	WD	Entropy	Bait	Prey	AvePSM	Z	WD	Entropy	Bait	Prey	AvePSM	Z	WD	Entropy	Bait	Prey
[truncated: 795 more rows]
[truncated: 52 more columns]

## Sheet: intersection_TopS_CompPASS
Supplemental Data 8D. Alternative Pipeline Analyses of the Human DNA repair Dataset: Interserction between ComPASS and TopS
[truncated: 788 more rows]
