# Supplementary material for: Topological scoring of protein interaction networks
Source: Nat Commun. 2019 Mar 8;10:1118. doi: 10.1038/s41467-019-09123-y (PMC6408525; doi:10.1038/s41467-019-09123-y)
Supplement: Supplementary file 12 — Supplementary Data 9 [file 41467_2019_9123_MOESM12_ESM.xlsx]

## Sheet: QSPEC_results
Supplemental Data 9A. Alternative Pipeline Analyses of the Yeast INO80 Dataset: QSPEC results
Protein	Locus	IES1_TopS	IES1_LogFoldChange	IES1_Zstatistic	IES1_fdr	IES1_FDRup	IES3_TopS	IES3_LogFoldChange	IES3_Zstatistic	IES3_fdr	IES3_FDRup	IES5_TopS	IES5_LogFoldChange	IES5_Zstatistic	IES5_fdr	IES5_FDRup	NHP10_TopS	NHP10_LogFoldChange	NHP10_Zstatistic	NHP10_fdr	NHP10_FDRup	IES4_TopS	IES4_LogFoldChange	IES4_Zstatistic	IES4_fdr	IES4_FDRup	ARP4_TopS	ARP4_LogFoldChange	ARP4_Zstatistic	ARP4_fdr	ARP4_FDRup	ARP8_TopS	ARP8_LogFoldChange	ARP8_Zstatistic	ARP8_fdr	ARP8_FDRup	IES2_TopS	IES2_LogFoldChange	IES2_Zstatistic	IES2_fdr	IES2_FDRup	ARP5_TopS	ARP5_LogFoldChange	ARP5_Zstatistic	ARP5_fdr	ARP5_FDRup	IES6_TopS	IES6_LogFoldChange	IES6_Zstatistic
ACC1	gi|6324343|ref|NP_014413.1|	-0.515127	-1.868	-1.1141	nan	nan	-2.11695	-1.241	-3.1506	0.549357	0.050958	0	-2.536	-1.5062	0.897544	0.341641	0	-1.688	-1.9557	0.971301	0.248187	0	-2.358	-1.4085	0.507554	0.434381	0	-2.096	-2.375	0.986439	0.296753	-1.16503	-1.624	-3.0229	0.814993	0.684721	-0.669565	-1.468	-1.7185	0.909239	0.638173	-0.616019	-0.668	-1.5111	nan	nan	-0.589582	-1.043	-1.6235
ACT1	gi|14318479|ref|NP_116614.1|	-133.821	-0.484	-9.9927	0	0	501.418	0.119	7.6235	0	0	8.27251	-0.144	-4.6767	0.02375	0.633899	71.2996	0.133	5.8495	0	0	418.109	0.356	13.3656	0	0	786.21	0.592	33.8259	0	0	296.315	0.334	21.2081	0	0	196.538	0.237	9.4884	0	0	-269.671	-0.994	-27.7452	0	0	-187.444	-1.685	-28.391
ADE5,7	gi|6321203|ref|NP_011280.1|	-1.44098	-1.425	-1.8155	0	0	-0.663252	-0.456	-2.3934	0.154871	0.009277	-2.09324	-3.015	-2.6537	1	0.63175	-1.25612	-2.318	-2.9332	0.966807	0.421725	0	-2.794	-2.4662	0.363257	0	17.0197	0.756	4.7934	0	0	-3.251	-1.584	-4.001	0.958823	0.761767	0	-2.105	-2.6832	1	0.772431	4.94118	0.309	1.5327	0	0	0	-1.712	-2.703
ADH1	gi|6324486|ref|NP_014555.1|	20.1974	0.488	2.3907	0.009432	0.000309	-14.3431	-1.876	-7.9222	0.000117	0.258507	-3.89613	-0.626	-2.3632	0.99454	0.587101	7.24599	0.192	1.2383	0.000105	2e-06	-7.74504	-1.322	-3.2955	0.432155	0	-8.44542	-1.685	-5.4032	0.007113	0.459372	-8.58742	-1.317	-6.1693	0.247939	0.75151	-2.46735	-2.437	-4.029	0.213967	0.727966	104.216	1.618	18.7717	0	0	7.64903	0.563	3.76
ALA1	gi|6324911|ref|NP_014980.1|	0.0124405	-1.214	-1.0017	0.429151	0.360219	-1.04056	-2.422	-3.1618	0.554624	0.051951	0	-1.886	-1.5605	0.90406	0.362239	0	-1.157	-1.5022	0.728889	0.138227	0	-1.732	-1.4335	0.492127	0.435821	-0.792246	-1.599	-2.103	0.93688	0.228969	0	-1.498	-2.4933	0.817385	0.621814	0	-0.944	-1.2328	0.998167	0.474356	-0.440247	-1.013	-1.6865	0	0	0	-0.536	-0.8834
ARB1	gi|6320874|ref|NP_010953.1|	0	-3.186	-2.8771	0.320188	0	-4.86802	-3.952	-6.7499	0.01894	0.272453	0	-3.863	-3.4767	0.515248	0.670931	16.4641	0.398	2.7972	0	0	0	-3.691	-3.373	0.432692	0	-3.16913	-0.343	-2.0523	0.925495	0.21631	-6.51959	-2.036	-6.9099	0.099902	0.715824	-3.97986	-1.268	-3.7204	0.343364	0.749857	181.335	2.061	24.4842	0	0	0	-2.575	-4.3811
ARC1	gi|6321333|ref|NP_011410.1|	0	-1.77	-1.5269	nan	nan	-0.373817	-0.605	-2.1881	0.091601	0.005034	0	-2.456	-2.1375	0.928657	0.53891	0	-1.75	-2.2561	1	0.318074	0	-2.27	-1.9597	nan	nan	0	-2.15	-2.8144	1	0.389053	-0.8633	-2.066	-3.1206	0.838674	0.694782	0	-1.525	-1.9811	0.903296	0.687833	-0.411522	-0.639	-1.4917	nan	nan	-0.63932	-1.115	-1.6875
ARF1	gi|6320009|ref|NP_010089.1|	-0.817357	-2.152	-1.4022	nan	nan	0	-3.186	-3.7022	0.742476	0.11331	0	-2.819	-1.8555	0.929837	0.463641	0.10483	-0.27	-0.7275	0.31463	0.024285	0	-2.65	-1.7207	0.365545	0.43127	-2.05599	-1.232	-2.5093	0.98076	0.327523	-1.73851	-1.768	-3.3718	0.87638	0.71864	-0.583627	-1.722	-2.0181	0.900103	0.693299	31.4871	1.612	9.9287	0	0	0	-1.295	-1.9746
ARP4	gi|6322380|ref|NP_012454.1|	-48.0145	-0.325	-5.3506	0.01145	0	191.875	0.049	2.3383	0	0	-72.5237	-0.274	-6.6455	0	0.602208	31.1137	0.114	3.6418	0	0	18.0256	0.099	2.5906	0.002203	6.7e-05	926.382	0.852	42.3567	0	0	71.739	0.215	8.7737	0	0	-14.6416	-0.051	-1.3151	0.996672	0.508172	-137.178	-0.623	-16.269	0	0	-135.097	-1.202	-19.929
ARP5	gi|6324269|ref|NP_014339.1|	-348.649	-1.483	-26.0103	0	0	-1411.53	-1.555	-72.8138	0	0.22245	-685.628	-1.535	-35.3118	0	0.560828	-485.405	-1.698	-42.8511	0	0.376718	-691.377	-0.977	-27.4491	0	0	-840.474	-1.403	-47.1023	0	0.401692	-247.678	-0.317	-22.9592	0	0.586786	-227.855	-0.566	-21.4754	0	0.618436	2567.94	0.638	55.685	0	0	29752.4	3.238	419.748
ARP7	gi|6325291|ref|NP_015359.1|	0	-3.229	-2.4869	0.330741	0	408.818	3.291	28.2668	0	0	0	-3.915	-3.0535	0.879334	0.666197	-5.87756	-1.328	-4.0368	0.105946	0.436795	0	-3.731	-2.8901	0.420514	0	-2.00084	-3.489	-4.5445	0.169873	0.480889	0	-3.42	-5.4348	0.545267	0.789171	0	-2.858	-3.6981	0.354217	0.7515	-1.24598	-2.936	-4.7132	0	0	0	-2.45	-3.9026
ARP8	gi|6324715|ref|NP_014784.1|	-523.352	-1.81	-32.3858	0	0	1356.44	0.082	9.169	0	0	-42.9007	-0.192	-10.7045	0	0.577527	-225.112	-0.085	-5.2838	0.00082	0.410703	1249.42	0.344	21.1849	0	0	893.902	0.349	30.1064	0	0	8484.86	1.243	166.642	0	0	76.0531	0.004	0.2105	0.326507	0.02849	-714.959	-1.495	-60.9661	0	0	-588.782	-1.438	-48.5747
ARP9	gi|6323676|ref|NP_013747.1|	0	-3.278	-2.6976	0.336373	0	528.233	3.432	38.7664	0	0	0	-3.955	-3.3209	0.663075	0.672484	0	-3.267	-4.0347	0.106603	0.436858	0	-3.763	-3.1446	0.431836	0	0	-3.678	-4.6363	0.129512	0.478918	0	-3.606	-5.7774	0.389907	0.772331	0	-3.029	-3.8123	0.300827	0.743098	-2.88411	-2.788	-5.4267	0	0	0	-2.647	-4.2169
ATP2	gi|6322581|ref|NP_012655.1|	-5.35163	-1.835	-3.329	0.273878	0	-22.4232	-1.637	-9.838	0	0.247612	-2.9151	-0.512	-2.5147	1	0.611727	23.9406	0.435	3.8684	0	0	-8.21503	-2.337	-4.3476	0.252315	0	-3.90075	-0.204	-1.6953	0.787351	0.131844	-6.30899	-2.86	-7.8569	0.009812	0.678022	0	-3.364	-4.3657	0.10894	0.706039	44.4353	0.714	8.2203	0	0	0	-2.981	-4.6596
ATP3	gi|6319513|ref|NP_009595.1|	4.99126	0.381	0.8881	0.582914	0.028296	5.26309	0.062	0.3292	1e-06	0	1.33573	-0.17	-0.4191	0.287672	0.036368	-1.34948	-0.408	-1.0228	0.455153	0.053274	-2.51115	-1.575	-1.8715	nan	nan	-3.00145	-0.808	-2.0816	0.932435	0.22363	-2.78864	-0.804	-2.4914	0.817677	0.621467	-1.43739	-0.94	-1.6777	0.922848	0.628664	10.8835	0.861	4.3956	0	0	0	-1.379	-2.1007
CBF5	gi|6323204|ref|NP_013276.1|	0	-1.69	-1.432	nan	nan	-0.520881	-0.576	-2.1101	0.073863	0.004018	0	-2.366	-1.9897	0.940525	0.503379	0	-1.649	-2.106	0.993123	0.284631	0	-2.173	-1.8189	nan	nan	-1.7734	-1.232	-2.2463	0.96699	0.264833	-0.869836	-1.988	-3.1129	0.836979	0.693989	-0.753975	-1.433	-1.8371	0.900968	0.662423	-0.166178	-0.534	-1.3917	nan	nan	0	-1.038	-1.6395
CCT3	gi|6322446|ref|NP_012520.1|	10.6866	0.967	2.5788	0.004756	0.00014	1.58559	-0.146	-0.6178	0.000289	8e-06	0	-2.17	-1.9903	0.940508	0.503542	-1.14907	-1.06	-1.7288	0.877084	0.191558	0	-1.983	-1.8122	nan	nan	10.05	0.939	4.1431	0	0	-0.889727	-1.871	-3.0967	0.833315	0.692318	0	-1.261	-1.6942	0.917419	0.632626	11.7171	1.159	5.4591	0	0	-0.665747	-0.937	-1.5398
CCT4	gi|6320058|ref|NP_010138.1|	0	-2.472	-2.0221	0	0	3.23291	-0.168	-1.0113	0.001597	5.7e-05	-2.93722	-1.093	-2.3005	0.983292	0.575019	-1.56648	-0.471	-1.4733	0.713807	0.131864	0	-2.97	-2.4319	0.358824	0	23.6189	0.951	6.2913	0	0	-1.83313	-2.747	-4.3916	1	0.785004	0	-2.189	-2.6709	1	0.771435	17.6927	0.9	5.7963	0	0	-1.84614	-1.217	-2.4918
CCT5	gi|6322524|ref|NP_012598.1|	0	-1.679	-1.4102	nan	nan	-1.86122	-0.657	-2.221	0.100047	0.005546	-1.17715	-0.929	-1.4016	0.878807	0.301399	0	-1.67	-1.9696	0.975006	0.251672	0	-2.175	-1.8268	nan	nan	43.9727	1.946	10.7531	0	0	0	-2.011	-3.1053	0.835277	0.693206	0	-1.429	-1.7216	0.908179	0.638856	4.47479	0.54	1.9479	0	0	-0.914577	-1.053	-1.5892
CCT6	gi|6320393|ref|NP_010474.1|	0	-1.673	-1.4645	nan	nan	4.66524	0.04	0.1921	3e-06	0	-1.16001	-0.939	-1.5622	0.904224	0.362877	-0.737105	-0.382	-0.8928	0.390811	0.038638	0	-2.146	-1.8767	nan	nan	19.1038	1.218	6.3929	0	0	-0.910413	-2.001	-3.3243	0.871975	0.714587	0	-1.457	-1.9817	0.903257	0.687925	11.1379	1.032	5.0038	0	0	-0.910767	-0.72	-1.3761
CCT8	gi|6322452|ref|NP_012526.1|	-1.96901	-2.835	-2.4458	0.329657	0	13.4414	0.077	0.65	0	0	-4.64999	-2.072	-3.3023	0.681829	0.672473	-3.68343	-0.775	-2.76	1	0.403366	-2.68486	-3.316	-2.8145	0.41227	0	34.4719	0.915	7.5368	0	0	-5.99224	-1.062	-4.641	0.939647	0.795951	-1.39651	-2.547	-3.3413	0.538062	0.775843	14.6596	0.572	4.1527	0	0	-1.07421	-2.186	-3.4962
CDC19	gi|6319279|ref|NP_009362.1|	-20.2506	-1.351	-5.9133	0.002045	0	-57.957	-0.76	-12.2814	0	0.240669	-38.6172	-1.682	-8.9895	0	0.584836	-21.1606	-0.556	-6.0981	5e-06	0.399173	-26.8773	-2.429	-8.5107	0	0	182.642	0.7	14.2275	0	0	-37.0783	-2.032	-16.1567	0	0.59726	-16.482	-2.265	-9.3267	0	0.632114	195.377	0.847	18.5403	0	0	-23.6401	-0.952	-7.9088
CDC48	gi|6320077|ref|NP_010157.1|	1.80073	-0.146	-0.3418	0.743152	0.248039	0.995533	-0.306	-1.7452	0.025579	0.001175	-3.21788	-1.638	-2.6351	1	0.62933	16.8894	0.839	4.7217	0	0	0	-2.904	-2.2948	0.340423	0	-3.40455	-1.686	-3.6774	0.752858	0.48014	0	-2.707	-4.3285	0.998064	0.782222	0	-2.13	-2.5907	1	0.764235	7.95082	0.446	2.3329	0	0	-1.36807	-1.401	-2.6446
CHC1	gi|6321232|ref|NP_011309.1|	-0.211784	-0.255	-0.3949	0.736153	0.261955	12.2378	0.769	4.3201	0	0	59.7289	1.904	9.3987	0	0	-1.75379	-0.828	-1.4562	0.704699	0.128159	-0.559783	0.045	0.1017	0.870389	0.087305	-2.92314	-0.621	-1.4951	0.693255	0.09286	0	-2.008	-3.0663	0.826087	0.68918	0	-1.396	-1.7682	0.891785	0.64843	-1.20616	-1.185	-2.0773	0	0	0	-1.051	-1.6367
DBP5	gi|6324620|ref|NP_014689.1|	0	-2.666	-2.0823	0	0	0	-3.849	-4.6242	0.955412	0.222684	-3.11693	-2.382	-2.8012	1	0.648123	15.4828	0.667	3.918	0	0	0	-3.154	-2.4449	0.360504	0	-3.89877	-1.706	-4.2245	0.348847	0.485576	-1.16586	-2.926	-4.7059	0.911683	0.798058	-1.19801	-2.372	-2.7942	0.953782	0.780392	79.157	1.86	17.7483	0	0	0	-1.959	-3.1652
DDR48	gi|6323826|ref|NP_013897.1|	0	-1.687	-1.2814	nan	nan	0	-2.879	-3.4102	0.661057	0.077305	0	-2.362	-1.8018	0.917647	0.446235	0	-1.666	-1.9552	0.971161	0.248061	0	-2.195	-1.6826	0.378724	0.433722	0	-2.07	-2.4553	0.986253	0.31557	-0.50364	-0.582	-1.7027	0.880673	0.372785	0	-1.421	-1.6638	0.927345	0.625206	83.0567	3.151	18.4409	0	0	-0.139543	-0.203	-0.454
DED1	gi|6324778|ref|NP_014847.1|	-11.6557	-1.784	-5.1653	0.019215	0	-35.5339	-2.558	-13.7569	0	0.235904	-14.2809	-2.888	-7.0318	0	0.599309	24.5516	0.146	1.5495	1e-05	0	0	-4.978	-4.0973	0.343203	0	-26.843	-1.722	-9.5795	0	0.413995	-27.4335	-1.379	-11.6922	0	0.611361	101.045	0.775	10.2749	0	0	438.336	1.762	39.384	0	0	-8.14446	-2.371	-7.7571
DHH1	gi|6320041|ref|NP_010121.1|	0	-2.848	-2.409	0.32862	0	-7.48589	-2.485	-6.8671	0.012208	0.270908	-2.53696	-3.545	-2.9942	0.917882	0.663136	16.4158	0.549	3.3189	0	0	0	-3.365	-2.8513	0.416228	0	-1.26146	-0.278	-1.4662	0.678983	0.087934	-2.05985	-3.173	-5.2521	0.635755	0.795953	0	-2.615	-3.3184	0.554739	0.777133	20.6579	0.674	4.9289	0	0	0	-2.209	-3.7014
DIT1	gi|6320611|ref|NP_010691.1|	0.14172	-0.391	-0.7061	0.529588	0.329303	-5.37463	-1.005	-3.7549	0.750455	0.120294	-2.67464	-1.915	-2.3682	0.995194	0.588013	50.673	1.82	12.2604	0	0	-2.06671	-2.696	-2.2086	0	0	-2.77734	-0.493	-1.6135	0.750368	0.114918	-3.2376	-1.227	-3.3864	0.877469	0.719826	-1.61438	-1.424	-2.2385	0.951908	0.722687	-0.209944	-0.183	-0.6709	0	0	29.7972	1.971	13.017
EAF6	gi|6322541|ref|NP_012615.1|	0	-1.906	-1.6446	0	0	0	-3.126	-4.0501	0.746069	0.158604	0	-2.601	-2.2451	0.968727	0.563425	0	-1.892	-2.4877	1	0.363134	0	-2.41	-2.0998	0	0	183.458	4.042	22.1738	0	0	0	-2.222	-3.7428	0.894266	0.741183	0	-1.655	-2.13	0.90889	0.707947	0	-1.757	-2.8777	0	0	0	-1.271	-2.0683
EFT1	gi|6324707|ref|NP_014776.1|	131.196	1.207	10.8516	0	0	-15.723	-0.409	-4.573	0.931033	0.21794	-2.83786	-0.302	-1.9442	0.940128	0.490619	43.6601	0.689	7.6205	0	0	-13.4227	-1.978	-5.3757	0.027414	0	-17.8506	-0.47	-3.7201	0.720171	0.481664	-18.581	-1.424	-9.0216	0.000289	0.651103	0	-3.558	-4.5523	0.074461	0.69568	21.5071	0.376	4.0599	0	0	-9.99454	-0.743	-4.0007
ENO1	gi|6321693|ref|NP_011770.1|	2.90496	0.026	0.0598	0.935855	0.149115	0.199072	-0.298	-1.5375	0.013359	0.000548	6.14925	0.121	0.4082	0.027016	0.001659	0	-2.23	-2.7453	1	0.401553	-2.44639	-2.238	-2.209	0	0	-2.52266	-1.953	-3.3584	0.980343	0.4604	-3.20153	-0.981	-3.1873	0.852068	0.701572	0	-2.014	-2.456	1	0.749527	54.3223	1.943	15.8991	0	0	31.014	1.889	12.8424
ENO2	gi|6321968|ref|NP_012044.1|	9.31053	-0.287	-2.3177	0.325646	0	-79.1876	-2.084	-20.4686	0	0.227257	-33.5412	-0.864	-7.5618	0	0.594877	-2.70991	-0.258	-3.3047	0.669047	0.443681	-34.1756	-2.186	-9.1076	0	0	-26.5558	-2.921	-12.7396	0	0.407559	-50.4223	-1.158	-14.679	0	0.602168	-11.3669	-3.075	-8.7762	0	0.634479	1707.05	2.659	85.8051	0	0	82.629	0.74	13.4917
FAA4	gi|6323903|ref|NP_013974.1|	0	-1.624	-1.4293	nan	nan	-1.35408	-0.707	-2.3519	0.139948	0.008195	-0.59407	-0.891	-1.419	0.882415	0.308103	-1.02249	-1.131	-1.825	0.922509	0.215216	0	-2.113	-1.9332	nan	nan	1.01161	0.042	0.1379	0.011284	0.000593	-1.23296	-1.634	-3.0591	0.824309	0.688438	0	-1.414	-1.781	0.89375	0.651094	0.74103	-0.108	-0.3262	0	0	0	-1.028	-1.6774
FAS1	gi|6322666|ref|NP_012739.1|	36.263	1.478	7.1362	0	0	18.9649	0.763	6.0043	0	0	61.7133	1.486	9.7663	0	0	-2.88615	-0.078	-0.2692	0.15194	0.005133	13.7566	0.898	4.1063	1e-06	0	-5.61325	-1.325	-3.3814	0.965625	0.462397	-3.78147	-2.115	-4.5006	0.993866	0.789348	0	-2.096	-2.7755	0.966965	0.779235	-3.25618	-0.774	-2.3996	0	0	-2.42678	-0.954	-2.2488
FBA1	gi|6322790|ref|NP_012863.1|	4.45254	-0.283	-1.4407	nan	nan	-30.4379	-2.058	-12.8464	0	0.238909	-15.1794	-1.078	-5.2652	0.001537	0.621269	31.1597	0.343	3.5832	0	0	-8.2445	-3.107	-5.389	0.026772	0	-6.68313	-3.367	-7.9022	0	0.424436	-19.2151	-1.292	-9.7849	1.5e-05	0.630904	-8.26172	-1.985	-6.5161	4.8e-05	0.649626	613.687	2.579	56.8518	0	0	29.1543	0.724	8.3303
GCN1	gi|6321243|ref|NP_011320.1|	0	-2.492	-1.9612	0	0	-4.70486	-2.619	-5.475	0.703719	0.274151	-3.26325	-2.239	-2.7497	1	0.642961	44.08	1.472	10.6719	0	0	0	-2.97	-2.3676	0.350358	0	91.4529	1.932	16.0912	0	0	0	-2.806	-4.3345	0.998331	0.782504	0	-2.252	-2.7552	0.98099	0.777859	-1.3515	-0.46	-1.7434	0	0	0	-1.848	-2.8871
GFA1	gi|6322745|ref|NP_012818.1|	-2.07347	-2.979	-2.3937	0.328165	0	53.3376	0.686	6.6448	0	0	-3.21803	-0.621	-2.0431	0.936744	0.517248	-3.73112	-0.617	-2.2283	1	0.311924	-2.78932	-3.446	-2.8628	0.417484	0	10.6204	0.418	2.9031	0	0	-2.20392	-3.23	-5.1867	0.670418	0.797678	0	-2.676	-3.4398	0.481486	0.769498	-0.380467	-0.27	-1.3417	nan	nan	0	-2.28	-3.5907
gi|6321399|ref|NP_011476.1|	gi|6321399|ref|NP_011476.1|	0	-1.924	-1.45	nan	nan	-1.5682	-0.785	-2.6291	0.255859	0.017012	-1.39823	-1.531	-1.8916	0.935529	0.474921	0	-1.76	-2.193	0.989937	0.303951	0	-2.406	-1.8302	nan	nan	2.98845	0.292	1.1388	0.000112	4e-06	-1.29671	-1.706	-3.2578	0.863625	0.708477	-0.843513	-1.013	-1.6049	0.94569	0.609359	6.33262	0.607	2.4778	0	0	0	-1.097	-1.772
gi|6321808|ref|NP_011884.1|	gi|6321808|ref|NP_011884.1|	0	-2.739	-2.0859	0	0	-7.38359	-1.756	-5.8848	0.288508	0.279934	-2.28694	-3.423	-2.6351	1	0.62933	-2.50597	-0.909	-2.5272	1	0.369475	0	-3.232	-2.4758	0.364726	0	-3.72161	-0.691	-2.6797	1	0.363467	0	-2.985	-4.6483	0.936586	0.796218	0	-2.423	-3.0078	0.790062	0.786518	30.5195	1.014	7.0137	0	0	0	-2.029	-3.111
gi|7839187|ref|NP_058171.1|	gi|7839187|ref|NP_058171.1|	0	-1.874	-1.5781	0	0	127.887	2.962	15.7192	0	0	-1.07777	-2.554	-2.1607	0.938554	0.54438	0	-1.855	-2.4022	1	0.347969	0	-2.365	-1.9836	nan	nan	-2.25731	-1.645	-2.8563	1	0.39621	-0.386298	-2.215	-3.5104	0.881622	0.72858	-0.353197	-1.634	-2.0984	0.894736	0.703644	-1.20861	-1.378	-2.6256	0	0	0	-1.253	-2.0336
GPM1	gi|6322697|ref|NP_012770.1|	7.24526	-0.054	-0.3122	0.747812	0.240301	-9.49873	-0.316	-4.1435	0.727354	0.169477	6.14988	-0.152	-1.1503	0.786223	0.206889	31.6685	0.434	4.8485	0	0	-2.17496	-0.076	-0.5368	0.906825	0.229805	-25.5278	-0.84	-6.3197	8.5e-05	0.437244	-21.3245	-1.66	-10.2901	2e-06	0.621671	-11.8943	-1.195	-5.5004	0.004702	0.664718	180.069	1.37	23.9631	0	0	-7.34807	-0.085	-0.6954
GSP1	gi|6323324|ref|NP_013396.1|	0	-1.379	-1.1405	nan	nan	-2.14552	-1.767	-3.3566	0.640293	0.07133	-0.0491809	-0.619	-0.9962	0.712648	0.155907	0	-1.345	-1.6879	0.854109	0.181557	0	-1.858	-1.5411	0.43605	0.438188	13.7486	1.174	4.8078	0	0	-0.750726	-0.471	-1.3189	0.941955	0.242832	0	-1.126	-1.411	0.992863	0.545094	6.03289	0.755	2.6232	0	0	-0.563008	-0.739	-1.1952
GSY1	gi|14318537|ref|NP_116670.1|	-0.0997149	-0.427	-0.7022	0.531448	0.328679	-1.6127	-3.066	-4.0987	0.737322	0.164381	0	-2.496	-2.0571	0.934998	0.520669	0	-1.823	-2.4452	1	0.355835	0	-2.319	-1.9186	nan	nan	178.056	4.134	20.1889	0	0	0	-2.162	-3.5681	0.880426	0.731745	0	-1.593	-2.1175	0.903375	0.70624	0	-1.678	-2.7772	0	0	0	-1.2	-2.0213
HHF2	gi|6324298|ref|NP_014368.1|	2.67908	-0.02	-0.0836	0.818514	0.182416	158.433	1.212	17.935	0	0	18.6319	0.295	1.9726	4e-06	0	26.1037	0.723	6.6225	0	0	-4.40767	-0.065	-0.3382	0.846786	0.177782	-13.8313	-1.353	-5.6636	0.002166	0.452451	-6.49386	-2.691	-7.5876	0.018634	0.688512	-6.8954	-0.953	-3.4512	0.475558	0.768722	76.7271	1.33	16.9376	0	0	0	-2.792	-4.6696
HHT2	gi|6324297|ref|NP_014367.1|	2.4977	0.243	0.555	0.787155	0.060418	36.5199	1.254	8.3084	0	0	40.3836	1.384	7.0239	0	0	0	-1.947	-2.4746	1	0.360937	0	-2.391	-2.1105	0	0	5.72588	0.69	3.2797	0	0	-3.32817	-0.744	-2.388	0.835514	0.600967	0	-1.726	-2.1916	0.934413	0.716366	-1.13946	-0.264	-0.856	0	0	0	-1.344	-2.0942
HSC82	gi|6323840|ref|NP_013911.1|	-4.45167	-2.144	-3.328	0.274079	0	-19.7196	-1.557	-9.2689	0	0.250375	-8.26333	-2.236	-4.5275	0.040639	0.637866	30.9508	0.534	4.3957	0	0	0	-4.028	-3.3026	0.43216	0	-10.3356	-1.891	-6.3502	7.3e-05	0.436682	-5.80735	-0.479	-3.7429	0.894296	0.741191	-1.02491	-3.304	-4.0087	0.222262	0.729381	92.3743	1.203	14.6974	0	0	-4.34923	-0.374	-2.0177
HSP26	gi|6319546|ref|NP_009628.1|	716.209	3.348	39.4838	0	0	-19.9558	-1.658	-8.0111	7.2e-05	0.257613	-8.16318	-2.092	-3.7223	0.334092	0.664131	-8.44922	-0.973	-3.4885	0.462034	0.446543	-11.0712	-1.137	-3.0245	0.428423	0	-11.9375	-1.401	-5.1172	0.023634	0.467092	-7.42747	-2.167	-6.4579	0.175898	0.73518	-1.78574	-2.957	-3.2544	0.602087	0.780391	5.51046	0.453	3.6374	0	0	-5.87844	-1.007	-3.2672
HSP60	gi|6323288|ref|NP_013360.1|	63.389	0.344	2.9618	0.001154	3.4e-05	-15.687	-4.085	-11.5215	0	0.242289	-23.9468	-2.001	-7.692	0	0.593604	-16.5663	-2.058	-8.4143	0	0.384225	-16.5172	-2.686	-6.5574	0.00279	0	0	-4.991	-6.2779	0.000105	0.438037	-20.3748	-2.495	-12.2504	0	0.608338	-7.86572	-2.876	-7.1836	1e-06	0.64114	2098.15	4.374	77.3018	0	0	-8.46899	-2.603	-7.8736
HTA2	gi|6319470|ref|NP_009552.1|	-4.2006	-1.629	-2.7003	0.336369	0	192.323	1.791	22.622	0	0	77.7964	1.107	8.5458	0	0	-6.30085	-1.241	-3.8735	0.169111	0.441463	-7.31347	-1.809	-3.4437	0.432625	0	-10.7498	-0.598	-2.9116	1	0.405012	-4.05077	-2.82	-6.0538	0.283832	0.758017	-0.364194	0.033	0.1582	0.368232	0.033674	0.527566	0.063	0.4013	0	0	0	-2.426	-4.0241
HTB2	gi|6319471|ref|NP_009553.1|	12.5902	0.149	1.0615	0.472292	0.018615	139.937	0.627	13.7757	0	0	-26.1706	-0.612	-4.3627	0.071339	0.642791	53.2282	0.685	9.874	0	0	216.392	1.184	16.796	0	0	-30.6282	-1.704	-9.8569	0	0.412759	-27.8256	-1.82	-12.069	0	0.609202	38.1381	0.593	7.6107	0	0	89.7074	0.906	16.099	0	0	-2.87754	-3.351	-6.0178
HTZ1	gi|6324562|ref|NP_014631.1|	0	-1.758	-1.3952	nan	nan	1.5481	-0.2	-0.8464	0.000735	3.2e-05	2.26796	-0.101	-0.2411	0.19236	0.020871	-1.15643	-0.66	-1.4143	0.681603	0.119292	0	-2.267	-1.7915	nan	nan	6.53077	0.587	2.4478	0	0	-1.39888	-1.761	-3.3714	0.876349	0.718607	-0.844954	-1.508	-1.8932	0.904669	0.673028	19.2758	1.439	8.1432	0	0	-0.706508	-1.123	-1.7759
IDH1	gi|6324291|ref|NP_014361.1|	0	-1.817	-1.6412	0	0	-2.1923	-0.806	-2.8102	0.351762	0.025553	-1.69029	-1.565	-2.0165	0.939199	0.510498	4.77236	0.518	1.792	2e-06	0	-1.57454	-2.317	-2.0882	0	0	-2.03551	-1.711	-2.7005	1	0.367652	-1.86394	-1.541	-3.0739	0.827937	0.689964	-0.183134	-0.281	-0.6293	0.835874	0.215968	15.9072	1.182	6.2225	0	0	0	-1.177	-1.8734
IDH2	gi|6324709|ref|NP_014779.1|	-3.68954	-2.479	-3.3415	0.271372	0	-13.709	-0.74	-5.8454	0.319387	0.27988	-6.5332	-0.751	-2.9171	0.965192	0.658047	60.5909	1.06	9.9215	0	0	-8.22165	-1.888	-4.1443	0.327229	0	20.616	0.46	4.1277	0	0	-9.43863	-1.772	-7.3227	0.037308	0.699162	0	-3.161	-4.2771	0.130701	0.711461	-1.57521	-0.36	-2.2477	0	0	-1.26385	-2.769	-4.55
IES1	gi|14318508|ref|NP_116641.1|	1239.33	0.666	25.7876	0	0	2476.47	0.587	50.2279	0	0	-29.1257	-0.091	-3.4466	0.542355	0.671414	983.126	0.662	37.4501	0	0	779.537	0.505	22.523	0	0	-369.628	0.003	0.1509	0.010712	0.000557	-223.062	0.052	3.309	3e-06	0	-124.942	-0.093	-3.5133	0.443686	0.764428	-368.797	-0.78	-27.8391	0	0	-303.955	-1.282	-30.1809
IES2	gi|6324114|ref|NP_014184.1|	-21.0654	-0.274	-5.1101	0.022325	0	-210.061	-0.331	-15.06	0	0.23218	-218.167	-0.668	-13.8361	0	0.565871	125.758	0.196	6.5802	0	0	15.1409	0.046	1.1948	0.158956	0.006627	-278.042	-0.385	-12.663	0	0.407864	696.284	0.645	33.2048	0	0	1618.14	1.199	53.3991	0	0	312.936	0.359	15.7927	0	0	-151.279	-0.383	-10.2127
IES3	gi|6323081|ref|NP_013153.1|	3324.57	1.43	64.4412	0	0	1374.95	0.559	42.8483	0	0	2719.78	0.978	50.4519	0	0	-137.312	0.006	0.2171	0.027712	0.000685	-423.118	-0.476	-11.3735	0	0	-437.754	-0.188	-7.3635	0	0.427532	-108.243	0.181	10.6076	0	0	-170.245	-0.232	-7.0674	1e-06	0.642657	-280.092	-0.927	-25.2577	0	0	-194.444	-1.536	-26.3079
IES4	gi|6324763|ref|NP_014832.1|	-6.70235	-0.449	-2.5629	0.332641	0	-16.0928	-0.308	-5.2531	0.998495	0.26648	-27.8903	-0.876	-5.8197	6.2e-05	0.610834	-10.8519	-0.254	-2.4893	1	0.3634	8.17708	-0.89	-5.3922	0.02662	0	-13.5737	-0.079	-1.0372	0.446694	0.033532	86.2763	0.653	13.6464	0	0	35.1588	0.389	4.8973	0	0	52.8169	0.475	7.7351	0	0	-15.345	-0.3	-2.6807
IES5	gi|6320938|ref|NP_011017.1|	662.231	0.783	21.362	0	0	1218.32	0.68	39.1847	0	0	1143.52	0.766	29.6342	0	0	32.2609	0.233	8.021	0	0	253.088	0.468	14.0021	0	0	-206.301	-0.041	-1.3692	0.626261	0.072178	-154.538	-0.012	-0.519	0.509729	0.058245	-76.9277	-0.131	-3.2082	0.636771	0.782378	-72.7362	-0.133	-4.3427	0	0	-132.879	-1.313	-19.4491
IES6	gi|6320791|ref|NP_010870.1|	0	-4.894	-4.2043	0.120062	0	-70.0884	-0.911	-15.1088	0	0.231972	-22.6994	-0.665	-5.732	0.000103	0.612318	-4.45267	-4.415	-7.3891	0	0.38924	-30.8253	-2.268	-8.8259	0	0	-45.301	-0.682	-8.4705	0	0.42057	154.18	0.587	13.4637	0	0	56.7047	0.289	4.0604	0	0	30.1466	0.025	0.4087	0	0	739.962	2.23	64.0847
ILS1	gi|6319395|ref|NP_009477.1|	0	-0.474	-0.4243	0.732877	0.269655	-0.701004	-0.947	-1.8648	0.036315	0.001875	-0.151998	-1.119	-1.0154	0.728105	0.162261	-0.285498	-0.509	-0.6688	0.28977	0.020293	0	-0.932	-0.8441	0.904374	0.31869	10.9881	1.506	5.0304	0	0	0	-0.884	-1.4364	0.890051	0.279789	0	-0.295	-0.387	0.728424	0.134696	1.33977	0.424	0.9693	0	0	0	0.081	0.1295
ILV1	gi|6320930|ref|NP_011009.1|	0	-2.457	-2.192	0.320268	0	-6.99391	-1.01	-4.5774	0.93312	0.218358	-3.2277	-0.975	-2.3466	0.992111	0.584017	-0.767558	-0.227	-0.8348	0.364174	0.0333	0	-2.943	-2.7108	0.401373	0	55.2511	1.417	11.1172	0	0	-1.19189	-2.809	-4.94	0.799466	0.801037	-1.78096	-1.769	-3.0462	0.759085	0.786353	25.8072	1.065	7.2528	0	0	0	-1.846	-3.1586
ILV2	gi|6323755|ref|NP_013826.1|	-0.80854	-1.775	-1.5483	nan	nan	6.02156	0.107	0.5306	0	0	-1.16859	-0.994	-1.6621	0.909157	0.399356	0	-1.733	-2.2856	1	0.324458	0	-2.26	-1.9779	nan	nan	-1.30412	-0.554	-1.5714	0.730418	0.106733	-0.911367	-2.082	-3.5226	0.881535	0.729301	0	-1.525	-1.9479	0.904845	0.682527	5.08388	0.533	2.2821	0	0	0	-1.132	-1.863
INO80	gi|6321289|ref|NP_011365.1|	-161.447	-0.283	-9.9592	0	0	1292.66	0.178	19.397	0	0	-292.228	-0.257	-13.3655	0	0.567862	1022.93	0.468	36.1119	0	0	1026.66	0.405	24.4544	0	0	608.657	0.377	31.6103	0	0	3.46977	0.149	14.3369	0	0	-139.078	-0.092	-4.7781	0.045068	0.685583	-586.838	-0.827	-42.5505	0	0	-542.191	-0.966	-38.8005
KAP123	gi|6320956|ref|NP_011035.1|	0	-3.157	-2.5661	0.332721	0	-12.7541	-1.914	-8.2867	1.9e-05	0.25516	-6.26683	-1.164	-3.5212	0.476602	0.670107	33.73	0.82	6.8253	0	0	0	-3.646	-2.9269	0.424733	0	-2.43977	-0.244	-1.5175	0.704262	0.096802	-1.37983	-3.478	-5.498	0.515131	0.786344	-3.73854	-1.607	-3.9617	0.239644	0.732526	43.7316	0.983	9.9603	0	0	-1.15585	-2.503	-4.0397
KAP95	gi|6323379|ref|NP_013451.1|	0	-2.03	-1.5189	nan	nan	-3.23572	-0.948	-3.319	0.624874	0.067292	-1.05003	-0.758	-1.5122	0.898383	0.343933	43.2816	1.903	11.1722	0	0	0	-2.513	-1.902	nan	nan	-1.31773	-0.297	-0.9611	0.394482	0.027052	0	-2.169	-3.6405	0.876125	0.734795	0	-1.606	-2.0557	0.89529	0.698341	-0.315469	-0.246	-0.7964	0	0	0	-1.208	-2.0469
LYS12	gi|6322097|ref|NP_012172.1|	0	-2.441	-1.9454	0	0	-5.61627	-2.015	-5.9074	0.27189	0.279936	-2.06956	-3.128	-2.5116	1	0.611232	6.62732	0.359	1.6594	4e-06	0	0	-2.933	-2.3298	0.345248	0	-3.44363	-1.512	-3.6581	0.767408	0.479364	-2.21691	-2.128	-4.6105	0.952194	0.794757	-1.10698	-2.165	-2.8754	0.893969	0.784219	20.5477	0.907	6.2054	0	0	0	-1.729	-2.9443
MAE1	gi|6322823|ref|NP_012896.1|	0	-1.75	-1.4911	nan	nan	-3.04637	-1.742	-4.2344	0.763132	0.180513	0	-2.432	-2.0725	0.932719	0.524324	0	-1.751	-2.3385	1	0.335491	0	-2.237	-1.8858	nan	nan	6.64369	0.477	2.0837	0	0	0	-2.105	-3.5105	0.881622	0.728586	0	-1.54	-2.093	0.892248	0.702914	11.054	0.894	4.6399	0	0	0	-1.165	-1.9488
MDJ1	gi|14318504|ref|NP_116638.1|	102.083	2.83	15.0205	0	0	-3.66224	-0.478	-1.7782	0.028226	0.001336	-2.15342	-0.878	-1.4	0.878467	0.300783	-1.11771	-1.62	-2.0869	0.992619	0.280193	-1.85267	-2.082	-1.8272	nan	nan	-2.4527	-1.544	-2.4782	0.984448	0.320716	-2.60509	-0.865	-2.2453	0.870253	0.567203	0	-1.39	-1.7727	0.892388	0.649366	-1.22287	-0.256	-0.6978	0	0	0	-0.99	-1.6008
MDN1	gi|6323135|ref|NP_013207.1|	0	-2.628	-2.215	0.321382	0	80.9534	1.152	10.8366	0	0	-4.46831	-1.556	-2.8581	0.998511	0.653206	0.209637	-0.127	-0.5344	0.241189	0.013399	0	-3.12	-2.6812	0.396993	0	-5.18491	-0.709	-2.8215	1	0.390294	0	-2.953	-4.6516	0.935195	0.796336	0	-2.391	-3.0033	0.793677	0.786514	-2.36088	-2.135	-4.001	0	0	-1.0258	-2.016	-3.1776
MLC1	gi|6321332|ref|NP_011409.1|	0	-2.184	-1.6812	0	0	-3.21909	-2.847	-4.3229	0.809267	0.191145	0.806344	-0.383	-0.9185	0.650989	0.132058	15.1548	0.967	4.314	0	0	0	-2.687	-2.0604	0	0	-2.0549	-2.018	-3.097	1	0.43203	-2.63845	-1.323	-3.4153	0.879254	0.722084	0.417295	-0.139	-0.3729	0.720596	0.13062	50.6061	1.94	13.4329	0	0	-0.801578	-1.482	-2.253
MNP1	gi|6321369|ref|NP_011447.1|	0	-1.122	-0.7907	0.493943	0.341423	-0.427301	-1.046	-2.1183	0.075584	0.004113	0	-1.794	-1.2766	0.836208	0.252996	1.20178	0.21	0.4226	0.009875	0.000237	0	-1.597	-1.1457	0.700771	0.397103	-0.641868	-1.384	-1.5906	0.739579	0.11042	-0.537455	-1.277	-1.8667	0.907666	0.435605	0	-0.73	-0.8333	0.9212	0.299503	0.078626	-0.152	-0.3041	0	0	0	-0.333	-0.4847
NEW1	gi|6325030|ref|NP_015098.1|	0	-1.998	-1.5521	nan	nan	-2.25091	-2.563	-4.2381	0.765099	0.180966	-0.575248	-0.777	-1.4696	0.891839	0.327599	3.21481	0.301	1.0072	0.00046	9e-06	0	-2.495	-1.9603	nan	nan	-0.272473	-0.187	-0.6229	0.20795	0.010045	-1.38861	-1.844	-3.4804	0.881458	0.726695	0	-1.622	-2.1099	0.899968	0.705205	4.24012	0.338	1.4116	0	0	0	-1.201	-1.9963
NHP10	gi|6320202|ref|NP_010282.1|	870.222	0.638	22.7019	0	0	2487.93	0.729	57.285	0	0	1774.34	0.689	32.4506	0	0	279.582	-0.202	-7.6179	0	0.387798	-437.076	-0.528	-13.4568	0	0	-380.321	-0.118	-5.5721	0.003317	0.454857	21.5953	0.235	14.3463	0	0	28.872	0.119	4.7876	0	0	-262.632	-0.617	-21.8526	0	0	-204.947	-1.555	-27.3647
NOP1	gi|6320190|ref|NP_010270.1|	-2.69507	-1.843	-2.3976	0.328283	0	16.4508	0.3	2.4734	0	0	0	-3.432	-2.8904	0.980622	0.655963	-3.06101	-1.937	-3.4514	0.500339	0.446271	0	-3.266	-2.7289	0.403267	0	55.3839	1.356	12.1711	0	0	0	-3.1	-4.81	0.863678	0.800238	0	-2.525	-3.267	0.592691	0.779793	-2.52088	-0.518	-2.245	0	0	0	-2.121	-3.2783
NOP56	gi|6323226|ref|NP_013298.1|	0	-2.904	-2.5882	0.333276	0	-7.41725	-0.582	-3.9003	0.758867	0.139593	-0.354775	-0.341	-1.3002	0.845039	0.261995	19.1745	0.74	4.9975	0	0	0	-3.4	-3.0235	0.428397	0	9.43235	0.399	2.8398	0	0	-6.39501	-1.549	-5.7888	0.385146	0.771732	-3.10574	-1.621	-3.4327	0.485189	0.769979	19.8798	0.732	5.6612	0	0	0	-2.288	-3.7288
NOP58	gi|6324886|ref|NP_014955.1|	-2.39578	-1.794	-2.1746	0.319383	0	-8.30169	-0.822	-4.3713	0.833706	0.196746	-4.67329	-1.17	-2.7235	1	0.640111	2.26097	0.091	0.4207	0.009973	0.000239	0	-3.29	-2.4904	0.366963	0	4.01818	0.24	1.4357	2.1e-05	1e-06	-4.63242	-1.938	-5.346	0.588306	0.792796	-1.35752	-2.469	-3.0724	0.739426	0.786064	15.5578	0.715	4.8738	0	0	0	-2.082	-3.3028
NPL3	gi|6320640|ref|NP_010720.1|	0	-1.362	-1.0611	nan	nan	-1.19801	-2.484	-3.2188	0.580984	0.057214	-0.57784	-1.017	-1.3088	0.848197	0.265297	4.5076	0.732	2.4037	0	0	-0.650335	-0.845	-1.0904	0.751723	0.384847	0	-1.663	-2.1211	0.940219	0.233473	0	-1.571	-2.6223	0.799446	0.642888	1.99588	0.445	1.1809	0.020045	0.000805	17.6555	1.667	7.6662	0	0	-0.518695	-0.602	-1.0056
NPL6	gi|6323738|ref|NP_013809.1|	0	-1.874	-1.543	nan	nan	42.6663	1.198	7.8412	0	0	0	-2.558	-2.1058	0.926519	0.531823	0	-1.832	-2.3856	1	0.344809	-1.6197	-2.354	-1.9372	nan	nan	0	-2.24	-2.885	1	0.400872	0	-2.197	-3.4288	0.879918	0.723096	0	-1.602	-2.0682	0.893344	0.699898	0.218513	-0.142	-0.4837	0	0	0	-1.234	-1.9663
NSP1	gi|6322420|ref|NP_012494.1|	0	-2.363	-1.5603	nan	nan	0	-3.477	-3.8035	0.755525	0.126767	-1.78294	-3.017	-2.0173	0.939142	0.510705	0	-2.234	-2.3938	1	0.346378	0	-2.844	-1.9124	nan	nan	0	-2.661	-2.8971	1	0.402777	1.98637	-0.088	-0.4361	0.481716	0.050053	0	-2.009	-2.2019	0.938402	0.717765	4.79983	0.226	1.0427	0	0	0	-1.611	-2.3335
NUP57	gi|6321557|ref|NP_011634.1|	0	-0.946	-0.7449	0.512212	0.335197	0	-2.108	-2.379	0.149562	0.008887	0	-1.616	-1.2537	0.827435	0.244363	0	-0.876	-0.9871	0.436961	0.048858	0	-1.451	-1.1262	0.717557	0.392945	0	-1.312	-1.4743	0.682989	0.089296	0	-1.192	-1.8099	0.896731	0.413456	0	-0.666	-0.7521	0.888729	0.264748	4.52015	0.872	2.5691	0	0	0	-0.239	-0.365
OLA1	gi|6319499|ref|NP_009581.1|	0	-2.873	-2.1497	0.318051	0	-1.87734	-3.982	-5.2686	0.999926	0.267178	-3.29517	-2.506	-3.2579	0.727336	0.672225	-2.84837	-1.118	-3.1387	0.836565	0.436663	0	-3.368	-2.506	0.369355	0	-2.97941	-0.593	-2.5345	0.976738	0.332873	-2.48808	-2.474	-5.2543	0.634591	0.79589	0	-2.513	-3.3215	0.552472	0.776962	98.8098	1.959	18.7019	0	0	0	-2.091	-3.4707
PAB1	gi|6321013|ref|NP_011092.1|	-2.7963	-0.915	-2.2903	0.324615	0	-14.2193	-1.338	-7.5428	0.000784	0.262515	-4.17696	-0.701	-2.5556	1	0.618076	-4.44717	-0.66	-2.7228	1	0.398692	-3.21712	-0.364	-1.4271	0.49597	0.435487	-6.68091	-2.079	-5.6715	0.002087	0.452244	-7.65475	-0.9	-5.1536	0.687973	0.798437	0.101545	-0.179	-0.8261	0.919596	0.296474	81.65	1.469	16.4153	0	0	-1.87885	-2.14	-4.316
PAN1	gi|6322196|ref|NP_012271.1|	0.687335	-0.537	-0.858	0.470473	0.349153	0	-3.205	-3.7396	0.748401	0.11826	0	-2.746	-2.0359	0.93752	0.515453	-0.984051	-1.987	-2.3263	1	0.332997	0	-2.572	-1.9105	nan	nan	0	-2.396	-2.8085	1	0.388013	0	-2.285	-3.7118	0.884693	0.738717	-0.892335	-0.885	-1.6382	0.935455	0.618553	22.3388	1.255	6.8366	0	0	0	-1.33	-2.0989
PBP1	gi|6321617|ref|NP_011694.1|	96.9742	2.15	13.4768	0	0	-2.99774	-0.144	-0.8522	0.000756	3.2e-05	1.28025	0.016	0.0538	0.089961	0.007357	-2.91441	-0.492	-1.4169	0.683067	0.119833	-2.74942	-0.189	-0.5187	0.901167	0.224788	-5.39335	-0.72	-2.2774	0.973871	0.272679	-3.50498	-1.703	-4.2057	0.989075	0.77567	-2.32735	-0.495	-1.3084	0.996836	0.505485	24.9211	1.338	10.0119	0	0	1.10055	0.582	2.8032
PBP4	gi|6320150|ref|NP_010230.1|	156.218	3.742	18.8538	0	0	-3.09181	-0.36	-1.248	0.004542	0.000171	0	-2.013	-1.6781	0.909043	0.404958	0	-1.309	-1.698	0.859968	0.184018	0	-1.819	-1.5438	0.434798	0.43818	-1.85084	-1.225	-2.0255	0.918304	0.209619	0	-1.626	-2.7006	0.789571	0.653337	-0.88553	-1.075	-1.3994	0.993496	0.540794	0.431403	0.329	1.0392	0	0	-1.00502	-0.691	-1.1409
PDC1	gi|6323073|ref|NP_013145.1|	7.90458	-0.197	-1.2027	nan	nan	-45.0919	-1.645	-13.2427	0	0.237533	-20.4465	-1.051	-5.6249	0.000194	0.61423	81.1018	0.669	8.7905	0	0	-14.091	-2.659	-6.004	0.012693	0	-24.1645	-0.664	-5.9916	0.00043	0.444239	-24.6996	-0.925	-9.1392	0.00017	0.648087	-9.23031	-2.286	-7.0478	2e-06	0.642915	210.907	1.288	24.9224	0	0	18.861	0.504	5.9331
PEP4	gi|6325103|ref|NP_015171.1|	0.507205	-0.535	-0.6977	0.533622	0.327952	0	-2.682	-3.445	0.673681	0.08131	0	-2.194	-1.9057	0.937194	0.47922	5.68056	0.67	2.2197	0	0	0	-2.014	-1.7551	0.354257	0.428672	0	-1.864	-2.4906	0.983148	0.323456	-0.788368	-1.831	-2.8274	0.77368	0.666524	0	-1.233	-1.589	0.950464	0.604759	23.6216	1.644	8.356	0	0	-0.139543	-0.054	-0.1249
PFK1	gi|6321679|ref|NP_011756.1|	-2.17351	-0.768	-1.7721	0	0	45.3567	0.656	6.442	0	0	2.27912	-0.131	-0.5294	0.361701	0.05009	0.979463	0.065	0.3094	0.017594	0.000419	-5.56943	-0.738	-2.2029	0	0	-2.08656	-0.037	-0.2151	0.052352	0.002399	-4.81554	-2.067	-5.5946	0.470172	0.781715	0	-2.621	-3.4385	0.482164	0.769586	-1.09346	-0.287	-1.3892	nan	nan	-1.11259	-2.203	-3.6353
PFK2	gi|6323861|ref|NP_013932.1|	2.1212	-0.175	-0.5089	0.666837	0.290647	28.0492	0.346	3.2718	0	0	-4.75757	-0.93	-2.6661	1	0.633319	-3.83851	-1.591	-3.8198	0.19795	0.442689	-5.63219	-0.956	-2.5785	0.380563	0	-6.13073	-0.619	-2.714	1	0.370325	3.598	0.12	0.9236	0.040198	0.001046	-1.43512	-2.659	-3.3263	0.548968	0.776695	2.05247	-0.045	-0.2597	0	0	-2.20125	-2.282	-3.6604
PGK1	gi|10383781|ref|NP_009938.2|	-8.54928	-1.695	-4.3395	0.102362	0	-35.1433	-1.578	-12.6383	0	0.239597	-0.83702	-0.413	-2.8003	1	0.648037	81.5193	0.801	10.0609	0	0	-15.1727	-1.945	-5.4515	0.023965	0	-11.5512	-2.778	-8.0025	0	0.423788	-19.4682	-1.458	-10.263	3e-06	0.622067	-5.9545	-2.754	-5.8365	0.00132	0.658379	370.636	1.986	38.9229	0	0	98.0724	1.368	19.9308
PIL1	gi|6321523|ref|NP_011600.1|	0	-1.669	-1.3881	nan	nan	-2.68211	-2.043	-3.7117	0.744102	0.114564	2.29247	-0.185	-0.4018	0.277217	0.034591	-1.02013	-0.981	-1.6251	0.815185	0.166438	0	-2.166	-1.8155	nan	nan	-1.53758	-1.572	-2.3302	0.982394	0.28583	-1.56408	-1.394	-2.8474	0.771098	0.66818	0	-1.41	-1.6914	0.918347	0.631965	52.5717	2.45	14.9444	0	0	0	-1.021	-1.4912
PIN4	gi|6319420|ref|NP_009502.1|	0	-1.249	-0.9726	0.436817	0.358555	0	-2.362	-2.8868	0.39716	0.030233	0	-1.927	-1.4942	0.895784	0.337047	0	-1.112	-1.367	0.654383	0.10968	0	-1.733	-1.3498	0.548853	0.429513	0	-1.551	-1.8858	0.868834	0.175327	0.158621	-0.441	-1.0783	0.844052	0.162537	0	-0.896	-1.0864	0.988411	0.410525	7.9399	1.051	3.7996	0	0	-0.346836	-0.466	-0.7581
PMA1	gi|6321430|ref|NP_011507.1|	0	-2.998	-2.5154	0.331461	0	-4.79903	-0.205	-1.6181	0.017294	0.000727	192.917	1.817	17.1824	0	0	-5.59419	-1.005	-3.2229	0.773525	0.440881	0	-3.497	-2.9339	0.425556	0	-8.13606	-0.387	-1.9298	0.886455	0.185966	-1.41399	-3.258	-5.2708	0.625869	0.79541	0	-2.738	-3.4991	0.450905	0.765418	-2.55099	-2.456	-4.6755	0	0	-2.47143	-1.72	-3.8102
POR1	gi|6324273|ref|NP_014343.1|	-0.143564	-1.194	-1	0.429591	0.36013	-1.70776	-1.622	-2.918	0.416344	0.032341	-0.823166	-1.871	-1.5761	0.905467	0.36808	-0.621082	-1.187	-1.4652	0.709517	0.130103	0	-1.677	-1.4028	0.511234	0.434001	0	-1.609	-1.9997	0.910645	0.203194	-0.970511	-0.974	-1.9033	0.915374	0.450059	0	-0.974	-1.2219	0.998316	0.469758	8.48176	1.001	3.6737	0	0	0	-0.594	-0.9342
PSA1	gi|6320148|ref|NP_010228.1|	-7.62702	-1.922	-3.8165	0.194051	0	70.5713	0.357	5.398	0	0	-4.13574	-0.386	-2.3922	0.99783	0.592281	-9.16298	-2.099	-5.9332	1.3e-05	0.40122	-15.9808	-1.563	-4.667	0.14165	0	157.752	1.243	19.2721	0	0	-10.8136	-2.571	-9.0131	0.0003	0.651312	0	-3.727	-4.4444	0.092874	0.701433	50.5263	0.709	9.3156	0	0	-1.46282	-3.313	-5.0436
PSE1	gi|6323968|ref|NP_014039.1|	0	-1.702	-1.6037	0	0	-2.81669	-2.241	-4.3054	0.800294	0.189079	-1.73861	-1.521	-2.1609	0.938637	0.544427	12.2055	0.953	4.1874	0	0	0	-2.177	-2.089	0	0	6.72385	0.478	2.1528	0	0	0	-2.15	-3.6544	0.874945	0.735258	0	-1.519	-2.1195	0.904265	0.706513	-0.364244	-0.456	-1.3424	nan	nan	0	-1.194	-1.9811
RIM1	gi|10383791|ref|NP_009958.2|	36.5278	0.962	5.2904	0	0	282.235	2.225	26.5732	0	0	-5.05456	-0.345	-1.4619	0.890515	0.324635	-3.85327	-2.284	-4.3121	0.04562	0.428688	-6.55829	-2.174	-3.6772	0.430524	0	-3.47264	-3.016	-5.19	0.017554	0.465153	-1.49814	-3.431	-5.9534	0.320024	0.763119	71.9191	1.521	14.4384	0	0	-5.00842	-0.504	-2.6622	0	0	0	-2.478	-4.1813
RNR1	gi|6320914|ref|NP_010993.1|	0	-1.747	-1.4611	nan	nan	-2.83791	-1.69	-4.118	0.733248	0.166605	-1.33065	-2.449	-2.0472	0.936265	0.51826	0	-1.732	-2.258	1	0.318489	0	-2.243	-1.8463	nan	nan	-1.36867	-0.699	-1.8185	0.838693	0.159483	0	-2.081	-3.4855	0.881524	0.727027	0	-1.504	-1.9521	0.904718	0.683218	3.61909	0.242	0.8952	0	0	0	-1.128	-1.879
RPB2	gi|6324725|ref|NP_014794.1|	0	-0.933	-0.715	0.525426	0.330706	3.20678	0.056	0.1689	4e-06	0	-0.400894	-1.614	-1.2132	0.811528	0.229368	0	-0.836	-1.0463	0.467291	0.056354	0	-1.41	-1.0755	0.767426	0.381301	0.728037	-0.088	-0.1838	0.045917	0.002106	0	-1.155	-1.8375	0.901872	0.424172	0	-0.612	-0.7398	0.883069	0.259599	2.73325	0.684	1.8477	0	0	0	-0.183	-0.2835
RPL10	gi|6323104|ref|NP_013176.1|	0	-3.787	-3.2749	0.284894	0	76.3452	0.431	6.3852	0	0	-1.92661	-0.294	-1.9884	0.94056	0.503026	-4.73628	-0.226	-1.7799	0.90281	0.20413	-8.09459	-2.915	-4.6675	0.141496	0	77.8742	0.88	12.0767	0	0	-18.3157	-1.082	-8.3006	0.004043	0.665214	4.50894	0.056	0.4489	0.183484	0.013512	10.0718	0.145	1.4475	0	0	-4.5419	-2.451	-5.6935
RPL11B	gi|6321522|ref|NP_011599.1|	2.13222	0.102	0.198	0.945542	0.118108	2.77513	0.028	0.1246	5e-06	0	-1.67939	-1.413	-1.8219	0.922723	0.452829	-1.25869	-1.137	-1.9147	0.958458	0.237834	4.08281	0.4	1.0972	0.211943	0.008684	-1.13826	-0.314	-0.8888	0.348911	0.022007	0	-1.965	-3.3252	0.872071	0.714666	-0.838621	-1.439	-1.8359	0.90085	0.662188	4.80078	0.651	2.727	0	0	-0.960753	-0.234	-0.5515
RPL15A	gi|6323057|ref|NP_013129.1|	0	-2.078	-1.831	0	0	48.4053	1.24	10.0412	0	0	31.1548	1.051	5.0675	0	0	-1.86781	-1.612	-2.6566	1	0.389663	0	-2.594	-2.2564	0.335022	0	-1.09103	0.061	0.2551	0.006992	0.000338	-2.2893	-1.875	-4.1029	0.976275	0.769103	0	-1.863	-2.4433	1	0.747989	0.569032	0.063	0.2544	0	0	-1.34855	-1.164	-2.3369
RPL16A	gi|6322058|ref|NP_012133.1|	0	-1.828	-1.4165	nan	nan	15.4682	0.729	3.7884	0	0	10.5169	0.643	2.1739	1e-06	0	20.0083	1.513	7.1629	0	0	-0.754706	-0.217	-0.4316	0.874275	0.201402	-2.08857	-0.464	-1.2698	0.568676	0.057935	-1.87148	-1.481	-3.0428	0.820191	0.68676	-0.934266	-1.546	-1.891	0.904591	0.672628	1.13601	0.226	0.7874	0	0	0	-1.119	-1.7218
RPL16B	gi|6324260|ref|NP_014330.1|	-0.986968	-0.335	-0.7867	0.495455	0.340911	34.5477	0.815	7.2011	0	0	7.50586	0.302	1.2734	0.00023	1.8e-05	17.7971	0.998	6.2974	0	0	21.8728	0.924	4.6488	0	0	-5.90759	-0.451	-1.9093	0.878463	0.180985	-3.32736	-2.089	-4.9242	0.807472	0.801046	-2.52247	-1.476	-2.6896	1	0.772937	-1.40114	-0.186	-0.8445	0	0	-2.89987	-0.377	-1.2453
RPL17A	gi|6322668|ref|NP_012741.1|	-2.69552	-3.34	-2.8426	0.323456	0	56.4297	0.655	8.4051	0	0	20.8618	0.37	2.4311	0	0	4.47296	0.273	1.8282	1e-06	0	56.7687	1	7.6904	0	0	-12.8061	-1.225	-5.3827	0.007779	0.459927	-12.2965	-1.12	-6.0312	0.291737	0.759149	-3.93043	-0.293	-1.4438	0.990762	0.556976	22.6091	0.705	6.6585	0	0	-6.27495	-0.86	-3.4809
RPL17B	gi|6322284|ref|NP_012358.1|	-1.30359	-1.988	-1.7135	0	0	-1.89777	-0.387	-1.8536	0.035169	0.001795	0	-2.676	-2.3398	0.991001	0.58273	75.2429	2.243	16.2856	0	0	0	-2.481	-2.1392	0	0	0.417236	0.042	0.18	0.009525	0.000484	-2.93091	-0.745	-2.6697	0.793427	0.649424	-0.705184	-1.8	-2.3365	0.98273	0.735249	3.1706	0.36	1.587	0	0	-1.42636	-0.34	-0.9386
RPL18A	gi|6324452|ref|NP_014521.1|	0	-2.576	-1.9981	0	0	41.1805	0.984	8.1653	0	0	32.4001	0.954	5.1708	0	0	-3.83133	-0.788	-2.1305	0.992787	0.290216	18.6571	0.886	4.1911	1e-06	0	2.27371	0.415	2.4621	0	0	-3.31906	-2.511	-4.4284	1	0.78644	-1.73475	-0.149	-0.5055	0.795207	0.172746	4.94457	0.484	2.7381	0	0	-2.10504	-1.566	-2.7961
RPL19A	gi|6319559|ref|NP_009641.1|	0	-3.747	-3.1462	0.295782	0	54.8786	0.416	5.6634	0	0	20.3605	0.195	1.3399	0.00016	1.2e-05	-3.45122	-0.176	-1.1718	0.534583	0.075081	-3.28137	-0.093	-0.514	0.8997	0.223494	-0.975144	0.086	0.7458	0.00081	3.2e-05	-14.9251	-1.129	-6.9998	0.081428	0.712249	-5.20647	-0.421	-2.2291	0.94854	0.721431	39.868	0.771	8.9261	0	0	-7.12508	-0.427	-2.2791
RPL1A	gi|6325036|ref|NP_015104.1|	-2.78341	-1.211	-1.9387	0	0	114.579	1.707	15.9818	0	0	29.7266	0.824	4.7514	0	0	-2.43187	-2.109	-3.4946	0.455915	0.446575	-3.78807	-0.25	-0.8111	0.928091	0.309041	4.72176	0.477	3.1922	0	0	-2.17255	-2.631	-4.9541	0.792284	0.801006	0	-2.402	-2.9738	0.817266	0.786365	-3.13567	-1.391	-3.7351	0	0	-1.09335	-1.988	-3.2292
RPL20B	gi|154200011|ref|NP_014957.2|	-1.7911	-0.814	-1.5061	nan	nan	28.1314	0.587	4.6721	0	0	-1.27354	-0.398	-1.2993	0.844706	0.26165	12.5476	0.694	3.8299	0	0	1.24794	0.059	0.2181	0.902165	0.069721	-4.86566	-0.515	-2.0197	0.916645	0.208173	-5.09265	-0.811	-3.4556	0.880916	0.72502	-1.96492	-1.845	-3.1033	0.716127	0.785537	8.51328	0.512	2.9732	0	0	-2.67139	-0.611	-1.8015
RPL21A	gi|6319668|ref|NP_009750.1|	-0.0133072	-0.517	-0.7597	0.506068	0.337296	15.5758	0.699	3.8253	0	0	0.569428	-0.299	-0.623	0.43474	0.065624	-1.32707	-1.201	-1.896	0.951675	0.233087	-1.848	-1.686	-1.8328	nan	nan	-2.2645	-1.034	-2.1501	0.944751	0.240656	-1.94985	-0.79	-2.134	0.912137	0.536148	1.67642	0.34	0.9958	0.039221	0.001738	8.03401	0.876	4.0478	0	0	-0.0996383	0.101	0.2758
RPL23B	gi|6320963|ref|NP_011042.1|	52.6043	0.75	5.2277	0	0	-29.3163	-1.304	-9.6268	0	0.248721	-14.2396	-1.263	-4.6667	0.024639	0.634148	104.749	1.199	15.0275	0	0	-14.5044	-1.311	-4.2653	0.280998	0	12.7682	0.289	3.0009	0	0	-16.0326	-1.364	-8.2146	0.004763	0.667205	-7.81788	-0.827	-3.7837	0.313678	0.745193	52.2947	0.807	10.0873	0	0	-8.30798	-1.029	-4.5638
RPL24A	gi|6321407|ref|NP_011484.1|	-1.92314	-1.469	-1.8926	0	0	1.71389	-0.144	-0.8984	0.000943	3.7e-05	11.0586	0.33	1.3581	0.000144	1e-05	8.10444	0.53	2.657	0	0	0	-2.832	-2.567	0.378771	0	3.12387	0.248	1.3435	3.6e-05	1e-06	-4.33539	-1.318	-4.2197	0.990445	0.77649	-2.14542	-1.49	-2.7084	1	0.77438	30.2331	1.285	9.4059	0	0	-1.66004	-1.337	-2.7561
RPL24B	gi|6321587|ref|NP_011664.1|	0	-2.299	-1.8511	0	0	58.5686	1.199	9.5536	0	0	0.0677716	-0.303	-0.9085	0.643193	0.129204	0	-2.261	-2.7797	1	0.405725	0	-2.78	-2.2499	0.334096	0	4.82465	0.388	2.1124	0	0	-3.93944	-1.193	-3.7925	0.908841	0.745195	-1.95644	-1.389	-2.3518	0.986818	0.737101	7.28074	0.54	2.9756	0	0	-1.57005	-1.214	-2.3286
RPL25	gi|6324445|ref|NP_014514.1|	0	-2.996	-2.5224	0.331636	0	134	1.481	17.0751	0	0	9.50542	0.242	1.2665	0.000239	1.9e-05	11.6453	0.607	4.221	0	0	24.3119	0.773	4.7694	0	0	-9.78505	-0.614	-2.989	1	0.416762	-5.0771	-2.555	-5.7763	0.390368	0.772389	-3.68491	-1.692	-3.499	0.450956	0.765425	-2.39778	-0.214	-1.2547	nan	nan	-4.21047	-1.043	-3.0932
RPL26B	gi|116006491|ref|NP_011548.2|	0	-1.645	-1.3199	nan	nan	0.456622	-0.383	-1.4137	0.008856	0.000369	-0.508074	-0.808	-1.2872	0.840203	0.257026	-0.963348	-0.859	-1.4398	0.695786	0.124651	-0.616817	-0.627	-0.959	0.839308	0.351062	-1.63003	-1.121	-2.0745	0.930843	0.221857	0	-1.886	-2.8982	0.778403	0.672494	0.697617	0.055	0.1347	0.385154	0.036081	23.3341	1.748	8.7721	0	0	-0.613996	-0.912	-1.374
RPL27B	gi|6320679|ref|NP_010759.1|	-2.3998	-1.156	-1.9028	0	0	85.6062	1.332	12.5509	0	0	3.11108	-0.011	-0.0429	0.116143	0.010237	-3.29587	-0.656	-2.2717	1	0.321469	-5.02478	-1.076	-2.3422	0.346936	0	-5.44594	-0.536	-2.2232	0.961007	0.258974	-5.22943	-1.382	-4.7906	0.872887	0.79994	-2.71822	-0.772	-2.2041	0.939243	0.718063	8.10282	0.502	3.0897	0	0	-2.57121	-1.011	-2.6982
RPL28	gi|6321335|ref|NP_011412.1|	-2.15678	-1.09	-1.7727	0	0	3.19924	0.037	0.2653	2e-06	0	-3.34161	-0.667	-1.7815	0.911912	0.439493	25.9	1.17	8.1764	0	0	9.24685	0.527	2.1912	0.007178	0.000292	10.9615	0.676	4.6209	0	0	-5.17606	-0.972	-3.659	0.87453	0.735402	-2.58026	-1.009	-2.412	1	0.744104	-0.437644	-0.134	-0.6104	0	0	-0.802561	0.184	0.7606
RPL2A	gi|14318555|ref|NP_116688.1|	0	-3.556	-2.6751	0.335662	0	149.01	1.115	16.8153	0	0	11.118	0.089	0.5433	0.014334	0.000847	-8.07013	-1.411	-5.0991	0.002327	0.413339	-8.45575	-0.404	-1.8883	nan	nan	24.6692	0.609	5.8319	0	0	-11.664	-1.564	-7.5235	0.022141	0.691067	-2.86218	-2.715	-4.2519	0.137716	0.713038	5.49813	0.169	1.3716	0	0	0	-2.813	-4.3884
RPL3	gi|6324637|ref|NP_014706.1|	0	-3.932	-3.3673	0.266249	0	395.04	1.467	29.5518	0	0	-16.0771	-0.75	-4.2742	0.09337	0.645494	8.06955	0.178	1.6916	3e-06	0	-16.8627	-1.764	-5.2529	0.035281	0	23.8703	0.424	5.1675	0	0	-12.4526	-2.585	-9.794	1.4e-05	0.630703	-11.0573	-1.076	-5.186	0.014243	0.67242	-11.1096	-0.764	-5.714	0	0	-6.52581	-2.301	-6.0985
RPL30	gi|6321408|ref|NP_011485.1|	0	-2.348	-1.8578	0	0	23.0069	0.569	4.281	0	0	35.6127	0.961	5.1292	0	0	-1.38592	-2.396	-2.922	0.973116	0.420688	-3.89824	-0.885	-1.8585	nan	nan	-3.76775	-1.985	-3.6645	0.762584	0.479626	0	-2.742	-4.0585	0.969251	0.765997	-2.22189	-1.086	-2.277	0.964961	0.727749	45.6347	1.672	13.515	0	0	-1.48914	-1.449	-2.6573
RPL32	gi|6319378|ref|NP_009460.1|	0	-2.697	-2.1321	0	0	22.6366	0.508	4.472	0	0	14.279	0.436	2.0906	2e-06	0	-1.58708	-0.156	-0.6571	0.285067	0.019576	18.1508	0.754	3.7586	9e-06	0	-6.42746	-0.703	-2.7419	1	0.375739	-5.50833	-0.553	-2.719	0.787285	0.655537	-1.47658	-0.204	-0.7353	0.881015	0.25773	26.7578	1.14	9.1767	0	0	-3.02074	-0.549	-1.8314
RPL33A	gi|6325114|ref|NP_015182.1|	-0.93009	-1.729	-1.4651	nan	nan	10.4695	0.489	2.5375	0	0	2.35352	0.054	0.1425	0.068007	0.005034	-1.04813	-0.559	-1.2252	0.567989	0.083702	-0.18251	-0.148	-0.3312	0.845335	0.176053	1.35771	0.235	0.8139	0.000591	2.4e-05	-1.75704	-1.411	-3.0717	0.827404	0.689737	0	-1.451	-1.8702	0.903581	0.668778	4.31406	0.58	2.279	0	0	-1.0851	-0.447	-0.9674
RPL4A	gi|6319505|ref|NP_009587.1|	-6.74823	-3.138	-4.4559	0.0854	0	329.233	1.09	23.1534	0	0	5.8668	-0.095	-0.8558	0.602789	0.11497	35.1279	0.485	6.3163	0	0	-15.3507	-0.219	-1.7197	0.365882	0.43134	10.0003	0.271	3.8123	0	0	-30.9358	-1.143	-10.6365	1e-06	0.617583	-15.5608	-1.008	-6.0527	0.000526	0.655245	11.1944	0.149	1.9675	0	0	-15.8415	-0.866	-5.8171
RPL4B	gi|6320215|ref|NP_010295.1|	-5.01411	-2.316	-3.2628	0.287392	0	17.7534	0.258	3.1057	0	0	60.6651	0.773	6.1875	0	0	93.7413	1.408	16.9869	0	0	25.2278	0.626	4.3668	0	0	-3.51516	0.19	1.6402	6e-06	0	-15.5549	-0.951	-5.68	0.431801	0.7774	-4.11555	-0.184	-0.9654	0.954907	0.356547	-4.12655	-2.482	-5.9952	0	0	-5.58963	-1.655	-4.4912
RPL5	gi|6325126|ref|NP_015194.1|	0	-1.815	-1.5792	0	0	6.53015	0.189	0.966	0	0	5.74302	0.254	0.7927	0.003843	0.000266	7.57299	0.797	3.3812	0	0	0	-2.301	-2.0241	0	0	-0.964237	-0.2	-0.6768	0.238354	0.011979	-2.39944	-1.059	-2.8324	0.773037	0.666949	-0.242771	-0.142	-0.3562	0.711593	0.125926	1.20024	0.119	0.4502	0	0	-0.767433	-1.215	-2.0296
RPL6A	gi|6323567|ref|NP_013638.1|	0	-1.939	-1.576	nan	nan	19.2085	0.787	4.9981	0	0	59.0023	1.636	8.8166	0	0	-2.06937	-0.997	-1.9598	0.972428	0.249217	-2.71872	-1.528	-1.8628	nan	nan	-3.05663	-0.428	-1.3427	0.610736	0.068134	-0.659228	-2.263	-3.6874	0.876906	0.736809	-0.713452	-1.716	-2.1123	0.901048	0.705532	0.92578	0.204	0.8429	0	0	0	-1.318	-2.1229
RPL6B	gi|6323481|ref|NP_013553.1|	0	-1.748	-1.3237	nan	nan	42.9081	1.559	8.8458	0	0	0	-2.387	-1.8203	0.922341	0.452307	-0.924241	-0.552	-1.1734	0.535585	0.07533	-1.41	-1.122	-1.3899	0.519806	0.433069	-1.57983	-0.629	-1.5539	0.721989	0.10344	-0.550168	-1.866	-3.138	0.842392	0.696569	-0.549862	-1.338	-1.6568	0.929585	0.623423	0.545233	0.007	0.0225	0	0	0	-0.913	-1.507
RPL7A	gi|6321362|ref|NP_011439.1|	-1.49944	-0.853	-1.2991	nan	nan	53.17	1.219	9.7601	0	0	-3.48277	-1.07	-1.9569	0.940574	0.494262	3.31484	0.4	1.653	4e-06	0	8.82196	0.588	2.2108	0.006668	0.000273	-4.21079	-1.388	-3.0769	1	0.429348	-4.1594	-0.871	-3.1045	0.835096	0.693123	-0.778894	-2.053	-2.4391	1	0.747475	12.5046	0.886	5.2701	0	0	-1.75343	-1.316	-2.3469
RPL7B	gi|6325058|ref|NP_015126.1|	0.267348	-0.124	-0.2023	0.772036	0.21193	16.0873	0.918	5.5002	0	0	-0.832595	-0.37	-0.7668	0.537744	0.093871	9.35135	1.142	4.6768	0	0	18.8337	1.324	5.0989	0	0	-2.44401	-0.684	-1.6361	0.760848	0.119463	-0.604701	-1.884	-3.0531	0.822808	0.687819	-0.631661	-1.324	-1.725	0.907012	0.639598	-0.92579	-0.188	-0.5516	0	0	-0.754372	-0.919	-1.4953
RPL8B	gi|6322984|ref|NP_013055.1|	-3.62507	-2.207	-2.8424	0.323475	0	170.757	1.478	18.8304	0	0	11.5966	0.194	1.066	0.000767	5.7e-05	-2.21677	-0.111	-0.6207	0.270997	0.0175	-8.69755	-0.651	-2.2343	0.331862	0	-3.72229	0.015	0.1014	0.013092	0.000704	-6.27147	-2.327	-6.2158	0.234999	0.748733	-5.1355	-0.985	-3.0976	0.720433	0.785649	1.58035	0.038	0.2584	0	0	-2.66069	-2.17	-4.11
RPN1	gi|6321816|ref|NP_011892.1|	-2.75567	-3.729	-2.9744	0.310946	0	-23.4577	-1.601	-10.2871	0	0.245453	0	-4.42	-3.5181	0.479237	0.670168	0	-3.729	-4.7138	0.012632	0.419326	0	-4.235	-3.331	0.432262	0	-1.796	-0.237	-1.8616	0.858419	0.169564	-3.58262	-3.789	-6.3925	0.190508	0.738664	0	-3.501	-4.4338	0.094902	0.702035	-5.67489	-2.304	-6.6479	0	0	0	-3.135	-4.7514
RPN13	gi|6323453|ref|NP_013525.1|	0	-2.895	-2.0191	0	0	-6.22687	-2.363	-6.7009	0.022626	0.273104	0	-3.567	-2.5169	1	0.612078	0	-2.73	-3.4985	0.452029	0.446595	0	-3.387	-2.39	0.353338	0	-3.6842	-2.056	-4.5495	0.167436	0.480786	0	-3.045	-5.0082	0.764424	0.800687	0	-2.504	-3.1569	0.675555	0.784173	-0.988214	-2.562	-4.2011	0	0	0	-2.083	-3.4984
RPN2	gi|6322115|ref|NP_012190.1|	0	-3.581	-2.8749	0.320397	0	-18.069	-2.071	-9.975	0	0.24692	0	-4.264	-3.4507	0.538619	0.671352	0	-3.571	-4.5634	0.021382	0.422366	0	-4.067	-3.2885	0.432157	0	-11.8061	-1.471	-6.1585	0.000191	0.44046	-1.50527	-3.934	-6.2228	0.233095	0.748319	0	-3.356	-4.2048	0.151659	0.716058	0	-3.446	-5.4849	0	0	0	-2.974	-4.7035
RPP1A	gi|6320122|ref|NP_010202.1|	0	-1.825	-1.3619	nan	nan	1.80131	-0.236	-0.9219	0.001054	4.1e-05	-1.41701	-1.504	-1.7113	0.907968	0.416315	3.98555	0.418	1.3497	4.5e-05	1e-06	0	-2.31	-1.7191	0.366084	0.431382	2.91803	0.258	0.8955	0.000399	1.6e-05	-0.882536	-2.067	-3.163	0.847459	0.699119	0	-1.503	-1.7327	0.904353	0.641254	6.27002	0.65	2.6071	0	0	5.48823	1.136	4.5075
RPP2B	gi|6320590|ref|NP_010670.1|	0	-2.531	-2.0722	0	0	26.6405	0.707	5.7128	0	0	33.3039	0.931	4.9883	0	0	2.94877	0.407	1.8917	1e-06	0	39.7689	1.238	6.9536	0	0	-6.57014	-0.834	-2.7784	1	0.382584	0	-2.848	-4.612	0.951587	0.794819	0	-2.248	-2.8424	0.918739	0.782896	9.47057	0.693	4.1868	0	0	-2.70498	-1.109	-2.4127
RPS10B	gi|6323886|ref|NP_013957.1|	0	-1.798	-1.411	nan	nan	19.4691	0.661	3.9442	0	0	0	-2.486	-1.9232	0.938822	0.484465	0	-1.767	-2.1059	0.993122	0.284608	0	-2.269	-1.7956	nan	nan	8.42816	0.726	3.1903	0	0	-1.35873	-1.756	-3.1756	0.849888	0.700394	0	-1.531	-1.8242	0.899617	0.659877	5.71248	0.678	2.8799	0	0	0	-1.144	-1.7148
RPS11A	gi|6320228|ref|NP_010308.1|	0	-2.372	-2.1221	0	0	24.4753	0.559	4.3655	0	0	3.7993	-0.014	-0.0498	0.118259	0.010487	-2.44901	-0.788	-2.1922	0.98968	0.303769	-3.23159	-1.929	-2.5943	0.383036	0	10.7327	0.617	3.7829	0	0	-3.18203	-1.941	-4.5762	0.965815	0.793255	-1.87601	-0.701	-1.8301	0.900258	0.661046	0.827735	-0.017	-0.0784	0	0	0	-1.742	-2.9046
RPS12	gi|6324945|ref|NP_015014.1|	0	-1.724	-1.236	nan	nan	-0.605529	-0.63	-2.0836	0.068519	0.003728	-1.09404	-2.401	-1.7401	0.906099	0.425841	0	-1.539	-1.8204	0.920636	0.214088	-1.13029	-2.201	-1.597	0.411536	0.437379	-1.00483	-0.59	-1.3584	0.619923	0.070508	-1.24139	-1.209	-2.4635	0.822088	0.616252	0	-1.313	-1.5441	0.963607	0.591063	32.9396	2.106	11.2706	0	0	-0.64994	-0.539	-0.9651
RPS13	gi|6320269|ref|NP_010349.1|	-2.58331	-0.645	-1.4496	nan	nan	5.95481	0.1	0.853	0	0	12.0482	0.315	1.5875	3.9e-05	3e-06	24.0938	0.936	7.1232	0	0	21.6016	0.747	4.3708	0	0	-7.50458	-0.468	-2.2256	0.961663	0.259583	-5.13791	-2.235	-5.492	0.51797	0.78662	-2.53697	-0.286	-1.0692	0.983697	0.402801	15.6081	0.727	5.66	0	0	-2.37732	-1.883	-3.288
RPS14A	gi|10383793|ref|NP_009960.2|	-5.84864	-1.316	-3.7085	0.207647	0	-16.8828	-0.795	-7.429	0.001313	0.263773	-11.3743	-1.727	-5.565	0.000274	0.615344	-6.76942	-2.226	-6.2257	2e-06	0.397786	-11.7005	-1.542	-4.7539	0.116836	0	-9.55634	-0.459	-3.4305	0.932971	0.46633	-12.4999	-0.844	-6.3744	0.194726	0.739654	2.21688	-0.142	-0.8864	0.93394	0.322113	166.729	1.572	25.1913	0	0	-5.21495	-1.958	-5.8489
RPS17B	gi|6320655|ref|NP_010735.1|	-1.27253	-0.345	-1.3352	nan	nan	-13.3347	-0.464	-4.329	0.812377	0.19186	-4.76957	-0.42	-2.1278	0.924323	0.536599	7.92691	0.248	1.8478	1e-06	0	36.7304	0.639	4.7305	0	0	-2.24519	0.035	0.2767	0.006387	0.000306	-13.6437	-0.923	-5.9871	0.307568	0.761387	-4.33418	-0.425	-2.1888	0.933314	0.715985	25.9046	0.594	5.8735	0	0	-5.37224	-0.189	-1.1002
RPS18B	gi|6323615|ref|NP_013686.1|	-1.5878	-0.644	-1.5214	nan	nan	0.285992	-0.273	-1.9948	0.052889	0.00292	-3.01306	-0.619	-2.0284	0.938241	0.513557	-2.00027	-0.356	-1.4658	0.709837	0.130233	-5.78433	-1.001	-2.4935	0.367438	0	0.199621	-0.009	-0.0546	0.026361	0.001251	-6.57092	-1.194	-5.0715	0.731346	0.799941	-2.65375	-0.629	-1.9984	0.901995	0.690449	21.9215	0.762	6.0513	0	0	-2.2114	-1.914	-3.5544
RPS1A	gi|6323474|ref|NP_013546.1|	-1.53082	-2.242	-1.7903	0	0	1.58026	-0.072	-0.4222	0.000129	3e-06	7.46442	0.256	0.959	0.001463	0.000101	-1.94489	-0.53	-1.554	0.766631	0.14985	-2.33033	-0.435	-1.1027	0.73945	0.387697	24.1523	1.098	7.0038	0	0	-3.43325	-1.43	-4.0988	0.975664	0.768822	-1.59528	-0.513	-1.3734	0.994727	0.530982	11.3338	0.818	4.7283	0	0	0	-1.631	-2.534
RPS1B	gi|6323577|ref|NP_013648.1|	0	-2.708	-2.346	0.326639	0	45.4241	0.778	7.2859	0	0	1.71541	-0.149	-0.5536	0.37968	0.053729	-3.66959	-0.937	-2.6668	1	0.391113	-4.75321	-1.632	-2.6237	0.387683	0	19.1307	0.764	5.6904	0	0	-5.59802	-0.877	-3.8554	0.925865	0.750304	-2.28636	-0.543	-1.6802	0.922032	0.629275	9.15262	0.523	3.4033	0	0	0	-2.041	-3.0525
RPS2	gi|6321315|ref|NP_011392.1|	-4.82507	-2.868	-3.6095	0.222537	0	138.173	0.774	12.8457	0	0	23.9104	0.173	1.3345	0.000164	1.2e-05	-5.41612	-0.224	-1.6021	0.799949	0.161001	-13.1294	-1.945	-4.8454	0.094648	0	47.8912	0.698	8.7772	0	0	-17.5173	-1.468	-9.3076	8e-05	0.643362	-7.42316	-0.549	-3.1592	0.673814	0.784103	5.15648	0.053	0.4912	0	0	-6.48623	-1.76	-5.482
RPS20	gi|6321772|ref|NP_011848.1|	0	-1.629	-1.4932	nan	nan	2.13869	-0.183	-0.7794	0.000557	2.2e-05	0.369335	-0.415	-0.8443	0.594143	0.112041	1.74008	0.241	0.7234	0.002174	4.8e-05	-1.57182	-2.132	-1.9181	nan	nan	-2.10866	-0.867	-1.9988	0.910365	0.202971	-1.68292	-1.748	-3.1979	0.853979	0.702632	-0.872038	-0.681	-1.2173	0.998379	0.46781	9.26421	0.903	4.1555	0	0	0	-1.111	-1.6503
RPS23B	gi|6325389|ref|NP_015457.1|	0	-2.591	-1.9307	0	0	41.6129	0.805	6.9093	0	0	1.52775	-0.126	-0.4381	0.299509	0.038428	6.78399	0.457	2.4384	0	0	0	-3.079	-2.2966	0.340673	0	24.499	0.949	6.9194	0	0	-4.52386	-1.816	-4.7576	0.888286	0.799321	-1.13655	-0.32	-0.9968	0.96359	0.370446	5.27135	0.346	1.9079	0	0	0	-1.943	-3.0128
RPS24B	gi|6322120|ref|NP_012195.1|	-4.37813	-1.832	-3.0935	0.300142	0	14.0396	0.093	0.9928	0	0	12.4534	0.15	0.8682	0.002495	0.000172	34.3036	0.853	7.4006	0	0	-2.29882	-0.087	-0.408	0.867156	0.195289	-6.07242	-0.149	-1.0777	0.466164	0.036998	-8.87749	-1.851	-7.1283	0.060205	0.707062	-0.213068	-0.085	-0.4514	0.766591	0.154658	12.5947	0.402	3.3143	0	0	-5.3068	-1.026	-3.5712
RPS26A	gi|6321249|ref|NP_011326.1|	0	-2.332	-2.032	0	0	-8.07592	-0.939	-4.2591	0.776198	0.183525	-4.09989	-1.3	-2.4168	0.999667	0.596463	53.2971	1.717	12.8211	0	0	17.5329	0.82	3.8108	6e-06	0	19.5092	0.963	6.5827	0	0	-4.20742	-1.621	-4.3687	0.999548	0.784041	-1.26541	-0.315	-0.9723	0.956806	0.359592	5.2305	0.431	2.3428	0	0	2.36438	0.617	2.9189
RPS3	gi|6324151|ref|NP_014221.1|	-5.53076	-2.441	-4.0456	0.146242	0	-18.4399	-0.779	-8.2402	2.4e-05	0.255525	-13.1922	-1.803	-5.4507	0.000522	0.617557	-10.4473	-1.221	-5.6267	9.2e-05	0.405593	-7.67831	-2.927	-4.8809	0.08685	0	-11.8542	-0.507	-4.049	0.475176	0.486437	-15.3115	-1.583	-9.1547	0.000159	0.647672	-7.25313	-0.959	-4.5746	0.071132	0.694577	51.882	0.644	8.519	0	0	-5.24979	-2.151	-5.9418
RPS4A	gi|6322605|ref|NP_012679.1|	0	-3.318	-2.8342	0.324247	0	60.2884	0.647	8.0651	0	0	60.8447	0.795	6.4375	0	0	21.2571	0.671	5.6297	0	0	-10.7888	-0.545	-2.3928	0.353709	0	30.7032	0.769	7.8083	0	0	-11.4313	-1.579	-7.5172	0.022516	0.691319	-5.33453	-0.472	-2.2701	0.96271	0.726852	7.91593	0.318	2.6422	0	0	-5.67677	-1.394	-4.198
RPS5	gi|6322583|ref|NP_012657.1|	-3.75472	-0.581	-1.8203	0	0	-18.567	-0.673	-5.5866	0.566924	0.276598	32.3674	0.433	3.0395	0	0	36.6095	0.827	7.6198	0	0	-8.00888	-0.357	-1.65	0.390646	0.435433	0.294172	0.139	1.1312	0.000117	4e-06	-11.7246	-1.567	-7.194	0.051364	0.704393	40.2205	0.937	8.2669	0	0	14.7543	0.419	3.6254	0	0	-5.63422	-1.282	-4.2282
RPS6A	gi|6325167|ref|NP_015235.1|	-6.22203	-2.524	-3.9405	0.16687	0	119.755	0.578	9.2873	0	0	7.38497	-0.122	-0.8936	0.631649	0.125044	-12.6045	-1.444	-6.3777	1e-06	0.396345	-17.2058	-1.415	-5.1684	0.043087	0	-9.84993	-0.17	-1.7354	0.804368	0.140594	-19.7039	-1.302	-9.3516	6.7e-05	0.642059	12.0324	0.207	1.7647	0.001206	5.5e-05	43.4934	0.604	7.8738	0	0	-9.21522	-1.378	-5.9257
RPS7A	gi|6324670|ref|NP_014739.1|	0	-3.218	-2.3172	0.325628	0	-13.6952	-0.941	-6.0392	0.189598	0.279615	1.03344	-0.275	-1.3024	0.84585	0.262838	-4.22567	-0.563	-2.5119	1	0.367071	-2.36667	-0.236	-0.9989	0.821256	0.361765	-6.59324	-0.399	-2.3019	0.978325	0.278812	-8.13571	-0.821	-4.6569	0.932951	0.796522	40.1108	1.039	8.3478	0	0	64.4166	1.319	14.2505	0	0	-3.27313	-1.548	-4.1627
RPS8B	gi|6320949|ref|NP_011028.1|	-1.94729	-2.619	-2.1721	0.319252	0	37.9488	0.717	6.4461	0	0	-4.37959	-0.831	-2.275	0.977119	0.569783	6.01551	0.418	2.2088	0	0	6.65189	0.368	1.568	0.059022	0.002262	8.51621	0.518	3.4823	0	0	-5.23421	-1.543	-5.2517	0.635967	0.795964	-2.05367	-0.385	-1.3446	0.995814	0.519847	7.8929	0.475	3.0865	0	0	-2.99058	-0.685	-2.1083
RPS9B	gi|6319666|ref|NP_009748.1|	0	-1.96	-1.7042	0	0	39.7084	1.144	8.0579	0	0	6.74909	0.31	1.0827	0.000692	5.3e-05	-1.18805	-0.26	-0.7955	0.345928	0.029823	-1.34342	-2.451	-2.1557	0	0	-1.51134	-0.185	-0.701	0.249261	0.01284	-2.27576	-2	-3.9726	0.953124	0.759603	-1.05093	-1.716	-2.3237	0.979157	0.733674	1.9644	0.168	0.7373	0	0	-1.43286	-0.794	-1.78
RPT1	gi|6322704|ref|NP_012777.1|	-2.72977	-2.079	-2.7868	0.328659	0	-10.8265	-1.994	-7.573	0.000679	0.262184	-4.08897	-2.76	-3.704	0.345182	0.664775	0	-2.999	-4.0651	0.097403	0.435945	0	-3.469	-3.0904	0.430206	0	-6.76189	-1.568	-5.1749	0.018684	0.465555	-2.19363	-3.398	-5.3449	0.588843	0.792838	0	-2.774	-3.8269	0.294405	0.742034	-2.67322	-2.342	-4.9876	0	0	0	-2.432	-3.8619
RPT2	gi|6320197|ref|NP_010277.1|	0	-3.252	-2.8844	0.319494	0	-12.5493	-2.187	-9.2333	0	0.250519	0	-3.942	-3.4811	0.511349	0.670854	0	-3.248	-4.1703	0.070466	0.432822	0	-3.745	-3.3133	0.432183	0	-8.57633	-1.294	-5.277	0.012217	0.462805	-3.07465	-3.289	-6.3209	0.207646	0.742639	0	-3.011	-3.9485	0.244641	0.733424	-4.26098	-1.694	-5.5878	0	0	0	-2.634	-4.3673
RPT3	gi|6320602|ref|NP_010682.1|	-3.49911	-4.656	-3.4239	0.255279	0	-45.8808	-2.009	-14.8425	0	0.233076	-11.1697	-3.459	-6.3817	2e-06	0.604338	-14.6009	-2.125	-8.4676	0	0.384026	0	-5.134	-3.8873	0.407204	0	-29.9536	-1.155	-8.9064	0	0.417722	-9.68232	-3.528	-10.4508	1e-06	0.619551	0	-4.287	-5.4259	0.006172	0.666388	-14.9852	-1.684	-9.8077	0	0	-1.58424	-3.885	-6.1634
RPT4	gi|6324833|ref|NP_014902.1|	-3.02047	-2.344	-2.7332	0.3335	0	-13.4266	-1.696	-8.23	2.5e-05	0.255608	-4.37967	-3.02	-3.5653	0.440067	0.669197	-4.74625	-1.622	-4.4275	0.03233	0.425548	0	-3.889	-3.0532	0.429185	0	-8.12879	-1.361	-5.5376	0.003891	0.455771	-3.03033	-3.22	-6.1302	0.259216	0.753875	0	-3.028	-3.6241	0.38911	0.756667	-2.43795	-2.496	-5.3067	0	0	0	-2.609	-4.0591
RPT5	gi|6324691|ref|NP_014760.1|	-6.13625	-1.841	-3.6446	0.217022	0	-24.4075	-1.884	-11.2397	0	0.242952	-5.64629	-3.58	-4.4634	0.050786	0.639722	-5.09799	-2.758	-5.5437	0.000158	0.406866	0	-4.327	-3.7302	0.423614	0	-15.4234	-1.114	-6.4077	5.5e-05	0.435666	-12.0241	-2.025	-9.4377	5e-05	0.639591	-1.83035	-3.588	-4.4295	0.095736	0.70228	-0.234371	-0.423	-3.2915	0	0	0	-3.189	-5.0019
RPT6	gi|6321390|ref|NP_011467.1|	0	-3.212	-2.4131	0.32874	0	-11.2075	-1.779	-7.6932	0.000378	0.260889	-4.03415	-2.829	-3.4167	0.570017	0.671821	-2.43607	-2.584	-4.0296	0.108214	0.437011	0	-3.697	-2.84	0.415003	0	-6.91945	-1.209	-4.6038	0.142776	0.479632	-2.85757	-2.816	-5.9671	0.314923	0.762413	0	-2.865	-3.4192	0.49225	0.770888	-3.51557	-1.303	-4.5196	0	0	0	-2.458	-3.7969
RSC1	gi|6321493|ref|NP_011570.1|	0	-1.665	-1.4815	nan	nan	87.2345	2.41	13.8108	0	0	0	-2.34	-2.0789	0.931662	0.525808	0	-1.67	-2.1414	0.992284	0.292659	0	-2.141	-1.9054	nan	nan	0	-2.111	-2.6926	1	0.366071	0	-2.01	-3.1566	0.846193	0.698468	0	-1.452	-1.8473	0.901905	0.66441	0	-1.52	-2.3912	0	0	0	-1.042	-1.6501
RSC2	gi|6323389|ref|NP_013461.1|	0	-2.516	-2.1364	0	0	201.165	2.359	22.2192	0	0	0	-3.191	-2.7076	1	0.638306	-2.21358	-2.528	-3.2896	0.687837	0.443247	0	-3.024	-2.5565	0.37714	0	0	-2.955	-3.8368	0.628691	0.484409	0	-2.904	-4.51	0.990533	0.789879	0	-2.305	-3.029	0.772986	0.78647	-1.6321	-2.08	-3.8693	0	0	0	-1.95	-3.0698
RSC58	gi|6323061|ref|NP_013133.1|	0	-2.477	-1.9544	0	0	204.568	2.446	22.5007	0	0	0	-3.187	-2.534	1	0.614769	-3.37753	-1.104	-2.704	1	0.396221	-2.52817	-2.976	-2.3539	0.348518	0	0	-2.923	-3.6027	0.809005	0.476887	0	-2.868	-4.4754	1	0.788076	0	-2.286	-2.8199	0.935278	0.781812	-1.6349	-2.061	-3.8473	0	0	0	-1.908	-3.0175
RSC6	gi|6319900|ref|NP_009981.1|	0	-2.005	-1.6678	0	0	23.8061	0.634	4.1693	0	0	0	-2.703	-2.2417	0.967695	0.562688	0	-1.956	-2.4651	1	0.359313	0	-2.522	-2.0978	0	0	0	-2.4	-3.0588	1	0.42687	0	-2.324	-3.7342	0.891647	0.740495	0	-1.75	-2.231	0.949227	0.721686	-1.17664	-1.238	-2.6828	0	0	0	-1.355	-2.185
RSC8	gi|14318562|ref|NP_116695.1|	0	-3.014	-2.5372	0.332003	0	295.162	2.258	26.3498	0	0	0	-3.688	-3.1368	0.823255	0.669446	-5.41768	-0.938	-3.4095	0.545797	0.445799	-5.75122	-2.104	-3.3671	0.432609	0	-4.19724	-2.621	-4.9134	0.052007	0.472449	-1.40847	-3.379	-5.3191	0.601455	0.793801	0	-2.799	-3.458	0.472032	0.768257	-4.24858	-0.825	-3.5644	0	0	0	-2.401	-3.8747
RSC9	gi|6323508|ref|NP_013579.1|	0	-3.032	-2.361	0.327138	0	364.188	3.159	27.5466	0	0	0	-3.682	-2.894	0.978574	0.656254	0	-2.942	-3.5352	0.416485	0.446717	0	-3.513	-2.7672	0.407277	0	0	-3.357	-4.0917	0.446865	0.486564	0	-3.261	-5.1754	0.676413	0.797946	0	-2.725	-3.2426	0.610914	0.780929	-1.88417	-2.442	-4.6378	0	0	0	-2.302	-3.6115
RTT102	gi|37362657|ref|NP_011791.2|	0	-1.562	-1.3639	nan	nan	-2.3299	-2.267	-3.9793	0.754824	0.149806	0	-2.24	-1.9098	0.93762	0.480458	-1.39422	-0.729	-1.3767	0.660052	0.111615	0	-2.035	-1.7887	nan	nan	0	-1.952	-2.5848	0.977873	0.343486	0	-1.872	-3.1297	0.840638	0.695717	0	-1.323	-1.7867	0.894642	0.652273	0.888932	0.255	0.8689	0	0	0	-0.921	-1.5799
RVB1	gi|6320396|ref|NP_010476.1|	-850.533	-0.88	-31.9836	0	0	-2494.72	-0.566	-64.8645	0	0.223384	210.578	-0.184	-12.3545	0	0.572153	-41.2853	-0.038	-3.0129	0.919102	0.428401	2464.25	0.353	27.9612	0	0	-636.517	-0.033	-3.1518	1	0.438965	-760.546	-0.135	-15.9838	0	0.598011	746.302	0.133	10.2229	0	0	-742.638	-0.47	-36.3876	0	0	-932.808	-0.307	-21.674
RVB2	gi|6325021|ref|NP_015089.1|	-942.379	-0.978	-33.443	0	0	-1671.94	-0.392	-44.5093	0	0.224366	319.147	-0.168	-12.4989	0	0.571389	325.017	0.052	4.8373	0	0	1480.91	0.225	18.1938	0	0	-83.0646	0.077	7.8437	0	0	-541.636	-0.075	-8.958	0.000384	0.652633	708.627	0.113	9.7269	0	0	-874.66	-0.529	-42.8754	0	0	-1028.98	-0.364	-24.8282
RVS161	gi|6319854|ref|NP_009935.1|	-0.686165	-0.805	-1.3347	nan	nan	-5.50648	-1.728	-4.9732	1	0.250961	2.95649	-0.129	-0.3956	0.273545	0.033976	12.6878	0.804	3.9957	0	0	-2.04318	-2.774	-2.3244	0.34451	0	-1.46213	-2.602	-3.5643	0.837539	0.47493	-1.0843	-2.549	-4.2385	0.992143	0.777563	-1.45819	-1.485	-2.5356	1	0.758594	25.477	1.263	8.0596	0	0	0	-1.6	-2.6712
RVS167	gi|6320596|ref|NP_010676.1|	0	-2.375	-2.0095	0	0	-1.80542	-3.635	-4.7606	1	0.23452	-0.939519	-0.621	-1.7063	0.908203	0.414629	24.6244	1.033	6.0809	0	0	-3.07996	-1.983	-2.583	0.381266	0	-3.76193	-1.578	-3.6625	0.764092	0.479545	-2.34423	-2.189	-4.5989	0.95686	0.794268	0	-2.177	-2.8898	0.882988	0.784698	25.6284	1.063	7.5494	0	0	0	-1.816	-2.9629
SAM1	gi|6323209|ref|NP_013281.1|	0.0834774	-0.367	-1.3079	nan	nan	0.120891	-0.296	-2.9427	0.431784	0.034096	-7.60185	-0.797	-3.3869	0.598275	0.672142	-6.47052	-0.66	-3.3878	0.570228	0.445478	-4.41522	-3.423	-3.6048	0.432633	0	16.0862	0.341	3.1832	0	0	-9.7775	-1.913	-7.875	0.009454	0.677374	-5.77256	-1.322	-4.2657	0.133837	0.712171	48.5898	0.875	10.181	0	0	0	-2.869	-4.3278
SAM2	gi|6320710|ref|NP_010790.1|	0	-2.196	-1.6516	0	0	-2.99044	-2.563	-4.3894	0.842709	0.198796	0	-2.858	-2.1353	0.927684	0.538387	-1.51093	-1.533	-2.426	1	0.352381	-2.04864	-2.1	-2.0015	0	0	-2.60576	-1.453	-2.8418	1	0.39378	0	-2.472	-3.6388	0.876261	0.734736	0	-1.892	-2.2264	0.94756	0.72107	129.141	3.123	22.22	0	0	0	-1.489	-2.201
SAR1	gi|6325038|ref|NP_015106.1|	-2.33584	-3.398	-2.7326	0.333554	0	-9.3998	-2.936	-8.3424	1.5e-05	0.254749	-7.03001	-1.987	-4.1497	0.131337	0.649512	23.1822	0.549	4.3282	0	0	0	-3.881	-3.1411	0.431724	0	4.84725	0.031	0.2375	0.007523	0.000368	-8.43777	-1.5	-7.1913	0.051704	0.704502	-3.54709	-2.001	-4.212	0.149456	0.715591	114.795	1.591	20.9672	0	0	0	-2.69	-4.3031
SAS3	gi|6319419|ref|NP_009501.1|	0	-1.98	-1.6941	0	0	0	-3.188	-4.1456	0.726843	0.16971	0	-2.639	-2.3207	0.987529	0.579039	0	-1.946	-2.4795	1	0.361764	0	-2.464	-2.1638	0	0	0	-2.343	-3.024	1	0.421938	0	-2.257	-3.737	0.892503	0.740718	0	-1.71	-2.2065	0.940157	0.718388	-1.05915	-1.792	-2.9475	0	0	0	-1.309	-2.1698
SES1	gi|6320226|ref|NP_010306.1|	0	-1.298	-0.8664	0.467771	0.350001	-1.44092	-1.174	-2.428	0.168206	0.010285	-0.692804	-1.961	-1.3165	0.850996	0.268263	-0.555902	-1.087	-1.2602	0.589752	0.0897	0	-1.753	-1.1795	0.674218	0.403882	15.0611	1.469	5.8176	0	0	-0.83041	-1.03	-1.8508	0.904469	0.429368	0	-0.878	-1.0218	0.970549	0.381579	7.60643	1.096	3.7225	0	0	0	-0.423	-0.6239
SFH1	gi|6323354|ref|NP_013425.1|	0	-1.778	-1.4773	nan	nan	37.484	1.174	7.0656	0	0	0	-2.458	-2.0448	0.936548	0.517668	-1.00129	-0.635	-1.351	0.644943	0.10653	0	-2.277	-1.8892	nan	nan	0	-2.138	-2.6588	0.997281	0.359186	0	-2.046	-3.2654	0.864706	0.709197	0	-1.499	-1.8829	0.904256	0.671143	-0.659518	-0.784	-1.8496	0	0	0	-1.07	-1.7147
SHM2	gi|6323087|ref|NP_013159.1|	-0.592893	-0.894	-1.4155	nan	nan	-2.69665	-3.529	-4.4301	0.862704	0.203306	-1.97585	-2.939	-2.4997	1	0.609309	-0.889289	-0.481	-1.3754	0.659295	0.111354	0	-2.754	-2.373	0.35108	0	-1.44659	-2.714	-3.4003	0.953245	0.463964	-1.07393	-2.649	-4.1965	0.988127	0.77512	-1.4271	-1.592	-2.5564	1	0.760788	81.0945	2.169	16.9191	0	0	-0.824257	-0.252	-0.7744
SNF11	gi|6320278|ref|NP_010358.1|	0					0					0					0					0					0					0					0					0					0
SNF12	gi|6324350|ref|NP_014420.1|	0	-1.871	-1.6432	0	0	-5.42031	-1.839	-4.3223	0.808961	0.191074	0	-2.543	-2.2386	0.96674	0.562014	-2.08946	-1.392	-2.2582	1	0.318533	0	-2.355	-2.0623	0	0	0	-2.292	-3.0571	1	0.426634	0	-2.217	-3.6227	0.87747	0.734144	-1.25401	-1.645	-2.1467	0.916085	0.710232	-2.45086	-0.632	-1.7342	0	0	0	-1.264	-2.0656
SNF2	gi|6324864|ref|NP_014933.1|	0	-2.132	-1.5497	nan	nan	-7.29141	-0.434	-1.9557	0.047023	0.002631	0	-2.803	-2.0543	0.935372	0.519992	-2.82729	-0.635	-1.4367	0.694082	0.123993	0	-2.612	-1.9139	nan	nan	0	-2.374	-2.8743	1	0.399157	0	-2.284	-3.574	0.880192	0.732032	0	-1.738	-2.0617	0.894378	0.699096	0	-1.801	-2.7955	0	0	0	-1.322	-2.0333
SNF5	gi|330443479|ref|NP_009848.2|	0					0					0					0					0					0					0					0					0					0
SNF6	gi|6321762|ref|NP_011838.1|	0	-1.258	-1.104	nan	nan	0	-2.416	-3.236	0.588766	0.058871	0	-1.936	-1.7118	0.907943	0.416483	0	-1.171	-1.5521	0.765278	0.149417	0	-1.75	-1.562	0.426546	0.438044	0	-1.597	-2.1243	0.940768	0.234268	0	-1.513	-2.3923	0.834679	0.601884	0	-0.949	-1.2771	0.997482	0.49277	-0.853996	-0.191	-0.4432	0	0	0	-0.561	-0.8906
SNU13	gi|6320809|ref|NP_010888.1|	0	-2.29	-1.7529	0	0	2.47053	-0.19	-0.934	0.001116	4.2e-05	5.11574	0.054	0.1643	0.063242	0.004567	-1.87982	-1.664	-2.6805	1	0.393028	0	-2.789	-2.1693	0	0	1.45575	0.053	0.2173	0.008178	0.000404	-2.87671	-1.525	-3.8286	0.91881	0.748129	0	-1.943	-2.3792	0.993641	0.740328	11.9654	0.835	4.4847	0	0	0	-1.539	-2.4642
SOD1	gi|6322564|ref|NP_012638.1|	0	-1.546	-1.1801	nan	nan	-1.67889	-2.146	-3.5596	0.709715	0.095063	0	-2.236	-1.695	0.908639	0.410786	0.0184203	-0.305	-0.6583	0.285546	0.019649	0	-2.071	-1.5605	0.427214	0.438061	0	-1.839	-2.2835	0.97506	0.27421	-0.991009	-0.778	-1.9928	0.935851	0.485874	0	-1.221	-1.4689	0.984845	0.565911	56.7158	2.807	14.9096	0	0	0.965552	0.186	0.4629
SPT5	gi|6323632|ref|NP_013703.1|	0	-1.897	-1.445	nan	nan	-1.4336	-3.076	-3.6756	0.737498	0.109814	0	-2.562	-1.9854	0.940631	0.502209	-1.16046	-1.003	-1.7803	0.902997	0.204229	0	-2.386	-1.8525	nan	nan	-1.67744	-2.262	-2.6864	1	0.364823	-1.6006	-1.824	-3.2449	0.861715	0.707242	5.32351	0.571	1.916	0.000604	2.4e-05	26.4011	1.511	8.618	0	0	0.917711	0.277	0.8604
SRO9	gi|37362625|ref|NP_009893.2|	0	-2.825	-2.5015	0.331112	0	4.00206	-0.117	-0.901	0.000955	3.8e-05	2.77878	-0.145	-0.6072	0.42175	0.062716	73.7364	1.563	13.8181	0	0	0	-3.302	-2.9694	0.42696	0	-7.04589	-0.939	-3.7643	0.685183	0.482886	-2.19254	-2.847	-5.7574	0.398334	0.773379	-3.2707	-1.024	-2.933	0.849504	0.785792	35.4338	1.111	9.2751	0	0	-1.10334	-2.212	-3.8243
SSA1	gi|144228166|ref|NP_009396.2|	3862.18	2.613	98.1428	0	0	-201.1	-1.412	-23.6086	0	0.225309	-98.0206	-0.828	-9.2884	0	0.582573	-53.7371	-0.235	-3.7374	0.249464	0.44439	-100.725	-1.192	-10.6991	0	0	-116.869	-1.27	-16.2133	0	0.403414	-68.5618	-0.089	-2.3072	0.853258	0.582654	-58.1755	-1.071	-11.029	0	0.627936	77.8833	0.406	10.7839	0	0	-59.5943	-0.736	-9.4541
SSA2	gi|6323004|ref|NP_013076.1|	324.065	1.194	17.1773	0	0	-90.2071	-1.393	-17.0197	0	0.228267	-17.8697	-0.388	-3.887	0.24708	0.658491	-31.6206	-0.723	-6.9759	0	0.392005	-31.4319	-0.356	-3.3036	0.432162	0	-54.9191	-0.83	-9.1929	0	0.416053	-19.8788	-0.132	-2.3049	0.85383	0.582103	27.1365	0.238	3.075	2e-06	0	77.1105	0.512	10.085	0	0	-23.8641	-1.246	-8.8606
SSA3	gi|6319396|ref|NP_009478.1|	0.516829	-0.608	-0.734	0.516899	0.333599	-2.30039	-1.254	-3.3404	0.63373	0.069574	-0.650923	-2.533	-1.7531	0.904965	0.430034	-0.822753	-0.774	-1.3666	0.654148	0.1096	0	-2.376	-1.6311	0.397865	0.436251	0.403841	-0.183	-0.5215	0.152437	0.007041	-1.42982	-1.138	-2.5772	0.805382	0.63607	0	-1.408	-1.6584	0.929074	0.623833	4.45833	0.601	2.1874	0	0	-0.653446	-0.965	-1.4682
SSA4	gi|6320950|ref|NP_011029.1|	74.8077	3.183	13.2226	0	0	0	-2.106	-2.7371	0.310988	0.021706	-0.593485	-1.597	-1.3771	0.871923	0.291855	0	-0.878	-1.1369	0.514873	0.069561	0	-1.411	-1.2348	0.636437	0.413802	-0.142391	0.219	0.5669	0.001807	8.2e-05	0	-1.245	-2.063	0.95035	0.514031	0.211252	0.279	0.5637	0.137109	0.008955	1.41795	0.698	2.0131	0	0	-0.557717	-0.274	-0.4343
SSB1	gi|6319972|ref|NP_010052.1|	125.128	0.592	7.1671	0	0	-13.1407	-0.233	-4.944	1	0.248963	-14.2353	-0.342	-3.7153	0.3383	0.664377	18.8639	0.143	2.1795	0	0	-3.41586	-0.021	-0.2389	0.833059	0.154032	-47.3384	-1.945	-13.3653	0	0.405294	-22.489	-0.148	-2.8865	0.774637	0.671424	20.8934	0.141	1.9396	0.000541	2.1e-05	1.98879	-0.105	-1.7546	0	0	-29.9846	-0.807	-7.1201
SSB2	gi|6324120|ref|NP_014190.1|	132.352	0.509	6.4903	0	0	74.2733	0.042	1.1815	0	0	83.6908	0.142	2.2668	0	0	114.248	0.536	11.3716	0	0	-38.7373	-2.536	-10.2666	0	0	-76.1203	-0.55	-8.468	0	0.420587	-52.1348	-0.333	-7.2248	0.04763	0.70314	75.9008	0.42	7.4855	0	0	92.8025	0.423	9.7754	0	0	-27.8522	-1.846	-11.492
SSC1	gi|6322505|ref|NP_012579.1|	100.967	1.795	12.4394	0	0	-8.31749	-2.416	-6.5715	0.035587	0.274821	-4.92874	-0.816	-2.3824	0.996854	0.590561	-1.274	-0.096	-0.4816	0.225589	0.011369	-5.85836	-1.284	-2.5944	0.383052	0	-6.95363	-1.144	-3.9571	0.538992	0.4859	-5.6009	-0.527	-3.0314	0.817236	0.68559	-1.75143	-0.264	-1.0272	0.972053	0.38399	43.1929	1.327	12.0033	0	0	-3.38765	-0.603	-2.0851
SSE1	gi|6325151|ref|NP_015219.1|	90.8851	2.351	12.1299	0	0	-2.64628	-2.663	-4.3889	0.842461	0.198739	-2.46466	-1.672	-2.1461	0.932403	0.540947	-1.91636	-0.836	-1.8363	0.926976	0.217982	-1.96172	-2.484	-1.9925	0	0	0	-2.344	-2.9967	1	0.417919	-2.07282	-1.669	-3.623	0.877448	0.734155	0	-1.712	-2.193	0.93496	0.716556	23.7846	1.485	8.6825	0	0	-1.20423	-1.297	-2.0997
SSZ1	gi|37362658|ref|NP_011931.2|	-2.12698	-1.059	-2.2476	0.322857	0	-3.43524	-3.782	-6.2514	0.100725	0.278304	0	-3.821	-2.8862	0.982998	0.655619	-4.02503	-1.605	-4.0257	0.109459	0.437128	-2.75068	-3.632	-2.7156	0.401876	0	-1.81588	-3.466	-4.5592	0.162791	0.480584	-5.52603	-1.957	-6.1866	0.243064	0.750472	0	-2.833	-3.7202	0.34346	0.749872	1.41343	-0.279	-1.5911	nan	nan	-2.18984	-1.87	-4.0235
STH1	gi|6322065|ref|NP_012140.1|	-2.96882	-3.609	-3.0969	0.299851	0	816.396	3.519	40.277	0	0	-3.64843	-4.275	-3.6523	0.37805	0.666571	-6.82699	-2.349	-5.6398	8.5e-05	0.405393	-3.68467	-4.115	-3.498	0.431708	0	-2.28288	-4.048	-4.9283	0.049201	0.472065	0	-3.971	-6.2971	0.21361	0.743994	0	-3.413	-4.0987	0.187254	0.723153	-2.4059	-3.158	-6.2023	0	0	-1.40748	-2.999	-4.6636
SUP35	gi|6320377|ref|NP_010457.1|	0	-2.508	-1.9196	0	0	-6.33423	-1.484	-5.5087	0.6605	0.274972	0	-3.203	-2.4881	1	0.60744	3.75672	0.16	0.7062	0.002367	5.3e-05	0	-3.008	-2.3166	0.343439	0	-2.92307	-2.023	-3.681	0.750143	0.48028	-3.33952	-0.918	-3.4341	0.88015	0.723485	-0.34727	-0.369	-1.1011	0.9924	0.41713	82.1648	2.031	18.0333	0	0	0	-1.812	-2.9142
SUP45	gi|6319619|ref|NP_009701.1|	0	-2.029	-1.4781	nan	nan	-2.58944	-2.262	-4.0361	0.748179	0.156898	0	-2.704	-1.9764	0.940754	0.499734	-0.914976	-1.928	-2.3044	1	0.328443	0	-2.536	-1.8388	nan	nan	0	-2.331	-2.7439	1	0.376121	0	-2.209	-3.4582	0.88099	0.7252	0	-1.689	-1.9891	0.902737	0.689055	31.744	1.602	9.539	0	0	0	-1.255	-1.9446
SWI1	gi|6325241|ref|NP_015309.1|	0	-1.728	-1.3722	nan	nan	0	-2.944	-3.4945	0.690345	0.087156	0	-2.402	-1.9028	0.936878	0.478341	-2.19351	-0.862	-1.5219	0.743442	0.142597	0	-2.22	-1.7566	nan	nan	0	-2.101	-2.5436	0.97506	0.334766	0	-2.048	-3.0146	0.812771	0.683875	0	-1.458	-1.7054	0.913677	0.635226	-1.40159	-1.233	-2.2262	0	0	0	-1.075	-1.5697
SWI3	gi|6322286|ref|NP_012359.1|	0	-2.841	-2.3593	0.327082	0	-8.91326	-2.812	-6.7455	0.019248	0.272511	0	-3.518	-2.9206	0.963129	0.658308	0	-2.868	-3.552	0.400836	0.446741	0	-3.331	-2.7927	0.409959	0	0	-3.267	-4.0768	0.456823	0.486534	-2.60114	-2.855	-5.5559	0.488003	0.783608	0	-2.625	-3.2563	0.600668	0.780302	-6.62581	-0.728	-3.0271	0	0	0	-2.222	-3.6426
SWP82	gi|14318470|ref|NP_116605.1|	0	-1.251	-0.9722	0.436924	0.358531	0	-2.398	-2.9002	0.405354	0.031123	0	-1.918	-1.4788	0.893366	0.331136	0	-1.164	-1.4044	0.675999	0.117244	0	-1.739	-1.3604	0.540792	0.430551	0	-1.58	-1.9197	0.882566	0.183507	0	-1.444	-2.3091	0.852789	0.583109	0	-0.931	-1.1391	0.99975	0.434098	-0.706199	-0.979	-1.5603	nan	nan	-0.679679	-0.494	-0.7795
TAF14	gi|6325128|ref|NP_015196.1|	-130.176	-1.898	-16.6584	0	0	-498.95	-0.476	-21.3533	0	0.22631	-282.61	-0.656	-14.6232	0	0.563264	-109.616	-0.064	-1.8797	0.945304	0.228943	-310.451	-0.532	-11.3346	0	0	-187.059	0.042	1.5812	9e-06	0	254.695	0.476	25.9882	0	0	127.957	0.31	10.0938	0	0	-203.609	-0.924	-22.5906	0	0	-162.379	-1.268	-22.0939
TAF2	gi|6319890|ref|NP_009971.1|	0	-2.569	-2.063	0	0	0	-3.791	-4.5551	0.922549	0.216217	0	-3.237	-2.6105	1	0.626004	0	-2.546	-3.0492	0.896006	0.431053	0	-3.071	-2.4667	0.363334	0	0	-2.966	-3.6355	0.784418	0.4784	-1.4863	-2.9	-4.3152	0.997417	0.781584	0	-2.321	-2.8407	0.919999	0.782819	0	-2.421	-3.6478	0	0	0	-1.944	-2.9437
TAF8	gi|6323522|ref|NP_013593.1|	0	-1.748	-1.384	nan	nan	0	-2.904	-3.7875	0.754103	0.124635	0	-2.433	-1.917	0.938301	0.482619	0	-1.675	-2.1642	0.990529	0.297681	0	-2.259	-1.7938	nan	nan	0	-2.094	-2.7072	1	0.368983	0	-2.006	-3.3451	0.874066	0.716397	0	-1.45	-1.875	0.903857	0.669677	0	-1.528	-2.5351	0	0	0	-1.063	-1.7067
TCP1	gi|6320418|ref|NP_010498.1|	-1.66235	-2.466	-2.0567	0	0	-7.86649	-1.269	-5.0505	0.998588	0.255875	-3.2976	-2.166	-2.7397	1	0.641892	2.34784	0.141	0.573	0.004492	0.000117	0	-2.94	-2.4511	0.361301	0	142.462	2.437	21.9395	0	0	-1.19597	-2.756	-4.4309	1	0.786533	0	-2.186	-2.7756	0.966896	0.779241	3.59375	0.212	1.0667	0	0	-1.48188	-1.476	-2.843
TDH1	gi|6322409|ref|NP_012483.1|	-0.84604	-0.675	-1.5584	nan	nan	-1.88971	-0.498	-3.1819	0.56401	0.053767	-0.371383	-0.489	-1.64	0.908891	0.391493	-3.20706	-0.954	-2.8732	0.999273	0.41587	0	-3.297	-2.6904	0.398517	0	0	-3.15	-4.1498	0.402007	0.486247	-2.59778	-2.775	-5.3743	0.574519	0.79169	0	-2.521	-3.3247	0.550135	0.776784	63.8282	1.539	13.8873	0	0	32.357	1.493	11.895
TDH3	gi|6321631|ref|NP_011708.1|	458.285	0.919	17.1544	0	0	-91.7537	-0.551	-13.5066	0	0.236657	-64.3904	-0.758	-9.3116	0	0.582407	-58.2465	-0.766	-10.214	0	0.381592	-54.2508	-2.429	-11.3603	0	0	-97.276	-0.692	-11.6932	0	0.410433	-94.308	-0.887	-16.8098	0	0.59447	-48.3721	-1.255	-12.3917	0	0.62112	1134.39	1.667	64.9028	0	0	-38.673	-0.288	-4.6065
TEF1	gi|6325337|ref|NP_015405.1|	309.673	0.757	12.789	0	0	-106.156	-0.656	-15.9435	0	0.229389	-56.3791	-0.719	-8.3172	0	0.588719	-48.6639	-1.887	-13.9442	0	0.378323	-71.39	-1.665	-12.0103	0	0	-64.738	-0.362	-7.1364	1e-06	0.428731	-86.4173	-1.408	-19.9565	0	0.589051	-44.2689	-1.301	-11.5866	0	0.624218	241.34	0.68	18.9153	0	0	-31.3013	-2.003	-13.9427
TEF4	gi|6322769|ref|NP_012842.1|	0	-2.019	-1.8154	0	0	-1.53951	-3.243	-4.096	0.737865	0.164066	-1.66507	-2.68	-2.4324	1	0.599011	-0.483543	-0.384	-1.0638	0.4764	0.058738	0	-2.468	-2.2304	0.3313	0	-1.88925	-2.416	-3.0445	1	0.42487	-1.47859	-2.33	-3.6528	0.875087	0.735206	0	-1.778	-2.2453	0.954301	0.723591	12.2356	0.808	3.9771	0	0	-1.14047	-0.811	-1.6915
TFG1	gi|6321625|ref|NP_011702.1|	0	-4.413	-3.6124	0.222072	0	0	-5.661	-7.2777	0.00248	0.265542	0	-5.076	-4.1352	0.136543	0.650007	0	-4.412	-5.6931	6.1e-05	0.40459	0	-4.89	-4.0292	0.362971	0	0	-4.819	-6.2595	0.000116	0.438396	0	-4.799	-7.8369	0.010224	0.67875	0	-4.195	-5.484	0.004994	0.665077	-1.95477	-4.306	-7.1096	0	0	0	-3.823	-6.4526
TFG2	gi|6321442|ref|NP_011519.1|	0	-4.241	-3.4826	0.244341	0	0	-5.534	-7.047	0.006179	0.26849	0	-4.898	-4.0577	0.167494	0.65272	0	-4.299	-5.4138	0.000365	0.408813	0	-4.727	-3.9462	0.388388	0	0	-4.713	-5.9949	0.000423	0.44416	0	-4.648	-7.5681	0.019644	0.689287	0	-4.067	-5.2504	0.011475	0.670702	0	-4.174	-6.7454	0	0	0	-3.704	-6.0409
TFP1	gi|6320016|ref|NP_010096.1|	-3.76759	-1.033	-2.4348	0.329355	0	13.9401	0.028	0.2592	2e-06	0	-3.76058	-0.546	-2.2956	0.982176	0.574027	-6.16218	-1.301	-4.3472	0.041123	0.427693	-3.13554	-3.763	-3.13	0.431374	0	76.5516	1.191	13.407	0	0	-7.1403	-2.146	-7.1156	0.06206	0.707577	0	-3.019	-3.7976	0.307388	0.744173	36.0501	0.868	7.969	0	0	-3.7631	-1.534	-4.1738
TIF1	gi|6322912|ref|NP_012985.1|	-4.85778	-2.289	-3.5621	0.230357	0	-19.6004	-2.193	-10.3186	0	0.245318	-10.8228	-1.36	-4.7078	0.021063	0.633113	-6.22912	-0.712	-3.7371	0.249668	0.444396	0	-4.172	-3.4683	0.43212	0	-5.85702	-3.291	-5.8974	0.000696	0.446524	-12.7343	-1.314	-7.8756	0.009443	0.677352	-4.31116	-2.4	-4.9551	0.029828	0.679261	168.819	1.532	22.7641	0	0	-5.56302	-1.552	-4.977
TIF4631	gi|6321601|ref|NP_011678.1|	0	-2.086	-1.6054	0	0	-3.58327	-2.15	-4.2951	0.794979	0.187855	-1.75223	-1.233	-1.9502	0.940371	0.492347	1.99609	0.11	0.3563	0.013888	0.000329	0	-2.553	-1.9816	nan	nan	-2.08231	-0.673	-1.8743	0.863946	0.17258	0	-2.305	-3.7255	0.888968	0.739802	0	-1.726	-2.129	0.908453	0.70781	27.9929	1.432	9.1264	0	0	-0.752236	-1.347	-2.1254
TIM44	gi|6322167|ref|NP_012242.1|	-0.263813	-1.267	-1.1214	nan	nan	-1.86982	-1.172	-2.6674	0.274681	0.018552	0	-1.95	-1.7167	0.907684	0.418125	-0.395703	-0.395	-0.7622	0.33028	0.026981	0	-1.755	-1.5465	0.433553	0.438169	0	-1.65	-2.1654	0.94673	0.244423	0	-1.592	-2.5887	0.803843	0.637864	33.0525	2.29	10.8459	0	0	4.19447	0.62	2.0751	0	0	0	-0.625	-1.0556
TMA19	gi|6322794|ref|NP_012867.1|	0	-1.805	-1.6143	0	0	-3.24289	-2.283	-4.3178	0.80666	0.190545	-1.80128	-1.613	-2.1571	0.937062	0.543537	10.8332	0.799	3.6206	0	0	0	-2.298	-2.0221	0	0	-2.24965	-1.46	-2.732	1	0.373836	-2.02748	-0.989	-2.8949	0.777346	0.67219	0	-1.607	-2.132	0.909763	0.70822	20.0381	1.26	7.0903	0	0	-0.930612	-0.324	-0.7869
TRA1	gi|6321891|ref|NP_011967.1|	0	-5.803	-4.6097	0.064295	0	-18.256	-5.5	-14.7699	0	0.233363	0	-6.473	-5.2042	0.002177	0.622477	0	-5.703	-7.5085	0	0.388466	0	-6.295	-4.9954	0.065353	0	9689.71	7.157	25.5481	0	0	0	-6.039	-9.8714	1.1e-05	0.629044	-2.94618	-5.475	-7.1878	1e-06	0.641085	0	-5.56	-9.0988	0	0	0	-5.088	-8.3885
TRP5	gi|6321412|ref|NP_011489.1|	-2.54095	-1.981	-2.6031	0.333658	0	-9.69947	-2.053	-7.0897	0.005246	0.267922	-2.64323	-3.582	-2.9884	0.921564	0.662799	25.0225	0.728	5.2981	0	0	0	-3.405	-2.8206	0.41292	0	-6.28985	-1.417	-4.6069	0.141464	0.479564	0	-3.24	-5.4467	0.539556	0.788653	0	-2.654	-3.4726	0.464489	0.767253	90.2421	1.662	17.9883	0	0	-1.07241	-2.282	-3.8296
TUB1	gi|6323554|ref|NP_013625.1|	0	-3.483	-2.9492	0.313328	0	-3.13181	-0.406	-3.8548	0.758429	0.133589	5.73079	-0.204	-1.2033	0.807581	0.225762	-1.10776	-3.503	-4.4385	0.031273	0.425268	-8.32976	-2.115	-4.3534	0.250379	0	5.66554	0.091	0.7542	0.00078	3.1e-05	-11.5123	-1.425	-7.4145	0.029492	0.695447	-2.77014	-3.281	-4.165	0.164316	0.718677	0.174506	-0.275	-1.948	0	0	0	-2.876	-4.5606
TUB2	gi|14318481|ref|NP_116616.1|	-8.14327	-1.833	-4.4348	0.08875	0	-13.388	-0.534	-6.6803	0.024356	0.273378	-6.43546	-0.549	-3.2212	0.765613	0.671759	-9.63541	-0.618	-3.9985	0.118469	0.437943	-15.6224	-1.778	-5.4163	0.025504	0	-2.01869	-0.103	-1.0195	0.43417	0.031909	-19.3751	-1.343	-9.1962	0.000132	0.646541	0	-3.804	-5.0431	0.022726	0.676534	8.82361	-0.033	-0.3398	0	0	0	-3.422	-5.5587
TUB3	gi|6323511|ref|NP_013582.1|	0	-3.076	-2.2984	0.324927	0	15.0871	0.062	0.5401	0	0	-5.42435	-1.859	-3.4406	0.547849	0.671502	9.5967	0.361	2.1682	0	0	-5.69385	-1.556	-3.0395	0.42882	0	-1.98132	-0.197	-1.1236	0.489215	0.041289	-4.3348	-2.265	-5.7888	0.385146	0.771732	-2.18438	-2.734	-3.3374	0.540891	0.776067	-2.73228	-0.756	-3.2196	0	0	0	-2.338	-3.6002
UBP3	gi|6320999|ref|NP_011078.1|	0	-1.938	-1.5216	nan	nan	-3.49771	-1.81	-3.9462	0.757259	0.145568	0	-2.595	-2.0775	0.931899	0.525485	34.5234	1.663	10.1051	0	0	0	-2.404	-1.9231	nan	nan	0	-2.297	-2.7766	1	0.382253	-0.92989	-2.199	-3.3904	0.877746	0.720146	-0.994965	-1.661	-1.9734	0.903767	0.686635	25.014	1.467	8.8587	0	0	0	-1.249	-1.9007
URA7	gi|6319432|ref|NP_009514.1|	0	-2.317	-2.0263	0	0	14.9343	0.191	1.3035	0	0	-2.86574	-1.097	-2.3482	0.992362	0.584318	-2.48037	-1.138	-2.6534	1	0.389203	0	-2.789	-2.4825	0.365752	0	3.25205	0.123	0.6118	0.001483	6.4e-05	0	-2.705	-4.4192	1	0.786094	0	-2.144	-2.7304	0.997689	0.77601	4.13705	0.199	0.9914	0	0	0	-1.757	-2.8362
VMA2	gi|6319603|ref|NP_009685.1|	-33.4753	-1.209	-7.9421	0	0	21.2926	-0.235	-6.2027	0.117125	0.278661	-65.8941	-1.204	-11	0	0.576099	-50.639	-1.094	-11.2593	0	0.379961	-60.4468	-0.688	-7.0069	0.000576	0	144.87	0.443	11.1679	0	0	-74.7276	-1.452	-17.9205	0	0.591933	-24.1645	-2.544	-11.1431	0	0.627147	343.384	0.925	27.1004	0	0	-5.8523	-4.163	-8.8839
VMA8	gi|6320784|ref|NP_010863.1|	0	-2.595	-2.0832	0	0	-5.19628	-2.558	-6.0838	0.166885	0.279402	0	-3.282	-2.6335	1	0.629118	-1.95206	-0.662	-2.1791	0.988869	0.300894	0	-3.097	-2.464	0.362954	0	-3.04398	-0.608	-2.5206	0.979071	0.329941	-3.84137	-1.73	-5.0758	0.729085	0.799877	0	-2.355	-2.9947	0.800574	0.786493	53.2573	1.47	13.2391	0	0	0	-1.955	-3.1315
VPS1	gi|6322853|ref|NP_012926.1|	0	-2.343	-1.8372	0	0	-2.71748	-3.508	-4.4223	0.858897	0.202453	0	-3.006	-2.408	0.999111	0.59499	34.9325	1.335	8.5019	0	0	0	-2.813	-2.2689	0.336792	0	-3.26143	-1.607	-3.6275	0.790428	0.478044	-1.08088	-2.631	-4.3064	0.996946	0.781153	-1.5637	-1.213	-2.3898	0.996108	0.741545	8.09853	0.45	2.3672	0	0	0	-1.657	-2.66
VPS13	gi|6322988|ref|NP_013060.1|	-0.19038	-0.715	-0.9153	0.452849	0.354433	-0.413753	-0.302	-1.1433	0.002889	0.000103	-0.32658	-0.544	-1.0045	0.719322	0.158632	20.2337	1.532	7.5372	0	0	0	-2.203	-1.7647	nan	nan	9.51342	0.923	4.1746	0	0	0	-1.933	-3.0456	0.820908	0.687048	0	-1.389	-1.8481	0.901973	0.664565	-1.02291	-1.123	-2.0689	0	0	-0.680652	-0.999	-1.5526
VPS72	gi|37362638|ref|NP_010773.2|	0	-3.969	-3.0037	0.308206	0	0	-5.095	-6.4865	0.047295	0.275931	0	-4.648	-3.554	0.449257	0.669437	0	-3.861	-4.8484	0.007722	0.416993	0	-4.465	-3.3647	0.432577	0	435.527	2.039	34.4187	0	0	0	-4.21	-6.765	0.119985	0.721062	0	-3.643	-4.5675	0.072175	0.694925	0	-3.743	-5.9533	0	0	0	-3.26	-5.1381
YDJ1	gi|6324265|ref|NP_014335.1|	184.708	2.001	18.5015	0	0	-10.3209	-0.341	-2.8019	0.347001	0.025087	0.831938	-0.082	-0.4136	0.284315	0.035794	-2.95195	-2.682	-4.1735	0.069757	0.432728	-5.1384	-2.748	-3.3122	0.43218	0	-5.78514	-0.033	-0.2224	0.053968	0.002474	-8.1511	-0.323	-2.3301	0.847788	0.588054	-5.31355	-0.9	-3.0259	0.775487	0.786484	-1.40049	-0.112	-0.7115	0	0	-5.35239	-0.843	-3.1147
YEF3	gi|6323278|ref|NP_013350.1|	-13.301	-1.871	-6.0129	0.00148	0	-42.2484	-2.514	-15.309	0	0.231102	-16.5647	-2.932	-7.7788	0	0.592791	-18.5268	-0.866	-6.7868	0	0.393258	0	-5.154	-4.0506	0.356648	0	27.021	0.105	1.5285	1.2e-05	0	-29.7174	-1.694	-13.8868	0	0.604439	-3.76354	-3.882	-6.349	0.000122	0.651575	8.46831	-0.197	-2.5361	0	0	-8.06725	-2.67	-8.6549
YHB1	gi|6321673|ref|NP_011750.1|	0	-2.08	-1.6154	0	0	-3.49374	-1.248	-3.8578	0.75852	0.133987	-1.61917	-2.75	-2.181	0.946661	0.549092	-1.34502	-1.491	-2.2271	0.999908	0.311656	0	-2.585	-2.0268	0	0	-2.30041	-1.291	-2.517	0.979629	0.329174	-2.09517	-1.077	-2.9114	0.782586	0.673721	0	-1.794	-2.1311	0.90937	0.708097	28.2043	1.429	8.7262	0	0	-0.972916	-0.389	-0.9169
YPK1	gi|6322723|ref|NP_012796.1|	0	-1.99	-1.5435	nan	nan	-1.84471	-3.075	-3.8801	0.758922	0.136935	-1.45113	-2.662	-2.1104	0.925528	0.532814	9.18218	0.776	3.4698	0	0	0	-2.504	-1.9061	nan	nan	-1.89756	-1.144	-2.4633	0.985711	0.31738	0	-2.155	-3.4124	0.879097	0.721863	0	-1.602	-2.0092	0.901012	0.692029	18.5766	1.221	6.9781	0	0	0	-1.202	-1.894
[truncated: 22 more columns]

## Sheet: SAINT_results
Supplemental Data 9B. Alternative Pipeline Analyses of the Yeast INO80 Dataset: SAINTexpress-v3.6.3-2018 results
Bait	Prey	PreyGene	Spec	SpecSum	AvgSpec	NumReplicates	ctrlCounts	SaintScore	BFDR	Bait	Prey	PreyGene	Spec	SpecSum	AvgSpec	NumReplicates	ctrlCounts	SaintScore	BFDR	Bait	Prey	PreyGene	Spec	SpecSum	AvgSpec	NumReplicates	ctrlCounts	SaintScore	BFDR	Bait	Prey	PreyGene	Spec	SpecSum	AvgSpec	NumReplicates	ctrlCounts	SaintScore	BFDR	Bait	Prey	PreyGene	Spec	SpecSum	AvgSpec	NumReplicates	ctrlCounts	SaintScore	BFDR
IES1	ACC1	ACC1	1	1	1	1	7|1|0|0|0|0|0|0|0|0|4|0|0|2|0|1|1|0|0|43|3|0|4|11|39|0|7|0|0	0	0.59	IES3	ACC1	ACC1	7|1	8	4	2	1|0|0|0|0|0|0|0|0|4|0|0|2|0|1|1|0|0|43|3|0|4|11|39|0|7|0|0	0.01	0.38	IES5	ACC1	ACC1	0	0	0	1	1|7|1|0|0|0|0|0|0|0|4|0|0|2|0|1|1|0|0|43|3|0|4|11|39|0|7|0|0	0	0.85	NHP10	ACC1	ACC1	0|0	0	0	2	1|7|1|0|0|0|0|0|0|4|0|0|2|0|1|1|0|0|43|3|0|4|11|39|0|7|0|0	0	0.88	IES4	ACC1	ACC1	0	0	0	1	1|7|1|0|0|0|0|0|0|0|4|0|0|2|0|1|1|0|0|43|3|0|4|11|39|0|7|0|0	0	0.83
IES1	ACT1	ACT1	426	426	426	1	2272|3379|1560|1159|95|1792|1620|2571|238|185|481|1111|2106|1595|627|1053|71|148|67|785|228|2990|659|446|1358|180|943|882|483	0	0.59	IES3	ACT1	ACT1	2272|3379	5651	2825.5	2	426|1560|1159|95|1792|1620|2571|238|185|481|1111|2106|1595|627|1053|71|148|67|785|228|2990|659|446|1358|180|943|882|483	0	0.53	IES5	ACT1	ACT1	1159	1159	1159	1	426|2272|3379|1560|95|1792|1620|2571|238|185|481|1111|2106|1595|627|1053|71|148|67|785|228|2990|659|446|1358|180|943|882|483	0	0.85	NHP10	ACT1	ACT1	95|1792	1887	943.5	2	426|2272|3379|1560|1159|1620|2571|238|185|481|1111|2106|1595|627|1053|71|148|67|785|228|2990|659|446|1358|180|943|882|483	0	0.88	IES4	ACT1	ACT1	1560	1560	1560	1	426|2272|3379|1159|95|1792|1620|2571|238|185|481|1111|2106|1595|627|1053|71|148|67|785|228|2990|659|446|1358|180|943|882|483	0	0.83
IES1	ADE5	ADE5	2	2	2	1	31|1|0|1|0|1|44|0|0|0|27|0|1|6|0|0|0|0|0|7|2|2|16|18|94|0|23|0|0	0	0.59	IES3	ADE5	ADE5	31|1	32	16	2	2|0|1|0|1|44|0|0|0|27|0|1|6|0|0|0|0|0|7|2|2|16|18|94|0|23|0|0	0.35	0.31	IES5	ADE5	ADE5	1	1	1	1	2|31|1|0|0|1|44|0|0|0|27|0|1|6|0|0|0|0|0|7|2|2|16|18|94|0|23|0|0	0	0.85	NHP10	ADE5	ADE5	0|1	1	0.5	2	2|31|1|0|1|44|0|0|0|27|0|1|6|0|0|0|0|0|7|2|2|16|18|94|0|23|0|0	0	0.88	IES4	ADE5	ADE5	0	0	0	1	2|31|1|1|0|1|44|0|0|0|27|0|1|6|0|0|0|0|0|7|2|2|16|18|94|0|23|0|0	0	0.83
IES1	ADH1	ADH1	24	24	24	1	16|4|7|16|1|42|7|4|26|60|109|0|2|20|0|2|49|4|2|64|125|0|23|12|32|0|13|10|0	0	0.37	IES3	ADH1	ADH1	16|4	20	10	2	24|7|16|1|42|7|4|26|60|109|0|2|20|0|2|49|4|2|64|125|0|23|12|32|0|13|10|0	0	0.56	IES5	ADH1	ADH1	16	16	16	1	24|16|4|7|1|42|7|4|26|60|109|0|2|20|0|2|49|4|2|64|125|0|23|12|32|0|13|10|0	0	0.85	NHP10	ADH1	ADH1	1|42	43	21.5	2	24|16|4|7|16|7|4|26|60|109|0|2|20|0|2|49|4|2|64|125|0|23|12|32|0|13|10|0	0	0.85	IES4	ADH1	ADH1	7	7	7	1	24|16|4|16|1|42|7|4|26|60|109|0|2|20|0|2|49|4|2|64|125|0|23|12|32|0|13|10|0	0	0.83
IES1	ALA1	ALA1	1	1	1	1	1|0|0|0|0|0|1|0|0|0|1|0|0|0|0|0|0|0|0|3|1|0|8|10|42|0|2|4|0	0	0.59	IES3	ALA1	ALA1	1|0	1	0.5	2	1|0|0|0|0|1|0|0|0|1|0|0|0|0|0|0|0|0|3|1|0|8|10|42|0|2|4|0	0	0.56	IES5	ALA1	ALA1	0	0	0	1	1|1|0|0|0|0|1|0|0|0|1|0|0|0|0|0|0|0|0|3|1|0|8|10|42|0|2|4|0	0	0.85	NHP10	ALA1	ALA1	0|0	0	0	2	1|1|0|0|0|1|0|0|0|1|0|0|0|0|0|0|0|0|3|1|0|8|10|42|0|2|4|0	0	0.88	IES4	ALA1	ALA1	0	0	0	1	1|1|0|0|0|0|1|0|0|0|1|0|0|0|0|0|0|0|0|3|1|0|8|10|42|0|2|4|0	0	0.83
IES1	ARB1	ARB1	0	0	0	1	1|2|0|0|0|53|36|4|62|48|160|0|4|7|0|8|0|0|0|58|90|1|70|0|11|0|69|4|0	0	0.59	IES3	ARB1	ARB1	1|2	3	1.5	2	0|0|0|0|53|36|4|62|48|160|0|4|7|0|8|0|0|0|58|90|1|70|0|11|0|69|4|0	0	0.56	IES5	ARB1	ARB1	0	0	0	1	0|1|2|0|0|53|36|4|62|48|160|0|4|7|0|8|0|0|0|58|90|1|70|0|11|0|69|4|0	0	0.85	NHP10	ARB1	ARB1	0|53	53	26.5	2	0|1|2|0|0|36|4|62|48|160|0|4|7|0|8|0|0|0|58|90|1|70|0|11|0|69|4|0	0	0.83	IES4	ARB1	ARB1	0	0	0	1	0|1|2|0|0|53|36|4|62|48|160|0|4|7|0|8|0|0|0|58|90|1|70|0|11|0|69|4|0	0	0.83
IES1	ARC1	ARC1	0	0	0	1	15|0|0|0|0|0|0|0|0|2|4|0|0|1|0|0|1|0|0|21|1|0|4|20|72|0|0|3|0	0	0.59	IES3	ARC1	ARC1	15|0	15	7.5	2	0|0|0|0|0|0|0|0|2|4|0|0|1|0|0|1|0|0|21|1|0|4|20|72|0|0|3|0	0.36	0.29	IES5	ARC1	ARC1	0	0	0	1	0|15|0|0|0|0|0|0|0|2|4|0|0|1|0|0|1|0|0|21|1|0|4|20|72|0|0|3|0	0	0.85	NHP10	ARC1	ARC1	0|0	0	0	2	0|15|0|0|0|0|0|0|2|4|0|0|1|0|0|1|0|0|21|1|0|4|20|72|0|0|3|0	0	0.88	IES4	ARC1	ARC1	0	0	0	1	0|15|0|0|0|0|0|0|0|2|4|0|0|1|0|0|1|0|0|21|1|0|4|20|72|0|0|3|0	0	0.83
IES1	ARF1	ARF1	1	1	1	1	0|0|0|0|0|7|4|0|2|15|35|0|2|2|0|0|0|0|0|15|51|2|2|4|18|2|7|0|0	0	0.59	IES3	ARF1	ARF1	0|0	0	0	2	1|0|0|0|7|4|0|2|15|35|0|2|2|0|0|0|0|0|15|51|2|2|4|18|2|7|0|0	0	0.56	IES5	ARF1	ARF1	0	0	0	1	1|0|0|0|0|7|4|0|2|15|35|0|2|2|0|0|0|0|0|15|51|2|2|4|18|2|7|0|0	0	0.85	NHP10	ARF1	ARF1	0|7	7	3.5	2	1|0|0|0|0|4|0|2|15|35|0|2|2|0|0|0|0|0|15|51|2|2|4|18|2|7|0|0	0	0.79	IES4	ARF1	ARF1	0	0	0	1	1|0|0|0|0|7|4|0|2|15|35|0|2|2|0|0|0|0|0|15|51|2|2|4|18|2|7|0|0	0	0.83
IES1	ARP4	ARP4	293	293	293	1	1563|1599|724|604|77|1019|1651|1448|331|89|344|574|1013|987|105|652|57|133|81|633|216|1453|522|156|762|199|246|641|480	0	0.59	IES3	ARP4	ARP4	1563|1599	3162	1581	2	293|724|604|77|1019|1651|1448|331|89|344|574|1013|987|105|652|57|133|81|633|216|1453|522|156|762|199|246|641|480	0	0.54	IES5	ARP4	ARP4	604	604	604	1	293|1563|1599|724|77|1019|1651|1448|331|89|344|574|1013|987|105|652|57|133|81|633|216|1453|522|156|762|199|246|641|480	0	0.85	NHP10	ARP4	ARP4	77|1019	1096	548	2	293|1563|1599|724|604|1651|1448|331|89|344|574|1013|987|105|652|57|133|81|633|216|1453|522|156|762|199|246|641|480	0	0.88	IES4	ARP4	ARP4	724	724	724	1	293|1563|1599|604|77|1019|1651|1448|331|89|344|574|1013|987|105|652|57|133|81|633|216|1453|522|156|762|199|246|641|480	0	0.83
IES1	ARP5	ARP5	334	334	334	1	1111|1505|901|626|86|588|140|1216|2523|1931|4258|2605|1473|1635|474|1163|9834|17494|9697|1750|110|3398|292|103|439|30|248|224|302	1	0	IES3	ARP5	ARP5	1111|1505	2616	1308	2	334|901|626|86|588|140|1216|2523|1931|4258|2605|1473|1635|474|1163|9834|17494|9697|1750|110|3398|292|103|439|30|248|224|302	0	0.56	IES5	ARP5	ARP5	626	626	626	1	334|1111|1505|901|86|588|140|1216|2523|1931|4258|2605|1473|1635|474|1163|9834|17494|9697|1750|110|3398|292|103|439|30|248|224|302	1	0	NHP10	ARP5	ARP5	86|588	674	337	2	334|1111|1505|901|626|140|1216|2523|1931|4258|2605|1473|1635|474|1163|9834|17494|9697|1750|110|3398|292|103|439|30|248|224|302	1	0	IES4	ARP5	ARP5	901	901	901	1	334|1111|1505|626|86|588|140|1216|2523|1931|4258|2605|1473|1635|474|1163|9834|17494|9697|1750|110|3398|292|103|439|30|248|224|302	1	0
IES1	ARP7	ARP7	0	0	0	1	1|484|0|0|8|1|0|1|0|0|1|0|0|0|0|0|0|0|0|25|0|0|0|3|5|0|0|0|29	0	0.59	IES3	ARP7	ARP7	1|484	485	242.5	2	0|0|0|8|1|0|1|0|0|1|0|0|0|0|0|0|0|0|25|0|0|0|3|5|0|0|0|29	0.5	0.06	IES5	ARP7	ARP7	0	0	0	1	0|1|484|0|8|1|0|1|0|0|1|0|0|0|0|0|0|0|0|25|0|0|0|3|5|0|0|0|29	0	0.85	NHP10	ARP7	ARP7	8|1	9	4.5	2	0|1|484|0|0|0|1|0|0|1|0|0|0|0|0|0|0|0|25|0|0|0|3|5|0|0|0|29	0	0.88	IES4	ARP7	ARP7	0	0	0	1	0|1|484|0|8|1|0|1|0|0|1|0|0|0|0|0|0|0|0|25|0|0|0|3|5|0|0|0|29	0	0.83
IES1	ARP8	ARP8	327	327	327	1	6771|8867|4403|3154|655|3732|5453|4180|605|287|684|7086|9994|10703|1324|2519|237|524|281|2490|524|6607|835|272|1876|343|2060|1219|1934	0	0.59	IES3	ARP8	ARP8	6771|8867	15638	7819	2	327|4403|3154|655|3732|5453|4180|605|287|684|7086|9994|10703|1324|2519|237|524|281|2490|524|6607|835|272|1876|343|2060|1219|1934	1	0	IES5	ARP8	ARP8	3154	3154	3154	1	327|6771|8867|4403|655|3732|5453|4180|605|287|684|7086|9994|10703|1324|2519|237|524|281|2490|524|6607|835|272|1876|343|2060|1219|1934	0	0.77	NHP10	ARP8	ARP8	655|3732	4387	2193.5	2	327|6771|8867|4403|3154|5453|4180|605|287|684|7086|9994|10703|1324|2519|237|524|281|2490|524|6607|835|272|1876|343|2060|1219|1934	0.49	0.4	IES4	ARP8	ARP8	4403	4403	4403	1	327|6771|8867|3154|655|3732|5453|4180|605|287|684|7086|9994|10703|1324|2519|237|524|281|2490|524|6607|835|272|1876|343|2060|1219|1934	0.97	0
IES1	ARP9	ARP9	0	0	0	1	0|624|0|0|0|0|0|0|1|0|2|0|0|0|0|0|0|0|0|5|1|0|0|3|30|0|1|1|41	0	0.59	IES3	ARP9	ARP9	0|624	624	312	2	0|0|0|0|0|0|0|1|0|2|0|0|0|0|0|0|0|0|5|1|0|0|3|30|0|1|1|41	0.5	0.07	IES5	ARP9	ARP9	0	0	0	1	0|0|624|0|0|0|0|0|1|0|2|0|0|0|0|0|0|0|0|5|1|0|0|3|30|0|1|1|41	0	0.85	NHP10	ARP9	ARP9	0|0	0	0	2	0|0|624|0|0|0|0|1|0|2|0|0|0|0|0|0|0|0|5|1|0|0|3|30|0|1|1|41	0	0.88	IES4	ARP9	ARP9	0	0	0	1	0|0|624|0|0|0|0|0|1|0|2|0|0|0|0|0|0|0|0|5|1|0|0|3|30|0|1|1|41	0	0.83
IES1	ATP2	ATP2	4	4	4	1	26|12|4|27|3|79|56|11|11|11|123|0|5|2|0|0|0|0|0|207|306|3|57|19|38|0|18|3|0	0	0.59	IES3	ATP2	ATP2	26|12	38	19	2	4|4|27|3|79|56|11|11|11|123|0|5|2|0|0|0|0|0|207|306|3|57|19|38|0|18|3|0	0	0.56	IES5	ATP2	ATP2	27	27	27	1	4|26|12|4|3|79|56|11|11|11|123|0|5|2|0|0|0|0|0|207|306|3|57|19|38|0|18|3|0	0	0.85	NHP10	ATP2	ATP2	3|79	82	41	2	4|26|12|4|27|56|11|11|11|123|0|5|2|0|0|0|0|0|207|306|3|57|19|38|0|18|3|0	0	0.85	IES4	ATP2	ATP2	4	4	4	1	4|26|12|27|3|79|56|11|11|11|123|0|5|2|0|0|0|0|0|207|306|3|57|19|38|0|18|3|0	0	0.83
IES1	ATP3	ATP3	7	7	7	1	29|8|2|8|0|7|5|3|6|1|27|0|5|6|0|3|0|0|0|31|30|9|4|4|9|0|0|2|0	0	0.22	IES3	ATP3	ATP3	29|8	37	18.5	2	7|2|8|0|7|5|3|6|1|27|0|5|6|0|3|0|0|0|31|30|9|4|4|9|0|0|2|0	0.47	0.25	IES5	ATP3	ATP3	8	8	8	1	7|29|8|2|0|7|5|3|6|1|27|0|5|6|0|3|0|0|0|31|30|9|4|4|9|0|0|2|0	0	0.69	NHP10	ATP3	ATP3	0|7	7	3.5	2	7|29|8|2|8|5|3|6|1|27|0|5|6|0|3|0|0|0|31|30|9|4|4|9|0|0|2|0	0	0.88	IES4	ATP3	ATP3	2	2	2	1	7|29|8|8|0|7|5|3|6|1|27|0|5|6|0|3|0|0|0|31|30|9|4|4|9|0|0|2|0	0	0.83
IES1	CBF5	CBF5	0	0	0	1	14|1|0|0|0|0|3|0|2|3|2|0|0|1|0|1|0|0|0|13|0|2|1|6|23|2|53|3|5	0	0.59	IES3	CBF5	CBF5	14|1	15	7.5	2	0|0|0|0|0|3|0|2|3|2|0|0|1|0|1|0|0|0|13|0|2|1|6|23|2|53|3|5	0.35	0.3	IES5	CBF5	CBF5	0	0	0	1	0|14|1|0|0|0|3|0|2|3|2|0|0|1|0|1|0|0|0|13|0|2|1|6|23|2|53|3|5	0	0.85	NHP10	CBF5	CBF5	0|0	0	0	2	0|14|1|0|0|3|0|2|3|2|0|0|1|0|1|0|0|0|13|0|2|1|6|23|2|53|3|5	0	0.88	IES4	CBF5	CBF5	0	0	0	1	0|14|1|0|0|0|3|0|2|3|2|0|0|1|0|1|0|0|0|13|0|2|1|6|23|2|53|3|5	0	0.83
IES1	CCT3	CCT3	8	8	8	1	14|6|0|0|0|2|24|0|13|2|13|0|0|1|0|0|0|1|0|13|7|0|3|3|8|0|6|1|0	0.01	0.16	IES3	CCT3	CCT3	14|6	20	10	2	8|0|0|0|2|24|0|13|2|13|0|0|1|0|0|0|1|0|13|7|0|3|3|8|0|6|1|0	0.4	0.29	IES5	CCT3	CCT3	0	0	0	1	8|14|6|0|0|2|24|0|13|2|13|0|0|1|0|0|0|1|0|13|7|0|3|3|8|0|6|1|0	0	0.85	NHP10	CCT3	CCT3	0|2	2	1	2	8|14|6|0|0|24|0|13|2|13|0|0|1|0|0|0|1|0|13|7|0|3|3|8|0|6|1|0	0	0.88	IES4	CCT3	CCT3	0	0	0	1	8|14|6|0|0|2|24|0|13|2|13|0|0|1|0|0|0|1|0|13|7|0|3|3|8|0|6|1|0	0	0.83
IES1	CCT4	CCT4	0	0	0	1	35|8|0|5|0|10|54|0|12|7|31|0|1|1|0|0|0|2|2|44|15|5|19|8|21|0|9|3|0	0	0.59	IES3	CCT4	CCT4	35|8	43	21.5	2	0|0|5|0|10|54|0|12|7|31|0|1|1|0|0|0|2|2|44|15|5|19|8|21|0|9|3|0	0.41	0.28	IES5	CCT4	CCT4	5	5	5	1	0|35|8|0|0|10|54|0|12|7|31|0|1|1|0|0|0|2|2|44|15|5|19|8|21|0|9|3|0	0	0.85	NHP10	CCT4	CCT4	0|10	10	5	2	0|35|8|0|5|54|0|12|7|31|0|1|1|0|0|0|2|2|44|15|5|19|8|21|0|9|3|0	0	0.88	IES4	CCT4	CCT4	0	0	0	1	0|35|8|5|0|10|54|0|12|7|31|0|1|1|0|0|0|2|2|44|15|5|19|8|21|0|9|3|0	0	0.83
IES1	CCT5	CCT5	0	0	0	1	12|2|0|3|0|0|52|3|6|1|11|0|0|0|0|0|1|0|1|17|2|0|2|4|10|0|7|1|0	0	0.59	IES3	CCT5	CCT5	12|2	14	7	2	0|0|3|0|0|52|3|6|1|11|0|0|0|0|0|1|0|1|17|2|0|2|4|10|0|7|1|0	0.21	0.33	IES5	CCT5	CCT5	3	3	3	1	0|12|2|0|0|0|52|3|6|1|11|0|0|0|0|0|1|0|1|17|2|0|2|4|10|0|7|1|0	0	0.85	NHP10	CCT5	CCT5	0|0	0	0	2	0|12|2|0|3|52|3|6|1|11|0|0|0|0|0|1|0|1|17|2|0|2|4|10|0|7|1|0	0	0.88	IES4	CCT5	CCT5	0	0	0	1	0|12|2|3|0|0|52|3|6|1|11|0|0|0|0|0|1|0|1|17|2|0|2|4|10|0|7|1|0	0	0.83
IES1	CCT6	CCT6	0	0	0	1	24|2|0|3|0|5|29|5|3|4|21|1|0|0|0|0|0|2|0|15|0|0|9|3|6|0|4|0|0	0	0.59	IES3	CCT6	CCT6	24|2	26	13	2	0|0|3|0|5|29|5|3|4|21|1|0|0|0|0|0|2|0|15|0|0|9|3|6|0|4|0|0	0.47	0.24	IES5	CCT6	CCT6	3	3	3	1	0|24|2|0|0|5|29|5|3|4|21|1|0|0|0|0|0|2|0|15|0|0|9|3|6|0|4|0|0	0	0.85	NHP10	CCT6	CCT6	0|5	5	2.5	2	0|24|2|0|3|29|5|3|4|21|1|0|0|0|0|0|2|0|15|0|0|9|3|6|0|4|0|0	0	0.79	IES4	CCT6	CCT6	0	0	0	1	0|24|2|3|0|5|29|5|3|4|21|1|0|0|0|0|0|2|0|15|0|0|9|3|6|0|4|0|0	0	0.83
IES1	CCT8	CCT8	1	1	1	1	79|2|1|3|0|11|80|2|17|1|40|1|11|8|0|1|0|1|0|40|7|5|38|16|51|0|43|2|0	0	0.59	IES3	CCT8	CCT8	79|2	81	40.5	2	1|1|3|0|11|80|2|17|1|40|1|11|8|0|1|0|1|0|40|7|5|38|16|51|0|43|2|0	0.49	0.2	IES5	CCT8	CCT8	3	3	3	1	1|79|2|1|0|11|80|2|17|1|40|1|11|8|0|1|0|1|0|40|7|5|38|16|51|0|43|2|0	0	0.85	NHP10	CCT8	CCT8	0|11	11	5.5	2	1|79|2|1|3|80|2|17|1|40|1|11|8|0|1|0|1|0|40|7|5|38|16|51|0|43|2|0	0	0.88	IES4	CCT8	CCT8	1	1	1	1	1|79|2|3|0|11|80|2|17|1|40|1|11|8|0|1|0|1|0|40|7|5|38|16|51|0|43|2|0	0	0.83
IES1	CDC19	CDC19	21	21	21	1	293|13|12|30|13|101|511|26|81|137|359|1|15|45|0|16|66|2|0|440|300|8|346|119|330|6|334|42|5	0	0.59	IES3	CDC19	CDC19	293|13	306	153	2	21|12|30|13|101|511|26|81|137|359|1|15|45|0|16|66|2|0|440|300|8|346|119|330|6|334|42|5	0	0.53	IES5	CDC19	CDC19	30	30	30	1	21|293|13|12|13|101|511|26|81|137|359|1|15|45|0|16|66|2|0|440|300|8|346|119|330|6|334|42|5	0	0.85	NHP10	CDC19	CDC19	13|101	114	57	2	21|293|13|12|30|511|26|81|137|359|1|15|45|0|16|66|2|0|440|300|8|346|119|330|6|334|42|5	0	0.88	IES4	CDC19	CDC19	12	12	12	1	21|293|13|30|13|101|511|26|81|137|359|1|15|45|0|16|66|2|0|440|300|8|346|119|330|6|334|42|5	0	0.83
IES1	CDC48	CDC48	6	6	6	1	37|1|0|3|2|33|4|0|6|2|26|0|0|0|0|0|2|0|0|9|6|0|90|7|12|1|37|6|0	0	0.59	IES3	CDC48	CDC48	37|1	38	19	2	6|0|3|2|33|4|0|6|2|26|0|0|0|0|0|2|0|0|9|6|0|90|7|12|1|37|6|0	0.44	0.27	IES5	CDC48	CDC48	3	3	3	1	6|37|1|0|2|33|4|0|6|2|26|0|0|0|0|0|2|0|0|9|6|0|90|7|12|1|37|6|0	0	0.85	NHP10	CDC48	CDC48	2|33	35	17.5	2	6|37|1|0|3|4|0|6|2|26|0|0|0|0|0|2|0|0|9|6|0|90|7|12|1|37|6|0	0.12	0.63	IES4	CDC48	CDC48	0	0	0	1	6|37|1|3|2|33|4|0|6|2|26|0|0|0|0|0|2|0|0|9|6|0|90|7|12|1|37|6|0	0	0.83
IES1	CHC1	CHC1	3	3	3	1	33|12|6|35|0|3|6|0|2|0|0|0|0|0|0|0|0|0|0|3|0|1|13|4|10|0|5|0|0	0	0.59	IES3	CHC1	CHC1	33|12	45	22.5	2	3|6|35|0|3|6|0|2|0|0|0|0|0|0|0|0|0|0|3|0|1|13|4|10|0|5|0|0	0.89	0.03	IES5	CHC1	CHC1	35	35	35	1	3|33|12|6|0|3|6|0|2|0|0|0|0|0|0|0|0|0|0|3|0|1|13|4|10|0|5|0|0	0.88	0.03	NHP10	CHC1	CHC1	0|3	3	1.5	2	3|33|12|6|35|6|0|2|0|0|0|0|0|0|0|0|0|0|3|0|1|13|4|10|0|5|0|0	0	0.88	IES4	CHC1	CHC1	6	6	6	1	3|33|12|35|0|3|6|0|2|0|0|0|0|0|0|0|0|0|0|3|0|1|13|4|10|0|5|0|0	0	0.59
IES1	DBP5	DBP5	0	0	0	1	0|0|0|2|0|35|0|5|23|20|81|0|0|1|0|1|0|0|0|77|74|0|4|9|12|0|6|1|0	0	0.59	IES3	DBP5	DBP5	0|0	0	0	2	0|0|2|0|35|0|5|23|20|81|0|0|1|0|1|0|0|0|77|74|0|4|9|12|0|6|1|0	0	0.56	IES5	DBP5	DBP5	2	2	2	1	0|0|0|0|0|35|0|5|23|20|81|0|0|1|0|1|0|0|0|77|74|0|4|9|12|0|6|1|0	0	0.85	NHP10	DBP5	DBP5	0|35	35	17.5	2	0|0|0|0|2|0|5|23|20|81|0|0|1|0|1|0|0|0|77|74|0|4|9|12|0|6|1|0	0.01	0.68	IES4	DBP5	DBP5	0	0	0	1	0|0|0|2|0|35|0|5|23|20|81|0|0|1|0|1|0|0|0|77|74|0|4|9|12|0|6|1|0	0	0.83
IES1	DDR48	DDR48	0	0	0	1	0|0|0|0|0|0|0|0|0|52|39|0|2|7|0|0|0|3|2|2|5|0|0|0|9|0|0|0|0	0	0.59	IES3	DDR48	DDR48	0|0	0	0	2	0|0|0|0|0|0|0|0|52|39|0|2|7|0|0|0|3|2|2|5|0|0|0|9|0|0|0|0	0	0.56	IES5	DDR48	DDR48	0	0	0	1	0|0|0|0|0|0|0|0|0|52|39|0|2|7|0|0|0|3|2|2|5|0|0|0|9|0|0|0|0	0	0.85	NHP10	DDR48	DDR48	0|0	0	0	2	0|0|0|0|0|0|0|0|52|39|0|2|7|0|0|0|3|2|2|5|0|0|0|9|0|0|0|0	0	0.88	IES4	DDR48	DDR48	0	0	0	1	0|0|0|0|0|0|0|0|0|52|39|0|2|7|0|0|0|3|2|2|5|0|0|0|9|0|0|0|0	0	0.83
IES1	DED1	DED1	9	9	9	1	28|7|0|6|0|140|17|18|52|157|530|0|20|53|0|203|0|8|2|521|373|8|0|21|75|5|30|25|6	0	0.59	IES3	DED1	DED1	28|7	35	17.5	2	9|0|6|0|140|17|18|52|157|530|0|20|53|0|203|0|8|2|521|373|8|0|21|75|5|30|25|6	0	0.56	IES5	DED1	DED1	6	6	6	1	9|28|7|0|0|140|17|18|52|157|530|0|20|53|0|203|0|8|2|521|373|8|0|21|75|5|30|25|6	0	0.85	NHP10	DED1	DED1	0|140	140	70	2	9|28|7|0|6|17|18|52|157|530|0|20|53|0|203|0|8|2|521|373|8|0|21|75|5|30|25|6	0	0.87	IES4	DED1	DED1	0	0	0	1	9|28|7|6|0|140|17|18|52|157|530|0|20|53|0|203|0|8|2|521|373|8|0|21|75|5|30|25|6	0	0.83
IES1	DHH1	DHH1	0	0	0	1	7|1|0|1|1|41|2|27|20|4|40|0|1|1|0|0|0|0|0|152|56|5|29|16|47|0|7|0|0	0	0.59	IES3	DHH1	DHH1	7|1	8	4	2	0|0|1|1|41|2|27|20|4|40|0|1|1|0|0|0|0|0|152|56|5|29|16|47|0|7|0|0	0	0.56	IES5	DHH1	DHH1	1	1	1	1	0|7|1|0|1|41|2|27|20|4|40|0|1|1|0|0|0|0|0|152|56|5|29|16|47|0|7|0|0	0	0.85	NHP10	DHH1	DHH1	1|41	42	21	2	0|7|1|0|1|2|27|20|4|40|0|1|1|0|0|0|0|0|152|56|5|29|16|47|0|7|0|0	0	0.74	IES4	DHH1	DHH1	0	0	0	1	0|7|1|1|1|41|2|27|20|4|40|0|1|1|0|0|0|0|0|152|56|5|29|16|47|0|7|0|0	0	0.83
IES1	DIT1	DIT1	4	4	4	1	3|13|1|2|40|21|8|4|0|11|3|1|4|4|2|1|60|0|0|4|2|6|15|1|3|1|12|3|4	0	0.59	IES3	DIT1	DIT1	3|13	16	8	2	4|1|2|40|21|8|4|0|11|3|1|4|4|2|1|60|0|0|4|2|6|15|1|3|1|12|3|4	0	0.42	IES5	DIT1	DIT1	2	2	2	1	4|3|13|1|40|21|8|4|0|11|3|1|4|4|2|1|60|0|0|4|2|6|15|1|3|1|12|3|4	0	0.85	NHP10	DIT1	DIT1	40|21	61	30.5	2	4|3|13|1|2|8|4|0|11|3|1|4|4|2|1|60|0|0|4|2|6|15|1|3|1|12|3|4	0.5	0	IES4	DIT1	DIT1	1	1	1	1	4|3|13|2|40|21|8|4|0|11|3|1|4|4|2|1|60|0|0|4|2|6|15|1|3|1|12|3|4	0	0.83
IES1	EAF6	EAF6	0	0	0	1	0|0|0|0|0|0|51|109|0|0|0|0|0|0|0|0|0|0|0|0|0|0|0|0|0|0|0|0|5	0	0.59	IES3	EAF6	EAF6	0|0	0	0	2	0|0|0|0|0|51|109|0|0|0|0|0|0|0|0|0|0|0|0|0|0|0|0|0|0|0|0|5	0	0.56	IES5	EAF6	EAF6	0	0	0	1	0|0|0|0|0|0|51|109|0|0|0|0|0|0|0|0|0|0|0|0|0|0|0|0|0|0|0|0|5	0	0.85	NHP10	EAF6	EAF6	0|0	0	0	2	0|0|0|0|0|51|109|0|0|0|0|0|0|0|0|0|0|0|0|0|0|0|0|0|0|0|0|5	0	0.88	IES4	EAF6	EAF6	0	0	0	1	0|0|0|0|0|0|51|109|0|0|0|0|0|0|0|0|0|0|0|0|0|0|0|0|0|0|0|0|5	0	0.83
IES1	EFT1	EFT1	94	94	94	1	133|21|7|43|0|134|54|14|12|27|101|2|13|26|0|0|29|0|0|101|45|16|139|50|165|0|88|29|2	0	0.32	IES3	EFT1	EFT1	133|21	154	77	2	94|7|43|0|134|54|14|12|27|101|2|13|26|0|0|29|0|0|101|45|16|139|50|165|0|88|29|2	0	0.44	IES5	EFT1	EFT1	43	43	43	1	94|133|21|7|0|134|54|14|12|27|101|2|13|26|0|0|29|0|0|101|45|16|139|50|165|0|88|29|2	0	0.85	NHP10	EFT1	EFT1	0|134	134	67	2	94|133|21|7|43|54|14|12|27|101|2|13|26|0|0|29|0|0|101|45|16|139|50|165|0|88|29|2	0	0.81	IES4	EFT1	EFT1	7	7	7	1	94|133|21|43|0|134|54|14|12|27|101|2|13|26|0|0|29|0|0|101|45|16|139|50|165|0|88|29|2	0	0.83
IES1	ENO1	ENO1	6	6	6	1	31|0|1|12|0|0|0|2|0|43|47|0|0|10|0|0|55|6|0|15|1|0|0|2|3|0|0|0|2	0	0.59	IES3	ENO1	ENO1	31|0	31	15.5	2	6|1|12|0|0|0|2|0|43|47|0|0|10|0|0|55|6|0|15|1|0|0|2|3|0|0|0|2	0.45	0.26	IES5	ENO1	ENO1	12	12	12	1	6|31|0|1|0|0|0|2|0|43|47|0|0|10|0|0|55|6|0|15|1|0|0|2|3|0|0|0|2	0	0.61	NHP10	ENO1	ENO1	0|0	0	0	2	6|31|0|1|12|0|2|0|43|47|0|0|10|0|0|55|6|0|15|1|0|0|2|3|0|0|0|2	0	0.88	IES4	ENO1	ENO1	1	1	1	1	6|31|0|12|0|0|0|2|0|43|47|0|0|10|0|0|55|6|0|15|1|0|0|2|3|0|0|0|2	0	0.83
IES1	ENO2	ENO2	69	69	69	1	89|11|18|77|43|132|17|2|4|873|1364|6|35|124|0|8|377|18|0|368|299|4|19|60|156|1|18|18|2	0	0.59	IES3	ENO2	ENO2	89|11	100	50	2	69|18|77|43|132|17|2|4|873|1364|6|35|124|0|8|377|18|0|368|299|4|19|60|156|1|18|18|2	0	0.56	IES5	ENO2	ENO2	77	77	77	1	69|89|11|18|43|132|17|2|4|873|1364|6|35|124|0|8|377|18|0|368|299|4|19|60|156|1|18|18|2	0	0.85	NHP10	ENO2	ENO2	43|132	175	87.5	2	69|89|11|18|77|17|2|4|873|1364|6|35|124|0|8|377|18|0|368|299|4|19|60|156|1|18|18|2	0	0.88	IES4	ENO2	ENO2	18	18	18	1	69|89|11|77|43|132|17|2|4|873|1364|6|35|124|0|8|377|18|0|368|299|4|19|60|156|1|18|18|2	0	0.83
IES1	FAA4	FAA4	0	0	0	1	12|0|0|3|0|2|11|0|7|0|2|0|2|0|0|0|0|0|0|12|0|6|17|0|8|0|44|0|0	0	0.59	IES3	FAA4	FAA4	12|0	12	6	2	0|0|3|0|2|11|0|7|0|2|0|2|0|0|0|0|0|0|12|0|6|17|0|8|0|44|0|0	0.26	0.32	IES5	FAA4	FAA4	3	3	3	1	0|12|0|0|0|2|11|0|7|0|2|0|2|0|0|0|0|0|0|12|0|6|17|0|8|0|44|0|0	0	0.85	NHP10	FAA4	FAA4	0|2	2	1	2	0|12|0|0|3|11|0|7|0|2|0|2|0|0|0|0|0|0|12|0|6|17|0|8|0|44|0|0	0	0.88	IES4	FAA4	FAA4	0	0	0	1	0|12|0|3|0|2|11|0|7|0|2|0|2|0|0|0|0|0|0|12|0|6|17|0|8|0|44|0|0	0	0.83
IES1	FAS1	FAS1	27	27	27	1	56|32|25|49|0|14|4|3|4|2|5|1|1|3|0|0|4|0|0|14|2|1|18|4|20|0|4|0|0	0.03	0.08	IES3	FAS1	FAS1	56|32	88	44	2	27|25|49|0|14|4|3|4|2|5|1|1|3|0|0|4|0|0|14|2|1|18|4|20|0|4|0|0	0.94	0.02	IES5	FAS1	FAS1	49	49	49	1	27|56|32|25|0|14|4|3|4|2|5|1|1|3|0|0|4|0|0|14|2|1|18|4|20|0|4|0|0	0.75	0.07	NHP10	FAS1	FAS1	0|14	14	7	2	27|56|32|25|49|4|3|4|2|5|1|1|3|0|0|4|0|0|14|2|1|18|4|20|0|4|0|0	0	0.82	IES4	FAS1	FAS1	25	25	25	1	27|56|32|49|0|14|4|3|4|2|5|1|1|3|0|0|4|0|0|14|2|1|18|4|20|0|4|0|0	0	0.24
IES1	FBA1	FBA1	27	27	27	1	32|7|3|24|18|99|4|0|4|240|576|0|22|32|7|3|146|0|0|94|64|0|19|24|104|0|24|19|0	0	0.59	IES3	FBA1	FBA1	32|7	39	19.5	2	27|3|24|18|99|4|0|4|240|576|0|22|32|7|3|146|0|0|94|64|0|19|24|104|0|24|19|0	0	0.56	IES5	FBA1	FBA1	24	24	24	1	27|32|7|3|18|99|4|0|4|240|576|0|22|32|7|3|146|0|0|94|64|0|19|24|104|0|24|19|0	0	0.85	NHP10	FBA1	FBA1	18|99	117	58.5	2	27|32|7|3|24|4|0|4|240|576|0|22|32|7|3|146|0|0|94|64|0|19|24|104|0|24|19|0	0	0.86	IES4	FBA1	FBA1	3	3	3	1	27|32|7|24|18|99|4|0|4|240|576|0|22|32|7|3|146|0|0|94|64|0|19|24|104|0|24|19|0	0	0.83
IES1	GCN1	GCN1	0	0	0	1	4|0|0|2|1|62|118|1|0|1|14|0|0|0|0|0|0|0|0|28|28|0|9|1|14|1|23|0|0	0	0.59	IES3	GCN1	GCN1	4|0	4	2	2	0|0|2|1|62|118|1|0|1|14|0|0|0|0|0|0|0|0|28|28|0|9|1|14|1|23|0|0	0	0.56	IES5	GCN1	GCN1	2	2	2	1	0|4|0|0|1|62|118|1|0|1|14|0|0|0|0|0|0|0|0|28|28|0|9|1|14|1|23|0|0	0	0.85	NHP10	GCN1	GCN1	1|62	63	31.5	2	0|4|0|0|2|118|1|0|1|14|0|0|0|0|0|0|0|0|28|28|0|9|1|14|1|23|0|0	0.42	0.48	IES4	GCN1	GCN1	0	0	0	1	0|4|0|2|1|62|118|1|0|1|14|0|0|0|0|0|0|0|0|28|28|0|9|1|14|1|23|0|0	0	0.83
IES1	GFA1	GFA1	1	1	1	1	111|28|1|12|0|14|54|3|15|4|10|1|1|0|0|0|0|0|0|36|26|1|16|0|2|0|149|2|0	0	0.59	IES3	GFA1	GFA1	111|28	139	69.5	2	1|1|12|0|14|54|3|15|4|10|1|1|0|0|0|0|0|0|36|26|1|16|0|2|0|149|2|0	0.49	0.18	IES5	GFA1	GFA1	12	12	12	1	1|111|28|1|0|14|54|3|15|4|10|1|1|0|0|0|0|0|0|36|26|1|16|0|2|0|149|2|0	0	0.85	NHP10	GFA1	GFA1	0|14	14	7	2	1|111|28|1|12|54|3|15|4|10|1|1|0|0|0|0|0|0|36|26|1|16|0|2|0|149|2|0	0	0.88	IES4	GFA1	GFA1	1	1	1	1	1|111|28|12|0|14|54|3|15|4|10|1|1|0|0|0|0|0|0|36|26|1|16|0|2|0|149|2|0	0	0.83
IES1	GPM1	GPM1	35	35	35	1	152|59|56|62|8|128|47|13|17|125|265|1|12|28|0|22|65|7|2|211|165|0|76|36|48|0|12|46|0	0	0.59	IES3	GPM1	GPM1	152|59	211	105.5	2	35|56|62|8|128|47|13|17|125|265|1|12|28|0|22|65|7|2|211|165|0|76|36|48|0|12|46|0	0	0.47	IES5	GPM1	GPM1	62	62	62	1	35|152|59|56|8|128|47|13|17|125|265|1|12|28|0|22|65|7|2|211|165|0|76|36|48|0|12|46|0	0	0.83	NHP10	GPM1	GPM1	8|128	136	68	2	35|152|59|56|62|47|13|17|125|265|1|12|28|0|22|65|7|2|211|165|0|76|36|48|0|12|46|0	0	0.86	IES4	GPM1	GPM1	56	56	56	1	35|152|59|62|8|128|47|13|17|125|265|1|12|28|0|22|65|7|2|211|165|0|76|36|48|0|12|46|0	0	0.83
IES1	GSP1	GSP1	0	0	0	1	3|0|0|3|0|0|24|0|3|5|9|0|2|6|0|0|1|0|0|5|3|1|1|9|25|0|0|1|0	0	0.59	IES3	GSP1	GSP1	3|0	3	1.5	2	0|0|3|0|0|24|0|3|5|9|0|2|6|0|0|1|0|0|5|3|1|1|9|25|0|0|1|0	0	0.56	IES5	GSP1	GSP1	3	3	3	1	0|3|0|0|0|0|24|0|3|5|9|0|2|6|0|0|1|0|0|5|3|1|1|9|25|0|0|1|0	0	0.85	NHP10	GSP1	GSP1	0|0	0	0	2	0|3|0|0|3|24|0|3|5|9|0|2|6|0|0|1|0|0|5|3|1|1|9|25|0|0|1|0	0	0.88	IES4	GSP1	GSP1	0	0	0	1	0|3|0|3|0|0|24|0|3|5|9|0|2|6|0|0|1|0|0|5|3|1|1|9|25|0|0|1|0	0	0.83
IES1	GSY1	GSY1	3	3	3	1	1|0|0|0|0|0|0|154|0|0|0|0|0|0|0|0|0|0|0|0|0|0|0|0|0|0|0|0|0	0	0.59	IES3	GSY1	GSY1	1|0	1	0.5	2	3|0|0|0|0|0|154|0|0|0|0|0|0|0|0|0|0|0|0|0|0|0|0|0|0|0|0|0	0	0.56	IES5	GSY1	GSY1	0	0	0	1	3|1|0|0|0|0|0|154|0|0|0|0|0|0|0|0|0|0|0|0|0|0|0|0|0|0|0|0|0	0	0.85	NHP10	GSY1	GSY1	0|0	0	0	2	3|1|0|0|0|0|154|0|0|0|0|0|0|0|0|0|0|0|0|0|0|0|0|0|0|0|0|0	0	0.88	IES4	GSY1	GSY1	0	0	0	1	3|1|0|0|0|0|0|154|0|0|0|0|0|0|0|0|0|0|0|0|0|0|0|0|0|0|0|0|0	0	0.83
IES1	HHF2	HHF2	19	19	19	1	191|149|29|48|23|66|3|16|55|107|37|0|3|4|10|5|0|0|0|4|1|6|34|8|10|5|20|1|3	0	0.59	IES3	HHF2	HHF2	191|149	340	170	2	19|29|48|23|66|3|16|55|107|37|0|3|4|10|5|0|0|0|4|1|6|34|8|10|5|20|1|3	1	0	IES5	HHF2	HHF2	48	48	48	1	19|191|149|29|23|66|3|16|55|107|37|0|3|4|10|5|0|0|0|4|1|6|34|8|10|5|20|1|3	0	0.8	NHP10	HHF2	HHF2	23|66	89	44.5	2	19|191|149|29|48|3|16|55|107|37|0|3|4|10|5|0|0|0|4|1|6|34|8|10|5|20|1|3	0	0.84	IES4	HHF2	HHF2	29	29	29	1	19|191|149|48|23|66|3|16|55|107|37|0|3|4|10|5|0|0|0|4|1|6|34|8|10|5|20|1|3	0	0.82
IES1	HHT2	HHT2	6	6	6	1	40|40|0|30|0|0|24|5|0|4|7|10|0|0|0|0|0|0|0|8|0|0|3|0|2|2|1|0|0	0	0.59	IES3	HHT2	HHT2	40|40	80	40	2	6|0|30|0|0|24|5|0|4|7|10|0|0|0|0|0|0|0|8|0|0|3|0|2|2|1|0|0	0.99	0	IES5	HHT2	HHT2	30	30	30	1	6|40|40|0|0|0|24|5|0|4|7|10|0|0|0|0|0|0|0|8|0|0|3|0|2|2|1|0|0	0.67	0.09	NHP10	HHT2	HHT2	0|0	0	0	2	6|40|40|0|30|24|5|0|4|7|10|0|0|0|0|0|0|0|8|0|0|3|0|2|2|1|0|0	0	0.88	IES4	HHT2	HHT2	0	0	0	1	6|40|40|30|0|0|24|5|0|4|7|10|0|0|0|0|0|0|0|8|0|0|3|0|2|2|1|0|0	0	0.83
IES1	HSC82	HSC82	3	3	3	1	36|2|0|5|3|80|2|11|28|40|132|8|28|35|0|0|30|0|0|161|148|5|39|16|76|0|31|28|0	0	0.59	IES3	HSC82	HSC82	36|2	38	19	2	3|0|5|3|80|2|11|28|40|132|8|28|35|0|0|30|0|0|161|148|5|39|16|76|0|31|28|0	0	0.51	IES5	HSC82	HSC82	5	5	5	1	3|36|2|0|3|80|2|11|28|40|132|8|28|35|0|0|30|0|0|161|148|5|39|16|76|0|31|28|0	0	0.85	NHP10	HSC82	HSC82	3|80	83	41.5	2	3|36|2|0|5|2|11|28|40|132|8|28|35|0|0|30|0|0|161|148|5|39|16|76|0|31|28|0	0	0.83	IES4	HSC82	HSC82	0	0	0	1	3|36|2|5|3|80|2|11|28|40|132|8|28|35|0|0|30|0|0|161|148|5|39|16|76|0|31|28|0	0	0.83
IES1	HSP26	HSP26	256	256	256	1	6|18|8|4|2|12|3|11|14|8|52|8|0|1|1|0|10|1|0|14|1|4|137|15|61|1|6|0|0	0.99	0	IES3	HSP26	HSP26	6|18	24	12	2	256|8|4|2|12|3|11|14|8|52|8|0|1|1|0|10|1|0|14|1|4|137|15|61|1|6|0|0	0	0.56	IES5	HSP26	HSP26	4	4	4	1	256|6|18|8|2|12|3|11|14|8|52|8|0|1|1|0|10|1|0|14|1|4|137|15|61|1|6|0|0	0	0.85	NHP10	HSP26	HSP26	2|12	14	7	2	256|6|18|8|4|3|11|14|8|52|8|0|1|1|0|10|1|0|14|1|4|137|15|61|1|6|0|0	0	0.88	IES4	HSP26	HSP26	8	8	8	1	256|6|18|4|2|12|3|11|14|8|52|8|0|1|1|0|10|1|0|14|1|4|137|15|61|1|6|0|0	0	0.83
IES1	HSP60	HSP60	80	80	80	1	8|1|7|16|1|18|0|0|927|404|920|3|7|18|0|6|1|7|2|37|32|26|22|16|38|0|1|3|0	0	0.59	IES3	HSP60	HSP60	8|1	9	4.5	2	80|7|16|1|18|0|0|927|404|920|3|7|18|0|6|1|7|2|37|32|26|22|16|38|0|1|3|0	0	0.56	IES5	HSP60	HSP60	16	16	16	1	80|8|1|7|1|18|0|0|927|404|920|3|7|18|0|6|1|7|2|37|32|26|22|16|38|0|1|3|0	0	0.85	NHP10	HSP60	HSP60	1|18	19	9.5	2	80|8|1|7|16|0|0|927|404|920|3|7|18|0|6|1|7|2|37|32|26|22|16|38|0|1|3|0	0	0.88	IES4	HSP60	HSP60	7	7	7	1	80|8|1|16|1|18|0|0|927|404|920|3|7|18|0|6|1|7|2|37|32|26|22|16|38|0|1|3|0	0	0.83
IES1	HTA2	HTA2	3	3	3	1	110|214|4|71|0|9|7|20|4|25|19|2|2|0|23|4|0|0|0|1|0|2|27|32|8|4|4|1|0	0	0.59	IES3	HTA2	HTA2	110|214	324	162	2	3|4|71|0|9|7|20|4|25|19|2|2|0|23|4|0|0|0|1|0|2|27|32|8|4|4|1|0	1	0	IES5	HTA2	HTA2	71	71	71	1	3|110|214|4|0|9|7|20|4|25|19|2|2|0|23|4|0|0|0|1|0|2|27|32|8|4|4|1|0	0.26	0.17	NHP10	HTA2	HTA2	0|9	9	4.5	2	3|110|214|4|71|7|20|4|25|19|2|2|0|23|4|0|0|0|1|0|2|27|32|8|4|4|1|0	0	0.88	IES4	HTA2	HTA2	4	4	4	1	3|110|214|71|0|9|7|20|4|25|19|2|2|0|23|4|0|0|0|1|0|2|27|32|8|4|4|1|0	0	0.83
IES1	HTB2	HTB2	54	54	54	1	243|325|227|50|55|157|11|22|3|214|133|22|12|10|102|56|2|0|0|11|2|0|149|41|98|10|82|12|28	0	0.59	IES3	HTB2	HTB2	243|325	568	284	2	54|227|50|55|157|11|22|3|214|133|22|12|10|102|56|2|0|0|11|2|0|149|41|98|10|82|12|28	0.92	0.02	IES5	HTB2	HTB2	50	50	50	1	54|243|325|227|55|157|11|22|3|214|133|22|12|10|102|56|2|0|0|11|2|0|149|41|98|10|82|12|28	0	0.85	NHP10	HTB2	HTB2	55|157	212	106	2	54|243|325|227|50|11|22|3|214|133|22|12|10|102|56|2|0|0|11|2|0|149|41|98|10|82|12|28	0	0.86	IES4	HTB2	HTB2	227	227	227	1	54|243|325|50|55|157|11|22|3|214|133|22|12|10|102|56|2|0|0|11|2|0|149|41|98|10|82|12|28	0	0.77
IES1	HTZ1	HTZ1	0	0	0	1	8|14|0|7|4|0|11|11|0|5|34|0|0|2|0|1|1|0|0|4|2|0|22|0|16|0|3|2|0	0	0.59	IES3	HTZ1	HTZ1	8|14	22	11	2	0|0|7|4|0|11|11|0|5|34|0|0|2|0|1|1|0|0|4|2|0|22|0|16|0|3|2|0	0.29	0.31	IES5	HTZ1	HTZ1	7	7	7	1	0|8|14|0|4|0|11|11|0|5|34|0|0|2|0|1|1|0|0|4|2|0|22|0|16|0|3|2|0	0	0.53	NHP10	HTZ1	HTZ1	4|0	4	2	2	0|8|14|0|7|11|11|0|5|34|0|0|2|0|1|1|0|0|4|2|0|22|0|16|0|3|2|0	0	0.88	IES4	HTZ1	HTZ1	0	0	0	1	0|8|14|7|4|0|11|11|0|5|34|0|0|2|0|1|1|0|0|4|2|0|22|0|16|0|3|2|0	0	0.83
IES1	IDH1	IDH1	0	0	0	1	7|7|1|2|0|14|1|2|4|4|27|0|2|2|0|5|0|0|0|49|7|1|6|5|9|0|5|0|0	0	0.59	IES3	IDH1	IDH1	7|7	14	7	2	0|1|2|0|14|1|2|4|4|27|0|2|2|0|5|0|0|0|49|7|1|6|5|9|0|5|0|0	0	0.41	IES5	IDH1	IDH1	2	2	2	1	0|7|7|1|0|14|1|2|4|4|27|0|2|2|0|5|0|0|0|49|7|1|6|5|9|0|5|0|0	0	0.85	NHP10	IDH1	IDH1	0|14	14	7	2	0|7|7|1|2|1|2|4|4|27|0|2|2|0|5|0|0|0|49|7|1|6|5|9|0|5|0|0	0.02	0.66	IES4	IDH1	IDH1	1	1	1	1	0|7|7|2|0|14|1|2|4|4|27|0|2|2|0|5|0|0|0|49|7|1|6|5|9|0|5|0|0	0	0.83
IES1	IDH2	IDH2	2	2	2	1	58|11|5|17|0|112|68|28|19|1|23|5|4|9|0|0|1|0|0|127|87|18|95|12|29|0|59|10|0	0	0.59	IES3	IDH2	IDH2	58|11	69	34.5	2	2|5|17|0|112|68|28|19|1|23|5|4|9|0|0|1|0|0|127|87|18|95|12|29|0|59|10|0	0	0.46	IES5	IDH2	IDH2	17	17	17	1	2|58|11|5|0|112|68|28|19|1|23|5|4|9|0|0|1|0|0|127|87|18|95|12|29|0|59|10|0	0	0.85	NHP10	IDH2	IDH2	0|112	112	56	2	2|58|11|5|17|68|28|19|1|23|5|4|9|0|0|1|0|0|127|87|18|95|12|29|0|59|10|0	0.36	0.52	IES4	IDH2	IDH2	5	5	5	1	2|58|11|17|0|112|68|28|19|1|23|5|4|9|0|0|1|0|0|127|87|18|95|12|29|0|59|10|0	0	0.83
IES1	IES1p	IES1p	1699	1699	1699	1	4971|5633|2339|1587|578|3434|1575|1639|648|261|536|1576|1382|1944|350|1247|133|223|199|1409|374|3375|116|109|707|342|588|1121|937	0	0.59	IES3	IES1	IES1	4971|5633	10604	5302	2	1699|2339|1587|578|3434|1575|1639|648|261|536|1576|1382|1944|350|1247|133|223|199|1409|374|3375|116|109|707|342|588|1121|937	0.5	0.13	IES5	IES1	IES1	1587	1587	1587	1	1699|4971|5633|2339|578|3434|1575|1639|648|261|536|1576|1382|1944|350|1247|133|223|199|1409|374|3375|116|109|707|342|588|1121|937	0	0.85	NHP10	IES1	IES1	578|3434	4012	2006	2	1699|4971|5633|2339|1587|1575|1639|648|261|536|1576|1382|1944|350|1247|133|223|199|1409|374|3375|116|109|707|342|588|1121|937	0	0.88	IES4	IES1	IES1	2339	2339	2339	1	1699|4971|5633|1587|578|3434|1575|1639|648|261|536|1576|1382|1944|350|1247|133|223|199|1409|374|3375|116|109|707|342|588|1121|937	0	0.83
IES1	IES2	IES2	362	362	362	1	1154|1504|800|481|289|1092|149|1036|958|323|940|1478|1286|1521|1091|1699|122|327|259|725|216|1600|328|90|461|31|237|730|444	0	0.59	IES3	IES2	IES2	1154|1504	2658	1329	2	362|800|481|289|1092|149|1036|958|323|940|1478|1286|1521|1091|1699|122|327|259|725|216|1600|328|90|461|31|237|730|444	0	0.56	IES5	IES2	IES2	481	481	481	1	362|1154|1504|800|289|1092|149|1036|958|323|940|1478|1286|1521|1091|1699|122|327|259|725|216|1600|328|90|461|31|237|730|444	0	0.85	NHP10	IES2	IES2	289|1092	1381	690.5	2	362|1154|1504|800|481|149|1036|958|323|940|1478|1286|1521|1091|1699|122|327|259|725|216|1600|328|90|461|31|237|730|444	0	0.88	IES4	IES2	IES2	800	800	800	1	362|1154|1504|481|289|1092|149|1036|958|323|940|1478|1286|1521|1091|1699|122|327|259|725|216|1600|328|90|461|31|237|730|444	0	0.83
IES1	IES3	IES3	2403	2403	2403	1	3526|3646|629|2970|153|1353|612|1244|249|167|449|1312|1108|1373|410|555|54|213|31|953|189|2217|73|121|473|92|764|543|444	0	0.58	IES3	IES3p	IES3p	3526|3646	7172	3586	2	2403|629|2970|153|1353|612|1244|249|167|449|1312|1108|1373|410|555|54|213|31|953|189|2217|73|121|473|92|764|543|444	0.58	0.05	IES5	IES3	IES3	2970	2970	2970	1	2403|3526|3646|629|153|1353|612|1244|249|167|449|1312|1108|1373|410|555|54|213|31|953|189|2217|73|121|473|92|764|543|444	0	0.84	NHP10	IES3	IES3	153|1353	1506	753	2	2403|3526|3646|629|2970|612|1244|249|167|449|1312|1108|1373|410|555|54|213|31|953|189|2217|73|121|473|92|764|543|444	0	0.88	IES4	IES3	IES3	629	629	629	1	2403|3526|3646|2970|153|1353|612|1244|249|167|449|1312|1108|1373|410|555|54|213|31|953|189|2217|73|121|473|92|764|543|444	0	0.83
IES1	IES4	IES4	35	35	35	1	157|153|37|45|5|98|58|122|116|70|96|132|212|148|11|142|10|54|24|72|94|187|32|34|49|13|49|183|29	0	0.59	IES3	IES4	IES4	157|153	310	155	2	35|37|45|5|98|58|122|116|70|96|132|212|148|11|142|10|54|24|72|94|187|32|34|49|13|49|183|29	0	0.52	IES5	IES4	IES4	45	45	45	1	35|157|153|37|5|98|58|122|116|70|96|132|212|148|11|142|10|54|24|72|94|187|32|34|49|13|49|183|29	0	0.85	NHP10	IES4	IES4	5|98	103	51.5	2	35|157|153|37|45|58|122|116|70|96|132|212|148|11|142|10|54|24|72|94|187|32|34|49|13|49|183|29	0	0.87	IES4	IES4p	IES4p	37	37	37	1	35|157|153|45|5|98|58|122|116|70|96|132|212|148|11|142|10|54|24|72|94|187|32|34|49|13|49|183|29	0	0.83
IES1	IES5	IES5	823	823	823	1	2385|2522|976|1532|132|1035|400|934|336|210|610|237|820|946|169|497|8|134|91|558|380|1021|24|84|184|83|229|236|134	0	0.59	IES3	IES5	IES5	2385|2522	4907	2453.5	2	823|976|1532|132|1035|400|934|336|210|610|237|820|946|169|497|8|134|91|558|380|1021|24|84|184|83|229|236|134	1	0	IES5	IES5p	IES5p	1532	1532	1532	1	823|2385|2522|976|132|1035|400|934|336|210|610|237|820|946|169|497|8|134|91|558|380|1021|24|84|184|83|229|236|134	0	0.84	NHP10	IES5	IES5	132|1035	1167	583.5	2	823|2385|2522|976|1532|400|934|336|210|610|237|820|946|169|497|8|134|91|558|380|1021|24|84|184|83|229|236|134	0	0.88	IES4	IES5	IES5	976	976	976	1	823|2385|2522|1532|132|1035|400|934|336|210|610|237|820|946|169|497|8|134|91|558|380|1021|24|84|184|83|229|236|134	0	0.83
IES1	IES6	IES6	0	0	0	1	154|129|15|87|0|2|5|156|34|49|212|342|101|293|171|48|484|577|165|244|0|511|16|23|70|0|14|3|7	0	0.59	IES3	IES6	IES6	154|129	283	141.5	2	0|15|87|0|2|5|156|34|49|212|342|101|293|171|48|484|577|165|244|0|511|16|23|70|0|14|3|7	0	0.54	IES5	IES6	IES6	87	87	87	1	0|154|129|15|0|2|5|156|34|49|212|342|101|293|171|48|484|577|165|244|0|511|16|23|70|0|14|3|7	0	0.85	NHP10	IES6	IES6	0|2	2	1	2	0|154|129|15|87|5|156|34|49|212|342|101|293|171|48|484|577|165|244|0|511|16|23|70|0|14|3|7	0	0.88	IES4	IES6	IES6	15	15	15	1	0|154|129|87|0|2|5|156|34|49|212|342|101|293|171|48|484|577|165|244|0|511|16|23|70|0|14|3|7	0	0.83
IES1	ILS1	ILS1	0	0	0	1	3|0|0|1|0|1|14|0|0|1|4|0|0|0|0|0|0|0|0|3|3|0|3|0|1|0|1|0|0	0	0.59	IES3	ILS1	ILS1	3|0	3	1.5	2	0|0|1|0|1|14|0|0|1|4|0|0|0|0|0|0|0|0|3|3|0|3|0|1|0|1|0|0	0.29	0.32	IES5	ILS1	ILS1	1	1	1	1	0|3|0|0|0|1|14|0|0|1|4|0|0|0|0|0|0|0|0|3|3|0|3|0|1|0|1|0|0	0	0.85	NHP10	ILS1	ILS1	0|1	1	0.5	2	0|3|0|0|1|14|0|0|1|4|0|0|0|0|0|0|0|0|3|3|0|3|0|1|0|1|0|0	0	0.88	IES4	ILS1	ILS1	0	0	0	1	0|3|0|1|0|1|14|0|0|1|4|0|0|0|0|0|0|0|0|3|3|0|3|0|1|0|1|0|0	0	0.83
IES1	ILV1	ILV1	0	0	0	1	18|5|0|6|0|14|88|1|4|6|55|0|1|0|0|2|0|0|0|20|55|0|0|3|17|0|35|0|0	0	0.59	IES3	ILV1	ILV1	18|5	23	11.5	2	0|0|6|0|14|88|1|4|6|55|0|1|0|0|2|0|0|0|20|55|0|0|3|17|0|35|0|0	0	0.45	IES5	ILV1	ILV1	6	6	6	1	0|18|5|0|0|14|88|1|4|6|55|0|1|0|0|2|0|0|0|20|55|0|0|3|17|0|35|0|0	0	0.85	NHP10	ILV1	ILV1	0|14	14	7	2	0|18|5|0|6|88|1|4|6|55|0|1|0|0|2|0|0|0|20|55|0|0|3|17|0|35|0|0	0	0.84	IES4	ILV1	ILV1	0	0	0	1	0|18|5|6|0|14|88|1|4|6|55|0|1|0|0|2|0|0|0|20|55|0|0|3|17|0|35|0|0	0	0.83
IES1	ILV2	ILV2	1	1	1	1	28|0|0|3|0|0|7|1|4|0|15|0|1|0|0|0|0|0|0|56|10|0|2|2|3|1|14|1|0	0	0.59	IES3	ILV2	ILV2	28|0	28	14	2	1|0|3|0|0|7|1|4|0|15|0|1|0|0|0|0|0|0|56|10|0|2|2|3|1|14|1|0	0.48	0.23	IES5	ILV2	ILV2	3	3	3	1	1|28|0|0|0|0|7|1|4|0|15|0|1|0|0|0|0|0|0|56|10|0|2|2|3|1|14|1|0	0	0.85	NHP10	ILV2	ILV2	0|0	0	0	2	1|28|0|0|3|7|1|4|0|15|0|1|0|0|0|0|0|0|56|10|0|2|2|3|1|14|1|0	0	0.88	IES4	ILV2	ILV2	0	0	0	1	1|28|0|3|0|0|7|1|4|0|15|0|1|0|0|0|0|0|0|56|10|0|2|2|3|1|14|1|0	0	0.83
IES1	INO80	INO80	1132	1132	1132	1	5797|7139|3563|2264|1007|4625|3897|3674|1347|281|686|2890|2395|3680|1091|1592|479|537|252|2623|708|6202|1971|404|1927|542|2235|1444|2357	1	0	IES3	INO80	INO80	5797|7139	12936	6468	2	1132|3563|2264|1007|4625|3897|3674|1347|281|686|2890|2395|3680|1091|1592|479|537|252|2623|708|6202|1971|404|1927|542|2235|1444|2357	0	0.55	IES5	INO80	INO80	2264	2264	2264	1	1132|5797|7139|3563|1007|4625|3897|3674|1347|281|686|2890|2395|3680|1091|1592|479|537|252|2623|708|6202|1971|404|1927|542|2235|1444|2357	1	0	NHP10	INO80	INO80	1007|4625	5632	2816	2	1132|5797|7139|3563|2264|3897|3674|1347|281|686|2890|2395|3680|1091|1592|479|537|252|2623|708|6202|1971|404|1927|542|2235|1444|2357	0	0.88	IES4	INO80	INO80	3563	3563	3563	1	1132|5797|7139|2264|1007|4625|3897|3674|1347|281|686|2890|2395|3680|1091|1592|479|537|252|2623|708|6202|1971|404|1927|542|2235|1444|2357	0	0.83
IES1	KAP123	KAP123	0	0	0	1	14|4|0|9|0|71|23|17|18|11|83|0|1|0|1|5|1|0|0|209|51|2|2|16|68|0|17|5|0	0	0.59	IES3	KAP123	KAP123	14|4	18	9	2	0|0|9|0|71|23|17|18|11|83|0|1|0|1|5|1|0|0|209|51|2|2|16|68|0|17|5|0	0	0.56	IES5	KAP123	KAP123	9	9	9	1	0|14|4|0|0|71|23|17|18|11|83|0|1|0|1|5|1|0|0|209|51|2|2|16|68|0|17|5|0	0	0.85	NHP10	KAP123	KAP123	0|71	71	35.5	2	0|14|4|0|9|23|17|18|11|83|0|1|0|1|5|1|0|0|209|51|2|2|16|68|0|17|5|0	0.03	0.65	IES4	KAP123	KAP123	0	0	0	1	0|14|4|9|0|71|23|17|18|11|83|0|1|0|1|5|1|0|0|209|51|2|2|16|68|0|17|5|0	0	0.83
IES1	KAP95	KAP95	0	0	0	1	8|5|0|4|0|48|10|0|0|0|9|0|0|0|0|0|0|0|0|55|0|0|1|3|12|0|4|0|1	0	0.59	IES3	KAP95	KAP95	8|5	13	6.5	2	0|0|4|0|48|10|0|0|0|9|0|0|0|0|0|0|0|0|55|0|0|1|3|12|0|4|0|1	0	0.4	IES5	KAP95	KAP95	4	4	4	1	0|8|5|0|0|48|10|0|0|0|9|0|0|0|0|0|0|0|0|55|0|0|1|3|12|0|4|0|1	0	0.85	NHP10	KAP95	KAP95	0|48	48	24	2	0|8|5|0|4|10|0|0|0|9|0|0|0|0|0|0|0|0|55|0|0|1|3|12|0|4|0|1	0.46	0.44	IES4	KAP95	KAP95	0	0	0	1	0|8|5|4|0|48|10|0|0|0|9|0|0|0|0|0|0|0|0|55|0|0|1|3|12|0|4|0|1	0	0.83
IES1	LYS12	LYS12	0	0	0	1	5|3|0|1|0|22|0|5|7|3|41|0|0|3|0|1|0|0|0|61|78|0|9|10|23|0|18|3|0	0	0.59	IES3	LYS12	LYS12	5|3	8	4	2	0|0|1|0|22|0|5|7|3|41|0|0|3|0|1|0|0|0|61|78|0|9|10|23|0|18|3|0	0	0.56	IES5	LYS12	LYS12	1	1	1	1	0|5|3|0|0|22|0|5|7|3|41|0|0|3|0|1|0|0|0|61|78|0|9|10|23|0|18|3|0	0	0.85	NHP10	LYS12	LYS12	0|22	22	11	2	0|5|3|0|1|0|5|7|3|41|0|0|3|0|1|0|0|0|61|78|0|9|10|23|0|18|3|0	0	0.77	IES4	LYS12	LYS12	0	0	0	1	0|5|3|1|0|22|0|5|7|3|41|0|0|3|0|1|0|0|0|61|78|0|9|10|23|0|18|3|0	0	0.83
IES1	MAE1	MAE1	0	0	0	1	5|0|0|0|0|0|20|0|0|2|25|0|0|0|0|0|0|0|0|8|1|0|8|2|14|0|65|0|0	0	0.59	IES3	MAE1	MAE1	5|0	5	2.5	2	0|0|0|0|0|20|0|0|2|25|0|0|0|0|0|0|0|0|8|1|0|8|2|14|0|65|0|0	0	0.56	IES5	MAE1	MAE1	0	0	0	1	0|5|0|0|0|0|20|0|0|2|25|0|0|0|0|0|0|0|0|8|1|0|8|2|14|0|65|0|0	0	0.85	NHP10	MAE1	MAE1	0|0	0	0	2	0|5|0|0|0|20|0|0|2|25|0|0|0|0|0|0|0|0|8|1|0|8|2|14|0|65|0|0	0	0.88	IES4	MAE1	MAE1	0	0	0	1	0|5|0|0|0|0|20|0|0|2|25|0|0|0|0|0|0|0|0|8|1|0|8|2|14|0|65|0|0	0	0.83
IES1	MDJ1	MDJ1	40	40	40	1	11|5|1|3|0|1|1|2|0|0|7|0|2|5|0|0|0|0|0|10|0|14|1|3|21|0|0|3|5	0.98	0	IES3	MDJ1	MDJ1	11|5	16	8	2	40|1|3|0|1|1|2|0|0|7|0|2|5|0|0|0|0|0|10|0|14|1|3|21|0|0|3|5	0.14	0.34	IES5	MDJ1	MDJ1	3	3	3	1	40|11|5|1|0|1|1|2|0|0|7|0|2|5|0|0|0|0|0|10|0|14|1|3|21|0|0|3|5	0	0.85	NHP10	MDJ1	MDJ1	0|1	1	0.5	2	40|11|5|1|3|1|2|0|0|7|0|2|5|0|0|0|0|0|10|0|14|1|3|21|0|0|3|5	0	0.88	IES4	MDJ1	MDJ1	1	1	1	1	40|11|5|3|0|1|1|2|0|0|7|0|2|5|0|0|0|0|0|10|0|14|1|3|21|0|0|3|5	0	0.83
IES1	MDN1	MDN1	0	0	0	1	143|6|0|4|1|18|15|1|1|1|2|0|0|0|0|0|1|0|0|81|1|1|3|6|59|0|36|3|0	0	0.59	IES3	MDN1	MDN1	143|6	149	74.5	2	0|0|4|1|18|15|1|1|1|2|0|0|0|0|0|1|0|0|81|1|1|3|6|59|0|36|3|0	0.5	0.15	IES5	MDN1	MDN1	4	4	4	1	0|143|6|0|1|18|15|1|1|1|2|0|0|0|0|0|1|0|0|81|1|1|3|6|59|0|36|3|0	0	0.85	NHP10	MDN1	MDN1	1|18	19	9.5	2	0|143|6|0|4|15|1|1|1|2|0|0|0|0|0|1|0|0|81|1|1|3|6|59|0|36|3|0	0	0.84	IES4	MDN1	MDN1	0	0	0	1	0|143|6|4|1|18|15|1|1|1|2|0|0|0|0|0|1|0|0|81|1|1|3|6|59|0|36|3|0	0	0.83
IES1	MLC1	MLC1	0	0	0	1	1|2|0|7|0|28|0|2|5|34|41|0|5|2|0|8|0|1|0|30|22|0|0|4|7|0|4|9|0	0	0.59	IES3	MLC1	MLC1	1|2	3	1.5	2	0|0|7|0|28|0|2|5|34|41|0|5|2|0|8|0|1|0|30|22|0|0|4|7|0|4|9|0	0	0.56	IES5	MLC1	MLC1	7	7	7	1	0|1|2|0|0|28|0|2|5|34|41|0|5|2|0|8|0|1|0|30|22|0|0|4|7|0|4|9|0	0	0.85	NHP10	MLC1	MLC1	0|28	28	14	2	0|1|2|0|7|0|2|5|34|41|0|5|2|0|8|0|1|0|30|22|0|0|4|7|0|4|9|0	0.27	0.55	IES4	MLC1	MLC1	0	0	0	1	0|1|2|7|0|28|0|2|5|34|41|0|5|2|0|8|0|1|0|30|22|0|0|4|7|0|4|9|0	0	0.83
IES1	MNP1	MNP1	0	0	0	1	3|2|0|0|0|4|1|0|0|0|3|0|1|0|0|0|0|0|0|22|0|9|6|0|1|0|0|0|0	0	0.59	IES3	MNP1	MNP1	3|2	5	2.5	2	0|0|0|0|4|1|0|0|0|3|0|1|0|0|0|0|0|0|22|0|9|6|0|1|0|0|0|0	0.18	0.33	IES5	MNP1	MNP1	0	0	0	1	0|3|2|0|0|4|1|0|0|0|3|0|1|0|0|0|0|0|0|22|0|9|6|0|1|0|0|0|0	0	0.85	NHP10	MNP1	MNP1	0|4	4	2	2	0|3|2|0|0|1|0|0|0|3|0|1|0|0|0|0|0|0|22|0|9|6|0|1|0|0|0|0	0.06	0.64	IES4	MNP1	MNP1	0	0	0	1	0|3|2|0|0|4|1|0|0|0|3|0|1|0|0|0|0|0|0|22|0|9|6|0|1|0|0|0|0	0	0.83
IES1	NEW1	NEW1	0	0	0	1	2|0|0|4|0|12|11|0|1|1|16|0|0|2|0|0|0|0|0|14|0|0|43|1|12|0|41|2|0	0	0.59	IES3	NEW1	NEW1	2|0	2	1	2	0|0|4|0|12|11|0|1|1|16|0|0|2|0|0|0|0|0|14|0|0|43|1|12|0|41|2|0	0	0.56	IES5	NEW1	NEW1	4	4	4	1	0|2|0|0|0|12|11|0|1|1|16|0|0|2|0|0|0|0|0|14|0|0|43|1|12|0|41|2|0	0	0.85	NHP10	NEW1	NEW1	0|12	12	6	2	0|2|0|0|4|11|0|1|1|16|0|0|2|0|0|0|0|0|14|0|0|43|1|12|0|41|2|0	0	0.71	IES4	NEW1	NEW1	0	0	0	1	0|2|0|4|0|12|11|0|1|1|16|0|0|2|0|0|0|0|0|14|0|0|43|1|12|0|41|2|0	0	0.83
IES1	NHP10	NHP10	1251	1251	1251	1	3981|4890|655|2502|155|1199|746|1424|315|262|700|1465|1267|1612|649|830|55|161|104|824|509|2696|43|159|693|174|351|1040|219	0	0.59	IES3	NHP10	NHP10	3981|4890	8871	4435.5	2	1251|655|2502|155|1199|746|1424|315|262|700|1465|1267|1612|649|830|55|161|104|824|509|2696|43|159|693|174|351|1040|219	1	0	IES5	NHP10	NHP10	2502	2502	2502	1	1251|3981|4890|655|155|1199|746|1424|315|262|700|1465|1267|1612|649|830|55|161|104|824|509|2696|43|159|693|174|351|1040|219	0	0.85	NHP10	NHP10p	NHP10p	155|1199	1354	677	2	1251|3981|4890|655|2502|746|1424|315|262|700|1465|1267|1612|649|830|55|161|104|824|509|2696|43|159|693|174|351|1040|219	0	0.88	IES4	NHP10	NHP10	655	655	655	1	1251|3981|4890|2502|155|1199|746|1424|315|262|700|1465|1267|1612|649|830|55|161|104|824|509|2696|43|159|693|174|351|1040|219	0	0.83
IES1	NOP1	NOP1	2	2	2	1	81|9|0|0|0|3|106|1|3|4|13|0|0|0|0|0|0|0|0|93|3|3|1|2|2|0|57|2|37	0	0.59	IES3	NOP1	NOP1	81|9	90	45	2	2|0|0|0|3|106|1|3|4|13|0|0|0|0|0|0|0|0|93|3|3|1|2|2|0|57|2|37	0.49	0.19	IES5	NOP1	NOP1	0	0	0	1	2|81|9|0|0|3|106|1|3|4|13|0|0|0|0|0|0|0|0|93|3|3|1|2|2|0|57|2|37	0	0.85	NHP10	NOP1	NOP1	0|3	3	1.5	2	2|81|9|0|0|106|1|3|4|13|0|0|0|0|0|0|0|0|93|3|3|1|2|2|0|57|2|37	0	0.88	IES4	NOP1	NOP1	0	0	0	1	2|81|9|0|0|3|106|1|3|4|13|0|0|0|0|0|0|0|0|93|3|3|1|2|2|0|57|2|37	0	0.83
IES1	NOP56	NOP56	0	0	0	1	44|6|0|16|0|52|50|7|5|23|44|0|6|7|0|4|0|0|0|100|28|15|23|13|20|1|17|1|17	0	0.59	IES3	NOP56	NOP56	44|6	50	25	2	0|0|16|0|52|50|7|5|23|44|0|6|7|0|4|0|0|0|100|28|15|23|13|20|1|17|1|17	0	0.4	IES5	NOP56	NOP56	16	16	16	1	0|44|6|0|0|52|50|7|5|23|44|0|6|7|0|4|0|0|0|100|28|15|23|13|20|1|17|1|17	0	0.85	NHP10	NOP56	NOP56	0|52	52	26	2	0|44|6|0|16|50|7|5|23|44|0|6|7|0|4|0|0|0|100|28|15|23|13|20|1|17|1|17	0.01	0.7	IES4	NOP56	NOP56	0	0	0	1	0|44|6|16|0|52|50|7|5|23|44|0|6|7|0|4|0|0|0|100|28|15|23|13|20|1|17|1|17	0	0.83
IES1	NOP58	NOP58	2	2	2	1	25|7|0|6|1|23|25|15|9|19|29|1|3|4|0|1|0|0|0|54|5|3|40|13|62|2|16|6|27	0	0.59	IES3	NOP58	NOP58	25|7	32	16	2	2|0|6|1|23|25|15|9|19|29|1|3|4|0|1|0|0|0|54|5|3|40|13|62|2|16|6|27	0	0.44	IES5	NOP58	NOP58	6	6	6	1	2|25|7|0|1|23|25|15|9|19|29|1|3|4|0|1|0|0|0|54|5|3|40|13|62|2|16|6|27	0	0.85	NHP10	NOP58	NOP58	1|23	24	12	2	2|25|7|0|6|25|15|9|19|29|1|3|4|0|1|0|0|0|54|5|3|40|13|62|2|16|6|27	0	0.83	IES4	NOP58	NOP58	0	0	0	1	2|25|7|6|1|23|25|15|9|19|29|1|3|4|0|1|0|0|0|54|5|3|40|13|62|2|16|6|27	0	0.83
IES1	NPL3	NPL3	0	0	0	1	1|0|2|2|0|10|0|0|0|14|16|0|0|0|0|6|0|1|0|1|6|1|0|10|6|0|4|9|0	0	0.59	IES3	NPL3	NPL3	1|0	1	0.5	2	0|2|2|0|10|0|0|0|14|16|0|0|0|0|6|0|1|0|1|6|1|0|10|6|0|4|9|0	0	0.56	IES5	NPL3	NPL3	2	2	2	1	0|1|0|2|0|10|0|0|0|14|16|0|0|0|0|6|0|1|0|1|6|1|0|10|6|0|4|9|0	0	0.85	NHP10	NPL3	NPL3	0|10	10	5	2	0|1|0|2|2|0|0|0|14|16|0|0|0|0|6|0|1|0|1|6|1|0|10|6|0|4|9|0	0.14	0.59	IES4	NPL3	NPL3	2	2	2	1	0|1|0|2|0|10|0|0|0|14|16|0|0|0|0|6|0|1|0|1|6|1|0|10|6|0|4|9|0	0	0.83
IES1	NPL6	NPL6	0	0	0	1	0|69|1|0|0|0|0|0|0|0|10|0|0|0|0|0|0|0|0|12|1|0|0|10|41|0|2|10|0	0	0.59	IES3	NPL6	NPL6	0|69	69	34.5	2	0|1|0|0|0|0|0|0|0|10|0|0|0|0|0|0|0|0|12|1|0|0|10|41|0|2|10|0	0.5	0.14	IES5	NPL6	NPL6	0	0	0	1	0|0|69|1|0|0|0|0|0|0|10|0|0|0|0|0|0|0|0|12|1|0|0|10|41|0|2|10|0	0	0.85	NHP10	NPL6	NPL6	0|0	0	0	2	0|0|69|1|0|0|0|0|0|10|0|0|0|0|0|0|0|0|12|1|0|0|10|41|0|2|10|0	0	0.88	IES4	NPL6	NPL6	1	1	1	1	0|0|69|0|0|0|0|0|0|0|10|0|0|0|0|0|0|0|0|12|1|0|0|10|41|0|2|10|0	0	0.83
IES1	NSP1	NSP1	0	0	0	1	0|0|0|1|0|0|0|0|0|1|21|0|3|23|0|0|0|0|0|172|5|0|2|4|0|0|0|1|0	0	0.59	IES3	NSP1	NSP1	0|0	0	0	2	0|0|1|0|0|0|0|0|1|21|0|3|23|0|0|0|0|0|172|5|0|2|4|0|0|0|1|0	0	0.56	IES5	NSP1	NSP1	1	1	1	1	0|0|0|0|0|0|0|0|0|1|21|0|3|23|0|0|0|0|0|172|5|0|2|4|0|0|0|1|0	0	0.85	NHP10	NSP1	NSP1	0|0	0	0	2	0|0|0|0|1|0|0|0|1|21|0|3|23|0|0|0|0|0|172|5|0|2|4|0|0|0|1|0	0	0.88	IES4	NSP1	NSP1	0	0	0	1	0|0|0|1|0|0|0|0|0|1|21|0|3|23|0|0|0|0|0|172|5|0|2|4|0|0|0|1|0	0	0.83
IES1	NUP57	NUP57	0	0	0	1	0|0|0|0|0|0|0|0|0|0|9|0|0|0|0|0|0|0|0|21|6|0|0|0|5|0|0|0|0	0	0.59	IES3	NUP57	NUP57	0|0	0	0	2	0|0|0|0|0|0|0|0|0|9|0|0|0|0|0|0|0|0|21|6|0|0|0|5|0|0|0|0	0	0.56	IES5	NUP57	NUP57	0	0	0	1	0|0|0|0|0|0|0|0|0|0|9|0|0|0|0|0|0|0|0|21|6|0|0|0|5|0|0|0|0	0	0.85	NHP10	NUP57	NUP57	0|0	0	0	2	0|0|0|0|0|0|0|0|0|9|0|0|0|0|0|0|0|0|21|6|0|0|0|5|0|0|0|0	0	0.88	IES4	NUP57	NUP57	0	0	0	1	0|0|0|0|0|0|0|0|0|0|9|0|0|0|0|0|0|0|0|21|6|0|0|0|5|0|0|0|0	0	0.83
IES1	OLA1	OLA1	0	0	0	1	1|0|0|2|0|7|12|7|4|13|131|0|0|3|0|0|0|0|0|52|65|0|34|7|43|0|4|8|0	0	0.59	IES3	OLA1	OLA1	1|0	1	0.5	2	0|0|2|0|7|12|7|4|13|131|0|0|3|0|0|0|0|0|52|65|0|34|7|43|0|4|8|0	0	0.56	IES5	OLA1	OLA1	2	2	2	1	0|1|0|0|0|7|12|7|4|13|131|0|0|3|0|0|0|0|0|52|65|0|34|7|43|0|4|8|0	0	0.85	NHP10	OLA1	OLA1	0|7	7	3.5	2	0|1|0|0|2|12|7|4|13|131|0|0|3|0|0|0|0|0|52|65|0|34|7|43|0|4|8|0	0	0.88	IES4	OLA1	OLA1	0	0	0	1	0|1|0|2|0|7|12|7|4|13|131|0|0|3|0|0|0|0|0|52|65|0|34|7|43|0|4|8|0	0	0.83
IES1	PAB1	PAB1	6	6	6	1	26|5|16|14|0|17|2|5|10|60|93|1|7|24|0|22|2|0|0|47|10|0|19|57|145|0|8|30|3	0	0.59	IES3	PAB1	PAB1	26|5	31	15.5	2	6|16|14|0|17|2|5|10|60|93|1|7|24|0|22|2|0|0|47|10|0|19|57|145|0|8|30|3	0	0.5	IES5	PAB1	PAB1	14	14	14	1	6|26|5|16|0|17|2|5|10|60|93|1|7|24|0|22|2|0|0|47|10|0|19|57|145|0|8|30|3	0	0.85	NHP10	PAB1	PAB1	0|17	17	8.5	2	6|26|5|16|14|2|5|10|60|93|1|7|24|0|22|2|0|0|47|10|0|19|57|145|0|8|30|3	0	0.88	IES4	PAB1	PAB1	16	16	16	1	6|26|5|14|0|17|2|5|10|60|93|1|7|24|0|22|2|0|0|47|10|0|19|57|145|0|8|30|3	0	0.83
IES1	PAN1	PAN1	3	3	3	1	0|0|0|0|0|1|0|0|3|6|34|0|0|0|0|3|0|0|0|97|6|1|0|1|16|0|1|6|0	0	0.59	IES3	PAN1	PAN1	0|0	0	0	2	3|0|0|0|1|0|0|3|6|34|0|0|0|0|3|0|0|0|97|6|1|0|1|16|0|1|6|0	0	0.56	IES5	PAN1	PAN1	0	0	0	1	3|0|0|0|0|1|0|0|3|6|34|0|0|0|0|3|0|0|0|97|6|1|0|1|16|0|1|6|0	0	0.85	NHP10	PAN1	PAN1	0|1	1	0.5	2	3|0|0|0|0|0|0|3|6|34|0|0|0|0|3|0|0|0|97|6|1|0|1|16|0|1|6|0	0	0.88	IES4	PAN1	PAN1	0	0	0	1	3|0|0|0|0|1|0|0|3|6|34|0|0|0|0|3|0|0|0|97|6|1|0|1|16|0|1|6|0	0	0.83
IES1	PBP1	PBP1	47	47	47	1	22|20|9|13|1|9|8|4|16|17|35|0|0|5|0|7|4|15|5|20|1|2|4|3|14|2|0|3|2	0.91	0	IES3	PBP1	PBP1	22|20	42	21	2	47|9|13|1|9|8|4|16|17|35|0|0|5|0|7|4|15|5|20|1|2|4|3|14|2|0|3|2	0.01	0.37	IES5	PBP1	PBP1	13	13	13	1	47|22|20|9|1|9|8|4|16|17|35|0|0|5|0|7|4|15|5|20|1|2|4|3|14|2|0|3|2	0	0.73	NHP10	PBP1	PBP1	1|9	10	5	2	47|22|20|9|13|8|4|16|17|35|0|0|5|0|7|4|15|5|20|1|2|4|3|14|2|0|3|2	0	0.88	IES4	PBP1	PBP1	9	9	9	1	47|22|20|13|1|9|8|4|16|17|35|0|0|5|0|7|4|15|5|20|1|2|4|3|14|2|0|3|2	0	0.83
IES1	PBP4	PBP4	52	52	52	1	9|4|0|0|0|0|2|0|6|2|3|0|0|0|0|1|1|1|0|2|0|0|0|0|6|0|0|0|0	1	0	IES3	PBP4	PBP4	9|4	13	6.5	2	52|0|0|0|0|2|0|6|2|3|0|0|0|0|1|1|1|0|2|0|0|0|0|6|0|0|0|0	0.44	0.27	IES5	PBP4	PBP4	0	0	0	1	52|9|4|0|0|0|2|0|6|2|3|0|0|0|0|1|1|1|0|2|0|0|0|0|6|0|0|0|0	0	0.85	NHP10	PBP4	PBP4	0|0	0	0	2	52|9|4|0|0|2|0|6|2|3|0|0|0|0|1|1|1|0|2|0|0|0|0|6|0|0|0|0	0	0.88	IES4	PBP4	PBP4	0	0	0	1	52|9|4|0|0|0|2|0|6|2|3|0|0|0|0|1|1|1|0|2|0|0|0|0|6|0|0|0|0	0	0.83
IES1	PDC1	PDC1	38	38	38	1	64|12|6|32|18|186|70|17|10|190|260|2|28|72|0|9|155|0|0|192|105|29|77|115|271|2|61|29|2	0	0.59	IES3	PDC1	PDC1	64|12	76	38	2	38|6|32|18|186|70|17|10|190|260|2|28|72|0|9|155|0|0|192|105|29|77|115|271|2|61|29|2	0	0.56	IES5	PDC1	PDC1	32	32	32	1	38|64|12|6|18|186|70|17|10|190|260|2|28|72|0|9|155|0|0|192|105|29|77|115|271|2|61|29|2	0	0.85	NHP10	PDC1	PDC1	18|186	204	102	2	38|64|12|6|32|70|17|10|190|260|2|28|72|0|9|155|0|0|192|105|29|77|115|271|2|61|29|2	0	0.85	IES4	PDC1	PDC1	6	6	6	1	38|64|12|32|18|186|70|17|10|190|260|2|28|72|0|9|155|0|0|192|105|29|77|115|271|2|61|29|2	0	0.83
IES1	PEP4	PEP4	2	2	2	1	0|0|0|0|0|12|0|0|3|9|26|0|1|0|0|0|3|2|0|23|26|0|1|0|3|0|0|0|0	0	0.59	IES3	PEP4	PEP4	0|0	0	0	2	2|0|0|0|12|0|0|3|9|26|0|1|0|0|0|3|2|0|23|26|0|1|0|3|0|0|0|0	0	0.56	IES5	PEP4	PEP4	0	0	0	1	2|0|0|0|0|12|0|0|3|9|26|0|1|0|0|0|3|2|0|23|26|0|1|0|3|0|0|0|0	0	0.85	NHP10	PEP4	PEP4	0|12	12	6	2	2|0|0|0|0|0|0|3|9|26|0|1|0|0|0|3|2|0|23|26|0|1|0|3|0|0|0|0	0.14	0.61	IES4	PEP4	PEP4	0	0	0	1	2|0|0|0|0|12|0|0|3|9|26|0|1|0|0|0|3|2|0|23|26|0|1|0|3|0|0|0|0	0	0.83
IES1	PFK1	PFK1	5	5	5	1	108|23|9|18|0|26|35|0|4|6|17|0|3|4|0|0|1|0|0|17|31|1|57|17|42|0|33|11|0	0	0.59	IES3	PFK1	PFK1	108|23	131	65.5	2	5|9|18|0|26|35|0|4|6|17|0|3|4|0|0|1|0|0|17|31|1|57|17|42|0|33|11|0	0.5	0.16	IES5	PFK1	PFK1	18	18	18	1	5|108|23|9|0|26|35|0|4|6|17|0|3|4|0|0|1|0|0|17|31|1|57|17|42|0|33|11|0	0	0.79	NHP10	PFK1	PFK1	0|26	26	13	2	5|108|23|9|18|35|0|4|6|17|0|3|4|0|0|1|0|0|17|31|1|57|17|42|0|33|11|0	0	0.84	IES4	PFK1	PFK1	9	9	9	1	5|108|23|18|0|26|35|0|4|6|17|0|3|4|0|0|1|0|0|17|31|1|57|17|42|0|33|11|0	0	0.83
IES1	PFK2	PFK2	10	10	10	1	98|8|7|9|0|5|21|1|9|3|23|2|31|30|1|0|1|1|1|87|16|2|25|26|41|0|18|7|0	0	0.59	IES3	PFK2	PFK2	98|8	106	53	2	10|7|9|0|5|21|1|9|3|23|2|31|30|1|0|1|1|1|87|16|2|25|26|41|0|18|7|0	0.49	0.17	IES5	PFK2	PFK2	9	9	9	1	10|98|8|7|0|5|21|1|9|3|23|2|31|30|1|0|1|1|1|87|16|2|25|26|41|0|18|7|0	0	0.85	NHP10	PFK2	PFK2	0|5	5	2.5	2	10|98|8|7|9|21|1|9|3|23|2|31|30|1|0|1|1|1|87|16|2|25|26|41|0|18|7|0	0	0.88	IES4	PFK2	PFK2	7	7	7	1	10|98|8|9|0|5|21|1|9|3|23|2|31|30|1|0|1|1|1|87|16|2|25|26|41|0|18|7|0	0	0.83
IES1	PGK1	PGK1	7	7	7	1	57|5|9|46|21|157|3|6|5|228|358|4|13|30|2|3|257|2|0|123|125|1|20|23|76|0|6|13|0	0	0.59	IES3	PGK1	PGK1	57|5	62	31	2	7|9|46|21|157|3|6|5|228|358|4|13|30|2|3|257|2|0|123|125|1|20|23|76|0|6|13|0	0	0.53	IES5	PGK1	PGK1	46	46	46	1	7|57|5|9|21|157|3|6|5|228|358|4|13|30|2|3|257|2|0|123|125|1|20|23|76|0|6|13|0	0	0.85	NHP10	PGK1	PGK1	21|157	178	89	2	7|57|5|9|46|3|6|5|228|358|4|13|30|2|3|257|2|0|123|125|1|20|23|76|0|6|13|0	0	0.83	IES4	PGK1	PGK1	9	9	9	1	7|57|5|46|21|157|3|6|5|228|358|4|13|30|2|3|257|2|0|123|125|1|20|23|76|0|6|13|0	0	0.83
IES1	PIL1	PIL1	0	0	0	1	2|2|0|6|0|2|2|0|3|10|56|0|3|1|0|0|0|0|0|9|6|0|0|6|14|1|4|4|0	0	0.59	IES3	PIL1	PIL1	2|2	4	2	2	0|0|6|0|2|2|0|3|10|56|0|3|1|0|0|0|0|0|9|6|0|0|6|14|1|4|4|0	0	0.56	IES5	PIL1	PIL1	6	6	6	1	0|2|2|0|0|2|2|0|3|10|56|0|3|1|0|0|0|0|0|9|6|0|0|6|14|1|4|4|0	0	0.47	NHP10	PIL1	PIL1	0|2	2	1	2	0|2|2|0|6|2|0|3|10|56|0|3|1|0|0|0|0|0|9|6|0|0|6|14|1|4|4|0	0	0.88	IES4	PIL1	PIL1	0	0	0	1	0|2|2|6|0|2|2|0|3|10|56|0|3|1|0|0|0|0|0|9|6|0|0|6|14|1|4|4|0	0	0.83
IES1	PIN4	PIN4	0	0	0	1	0|0|0|0|0|0|0|0|0|7|8|0|2|4|0|0|1|0|0|2|0|0|0|1|30|0|0|8|0	0	0.59	IES3	PIN4	PIN4	0|0	0	0	2	0|0|0|0|0|0|0|0|7|8|0|2|4|0|0|1|0|0|2|0|0|0|1|30|0|0|8|0	0	0.56	IES5	PIN4	PIN4	0	0	0	1	0|0|0|0|0|0|0|0|0|7|8|0|2|4|0|0|1|0|0|2|0|0|0|1|30|0|0|8|0	0	0.85	NHP10	PIN4	PIN4	0|0	0	0	2	0|0|0|0|0|0|0|0|7|8|0|2|4|0|0|1|0|0|2|0|0|0|1|30|0|0|8|0	0	0.88	IES4	PIN4	PIN4	0	0	0	1	0|0|0|0|0|0|0|0|0|7|8|0|2|4|0|0|1|0|0|2|0|0|0|1|30|0|0|8|0	0	0.83
IES1	PMA1	PMA1	0	0	0	1	70|2|0|112|2|9|28|0|0|2|1|0|1|0|0|0|3|0|0|25|2|3|26|26|128|4|47|20|0	0	0.59	IES3	PMA1	PMA1	70|2	72	36	2	0|0|112|2|9|28|0|0|2|1|0|1|0|0|0|3|0|0|25|2|3|26|26|128|4|47|20|0	0.47	0.24	IES5	PMA1	PMA1	112	112	112	1	0|70|2|0|2|9|28|0|0|2|1|0|1|0|0|0|3|0|0|25|2|3|26|26|128|4|47|20|0	0.89	0	NHP10	PMA1	PMA1	2|9	11	5.5	2	0|70|2|0|112|28|0|0|2|1|0|1|0|0|0|3|0|0|25|2|3|26|26|128|4|47|20|0	0	0.88	IES4	PMA1	PMA1	0	0	0	1	0|70|2|112|2|9|28|0|0|2|1|0|1|0|0|0|3|0|0|25|2|3|26|26|128|4|47|20|0	0	0.83
IES1	POR1	POR1	1	1	1	1	3|0|0|1|0|1|0|0|1|2|15|0|0|3|0|0|0|0|0|23|16|0|2|2|13|0|0|1|0	0	0.59	IES3	POR1	POR1	3|0	3	1.5	2	1|0|1|0|1|0|0|1|2|15|0|0|3|0|0|0|0|0|23|16|0|2|2|13|0|0|1|0	0	0.39	IES5	POR1	POR1	1	1	1	1	1|3|0|0|0|1|0|0|1|2|15|0|0|3|0|0|0|0|0|23|16|0|2|2|13|0|0|1|0	0	0.85	NHP10	POR1	POR1	0|1	1	0.5	2	1|3|0|0|1|0|0|1|2|15|0|0|3|0|0|0|0|0|23|16|0|2|2|13|0|0|1|0	0	0.88	IES4	POR1	POR1	0	0	0	1	1|3|0|1|0|1|0|0|1|2|15|0|0|3|0|0|0|0|0|23|16|0|2|2|13|0|0|1|0	0	0.83
IES1	PSA1	PSA1	5	5	5	1	215|84|11|41|0|9|312|0|4|19|169|0|9|4|0|0|1|0|0|133|283|3|4|16|24|0|18|4|0	0	0.59	IES3	PSA1	PSA1	215|84	299	149.5	2	5|11|41|0|9|312|0|4|19|169|0|9|4|0|0|1|0|0|133|283|3|4|16|24|0|18|4|0	0.49	0.19	IES5	PSA1	PSA1	41	41	41	1	5|215|84|11|0|9|312|0|4|19|169|0|9|4|0|0|1|0|0|133|283|3|4|16|24|0|18|4|0	0	0.85	NHP10	PSA1	PSA1	0|9	9	4.5	2	5|215|84|11|41|312|0|4|19|169|0|9|4|0|0|1|0|0|133|283|3|4|16|24|0|18|4|0	0	0.88	IES4	PSA1	PSA1	11	11	11	1	5|215|84|41|0|9|312|0|4|19|169|0|9|4|0|0|1|0|0|133|283|3|4|16|24|0|18|4|0	0	0.83
IES1	PSE1	PSE1	0	0	0	1	3|0|0|2|0|22|12|10|0|1|7|0|0|0|0|0|0|0|0|87|7|0|0|2|5|0|3|0|0	0	0.59	IES3	PSE1	PSE1	3|0	3	1.5	2	0|0|2|0|22|12|10|0|1|7|0|0|0|0|0|0|0|0|87|7|0|0|2|5|0|3|0|0	0	0.56	IES5	PSE1	PSE1	2	2	2	1	0|3|0|0|0|22|12|10|0|1|7|0|0|0|0|0|0|0|0|87|7|0|0|2|5|0|3|0|0	0	0.85	NHP10	PSE1	PSE1	0|22	22	11	2	0|3|0|0|2|12|10|0|1|7|0|0|0|0|0|0|0|0|87|7|0|0|2|5|0|3|0|0	0.32	0.53	IES4	PSE1	PSE1	0	0	0	1	0|3|0|2|0|22|12|10|0|1|7|0|0|0|0|0|0|0|0|87|7|0|0|2|5|0|3|0|0	0	0.83
IES1	RIM1	RIM1	36	36	36	1	208|206|3|20|0|3|2|0|6|6|18|0|1|0|81|29|0|0|0|1|1|0|1|2|6|0|1|4|0	0	0.28	IES3	RIM1	RIM1	208|206	414	207	2	36|3|20|0|3|2|0|6|6|18|0|1|0|81|29|0|0|0|1|1|0|1|2|6|0|1|4|0	1	0	IES5	RIM1	RIM1	20	20	20	1	36|208|206|3|0|3|2|0|6|6|18|0|1|0|81|29|0|0|0|1|1|0|1|2|6|0|1|4|0	0	0.85	NHP10	RIM1	RIM1	0|3	3	1.5	2	36|208|206|3|20|2|0|6|6|18|0|1|0|81|29|0|0|0|1|1|0|1|2|6|0|1|4|0	0	0.88	IES4	RIM1	RIM1	3	3	3	1	36|208|206|20|0|3|2|0|6|6|18|0|1|0|81|29|0|0|0|1|1|0|1|2|6|0|1|4|0	0	0.83
IES1	RNR1	RNR1	0	0	0	1	5|0|0|1|0|0|6|0|2|1|12|0|0|0|0|0|0|0|0|14|0|0|22|1|19|0|58|1|0	0	0.59	IES3	RNR1	RNR1	5|0	5	2.5	2	0|0|1|0|0|6|0|2|1|12|0|0|0|0|0|0|0|0|14|0|0|22|1|19|0|58|1|0	0	0.42	IES5	RNR1	RNR1	1	1	1	1	0|5|0|0|0|0|6|0|2|1|12|0|0|0|0|0|0|0|0|14|0|0|22|1|19|0|58|1|0	0	0.85	NHP10	RNR1	RNR1	0|0	0	0	2	0|5|0|0|1|6|0|2|1|12|0|0|0|0|0|0|0|0|14|0|0|22|1|19|0|58|1|0	0	0.88	IES4	RNR1	RNR1	0	0	0	1	0|5|0|1|0|0|6|0|2|1|12|0|0|0|0|0|0|0|0|14|0|0|22|1|19|0|58|1|0	0	0.83
IES1	RPB2	RPB2	0	0	0	1	6|5|0|1|0|0|4|1|7|0|1|0|0|0|0|0|0|0|0|1|2|1|0|3|7|0|7|0|1	0	0.59	IES3	RPB2	RPB2	6|5	11	5.5	2	0|0|1|0|0|4|1|7|0|1|0|0|0|0|0|0|0|0|1|2|1|0|3|7|0|7|0|1	0.79	0.03	IES5	RPB2	RPB2	1	1	1	1	0|6|5|0|0|0|4|1|7|0|1|0|0|0|0|0|0|0|0|1|2|1|0|3|7|0|7|0|1	0	0.85	NHP10	RPB2	RPB2	0|0	0	0	2	0|6|5|0|1|4|1|7|0|1|0|0|0|0|0|0|0|0|1|2|1|0|3|7|0|7|0|1	0	0.88	IES4	RPB2	RPB2	0	0	0	1	0|6|5|1|0|0|4|1|7|0|1|0|0|0|0|0|0|0|0|1|2|1|0|3|7|0|7|0|1	0	0.83
IES1	RPL10	RPL10	0	0	0	1	190|106|3|41|5|50|163|56|1|21|87|24|9|21|14|44|4|1|0|47|1|27|99|14|147|4|74|19|8	0	0.59	IES3	RPL10	RPL10	190|106	296	148	2	0|3|41|5|50|163|56|1|21|87|24|9|21|14|44|4|1|0|47|1|27|99|14|147|4|74|19|8	0.49	0.18	IES5	RPL10	RPL10	41	41	41	1	0|190|106|3|5|50|163|56|1|21|87|24|9|21|14|44|4|1|0|47|1|27|99|14|147|4|74|19|8	0	0.85	NHP10	RPL10	RPL10	5|50	55	27.5	2	0|190|106|3|41|163|56|1|21|87|24|9|21|14|44|4|1|0|47|1|27|99|14|147|4|74|19|8	0	0.87	IES4	RPL10	RPL10	3	3	3	1	0|190|106|41|5|50|163|56|1|21|87|24|9|21|14|44|4|1|0|47|1|27|99|14|147|4|74|19|8	0	0.83
IES1	RPL11B	RPL11B	4	4	4	1	24|0|8|2|0|2|8|1|0|2|17|0|0|0|0|1|0|4|0|0|5|1|10|8|17|5|8|10|0	0	0.59	IES3	RPL11B	RPL11B	24|0	24	12	2	4|8|2|0|2|8|1|0|2|17|0|0|0|0|1|0|4|0|0|5|1|10|8|17|5|8|10|0	0.48	0.21	IES5	RPL11B	RPL11B	2	2	2	1	4|24|0|8|0|2|8|1|0|2|17|0|0|0|0|1|0|4|0|0|5|1|10|8|17|5|8|10|0	0	0.85	NHP10	RPL11B	RPL11B	0|2	2	1	2	4|24|0|8|2|8|1|0|2|17|0|0|0|0|1|0|4|0|0|5|1|10|8|17|5|8|10|0	0	0.88	IES4	RPL11B	RPL11B	8	8	8	1	4|24|0|2|0|2|8|1|0|2|17|0|0|0|0|1|0|4|0|0|5|1|10|8|17|5|8|10|0	0	0.5
IES1	RPL15A	RPL15A	0	0	0	1	49|47|0|27|0|2|19|0|6|0|12|0|3|0|0|0|2|0|0|3|0|19|13|4|12|0|0|6|0	0	0.59	IES3	RPL15A	RPL15A	49|47	96	48	2	0|0|27|0|2|19|0|6|0|12|0|3|0|0|0|2|0|0|3|0|19|13|4|12|0|0|6|0	0.99	0	IES5	RPL15A	RPL15A	27	27	27	1	0|49|47|0|0|2|19|0|6|0|12|0|3|0|0|0|2|0|0|3|0|19|13|4|12|0|0|6|0	0.39	0.12	NHP10	RPL15A	RPL15A	0|2	2	1	2	0|49|47|0|27|19|0|6|0|12|0|3|0|0|0|2|0|0|3|0|19|13|4|12|0|0|6|0	0	0.88	IES4	RPL15A	RPL15A	0	0	0	1	0|49|47|27|0|2|19|0|6|0|12|0|3|0|0|0|2|0|0|3|0|19|13|4|12|0|0|6|0	0	0.83
IES1	RPL16A	RPL16A	0	0	0	1	22|23|5|13|0|31|7|2|1|0|13|0|3|0|0|1|0|0|0|0|1|3|2|0|12|2|0|2|0	0	0.59	IES3	RPL16A	RPL16A	22|23	45	22.5	2	0|5|13|0|31|7|2|1|0|13|0|3|0|0|1|0|0|0|0|1|3|2|0|12|2|0|2|0	0.95	0.01	IES5	RPL16A	RPL16A	13	13	13	1	0|22|23|5|0|31|7|2|1|0|13|0|3|0|0|1|0|0|0|0|1|3|2|0|12|2|0|2|0	0.08	0.36	NHP10	RPL16A	RPL16A	0|31	31	15.5	2	0|22|23|5|13|7|2|1|0|13|0|3|0|0|1|0|0|0|0|1|3|2|0|12|2|0|2|0	0.42	0.49	IES4	RPL16A	RPL16A	5	5	5	1	0|22|23|13|0|31|7|2|1|0|13|0|3|0|0|1|0|0|0|0|1|3|2|0|12|2|0|2|0	0	0.7
IES1	RPL16B	RPL16B	6	6	6	1	56|53|30|20|0|46|13|5|2|1|19|0|0|4|0|3|2|8|2|5|1|16|17|4|15|4|5|11|1	0	0.59	IES3	RPL16B	RPL16B	56|53	109	54.5	2	6|30|20|0|46|13|5|2|1|19|0|0|4|0|3|2|8|2|5|1|16|17|4|15|4|5|11|1	0.98	0.01	IES5	RPL16B	RPL16B	20	20	20	1	6|56|53|30|0|46|13|5|2|1|19|0|0|4|0|3|2|8|2|5|1|16|17|4|15|4|5|11|1	0	0.7	NHP10	RPL16B	RPL16B	0|46	46	23	2	6|56|53|30|20|13|5|2|1|19|0|0|4|0|3|2|8|2|5|1|16|17|4|15|4|5|11|1	0.28	0.55	IES4	RPL16B	RPL16B	30	30	30	1	6|56|53|20|0|46|13|5|2|1|19|0|0|4|0|3|2|8|2|5|1|16|17|4|15|4|5|11|1	0	0.35
IES1	RPL17A	RPL17A	1	1	1	1	135|72|69|46|14|39|14|4|18|45|43|2|19|10|0|24|9|5|2|17|11|8|59|20|24|2|3|43|4	0	0.59	IES3	RPL17A	RPL17A	135|72	207	103.5	2	1|69|46|14|39|14|4|18|45|43|2|19|10|0|24|9|5|2|17|11|8|59|20|24|2|3|43|4	0.69	0.04	IES5	RPL17A	RPL17A	46	46	46	1	1|135|72|69|14|39|14|4|18|45|43|2|19|10|0|24|9|5|2|17|11|8|59|20|24|2|3|43|4	0	0.77	NHP10	RPL17A	RPL17A	14|39	53	26.5	2	1|135|72|69|46|14|4|18|45|43|2|19|10|0|24|9|5|2|17|11|8|59|20|24|2|3|43|4	0	0.86	IES4	RPL17A	RPL17A	69	69	69	1	1|135|72|46|14|39|14|4|18|45|43|2|19|10|0|24|9|5|2|17|11|8|59|20|24|2|3|43|4	0	0.68
IES1	RPL17B	RPL17B	1	1	1	1	0|26|0|0|0|77|14|4|0|0|22|2|0|10|0|0|0|5|2|0|11|8|0|0|24|2|3|0|4	0	0.59	IES3	RPL17B	RPL17B	0|26	26	13	2	1|0|0|0|77|14|4|0|0|22|2|0|10|0|0|0|5|2|0|11|8|0|0|24|2|3|0|4	0.42	0.28	IES5	RPL17B	RPL17B	0	0	0	1	1|0|26|0|0|77|14|4|0|0|22|2|0|10|0|0|0|5|2|0|11|8|0|0|24|2|3|0|4	0	0.85	NHP10	RPL17B	RPL17B	0|77	77	38.5	2	1|0|26|0|0|14|4|0|0|22|2|0|10|0|0|0|5|2|0|11|8|0|0|24|2|3|0|4	0.5	0.38	IES4	RPL17B	RPL17B	0	0	0	1	1|0|26|0|0|77|14|4|0|0|22|2|0|10|0|0|0|5|2|0|11|8|0|0|24|2|3|0|4	0	0.83
IES1	RPL18A	RPL18A	0	0	0	1	64|52|28|35|3|6|23|16|13|5|21|1|2|1|0|12|1|0|2|8|0|7|4|9|11|8|0|2|0	0	0.59	IES3	RPL18A	RPL18A	64|52	116	58	2	0|28|35|3|6|23|16|13|5|21|1|2|1|0|12|1|0|2|8|0|7|4|9|11|8|0|2|0	0.99	0	IES5	RPL18A	RPL18A	35	35	35	1	0|64|52|28|3|6|23|16|13|5|21|1|2|1|0|12|1|0|2|8|0|7|4|9|11|8|0|2|0	0.08	0.32	NHP10	RPL18A	RPL18A	3|6	9	4.5	2	0|64|52|28|35|23|16|13|5|21|1|2|1|0|12|1|0|2|8|0|7|4|9|11|8|0|2|0	0	0.88	IES4	RPL18A	RPL18A	28	28	28	1	0|64|52|35|3|6|23|16|13|5|21|1|2|1|0|12|1|0|2|8|0|7|4|9|11|8|0|2|0	0	0.43
IES1	RPL19A	RPL19A	0	0	0	1	124|108|33|52|19|27|36|50|27|58|65|12|16|13|0|28|21|8|3|17|27|30|63|26|95|5|4|44|4	0	0.59	IES3	RPL19A	RPL19A	124|108	232	116	2	0|33|52|19|27|36|50|27|58|65|12|16|13|0|28|21|8|3|17|27|30|63|26|95|5|4|44|4	0.78	0.03	IES5	RPL19A	RPL19A	52	52	52	1	0|124|108|33|19|27|36|50|27|58|65|12|16|13|0|28|21|8|3|17|27|30|63|26|95|5|4|44|4	0	0.82	NHP10	RPL19A	RPL19A	19|27	46	23	2	0|124|108|33|52|36|50|27|58|65|12|16|13|0|28|21|8|3|17|27|30|63|26|95|5|4|44|4	0	0.88	IES4	RPL19A	RPL19A	33	33	33	1	0|124|108|52|19|27|36|50|27|58|65|12|16|13|0|28|21|8|3|17|27|30|63|26|95|5|4|44|4	0	0.83
IES1	RPL1A	RPL1A	3	3	3	1	114|83|11|35|0|2|44|2|0|0|6|0|2|0|0|0|1|0|0|2|0|0|36|3|7|0|17|0|1	0	0.59	IES3	RPL1A	RPL1A	114|83	197	98.5	2	3|11|35|0|2|44|2|0|0|6|0|2|0|0|0|1|0|0|2|0|0|36|3|7|0|17|0|1	1	0	IES5	RPL1A	RPL1A	35	35	35	1	3|114|83|11|0|2|44|2|0|0|6|0|2|0|0|0|1|0|0|2|0|0|36|3|7|0|17|0|1	0.02	0.4	NHP10	RPL1A	RPL1A	0|2	2	1	2	3|114|83|11|35|44|2|0|0|6|0|2|0|0|0|1|0|0|2|0|0|36|3|7|0|17|0|1	0	0.88	IES4	RPL1A	RPL1A	11	11	11	1	3|114|83|35|0|2|44|2|0|0|6|0|2|0|0|0|1|0|0|2|0|0|36|3|7|0|17|0|1	0	0.83
IES1	RPL20B	RPL20B	4	4	4	1	43|50|14|11|1|36|12|6|2|9|32|1|8|11|0|2|5|4|0|8|18|2|17|14|21|12|5|7|0	0	0.59	IES3	RPL20B	RPL20B	43|50	93	46.5	2	4|14|11|1|36|12|6|2|9|32|1|8|11|0|2|5|4|0|8|18|2|17|14|21|12|5|7|0	0.97	0.01	IES5	RPL20B	RPL20B	11	11	11	1	4|43|50|14|1|36|12|6|2|9|32|1|8|11|0|2|5|4|0|8|18|2|17|14|21|12|5|7|0	0	0.85	NHP10	RPL20B	RPL20B	1|36	37	18.5	2	4|43|50|14|11|12|6|2|9|32|1|8|11|0|2|5|4|0|8|18|2|17|14|21|12|5|7|0	0.02	0.67	IES4	RPL20B	RPL20B	14	14	14	1	4|43|50|11|1|36|12|6|2|9|32|1|8|11|0|2|5|4|0|8|18|2|17|14|21|12|5|7|0	0	0.79
IES1	RPL21A	RPL21A	2	2	2	1	42|0|2|6|2|0|0|4|6|8|12|2|4|4|0|8|2|4|2|4|2|4|4|5|12|2|0|6|0	0	0.59	IES3	RPL21A	RPL21A	42|0	42	21	2	2|2|6|2|0|0|4|6|8|12|2|4|4|0|8|2|4|2|4|2|4|4|5|12|2|0|6|0	0.5	0.09	IES5	RPL21A	RPL21A	6	6	6	1	2|42|0|2|2|0|0|4|6|8|12|2|4|4|0|8|2|4|2|4|2|4|4|5|12|2|0|6|0	0	0.57	NHP10	RPL21A	RPL21A	2|0	2	1	2	2|42|0|2|6|0|4|6|8|12|2|4|4|0|8|2|4|2|4|2|4|4|5|12|2|0|6|0	0	0.88	IES4	RPL21A	RPL21A	2	2	2	1	2|42|0|6|2|0|0|4|6|8|12|2|4|4|0|8|2|4|2|4|2|4|4|5|12|2|0|6|0	0	0.83
IES1	RPL23B	RPL23B	53	53	53	1	47|12|12|15|4|180|78|42|5|53|121|1|20|17|0|22|3|14|4|15|27|51|90|36|141|10|33|70|1	0	0.4	IES3	RPL23B	RPL23B	47|12	59	29.5	2	53|12|15|4|180|78|42|5|53|121|1|20|17|0|22|3|14|4|15|27|51|90|36|141|10|33|70|1	0	0.52	IES5	RPL23B	RPL23B	15	15	15	1	53|47|12|12|4|180|78|42|5|53|121|1|20|17|0|22|3|14|4|15|27|51|90|36|141|10|33|70|1	0	0.85	NHP10	RPL23B	RPL23B	4|180	184	92	2	53|47|12|12|15|78|42|5|53|121|1|20|17|0|22|3|14|4|15|27|51|90|36|141|10|33|70|1	0.45	0.46	IES4	RPL23B	RPL23B	12	12	12	1	53|47|12|15|4|180|78|42|5|53|121|1|20|17|0|22|3|14|4|15|27|51|90|36|141|10|33|70|1	0	0.83
IES1	RPL24A	RPL24A	2	2	2	1	27|19|0|19|4|24|19|12|1|13|57|2|6|4|1|2|2|0|0|3|0|18|6|9|51|1|2|6|0	0	0.59	IES3	RPL24A	RPL24A	27|19	46	23	2	2|0|19|4|24|19|12|1|13|57|2|6|4|1|2|2|0|0|3|0|18|6|9|51|1|2|6|0	0.05	0.37	IES5	RPL24A	RPL24A	19	19	19	1	2|27|19|0|4|24|19|12|1|13|57|2|6|4|1|2|2|0|0|3|0|18|6|9|51|1|2|6|0	0	0.62	NHP10	RPL24A	RPL24A	4|24	28	14	2	2|27|19|0|19|19|12|1|13|57|2|6|4|1|2|2|0|0|3|0|18|6|9|51|1|2|6|0	0	0.76	IES4	RPL24A	RPL24A	0	0	0	1	2|27|19|19|4|24|19|12|1|13|57|2|6|4|1|2|2|0|0|3|0|18|6|9|51|1|2|6|0	0	0.83
IES1	RPL24B	RPL24B	0	0	0	1	54|56|0|9|0|0|19|12|1|4|29|2|6|4|1|2|2|0|0|3|0|18|6|9|25|1|2|6|0	0	0.59	IES3	RPL24B	RPL24B	54|56	110	55	2	0|0|9|0|0|19|12|1|4|29|2|6|4|1|2|2|0|0|3|0|18|6|9|25|1|2|6|0	0.99	0	IES5	RPL24B	RPL24B	9	9	9	1	0|54|56|0|0|0|19|12|1|4|29|2|6|4|1|2|2|0|0|3|0|18|6|9|25|1|2|6|0	0	0.85	NHP10	RPL24B	RPL24B	0|0	0	0	2	0|54|56|0|9|19|12|1|4|29|2|6|4|1|2|2|0|0|3|0|18|6|9|25|1|2|6|0	0	0.88	IES4	RPL24B	RPL24B	0	0	0	1	0|54|56|9|0|0|19|12|1|4|29|2|6|4|1|2|2|0|0|3|0|18|6|9|25|1|2|6|0	0	0.83
IES1	RPL25	RPL25	0	0	0	1	192|64|41|30|2|50|16|9|7|8|19|2|2|2|0|4|8|0|0|2|6|4|34|7|30|0|2|9|1	0	0.59	IES3	RPL25	RPL25	192|64	256	128	2	0|41|30|2|50|16|9|7|8|19|2|2|2|0|4|8|0|0|2|6|4|34|7|30|0|2|9|1	0.99	0	IES5	RPL25	RPL25	30	30	30	1	0|192|64|41|2|50|16|9|7|8|19|2|2|2|0|4|8|0|0|2|6|4|34|7|30|0|2|9|1	0	0.76	NHP10	RPL25	RPL25	2|50	52	26	2	0|192|64|41|30|16|9|7|8|19|2|2|2|0|4|8|0|0|2|6|4|34|7|30|0|2|9|1	0	0.77	IES4	RPL25	RPL25	41	41	41	1	0|192|64|30|2|50|16|9|7|8|19|2|2|2|0|4|8|0|0|2|6|4|34|7|30|0|2|9|1	0	0.75
IES1	RPL26B	RPL26B	0	0	0	1	13|2|3|3|0|2|3|0|0|10|29|0|0|0|0|5|0|1|0|4|4|2|1|10|13|1|0|7|0	0	0.59	IES3	RPL26B	RPL26B	13|2	15	7.5	2	0|3|3|0|2|3|0|0|10|29|0|0|0|0|5|0|1|0|4|4|2|1|10|13|1|0|7|0	0.39	0.29	IES5	RPL26B	RPL26B	3	3	3	1	0|13|2|3|0|2|3|0|0|10|29|0|0|0|0|5|0|1|0|4|4|2|1|10|13|1|0|7|0	0	0.85	NHP10	RPL26B	RPL26B	0|2	2	1	2	0|13|2|3|3|3|0|0|10|29|0|0|0|0|5|0|1|0|4|4|2|1|10|13|1|0|7|0	0	0.88	IES4	RPL26B	RPL26B	3	3	3	1	0|13|2|3|0|2|3|0|0|10|29|0|0|0|0|5|0|1|0|4|4|2|1|10|13|1|0|7|0	0	0.83
IES1	RPL27B	RPL27B	3	3	3	1	111|48|5|16|2|9|12|6|5|5|34|9|2|0|0|7|0|5|0|19|6|10|14|9|22|1|0|9|2	0	0.59	IES3	RPL27B	RPL27B	111|48	159	79.5	2	3|5|16|2|9|12|6|5|5|34|9|2|0|0|7|0|5|0|19|6|10|14|9|22|1|0|9|2	0.99	0	IES5	RPL27B	RPL27B	16	16	16	1	3|111|48|5|2|9|12|6|5|5|34|9|2|0|0|7|0|5|0|19|6|10|14|9|22|1|0|9|2	0	0.74	NHP10	RPL27B	RPL27B	2|9	11	5.5	2	3|111|48|5|16|12|6|5|5|34|9|2|0|0|7|0|5|0|19|6|10|14|9|22|1|0|9|2	0	0.88	IES4	RPL27B	RPL27B	5	5	5	1	3|111|48|16|2|9|12|6|5|5|34|9|2|0|0|7|0|5|0|19|6|10|14|9|22|1|0|9|2	0	0.83
IES1	RPL28	RPL28	3	3	3	1	17|39|20|8|6|45|24|24|4|4|14|1|9|6|0|5|10|5|4|3|2|9|25|7|30|4|1|3|2	0	0.59	IES3	RPL28	RPL28	17|39	56	28	2	3|20|8|6|45|24|24|4|4|14|1|9|6|0|5|10|5|4|3|2|9|25|7|30|4|1|3|2	0.42	0.28	IES5	RPL28	RPL28	8	8	8	1	3|17|39|20|6|45|24|24|4|4|14|1|9|6|0|5|10|5|4|3|2|9|25|7|30|4|1|3|2	0	0.85	NHP10	RPL28	RPL28	6|45	51	25.5	2	3|17|39|20|8|24|24|4|4|14|1|9|6|0|5|10|5|4|3|2|9|25|7|30|4|1|3|2	0.36	0.51	IES4	RPL28	RPL28	20	20	20	1	3|17|39|8|6|45|24|24|4|4|14|1|9|6|0|5|10|5|4|3|2|9|25|7|30|4|1|3|2	0	0.76
IES1	RPL2A	RPL2A	0	0	0	1	158|160|21|40|8|4|110|6|0|16|57|4|13|6|0|2|0|0|0|13|13|25|44|22|76|1|4|39|3	0	0.59	IES3	RPL2A	RPL2A	158|160	318	159	2	0|21|40|8|4|110|6|0|16|57|4|13|6|0|2|0|0|0|13|13|25|44|22|76|1|4|39|3	0.99	0	IES5	RPL2A	RPL2A	40	40	40	1	0|158|160|21|8|4|110|6|0|16|57|4|13|6|0|2|0|0|0|13|13|25|44|22|76|1|4|39|3	0	0.81	NHP10	RPL2A	RPL2A	8|4	12	6	2	0|158|160|21|40|110|6|0|16|57|4|13|6|0|2|0|0|0|13|13|25|44|22|76|1|4|39|3	0	0.88	IES4	RPL2A	RPL2A	21	21	21	1	0|158|160|40|8|4|110|6|0|16|57|4|13|6|0|2|0|0|0|13|13|25|44|22|76|1|4|39|3	0	0.83
IES1	RPL3	RPL3	0	0	0	1	447|235|10|31|13|81|94|78|4|10|40|4|7|4|12|11|1|4|3|18|2|46|40|28|248|1|0|18|0	0	0.59	IES3	RPL3	RPL3	447|235	682	341	2	0|10|31|13|81|94|78|4|10|40|4|7|4|12|11|1|4|3|18|2|46|40|28|248|1|0|18|0	1	0	IES5	RPL3	RPL3	31	31	31	1	0|447|235|10|13|81|94|78|4|10|40|4|7|4|12|11|1|4|3|18|2|46|40|28|248|1|0|18|0	0	0.85	NHP10	RPL3	RPL3	13|81	94	47	2	0|447|235|10|31|94|78|4|10|40|4|7|4|12|11|1|4|3|18|2|46|40|28|248|1|0|18|0	0	0.87	IES4	RPL3	RPL3	10	10	10	1	0|447|235|31|13|81|94|78|4|10|40|4|7|4|12|11|1|4|3|18|2|46|40|28|248|1|0|18|0	0	0.83
IES1	RPL30	RPL30	0	0	0	1	41|37|5|32|0|1|3|1|8|19|64|0|0|0|0|4|2|0|0|5|22|0|11|7|20|2|4|10|0	0	0.59	IES3	RPL30	RPL30	41|37	78	39	2	0|5|32|0|1|3|1|8|19|64|0|0|0|0|4|2|0|0|5|22|0|11|7|20|2|4|10|0	0.94	0.02	IES5	RPL30	RPL30	32	32	32	1	0|41|37|5|0|1|3|1|8|19|64|0|0|0|0|4|2|0|0|5|22|0|11|7|20|2|4|10|0	0.14	0.22	NHP10	RPL30	RPL30	0|1	1	0.5	2	0|41|37|5|32|3|1|8|19|64|0|0|0|0|4|2|0|0|5|22|0|11|7|20|2|4|10|0	0	0.88	IES4	RPL30	RPL30	5	5	5	1	0|41|37|32|0|1|3|1|8|19|64|0|0|0|0|4|2|0|0|5|22|0|11|7|20|2|4|10|0	0	0.83
IES1	RPL32	RPL32	0	0	0	1	41|53|28|25|11|7|15|0|1|34|42|0|8|18|0|13|4|3|4|6|2|7|14|11|29|0|0|3|1	0	0.59	IES3	RPL32	RPL32	41|53	94	47	2	0|28|25|11|7|15|0|1|34|42|0|8|18|0|13|4|3|4|6|2|7|14|11|29|0|0|3|1	0.91	0.02	IES5	RPL32	RPL32	25	25	25	1	0|41|53|28|11|7|15|0|1|34|42|0|8|18|0|13|4|3|4|6|2|7|14|11|29|0|0|3|1	0	0.67	NHP10	RPL32	RPL32	11|7	18	9	2	0|41|53|28|25|15|0|1|34|42|0|8|18|0|13|4|3|4|6|2|7|14|11|29|0|0|3|1	0	0.88	IES4	RPL32	RPL32	28	28	28	1	0|41|53|25|11|7|15|0|1|34|42|0|8|18|0|13|4|3|4|6|2|7|14|11|29|0|0|3|1	0	0.65
IES1	RPL33A	RPL33A	1	1	1	1	20|17|5|7|1|4|12|3|3|6|10|0|0|3|0|0|3|0|0|4|3|9|14|3|6|4|3|4|0	0	0.59	IES3	RPL33A	RPL33A	20|17	37	18.5	2	1|5|7|1|4|12|3|3|6|10|0|0|3|0|0|3|0|0|4|3|9|14|3|6|4|3|4|0	0.95	0.01	IES5	RPL33A	RPL33A	7	7	7	1	1|20|17|5|1|4|12|3|3|6|10|0|0|3|0|0|3|0|0|4|3|9|14|3|6|4|3|4|0	0	0.55	NHP10	RPL33A	RPL33A	1|4	5	2.5	2	1|20|17|5|7|12|3|3|6|10|0|0|3|0|0|3|0|0|4|3|9|14|3|6|4|3|4|0	0	0.88	IES4	RPL33A	RPL33A	5	5	5	1	1|20|17|7|1|4|12|3|3|6|10|0|0|3|0|0|3|0|0|4|3|9|14|3|6|4|3|4|0	0	0.72
IES1	RPL4A	RPL4A	2	2	2	1	344|393|58|79|21|148|158|45|4|40|127|14|38|29|8|25|34|6|2|24|11|47|108|42|142|10|6|34|16	0	0.59	IES3	RPL4A	RPL4A	344|393	737	368.5	2	2|58|79|21|148|158|45|4|40|127|14|38|29|8|25|34|6|2|24|11|47|108|42|142|10|6|34|16	1	0	IES5	RPL4A	RPL4A	79	79	79	1	2|344|393|58|21|148|158|45|4|40|127|14|38|29|8|25|34|6|2|24|11|47|108|42|142|10|6|34|16	0	0.84	NHP10	RPL4A	RPL4A	21|148	169	84.5	2	2|344|393|58|79|158|45|4|40|127|14|38|29|8|25|34|6|2|24|11|47|108|42|142|10|6|34|16	0	0.86	IES4	RPL4A	RPL4A	58	58	58	1	2|344|393|79|21|148|158|45|4|40|127|14|38|29|8|25|34|6|2|24|11|47|108|42|142|10|6|34|16	0	0.83
IES1	RPL4B	RPL4B	2	2	2	1	66|117|58|79|21|148|39|45|4|0|0|14|0|29|8|25|0|6|2|29|11|23|108|0|0|10|6|34|16	0	0.59	IES3	RPL4B	RPL4B	66|117	183	91.5	2	2|58|79|21|148|39|45|4|0|0|14|0|29|8|25|0|6|2|29|11|23|108|0|0|10|6|34|16	0.47	0.23	IES5	RPL4B	RPL4B	79	79	79	1	2|66|117|58|21|148|39|45|4|0|0|14|0|29|8|25|0|6|2|29|11|23|108|0|0|10|6|34|16	0	0.68	NHP10	RPL4B	RPL4B	21|148	169	84.5	2	2|66|117|58|79|39|45|4|0|0|14|0|29|8|25|0|6|2|29|11|23|108|0|0|10|6|34|16	0.44	0.47	IES4	RPL4B	RPL4B	58	58	58	1	2|66|117|79|21|148|39|45|4|0|0|14|0|29|8|25|0|6|2|29|11|23|108|0|0|10|6|34|16	0	0.8
IES1	RPL5	RPL5	0	0	0	1	27|7|0|10|0|19|8|4|0|2|12|0|4|3|0|6|1|0|0|6|0|4|18|5|19|0|7|5|0	0	0.59	IES3	RPL5	RPL5	27|7	34	17	2	0|0|10|0|19|8|4|0|2|12|0|4|3|0|6|1|0|0|6|0|4|18|5|19|0|7|5|0	0.48	0.21	IES5	RPL5	RPL5	10	10	10	1	0|27|7|0|0|19|8|4|0|2|12|0|4|3|0|6|1|0|0|6|0|4|18|5|19|0|7|5|0	0	0.44	NHP10	RPL5	RPL5	0|19	19	9.5	2	0|27|7|0|10|8|4|0|2|12|0|4|3|0|6|1|0|0|6|0|4|18|5|19|0|7|5|0	0.14	0.6	IES4	RPL5	RPL5	0	0	0	1	0|27|7|10|0|19|8|4|0|2|12|0|4|3|0|6|1|0|0|6|0|4|18|5|19|0|7|5|0	0	0.83
IES1	RPL6A	RPL6A	0	0	0	1	16|44|2|37|0|4|10|0|0|1|16|0|0|0|0|0|0|0|0|0|0|1|14|0|26|0|4|6|0	0	0.59	IES3	RPL6A	RPL6A	16|44	60	30	2	0|2|37|0|4|10|0|0|1|16|0|0|0|0|0|0|0|0|0|0|1|14|0|26|0|4|6|0	0.89	0.02	IES5	RPL6A	RPL6A	37	37	37	1	0|16|44|2|0|4|10|0|0|1|16|0|0|0|0|0|0|0|0|0|0|1|14|0|26|0|4|6|0	0.79	0.04	NHP10	RPL6A	RPL6A	0|4	4	2	2	0|16|44|2|37|10|0|0|1|16|0|0|0|0|0|0|0|0|0|0|1|14|0|26|0|4|6|0	0	0.88	IES4	RPL6A	RPL6A	2	2	2	1	0|16|44|37|0|4|10|0|0|1|16|0|0|0|0|0|0|0|0|0|0|1|14|0|26|0|4|6|0	0	0.83
IES1	RPL6B	RPL6B	0	0	0	1	46|16|2|0|0|4|5|0|0|1|8|0|0|0|0|0|0|0|0|4|0|1|9|11|0|0|4|0|0	0	0.59	IES3	RPL6B	RPL6B	46|16	62	31	2	0|2|0|0|4|5|0|0|1|8|0|0|0|0|0|0|0|0|4|0|1|9|11|0|0|4|0|0	0.99	0	IES5	RPL6B	RPL6B	0	0	0	1	0|46|16|2|0|4|5|0|0|1|8|0|0|0|0|0|0|0|0|4|0|1|9|11|0|0|4|0|0	0	0.85	NHP10	RPL6B	RPL6B	0|4	4	2	2	0|46|16|2|0|5|0|0|1|8|0|0|0|0|0|0|0|0|4|0|1|9|11|0|0|4|0|0	0	0.78	IES4	RPL6B	RPL6B	2	2	2	1	0|46|16|0|0|4|5|0|0|1|8|0|0|0|0|0|0|0|0|4|0|1|9|11|0|0|4|0|0	0	0.83
IES1	RPL7A	RPL7A	3	3	3	1	83|24|17|4|0|20|3|3|8|7|29|0|0|12|0|0|1|2|0|14|4|2|4|4|13|2|3|4|0	0	0.59	IES3	RPL7A	RPL7A	83|24	107	53.5	2	3|17|4|0|20|3|3|8|7|29|0|0|12|0|0|1|2|0|14|4|2|4|4|13|2|3|4|0	0.95	0.02	IES5	RPL7A	RPL7A	4	4	4	1	3|83|24|17|0|20|3|3|8|7|29|0|0|12|0|0|1|2|0|14|4|2|4|4|13|2|3|4|0	0	0.85	NHP10	RPL7A	RPL7A	0|20	20	10	2	3|83|24|17|4|3|3|8|7|29|0|0|12|0|0|1|2|0|14|4|2|4|4|13|2|3|4|0	0	0.75	IES4	RPL7A	RPL7A	17	17	17	1	3|83|24|4|0|20|3|3|8|7|29|0|0|12|0|0|1|2|0|14|4|2|4|4|13|2|3|4|0	0	0.62
IES1	RPL7B	RPL7B	3	3	3	1	21|24|17|4|0|20|3|3|0|7|0|0|0|0|0|0|1|0|0|0|4|2|4|4|0|2|3|4|0	0	0.59	IES3	RPL7B	RPL7B	21|24	45	22.5	2	3|17|4|0|20|3|3|0|7|0|0|0|0|0|0|1|0|0|0|4|2|4|4|0|2|3|4|0	0.97	0.01	IES5	RPL7B	RPL7B	4	4	4	1	3|21|24|17|0|20|3|3|0|7|0|0|0|0|0|0|1|0|0|0|4|2|4|4|0|2|3|4|0	0	0.85	NHP10	RPL7B	RPL7B	0|20	20	10	2	3|21|24|17|4|3|3|0|7|0|0|0|0|0|0|1|0|0|0|4|2|4|4|0|2|3|4|0	0.32	0.54	IES4	RPL7B	RPL7B	17	17	17	1	3|21|24|4|0|20|3|3|0|7|0|0|0|0|0|0|1|0|0|0|4|2|4|4|0|2|3|4|0	0.38	0.01
IES1	RPL8B	RPL8B	2	2	2	1	230|75|12|34|1|31|48|4|2|14|36|2|0|6|0|10|2|2|0|30|31|9|31|4|36|0|2|6|0	0	0.59	IES3	RPL8B	RPL8B	230|75	305	152.5	2	2|12|34|1|31|48|4|2|14|36|2|0|6|0|10|2|2|0|30|31|9|31|4|36|0|2|6|0	0.99	0	IES5	RPL8B	RPL8B	34	34	34	1	2|230|75|12|1|31|48|4|2|14|36|2|0|6|0|10|2|2|0|30|31|9|31|4|36|0|2|6|0	0	0.8	NHP10	RPL8B	RPL8B	1|31	32	16	2	2|230|75|12|34|48|4|2|14|36|2|0|6|0|10|2|2|0|30|31|9|31|4|36|0|2|6|0	0	0.85	IES4	RPL8B	RPL8B	12	12	12	1	2|230|75|34|1|31|48|4|2|14|36|2|0|6|0|10|2|2|0|30|31|9|31|4|36|0|2|6|0	0	0.83
IES1	RPN1	RPN1	1	1	1	1	43|2|0|0|0|0|74|0|2|0|7|0|1|2|0|0|0|0|0|3|0|4|54|83|459|0|290|140|0	0	0.59	IES3	RPN1	RPN1	43|2	45	22.5	2	1|0|0|0|0|74|0|2|0|7|0|1|2|0|0|0|0|0|3|0|4|54|83|459|0|290|140|0	0	0.52	IES5	RPN1	RPN1	0	0	0	1	1|43|2|0|0|0|74|0|2|0|7|0|1|2|0|0|0|0|0|3|0|4|54|83|459|0|290|140|0	0	0.85	NHP10	RPN1	RPN1	0|0	0	0	2	1|43|2|0|0|74|0|2|0|7|0|1|2|0|0|0|0|0|3|0|4|54|83|459|0|290|140|0	0	0.88	IES4	RPN1	RPN1	0	0	0	1	1|43|2|0|0|0|74|0|2|0|7|0|1|2|0|0|0|0|0|3|0|4|54|83|459|0|290|140|0	0	0.83
IES1	RPN13	RPN13	0	0	0	1	7|0|0|0|0|0|4|0|0|0|1|0|0|0|0|0|0|0|0|3|0|0|38|42|147|0|65|86|0	0	0.59	IES3	RPN13	RPN13	7|0	7	3.5	2	0|0|0|0|0|4|0|0|0|1|0|0|0|0|0|0|0|0|3|0|0|38|42|147|0|65|86|0	0	0.56	IES5	RPN13	RPN13	0	0	0	1	0|7|0|0|0|0|4|0|0|0|1|0|0|0|0|0|0|0|0|3|0|0|38|42|147|0|65|86|0	0	0.85	NHP10	RPN13	RPN13	0|0	0	0	2	0|7|0|0|0|4|0|0|0|1|0|0|0|0|0|0|0|0|3|0|0|38|42|147|0|65|86|0	0	0.88	IES4	RPN13	RPN13	0	0	0	1	0|7|0|0|0|0|4|0|0|0|1|0|0|0|0|0|0|0|0|3|0|0|38|42|147|0|65|86|0	0	0.83
IES1	RPN2	RPN2	0	0	0	1	24|0|0|0|0|0|19|0|0|0|0|0|0|1|0|0|0|0|0|2|0|1|88|110|480|0|199|94|0	0	0.59	IES3	RPN2	RPN2	24|0	24	12	2	0|0|0|0|0|19|0|0|0|0|0|0|1|0|0|0|0|0|2|0|1|88|110|480|0|199|94|0	0	0.56	IES5	RPN2	RPN2	0	0	0	1	0|24|0|0|0|0|19|0|0|0|0|0|0|1|0|0|0|0|0|2|0|1|88|110|480|0|199|94|0	0	0.85	NHP10	RPN2	RPN2	0|0	0	0	2	0|24|0|0|0|19|0|0|0|0|0|0|1|0|0|0|0|0|2|0|1|88|110|480|0|199|94|0	0	0.88	IES4	RPN2	RPN2	0	0	0	1	0|24|0|0|0|0|19|0|0|0|0|0|0|1|0|0|0|0|0|2|0|1|88|110|480|0|199|94|0	0	0.83
IES1	RPP1A	RPP1A	0	0	0	1	10|10|0|2|5|7|12|3|1|3|16|0|0|1|0|0|18|0|0|7|0|0|18|4|9|0|7|0|0	0	0.59	IES3	RPP1A	RPP1A	10|10	20	10	2	0|0|2|5|7|12|3|1|3|16|0|0|1|0|0|18|0|0|7|0|0|18|4|9|0|7|0|0	0.19	0.33	IES5	RPP1A	RPP1A	2	2	2	1	0|10|10|0|5|7|12|3|1|3|16|0|0|1|0|0|18|0|0|7|0|0|18|4|9|0|7|0|0	0	0.85	NHP10	RPP1A	RPP1A	5|7	12	6	2	0|10|10|0|2|12|3|1|3|16|0|0|1|0|0|18|0|0|7|0|0|18|4|9|0|7|0|0	0	0.73	IES4	RPP1A	RPP1A	0	0	0	1	0|10|10|2|5|7|12|3|1|3|16|0|0|1|0|0|18|0|0|7|0|0|18|4|9|0|7|0|0	0	0.83
IES1	RPP2B	RPP2B	0	0	0	1	59|41|40|36|0|27|12|1|6|19|24|0|0|0|0|0|4|0|1|0|8|0|21|10|22|0|7|4|0	0	0.59	IES3	RPP2B	RPP2B	59|41	100	50	2	0|40|36|0|27|12|1|6|19|24|0|0|0|0|0|4|0|1|0|8|0|21|10|22|0|7|4|0	0.96	0.01	IES5	RPP2B	RPP2B	36	36	36	1	0|59|41|40|0|27|12|1|6|19|24|0|0|0|0|0|4|0|1|0|8|0|21|10|22|0|7|4|0	0.08	0.27	NHP10	RPP2B	RPP2B	0|27	27	13.5	2	0|59|41|40|36|12|1|6|19|24|0|0|0|0|0|4|0|1|0|8|0|21|10|22|0|7|4|0	0	0.78	IES4	RPP2B	RPP2B	40	40	40	1	0|59|41|36|0|27|12|1|6|19|24|0|0|0|0|0|4|0|1|0|8|0|21|10|22|0|7|4|0	0.2	0.13
IES1	RPS10B	RPS10B	0	0	0	1	35|9|0|0|0|0|23|0|0|0|20|0|0|2|0|0|0|0|0|11|0|0|8|11|20|0|0|2|0	0	0.59	IES3	RPS10B	RPS10B	35|9	44	22	2	0|0|0|0|0|23|0|0|0|20|0|0|2|0|0|0|0|0|11|0|0|8|11|20|0|0|2|0	0.67	0.04	IES5	RPS10B	RPS10B	0	0	0	1	0|35|9|0|0|0|23|0|0|0|20|0|0|2|0|0|0|0|0|11|0|0|8|11|20|0|0|2|0	0	0.85	NHP10	RPS10B	RPS10B	0|0	0	0	2	0|35|9|0|0|23|0|0|0|20|0|0|2|0|0|0|0|0|11|0|0|8|11|20|0|0|2|0	0	0.88	IES4	RPS10B	RPS10B	0	0	0	1	0|35|9|0|0|0|23|0|0|0|20|0|0|2|0|0|0|0|0|11|0|0|8|11|20|0|0|2|0	0	0.83
IES1	RPS11A	RPS11A	0	0	0	1	41|35|2|13|2|6|32|9|0|1|20|0|3|2|0|6|0|0|0|3|0|14|33|16|38|0|9|3|0	0	0.59	IES3	RPS11A	RPS11A	41|35	76	38	2	0|2|13|2|6|32|9|0|1|20|0|3|2|0|6|0|0|0|3|0|14|33|16|38|0|9|3|0	0.94	0.02	IES5	RPS11A	RPS11A	13	13	13	1	0|41|35|2|2|6|32|9|0|1|20|0|3|2|0|6|0|0|0|3|0|14|33|16|38|0|9|3|0	0	0.72	NHP10	RPS11A	RPS11A	2|6	8	4	2	0|41|35|2|13|32|9|0|1|20|0|3|2|0|6|0|0|0|3|0|14|33|16|38|0|9|3|0	0	0.88	IES4	RPS11A	RPS11A	2	2	2	1	0|41|35|13|2|6|32|9|0|1|20|0|3|2|0|6|0|0|0|3|0|14|33|16|38|0|9|3|0	0	0.83
IES1	RPS12	RPS12	0	0	0	1	11|0|1|1|0|0|5|0|0|10|37|0|0|3|0|0|2|0|0|14|6|0|2|2|1|0|10|1|0	0	0.59	IES3	RPS12	RPS12	11|0	11	5.5	2	0|1|1|0|0|5|0|0|10|37|0|0|3|0|0|2|0|0|14|6|0|2|2|1|0|10|1|0	0.35	0.3	IES5	RPS12	RPS12	1	1	1	1	0|11|0|1|0|0|5|0|0|10|37|0|0|3|0|0|2|0|0|14|6|0|2|2|1|0|10|1|0	0	0.85	NHP10	RPS12	RPS12	0|0	0	0	2	0|11|0|1|1|5|0|0|10|37|0|0|3|0|0|2|0|0|14|6|0|2|2|1|0|10|1|0	0	0.88	IES4	RPS12	RPS12	1	1	1	1	0|11|0|1|0|0|5|0|0|10|37|0|0|3|0|0|2|0|0|14|6|0|2|2|1|0|10|1|0	0	0.83
IES1	RPS13	RPS13	6	6	6	1	53|33|35|28|2|59|18|7|4|28|37|1|5|1|0|15|2|1|0|19|15|16|44|12|19|0|8|11|3	0	0.59	IES3	RPS13	RPS13	53|33	86	43	2	6|35|28|2|59|18|7|4|28|37|1|5|1|0|15|2|1|0|19|15|16|44|12|19|0|8|11|3	0.34	0.31	IES5	RPS13	RPS13	28	28	28	1	6|53|33|35|2|59|18|7|4|28|37|1|5|1|0|15|2|1|0|19|15|16|44|12|19|0|8|11|3	0	0.74	NHP10	RPS13	RPS13	2|59	61	30.5	2	6|53|33|35|28|18|7|4|28|37|1|5|1|0|15|2|1|0|19|15|16|44|12|19|0|8|11|3	0.19	0.57	IES4	RPS13	RPS13	35	35	35	1	6|53|33|28|2|59|18|7|4|28|37|1|5|1|0|15|2|1|0|19|15|16|44|12|19|0|8|11|3	0	0.73
IES1	RPS14A	RPS14A	7	7	7	1	69|21|9|9|2|5|55|2|13|39|257|0|23|35|0|41|3|3|2|23|18|17|40|100|223|18|6|71|0	0	0.59	IES3	RPS14A	RPS14A	69|21	90	45	2	7|9|9|2|5|55|2|13|39|257|0|23|35|0|41|3|3|2|23|18|17|40|100|223|18|6|71|0	0	0.5	IES5	RPS14A	RPS14A	9	9	9	1	7|69|21|9|2|5|55|2|13|39|257|0|23|35|0|41|3|3|2|23|18|17|40|100|223|18|6|71|0	0	0.85	NHP10	RPS14A	RPS14A	2|5	7	3.5	2	7|69|21|9|9|55|2|13|39|257|0|23|35|0|41|3|3|2|23|18|17|40|100|223|18|6|71|0	0	0.88	IES4	RPS14A	RPS14A	9	9	9	1	7|69|21|9|2|5|55|2|13|39|257|0|23|35|0|41|3|3|2|23|18|17|40|100|223|18|6|71|0	0	0.83
IES1	RPS17B	RPS17B	15	15	15	1	58|44|61|27|12|51|21|55|9|38|72|6|14|26|2|25|22|13|2|26|19|14|106|22|95|6|3|69|0	0	0.59	IES3	RPS17B	RPS17B	58|44	102	51	2	15|61|27|12|51|21|55|9|38|72|6|14|26|2|25|22|13|2|26|19|14|106|22|95|6|3|69|0	0	0.48	IES5	RPS17B	RPS17B	27	27	27	1	15|58|44|61|12|51|21|55|9|38|72|6|14|26|2|25|22|13|2|26|19|14|106|22|95|6|3|69|0	0	0.85	NHP10	RPS17B	RPS17B	12|51	63	31.5	2	15|58|44|61|27|21|55|9|38|72|6|14|26|2|25|22|13|2|26|19|14|106|22|95|6|3|69|0	0	0.86	IES4	RPS17B	RPS17B	61	61	61	1	15|58|44|27|12|51|21|55|9|38|72|6|14|26|2|25|22|13|2|26|19|14|106|22|95|6|3|69|0	0	0.81
IES1	RPS18B	RPS18B	6	6	6	1	28|36|7|12|5|14|31|8|1|20|52|1|10|8|0|11|2|1|0|28|5|14|54|28|77|2|6|26|0	0	0.59	IES3	RPS18B	RPS18B	28|36	64	32	2	6|7|12|5|14|31|8|1|20|52|1|10|8|0|11|2|1|0|28|5|14|54|28|77|2|6|26|0	0	0.43	IES5	RPS18B	RPS18B	12	12	12	1	6|28|36|7|5|14|31|8|1|20|52|1|10|8|0|11|2|1|0|28|5|14|54|28|77|2|6|26|0	0	0.85	NHP10	RPS18B	RPS18B	5|14	19	9.5	2	6|28|36|7|12|31|8|1|20|52|1|10|8|0|11|2|1|0|28|5|14|54|28|77|2|6|26|0	0	0.88	IES4	RPS18B	RPS18B	7	7	7	1	6|28|36|12|5|14|31|8|1|20|52|1|10|8|0|11|2|1|0|28|5|14|54|28|77|2|6|26|0	0	0.83
IES1	RPS1A	RPS1A	1	1	1	1	41|0|7|15|2|7|42|12|0|13|28|0|0|6|0|6|0|0|0|19|3|6|16|6|19|2|3|6|0	0	0.59	IES3	RPS1A	RPS1A	41|0	41	20.5	2	1|7|15|2|7|42|12|0|13|28|0|0|6|0|6|0|0|0|19|3|6|16|6|19|2|3|6|0	0.48	0.22	IES5	RPS1A	RPS1A	15	15	15	1	1|41|0|7|2|7|42|12|0|13|28|0|0|6|0|6|0|0|0|19|3|6|16|6|19|2|3|6|0	0	0.59	NHP10	RPS1A	RPS1A	2|7	9	4.5	2	1|41|0|7|15|42|12|0|13|28|0|0|6|0|6|0|0|0|19|3|6|16|6|19|2|3|6|0	0	0.88	IES4	RPS1A	RPS1A	7	7	7	1	1|41|0|15|2|7|42|12|0|13|28|0|0|6|0|6|0|0|0|19|3|6|16|6|19|2|3|6|0	0	0.83
IES1	RPS1B	RPS1B	0	0	0	1	98|20|3|15|2|7|50|12|0|2|44|1|13|6|0|10|0|0|0|11|3|6|52|6|19|0|3|8|0	0	0.59	IES3	RPS1B	RPS1B	98|20	118	59	2	0|3|15|2|7|50|12|0|2|44|1|13|6|0|10|0|0|0|11|3|6|52|6|19|0|3|8|0	0.5	0.16	IES5	RPS1B	RPS1B	15	15	15	1	0|98|20|3|2|7|50|12|0|2|44|1|13|6|0|10|0|0|0|11|3|6|52|6|19|0|3|8|0	0	0.76	NHP10	RPS1B	RPS1B	2|7	9	4.5	2	0|98|20|3|15|50|12|0|2|44|1|13|6|0|10|0|0|0|11|3|6|52|6|19|0|3|8|0	0	0.88	IES4	RPS1B	RPS1B	3	3	3	1	0|98|20|15|2|7|50|12|0|2|44|1|13|6|0|10|0|0|0|11|3|6|52|6|19|0|3|8|0	0	0.83
IES1	RPS2	RPS2	2	2	2	1	227|150|7|64|4|51|149|36|6|15|78|15|14|8|7|25|9|0|0|54|12|31|170|26|81|1|22|6|0	0	0.59	IES3	RPS2	RPS2	227|150	377	188.5	2	2|7|64|4|51|149|36|6|15|78|15|14|8|7|25|9|0|0|54|12|31|170|26|81|1|22|6|0	0.98	0.01	IES5	RPS2	RPS2	64	64	64	1	2|227|150|7|4|51|149|36|6|15|78|15|14|8|7|25|9|0|0|54|12|31|170|26|81|1|22|6|0	0	0.82	NHP10	RPS2	RPS2	4|51	55	27.5	2	2|227|150|7|64|149|36|6|15|78|15|14|8|7|25|9|0|0|54|12|31|170|26|81|1|22|6|0	0	0.87	IES4	RPS2	RPS2	7	7	7	1	2|227|150|64|4|51|149|36|6|15|78|15|14|8|7|25|9|0|0|54|12|31|170|26|81|1|22|6|0	0	0.83
IES1	RPS20	RPS20	0	0	0	1	22|1|1|5|0|10|5|0|0|7|19|0|1|2|0|3|0|0|0|22|10|0|13|10|10|0|5|5|0	0	0.59	IES3	RPS20	RPS20	22|1	23	11.5	2	0|1|5|0|10|5|0|0|7|19|0|1|2|0|3|0|0|0|22|10|0|13|10|10|0|5|5|0	0.46	0.25	IES5	RPS20	RPS20	5	5	5	1	0|22|1|1|0|10|5|0|0|7|19|0|1|2|0|3|0|0|0|22|10|0|13|10|10|0|5|5|0	0	0.85	NHP10	RPS20	RPS20	0|10	10	5	2	0|22|1|1|5|5|0|0|7|19|0|1|2|0|3|0|0|0|22|10|0|13|10|10|0|5|5|0	0	0.72	IES4	RPS20	RPS20	1	1	1	1	0|22|1|5|0|10|5|0|0|7|19|0|1|2|0|3|0|0|0|22|10|0|13|10|10|0|5|5|0	0	0.83
IES1	RPS23B	RPS23B	0	0	0	1	70|40|0|14|4|26|32|34|1|6|30|3|3|2|4|8|0|0|0|5|0|6|16|8|36|0|7|1|1	0	0.59	IES3	RPS23B	RPS23B	70|40	110	55	2	0|0|14|4|26|32|34|1|6|30|3|3|2|4|8|0|0|0|5|0|6|16|8|36|0|7|1|1	0.96	0.01	IES5	RPS23B	RPS23B	14	14	14	1	0|70|40|0|4|26|32|34|1|6|30|3|3|2|4|8|0|0|0|5|0|6|16|8|36|0|7|1|1	0	0.75	NHP10	RPS23B	RPS23B	4|26	30	15	2	0|70|40|0|14|32|34|1|6|30|3|3|2|4|8|0|0|0|5|0|6|16|8|36|0|7|1|1	0	0.78	IES4	RPS23B	RPS23B	0	0	0	1	0|70|40|14|4|26|32|34|1|6|30|3|3|2|4|8|0|0|0|5|0|6|16|8|36|0|7|1|1	0	0.83
IES1	RPS24B	RPS24B	3	3	3	1	39|91|24|36|3|83|29|21|2|17|60|1|5|9|1|28|11|0|1|6|15|3|105|29|63|0|10|38|0	0	0.59	IES3	RPS24B	RPS24B	39|91	130	65	2	3|24|36|3|83|29|21|2|17|60|1|5|9|1|28|11|0|1|6|15|3|105|29|63|0|10|38|0	0.44	0.27	IES5	RPS24B	RPS24B	36	36	36	1	3|39|91|24|3|83|29|21|2|17|60|1|5|9|1|28|11|0|1|6|15|3|105|29|63|0|10|38|0	0	0.8	NHP10	RPS24B	RPS24B	3|83	86	43	2	3|39|91|24|36|29|21|2|17|60|1|5|9|1|28|11|0|1|6|15|3|105|29|63|0|10|38|0	0.02	0.67	IES4	RPS24B	RPS24B	24	24	24	1	3|39|91|36|3|83|29|21|2|17|60|1|5|9|1|28|11|0|1|6|15|3|105|29|63|0|10|38|0	0	0.83
IES1	RPS26A	RPS26A	0	0	0	1	11|11|24|4|15|58|15|41|6|7|21|1|4|3|1|9|17|4|5|6|9|0|7|3|7|4|2|9|0	0	0.59	IES3	RPS26A	RPS26A	11|11	22	11	2	0|24|4|15|58|15|41|6|7|21|1|4|3|1|9|17|4|5|6|9|0|7|3|7|4|2|9|0	0	0.46	IES5	RPS26A	RPS26A	4	4	4	1	0|11|11|24|15|58|15|41|6|7|21|1|4|3|1|9|17|4|5|6|9|0|7|3|7|4|2|9|0	0	0.85	NHP10	RPS26A	RPS26A	15|58	73	36.5	2	0|11|11|24|4|15|41|6|7|21|1|4|3|1|9|17|4|5|6|9|0|7|3|7|4|2|9|0	0.47	0.42	IES4	RPS26A	RPS26A	24	24	24	1	0|11|11|4|15|58|15|41|6|7|21|1|4|3|1|9|17|4|5|6|9|0|7|3|7|4|2|9|0	0	0.55
IES1	RPS3	RPS3	3	3	3	1	103|7|3|10|1|21|52|13|0|40|135|12|13|10|1|22|6|1|0|26|23|3|197|81|424|0|66|63|0	0	0.59	IES3	RPS3	RPS3	103|7	110	55	2	3|3|10|1|21|52|13|0|40|135|12|13|10|1|22|6|1|0|26|23|3|197|81|424|0|66|63|0	0	0.49	IES5	RPS3	RPS3	10	10	10	1	3|103|7|3|1|21|52|13|0|40|135|12|13|10|1|22|6|1|0|26|23|3|197|81|424|0|66|63|0	0	0.85	NHP10	RPS3	RPS3	1|21	22	11	2	3|103|7|3|10|52|13|0|40|135|12|13|10|1|22|6|1|0|26|23|3|197|81|424|0|66|63|0	0	0.88	IES4	RPS3	RPS3	3	3	3	1	3|103|7|10|1|21|52|13|0|40|135|12|13|10|1|22|6|1|0|26|23|3|197|81|424|0|66|63|0	0	0.83
IES1	RPS4A	RPS4A	0	0	0	1	103|117|17|72|7|73|77|49|6|19|55|7|6|8|11|11|6|1|3|24|5|2|52|13|53|0|12|2|3	0	0.59	IES3	RPS4A	RPS4A	103|117	220	110	2	0|17|72|7|73|77|49|6|19|55|7|6|8|11|11|6|1|3|24|5|2|52|13|53|0|12|2|3	0.98	0.01	IES5	RPS4A	RPS4A	72	72	72	1	0|103|117|17|7|73|77|49|6|19|55|7|6|8|11|11|6|1|3|24|5|2|52|13|53|0|12|2|3	0	0.65	NHP10	RPS4A	RPS4A	7|73	80	40	2	0|103|117|17|72|77|49|6|19|55|7|6|8|11|11|6|1|3|24|5|2|52|13|53|0|12|2|3	0	0.81	IES4	RPS4A	RPS4A	17	17	17	1	0|103|117|72|7|73|77|49|6|19|55|7|6|8|11|11|6|1|3|24|5|2|52|13|53|0|12|2|3	0	0.83
IES1	RPS5	RPS5	11	11	11	1	61|17|22|55|5|93|54|23|3|28|63|8|6|9|15|73|10|0|0|47|35|0|112|5|40|0|39|26|0	0	0.59	IES3	RPS5	RPS5	61|17	78	39	2	11|22|55|5|93|54|23|3|28|63|8|6|9|15|73|10|0|0|47|35|0|112|5|40|0|39|26|0	0	0.47	IES5	RPS5	RPS5	55	55	55	1	11|61|17|22|5|93|54|23|3|28|63|8|6|9|15|73|10|0|0|47|35|0|112|5|40|0|39|26|0	0	0.78	NHP10	RPS5	RPS5	5|93	98	49	2	11|61|17|22|55|54|23|3|28|63|8|6|9|15|73|10|0|0|47|35|0|112|5|40|0|39|26|0	0	0.71	IES4	RPS5	RPS5	22	22	22	1	11|61|17|55|5|93|54|23|3|28|63|8|6|9|15|73|10|0|0|47|35|0|112|5|40|0|39|26|0	0	0.83
IES1	RPS6A	RPS6A	3	3	3	1	204|166|13|54|4|15|64|32|13|49|122|32|9|8|9|66|9|5|4|55|28|17|98|65|217|4|25|51|0	0	0.59	IES3	RPS6A	RPS6A	204|166	370	185	2	3|13|54|4|15|64|32|13|49|122|32|9|8|9|66|9|5|4|55|28|17|98|65|217|4|25|51|0	0.94	0.02	IES5	RPS6A	RPS6A	54	54	54	1	3|204|166|13|4|15|64|32|13|49|122|32|9|8|9|66|9|5|4|55|28|17|98|65|217|4|25|51|0	0	0.83	NHP10	RPS6A	RPS6A	4|15	19	9.5	2	3|204|166|13|54|64|32|13|49|122|32|9|8|9|66|9|5|4|55|28|17|98|65|217|4|25|51|0	0	0.88	IES4	RPS6A	RPS6A	13	13	13	1	3|204|166|54|4|15|64|32|13|49|122|32|9|8|9|66|9|5|4|55|28|17|98|65|217|4|25|51|0	0	0.83
IES1	RPS7A	RPS7A	0	0	0	1	26|19|18|21|6|14|32|2|0|40|105|5|8|21|2|69|5|0|0|55|21|2|23|9|76|1|21|27|0	0	0.59	IES3	RPS7A	RPS7A	26|19	45	22.5	2	0|18|21|6|14|32|2|0|40|105|5|8|21|2|69|5|0|0|55|21|2|23|9|76|1|21|27|0	0	0.49	IES5	RPS7A	RPS7A	21	21	21	1	0|26|19|18|6|14|32|2|0|40|105|5|8|21|2|69|5|0|0|55|21|2|23|9|76|1|21|27|0	0	0.82	NHP10	RPS7A	RPS7A	6|14	20	10	2	0|26|19|18|21|32|2|0|40|105|5|8|21|2|69|5|0|0|55|21|2|23|9|76|1|21|27|0	0	0.88	IES4	RPS7A	RPS7A	18	18	18	1	0|26|19|21|6|14|32|2|0|40|105|5|8|21|2|69|5|0|0|55|21|2|23|9|76|1|21|27|0	0	0.83
IES1	RPS8B	RPS8B	1	1	1	1	57|55|20|8|8|23|42|7|11|7|27|0|6|4|0|11|8|0|0|5|4|7|18|9|28|0|2|19|0	0	0.59	IES3	RPS8B	RPS8B	57|55	112	56	2	1|20|8|8|23|42|7|11|7|27|0|6|4|0|11|8|0|0|5|4|7|18|9|28|0|2|19|0	0.98	0.01	IES5	RPS8B	RPS8B	8	8	8	1	1|57|55|20|8|23|42|7|11|7|27|0|6|4|0|11|8|0|0|5|4|7|18|9|28|0|2|19|0	0	0.85	NHP10	RPS8B	RPS8B	8|23	31	15.5	2	1|57|55|20|8|42|7|11|7|27|0|6|4|0|11|8|0|0|5|4|7|18|9|28|0|2|19|0	0	0.82	IES4	RPS8B	RPS8B	20	20	20	1	1|57|55|8|8|23|42|7|11|7|27|0|6|4|0|11|8|0|0|5|4|7|18|9|28|0|2|19|0	0	0.78
IES1	RPS9B	RPS9B	0	0	0	1	60|19|0|12|0|8|13|2|2|4|13|0|2|2|0|1|3|0|0|14|4|1|10|8|18|1|2|5|0	0	0.59	IES3	RPS9B	RPS9B	60|19	79	39.5	2	0|0|12|0|8|13|2|2|4|13|0|2|2|0|1|3|0|0|14|4|1|10|8|18|1|2|5|0	0.95	0.01	IES5	RPS9B	RPS9B	12	12	12	1	0|60|19|0|0|8|13|2|2|4|13|0|2|2|0|1|3|0|0|14|4|1|10|8|18|1|2|5|0	0	0.5	NHP10	RPS9B	RPS9B	0|8	8	4	2	0|60|19|0|12|13|2|2|4|13|0|2|2|0|1|3|0|0|14|4|1|10|8|18|1|2|5|0	0	0.82	IES4	RPS9B	RPS9B	0	0	0	1	0|60|19|12|0|8|13|2|2|4|13|0|2|2|0|1|3|0|0|14|4|1|10|8|18|1|2|5|0	0	0.83
IES1	RPT1	RPT1	2	2	2	1	15|0|0|2|0|0|10|0|2|0|2|0|1|1|0|0|0|0|0|2|0|1|83|36|210|0|174|49|0	0	0.59	IES3	RPT1	RPT1	15|0	15	7.5	2	2|0|2|0|0|10|0|2|0|2|0|1|1|0|0|0|0|0|2|0|1|83|36|210|0|174|49|0	0	0.56	IES5	RPT1	RPT1	2	2	2	1	2|15|0|0|0|0|10|0|2|0|2|0|1|1|0|0|0|0|0|2|0|1|83|36|210|0|174|49|0	0	0.85	NHP10	RPT1	RPT1	0|0	0	0	2	2|15|0|0|2|10|0|2|0|2|0|1|1|0|0|0|0|0|2|0|1|83|36|210|0|174|49|0	0	0.88	IES4	RPT1	RPT1	0	0	0	1	2|15|0|2|0|0|10|0|2|0|2|0|1|1|0|0|0|0|0|2|0|1|83|36|210|0|174|49|0	0	0.83
IES1	RPT2	RPT2	0	0	0	1	15|1|0|0|0|0|16|0|0|1|9|0|2|1|0|0|0|0|0|6|3|10|44|85|327|0|114|88|0	0	0.59	IES3	RPT2	RPT2	15|1	16	8	2	0|0|0|0|0|16|0|0|1|9|0|2|1|0|0|0|0|0|6|3|10|44|85|327|0|114|88|0	0	0.56	IES5	RPT2	RPT2	0	0	0	1	0|15|1|0|0|0|16|0|0|1|9|0|2|1|0|0|0|0|0|6|3|10|44|85|327|0|114|88|0	0	0.85	NHP10	RPT2	RPT2	0|0	0	0	2	0|15|1|0|0|16|0|0|1|9|0|2|1|0|0|0|0|0|6|3|10|44|85|327|0|114|88|0	0	0.88	IES4	RPT2	RPT2	0	0	0	1	0|15|1|0|0|0|16|0|0|1|9|0|2|1|0|0|0|0|0|6|3|10|44|85|327|0|114|88|0	0	0.83
IES1	RPT3	RPT3	1	1	1	1	63|1|0|4|0|16|65|0|1|0|35|0|5|4|0|0|1|0|0|21|10|10|300|215|895|1|395|454|0	0	0.59	IES3	RPT3	RPT3	63|1	64	32	2	1|0|4|0|16|65|0|1|0|35|0|5|4|0|0|1|0|0|21|10|10|300|215|895|1|395|454|0	0	0.56	IES5	RPT3	RPT3	4	4	4	1	1|63|1|0|0|16|65|0|1|0|35|0|5|4|0|0|1|0|0|21|10|10|300|215|895|1|395|454|0	0	0.85	NHP10	RPT3	RPT3	0|16	16	8	2	1|63|1|0|4|65|0|1|0|35|0|5|4|0|0|1|0|0|21|10|10|300|215|895|1|395|454|0	0	0.88	IES4	RPT3	RPT3	0	0	0	1	1|63|1|4|0|16|65|0|1|0|35|0|5|4|0|0|1|0|0|21|10|10|300|215|895|1|395|454|0	0	0.83
IES1	RPT4	RPT4	2	2	2	1	23|1|0|2|0|7|14|0|0|0|3|0|2|1|0|0|0|0|0|8|1|2|93|84|229|0|122|82|0	0	0.59	IES3	RPT4	RPT4	23|1	24	12	2	2|0|2|0|7|14|0|0|0|3|0|2|1|0|0|0|0|0|8|1|2|93|84|229|0|122|82|0	0	0.56	IES5	RPT4	RPT4	2	2	2	1	2|23|1|0|0|7|14|0|0|0|3|0|2|1|0|0|0|0|0|8|1|2|93|84|229|0|122|82|0	0	0.85	NHP10	RPT4	RPT4	0|7	7	3.5	2	2|23|1|0|2|14|0|0|0|3|0|2|1|0|0|0|0|0|8|1|2|93|84|229|0|122|82|0	0	0.88	IES4	RPT4	RPT4	0	0	0	1	2|23|1|2|0|7|14|0|0|0|3|0|2|1|0|0|0|0|0|8|1|2|93|84|229|0|122|82|0	0	0.83
IES1	RPT5	RPT5	5	5	5	1	31|6|0|2|0|4|34|0|5|6|53|0|6|15|0|1|0|0|0|26|16|1|158|140|373|0|171|225|0	0	0.59	IES3	RPT5	RPT5	31|6	37	18.5	2	5|0|2|0|4|34|0|5|6|53|0|6|15|0|1|0|0|0|26|16|1|158|140|373|0|171|225|0	0	0.56	IES5	RPT5	RPT5	2	2	2	1	5|31|6|0|0|4|34|0|5|6|53|0|6|15|0|1|0|0|0|26|16|1|158|140|373|0|171|225|0	0	0.85	NHP10	RPT5	RPT5	0|4	4	2	2	5|31|6|0|2|34|0|5|6|53|0|6|15|0|1|0|0|0|26|16|1|158|140|373|0|171|225|0	0	0.88	IES4	RPT5	RPT5	0	0	0	1	5|31|6|2|0|4|34|0|5|6|53|0|6|15|0|1|0|0|0|26|16|1|158|140|373|0|171|225|0	0	0.83
IES1	RPT6	RPT6	0	0	0	1	17|2|0|2|0|2|14|0|5|0|7|0|3|0|0|0|0|0|0|9|4|8|96|60|160|0|77|103|1	0	0.59	IES3	RPT6	RPT6	17|2	19	9.5	2	0|0|2|0|2|14|0|5|0|7|0|3|0|0|0|0|0|0|9|4|8|96|60|160|0|77|103|1	0	0.56	IES5	RPT6	RPT6	2	2	2	1	0|17|2|0|0|2|14|0|5|0|7|0|3|0|0|0|0|0|0|9|4|8|96|60|160|0|77|103|1	0	0.85	NHP10	RPT6	RPT6	0|2	2	1	2	0|17|2|0|2|14|0|5|0|7|0|3|0|0|0|0|0|0|9|4|8|96|60|160|0|77|103|1	0	0.88	IES4	RPT6	RPT6	0	0	0	1	0|17|2|2|0|2|14|0|5|0|7|0|3|0|0|0|0|0|0|9|4|8|96|60|160|0|77|103|1	0	0.83
IES1	RSC1	RSC1	0	0	0	1	0|101|0|0|0|0|0|0|0|0|0|0|0|0|0|0|0|0|0|1|0|0|0|0|20|0|0|0|0	0	0.59	IES3	RSC1	RSC1	0|101	101	50.5	2	0|0|0|0|0|0|0|0|0|0|0|0|0|0|0|0|0|0|1|0|0|0|0|20|0|0|0|0	0.5	0.12	IES5	RSC1	RSC1	0	0	0	1	0|0|101|0|0|0|0|0|0|0|0|0|0|0|0|0|0|0|0|1|0|0|0|0|20|0|0|0|0	0	0.85	NHP10	RSC1	RSC1	0|0	0	0	2	0|0|101|0|0|0|0|0|0|0|0|0|0|0|0|0|0|0|1|0|0|0|0|20|0|0|0|0	0	0.88	IES4	RSC1	RSC1	0	0	0	1	0|0|101|0|0|0|0|0|0|0|0|0|0|0|0|0|0|0|0|1|0|0|0|0|20|0|0|0|0	0	0.83
IES1	RSC2	RSC2	0	0	0	1	0|249|0|0|1|1|0|0|0|0|2|0|0|0|0|0|0|0|0|8|3|0|0|13|72|0|0|1|0	0	0.59	IES3	RSC2	RSC2	0|249	249	124.5	2	0|0|0|1|1|0|0|0|0|2|0|0|0|0|0|0|0|0|8|3|0|0|13|72|0|0|1|0	0.5	0.13	IES5	RSC2	RSC2	0	0	0	1	0|0|249|0|1|1|0|0|0|0|2|0|0|0|0|0|0|0|0|8|3|0|0|13|72|0|0|1|0	0	0.85	NHP10	RSC2	RSC2	1|1	2	1	2	0|0|249|0|0|0|0|0|0|2|0|0|0|0|0|0|0|0|8|3|0|0|13|72|0|0|1|0	0	0.88	IES4	RSC2	RSC2	0	0	0	1	0|0|249|0|1|1|0|0|0|0|2|0|0|0|0|0|0|0|0|8|3|0|0|13|72|0|0|1|0	0	0.83
IES1	RSC58	RSC58	0	0	0	1	0|252|1|0|3|4|0|0|0|0|2|0|0|0|0|0|0|0|0|15|1|0|0|11|56|1|0|0|0	0	0.59	IES3	RSC58	RSC58	0|252	252	126	2	0|1|0|3|4|0|0|0|0|2|0|0|0|0|0|0|0|0|15|1|0|0|11|56|1|0|0|0	0.5	0.11	IES5	RSC58	RSC58	0	0	0	1	0|0|252|1|3|4|0|0|0|0|2|0|0|0|0|0|0|0|0|15|1|0|0|11|56|1|0|0|0	0	0.85	NHP10	RSC58	RSC58	3|4	7	3.5	2	0|0|252|1|0|0|0|0|0|2|0|0|0|0|0|0|0|0|15|1|0|0|11|56|1|0|0|0	0	0.88	IES4	RSC58	RSC58	1	1	1	1	0|0|252|0|3|4|0|0|0|0|2|0|0|0|0|0|0|0|0|15|1|0|0|11|56|1|0|0|0	0	0.83
IES1	RSC6	RSC6	0	0	0	1	0|52|0|0|0|0|0|0|0|0|3|0|0|0|0|0|0|0|0|8|5|0|0|12|82|0|0|12|0	0	0.59	IES3	RSC6	RSC6	0|52	52	26	2	0|0|0|0|0|0|0|0|0|3|0|0|0|0|0|0|0|0|8|5|0|0|12|82|0|0|12|0	0.49	0.17	IES5	RSC6	RSC6	0	0	0	1	0|0|52|0|0|0|0|0|0|0|3|0|0|0|0|0|0|0|0|8|5|0|0|12|82|0|0|12|0	0	0.85	NHP10	RSC6	RSC6	0|0	0	0	2	0|0|52|0|0|0|0|0|0|3|0|0|0|0|0|0|0|0|8|5|0|0|12|82|0|0|12|0	0	0.88	IES4	RSC6	RSC6	0	0	0	1	0|0|52|0|0|0|0|0|0|0|3|0|0|0|0|0|0|0|0|8|5|0|0|12|82|0|0|12|0	0	0.83
IES1	RSC8	RSC8	0	0	0	1	1|380|3|0|6|7|3|0|3|2|15|0|0|1|0|0|0|0|0|23|8|0|0|21|86|0|2|12|0	0	0.59	IES3	RSC8	RSC8	1|380	381	190.5	2	0|3|0|6|7|3|0|3|2|15|0|0|1|0|0|0|0|0|23|8|0|0|21|86|0|2|12|0	0.5	0.1	IES5	RSC8	RSC8	0	0	0	1	0|1|380|3|6|7|3|0|3|2|15|0|0|1|0|0|0|0|0|23|8|0|0|21|86|0|2|12|0	0	0.85	NHP10	RSC8	RSC8	6|7	13	6.5	2	0|1|380|3|0|3|0|3|2|15|0|0|1|0|0|0|0|0|23|8|0|0|21|86|0|2|12|0	0	0.88	IES4	RSC8	RSC8	3	3	3	1	0|1|380|0|6|7|3|0|3|2|15|0|0|1|0|0|0|0|0|23|8|0|0|21|86|0|2|12|0	0	0.83
IES1	RSC9	RSC9	0	0	0	1	1|415|0|0|0|0|0|0|0|0|2|0|0|0|0|0|0|0|0|13|0|0|0|11|40|0|2|2|0	0	0.59	IES3	RSC9	RSC9	1|415	416	208	2	0|0|0|0|0|0|0|0|0|2|0|0|0|0|0|0|0|0|13|0|0|0|11|40|0|2|2|0	0.5	0.09	IES5	RSC9	RSC9	0	0	0	1	0|1|415|0|0|0|0|0|0|0|2|0|0|0|0|0|0|0|0|13|0|0|0|11|40|0|2|2|0	0	0.85	NHP10	RSC9	RSC9	0|0	0	0	2	0|1|415|0|0|0|0|0|0|2|0|0|0|0|0|0|0|0|13|0|0|0|11|40|0|2|2|0	0	0.88	IES4	RSC9	RSC9	0	0	0	1	0|1|415|0|0|0|0|0|0|0|2|0|0|0|0|0|0|0|0|13|0|0|0|11|40|0|2|2|0	0	0.83
IES1	RTT102	RTT102	0	0	0	1	0|2|0|0|0|3|0|0|4|0|8|0|0|0|0|0|0|0|0|14|4|0|0|11|27|0|0|5|39	0	0.59	IES3	RTT102	RTT102	0|2	2	1	2	0|0|0|0|3|0|0|4|0|8|0|0|0|0|0|0|0|0|14|4|0|0|11|27|0|0|5|39	0	0.56	IES5	RTT102	RTT102	0	0	0	1	0|0|2|0|0|3|0|0|4|0|8|0|0|0|0|0|0|0|0|14|4|0|0|11|27|0|0|5|39	0	0.85	NHP10	RTT102	RTT102	0|3	3	1.5	2	0|0|2|0|0|0|0|4|0|8|0|0|0|0|0|0|0|0|14|4|0|0|11|27|0|0|5|39	0	0.88	IES4	RTT102	RTT102	0	0	0	1	0|0|2|0|0|3|0|0|4|0|8|0|0|0|0|0|0|0|0|14|4|0|0|11|27|0|0|5|39	0	0.83
IES1	RVB1	RVB1	1345	1345	1345	1	6798|7792|7269|5201|555|6956|5116|6035|1397|2183|3397|2329|6286|6282|1770|5347|1765|1855|1530|4987|3768|7762|12903|5380|12640|1739|7472|7944|1246	0	0.49	IES3	RVB1	RVB1	6798|7792	14590	7295	2	1345|7269|5201|555|6956|5116|6035|1397|2183|3397|2329|6286|6282|1770|5347|1765|1855|1530|4987|3768|7762|12903|5380|12640|1739|7472|7944|1246	1	0	IES5	RVB1	RVB1	5201	5201	5201	1	1345|6798|7792|7269|555|6956|5116|6035|1397|2183|3397|2329|6286|6282|1770|5347|1765|1855|1530|4987|3768|7762|12903|5380|12640|1739|7472|7944|1246	1	0	NHP10	RVB1	RVB1	555|6956	7511	3755.5	2	1345|6798|7792|7269|5201|5116|6035|1397|2183|3397|2329|6286|6282|1770|5347|1765|1855|1530|4987|3768|7762|12903|5380|12640|1739|7472|7944|1246	0.5	0.25	IES4	RVB1	RVB1	7269	7269	7269	1	1345|6798|7792|5201|555|6956|5116|6035|1397|2183|3397|2329|6286|6282|1770|5347|1765|1855|1530|4987|3768|7762|12903|5380|12640|1739|7472|7944|1246	1	0
IES1	RVB2	RVB2	1293	1293	1293	1	9382|8689|6814|5598|708|7958|5165|7901|1444|2174|3362|3506|6051|7118|2326|5073|1551|1999|1613|5202|3829|11315|10040|5253|11577|1820|6802|9353|1004	0	0.59	IES3	RVB2	RVB2	9382|8689	18071	9035.5	2	1293|6814|5598|708|7958|5165|7901|1444|2174|3362|3506|6051|7118|2326|5073|1551|1999|1613|5202|3829|11315|10040|5253|11577|1820|6802|9353|1004	1	0	IES5	RVB2	RVB2	5598	5598	5598	1	1293|9382|8689|6814|708|7958|5165|7901|1444|2174|3362|3506|6051|7118|2326|5073|1551|1999|1613|5202|3829|11315|10040|5253|11577|1820|6802|9353|1004	0.99	0	NHP10	RVB2	RVB2	708|7958	8666	4333	2	1293|9382|8689|6814|5598|5165|7901|1444|2174|3362|3506|6051|7118|2326|5073|1551|1999|1613|5202|3829|11315|10040|5253|11577|1820|6802|9353|1004	0.5	0.33	IES4	RVB2	RVB2	6814	6814	6814	1	1293|9382|8689|5598|708|7958|5165|7901|1444|2174|3362|3506|6051|7118|2326|5073|1551|1999|1613|5202|3829|11315|10040|5253|11577|1820|6802|9353|1004	0.99	0
IES1	RVS161	RVS161	3	3	3	1	4|5|1|10|0|28|0|1|0|9|47|0|0|1|0|2|0|0|0|57|49|0|4|1|12|0|11|1|0	0	0.59	IES3	RVS161	RVS161	4|5	9	4.5	2	3|1|10|0|28|0|1|0|9|47|0|0|1|0|2|0|0|0|57|49|0|4|1|12|0|11|1|0	0	0.56	IES5	RVS161	RVS161	10	10	10	1	3|4|5|1|0|28|0|1|0|9|47|0|0|1|0|2|0|0|0|57|49|0|4|1|12|0|11|1|0	0	0.71	NHP10	RVS161	RVS161	0|28	28	14	2	3|4|5|1|10|0|1|0|9|47|0|0|1|0|2|0|0|0|57|49|0|4|1|12|0|11|1|0	0.13	0.62	IES4	RVS161	RVS161	1	1	1	1	3|4|5|10|0|28|0|1|0|9|47|0|0|1|0|2|0|0|0|57|49|0|4|1|12|0|11|1|0	0	0.83
IES1	RVS167	RVS167	0	0	0	1	1|0|2|8|0|43|5|0|2|9|50|0|0|3|0|0|0|0|0|91|56|4|0|8|25|1|3|0|0	0	0.59	IES3	RVS167	RVS167	1|0	1	0.5	2	0|2|8|0|43|5|0|2|9|50|0|0|3|0|0|0|0|0|91|56|4|0|8|25|1|3|0|0	0	0.56	IES5	RVS167	RVS167	8	8	8	1	0|1|0|2|0|43|5|0|2|9|50|0|0|3|0|0|0|0|0|91|56|4|0|8|25|1|3|0|0	0	0.85	NHP10	RVS167	RVS167	0|43	43	21.5	2	0|1|0|2|8|5|0|2|9|50|0|0|3|0|0|0|0|0|91|56|4|0|8|25|1|3|0|0	0.33	0.52	IES4	RVS167	RVS167	2	2	2	1	0|1|0|8|0|43|5|0|2|9|50|0|0|3|0|0|0|0|0|91|56|4|0|8|25|1|3|0|0	0	0.83
IES1	SAM1	SAM1	14	14	14	1	105|8|2|18|0|25|82|14|23|22|100|1|2|14|0|10|0|0|0|62|44|0|87|40|95|3|100|19|2	0	0.59	IES3	SAM1	SAM1	105|8	113	56.5	2	14|2|18|0|25|82|14|23|22|100|1|2|14|0|10|0|0|0|62|44|0|87|40|95|3|100|19|2	0.16	0.34	IES5	SAM1	SAM1	18	18	18	1	14|105|8|2|0|25|82|14|23|22|100|1|2|14|0|10|0|0|0|62|44|0|87|40|95|3|100|19|2	0	0.85	NHP10	SAM1	SAM1	0|25	25	12.5	2	14|105|8|2|18|82|14|23|22|100|1|2|14|0|10|0|0|0|62|44|0|87|40|95|3|100|19|2	0	0.88	IES4	SAM1	SAM1	2	2	2	1	14|105|8|18|0|25|82|14|23|22|100|1|2|14|0|10|0|0|0|62|44|0|87|40|95|3|100|19|2	0	0.83
IES1	SAM2	SAM2	0	0	0	1	3|0|2|0|0|2|3|2|14|5|129|0|0|0|0|0|0|0|0|6|8|11|20|2|9|0|1|0|0	0	0.59	IES3	SAM2	SAM2	3|0	3	1.5	2	0|2|0|0|2|3|2|14|5|129|0|0|0|0|0|0|0|0|6|8|11|20|2|9|0|1|0|0	0	0.56	IES5	SAM2	SAM2	0	0	0	1	0|3|0|2|0|2|3|2|14|5|129|0|0|0|0|0|0|0|0|6|8|11|20|2|9|0|1|0|0	0	0.85	NHP10	SAM2	SAM2	0|2	2	1	2	0|3|0|2|0|3|2|14|5|129|0|0|0|0|0|0|0|0|6|8|11|20|2|9|0|1|0|0	0	0.88	IES4	SAM2	SAM2	2	2	2	1	0|3|0|0|0|2|3|2|14|5|129|0|0|0|0|0|0|0|0|6|8|11|20|2|9|0|1|0|0	0	0.83
IES1	SAR1	SAR1	1	1	1	1	7|1|0|5|0|64|38|22|20|34|153|0|12|8|0|4|0|0|0|135|169|2|1|4|14|0|27|5|0	0	0.59	IES3	SAR1	SAR1	7|1	8	4	2	1|0|5|0|64|38|22|20|34|153|0|12|8|0|4|0|0|0|135|169|2|1|4|14|0|27|5|0	0	0.56	IES5	SAR1	SAR1	5	5	5	1	1|7|1|0|0|64|38|22|20|34|153|0|12|8|0|4|0|0|0|135|169|2|1|4|14|0|27|5|0	0	0.85	NHP10	SAR1	SAR1	0|64	64	32	2	1|7|1|0|5|38|22|20|34|153|0|12|8|0|4|0|0|0|135|169|2|1|4|14|0|27|5|0	0	0.8	IES4	SAR1	SAR1	0	0	0	1	1|7|1|5|0|64|38|22|20|34|153|0|12|8|0|4|0|0|0|135|169|2|1|4|14|0|27|5|0	0	0.83
IES1	SAS3	SAS3	0	0	0	1	0|0|0|0|0|0|0|0|1|0|0|0|0|0|0|0|0|0|0|0|0|0|0|0|0|0|0|0|164	0	0.59	IES3	SAS3	SAS3	0|0	0	0	2	0|0|0|0|0|0|0|1|0|0|0|0|0|0|0|0|0|0|0|0|0|0|0|0|0|0|0|164	0	0.56	IES5	SAS3	SAS3	0	0	0	1	0|0|0|0|0|0|0|0|1|0|0|0|0|0|0|0|0|0|0|0|0|0|0|0|0|0|0|0|164	0	0.85	NHP10	SAS3	SAS3	0|0	0	0	2	0|0|0|0|0|0|0|1|0|0|0|0|0|0|0|0|0|0|0|0|0|0|0|0|0|0|0|164	0	0.88	IES4	SAS3	SAS3	0	0	0	1	0|0|0|0|0|0|0|0|1|0|0|0|0|0|0|0|0|0|0|0|0|0|0|0|0|0|0|0|164	0	0.83
IES1	SES1	SES1	0	0	0	1	4|0|0|1|0|1|21|0|1|1|14|0|0|2|0|0|0|0|0|9|2|0|3|0|2|0|2|1|0	0	0.59	IES3	SES1	SES1	4|0	4	2	2	0|0|1|0|1|21|0|1|1|14|0|0|2|0|0|0|0|0|9|2|0|3|0|2|0|2|1|0	0.1	0.35	IES5	SES1	SES1	1	1	1	1	0|4|0|0|0|1|21|0|1|1|14|0|0|2|0|0|0|0|0|9|2|0|3|0|2|0|2|1|0	0	0.85	NHP10	SES1	SES1	0|1	1	0.5	2	0|4|0|0|1|21|0|1|1|14|0|0|2|0|0|0|0|0|9|2|0|3|0|2|0|2|1|0	0	0.88	IES4	SES1	SES1	0	0	0	1	0|4|0|1|0|1|21|0|1|1|14|0|0|2|0|0|0|0|0|9|2|0|3|0|2|0|2|1|0	0	0.83
IES1	SFH1	SFH1	0	0	0	1	0|61|0|0|0|4|0|0|1|1|4|0|0|0|0|0|0|0|0|10|0|0|0|8|43|0|0|7|0	0	0.59	IES3	SFH1	SFH1	0|61	61	30.5	2	0|0|0|0|4|0|0|1|1|4|0|0|0|0|0|0|0|0|10|0|0|0|8|43|0|0|7|0	0.5	0.15	IES5	SFH1	SFH1	0	0	0	1	0|0|61|0|0|4|0|0|1|1|4|0|0|0|0|0|0|0|0|10|0|0|0|8|43|0|0|7|0	0	0.85	NHP10	SFH1	SFH1	0|4	4	2	2	0|0|61|0|0|0|0|1|1|4|0|0|0|0|0|0|0|0|10|0|0|0|8|43|0|0|7|0	0	0.88	IES4	SFH1	SFH1	0	0	0	1	0|0|61|0|0|4|0|0|1|1|4|0|0|0|0|0|0|0|0|10|0|0|0|8|43|0|0|7|0	0	0.83
IES1	SHM2	SHM2	3	3	3	1	1|1|0|1|0|9|1|0|7|7|101|0|0|1|0|2|9|1|0|44|61|0|1|7|10|0|2|1|0	0	0.59	IES3	SHM2	SHM2	1|1	2	1	2	3|0|1|0|9|1|0|7|7|101|0|0|1|0|2|9|1|0|44|61|0|1|7|10|0|2|1|0	0	0.56	IES5	SHM2	SHM2	1	1	1	1	3|1|1|0|0|9|1|0|7|7|101|0|0|1|0|2|9|1|0|44|61|0|1|7|10|0|2|1|0	0	0.85	NHP10	SHM2	SHM2	0|9	9	4.5	2	3|1|1|0|1|1|0|7|7|101|0|0|1|0|2|9|1|0|44|61|0|1|7|10|0|2|1|0	0	0.88	IES4	SHM2	SHM2	0	0	0	1	3|1|1|1|0|9|1|0|7|7|101|0|0|1|0|2|9|1|0|44|61|0|1|7|10|0|2|1|0	0	0.83
IES1	SNF12	SNF12	0	0	0	1	0|5|0|0|0|2|0|0|0|0|6|0|0|0|0|1|0|0|0|18|1|0|0|2|6|0|0|0|125	0	0.59	IES3	SNF12	SNF12	0|5	5	2.5	2	0|0|0|0|2|0|0|0|0|6|0|0|0|0|1|0|0|0|18|1|0|0|2|6|0|0|0|125	0	0.56	IES5	SNF12	SNF12	0	0	0	1	0|0|5|0|0|2|0|0|0|0|6|0|0|0|0|1|0|0|0|18|1|0|0|2|6|0|0|0|125	0	0.85	NHP10	SNF12	SNF12	0|2	2	1	2	0|0|5|0|0|0|0|0|0|6|0|0|0|0|1|0|0|0|18|1|0|0|2|6|0|0|0|125	0	0.88	IES4	SNF12	SNF12	0	0	0	1	0|0|5|0|0|2|0|0|0|0|6|0|0|0|0|1|0|0|0|18|1|0|0|2|6|0|0|0|125	0	0.83
IES1	SNF2	SNF2	0	0	0	1	0|21|0|0|0|5|0|0|0|0|0|0|0|0|0|0|0|0|0|17|1|0|0|3|13|0|0|0|110	0	0.59	IES3	SNF2	SNF2	0|21	21	10.5	2	0|0|0|0|5|0|0|0|0|0|0|0|0|0|0|0|0|0|17|1|0|0|3|13|0|0|0|110	0.45	0.26	IES5	SNF2	SNF2	0	0	0	1	0|0|21|0|0|5|0|0|0|0|0|0|0|0|0|0|0|0|0|17|1|0|0|3|13|0|0|0|110	0	0.85	NHP10	SNF2	SNF2	0|5	5	2.5	2	0|0|21|0|0|0|0|0|0|0|0|0|0|0|0|0|0|0|17|1|0|0|3|13|0|0|0|110	0	0.88	IES4	SNF2	SNF2	0	0	0	1	0|0|21|0|0|5|0|0|0|0|0|0|0|0|0|0|0|0|0|17|1|0|0|3|13|0|0|0|110	0	0.83
IES1	SNF6	SNF6	0	0	0	1	0|0|0|0|0|0|0|0|0|0|4|0|0|0|0|0|0|0|0|10|0|0|0|0|1|0|0|0|47	0	0.59	IES3	SNF6	SNF6	0|0	0	0	2	0|0|0|0|0|0|0|0|0|4|0|0|0|0|0|0|0|0|10|0|0|0|0|1|0|0|0|47	0	0.56	IES5	SNF6	SNF6	0	0	0	1	0|0|0|0|0|0|0|0|0|0|4|0|0|0|0|0|0|0|0|10|0|0|0|0|1|0|0|0|47	0	0.85	NHP10	SNF6	SNF6	0|0	0	0	2	0|0|0|0|0|0|0|0|0|4|0|0|0|0|0|0|0|0|10|0|0|0|0|1|0|0|0|47	0	0.88	IES4	SNF6	SNF6	0	0	0	1	0|0|0|0|0|0|0|0|0|0|4|0|0|0|0|0|0|0|0|10|0|0|0|0|1|0|0|0|47	0	0.83
IES1	SNU13	SNU13	0	0	0	1	32|1|0|11|1|2|13|7|0|12|24|4|2|1|0|0|0|0|0|41|2|7|19|1|40|0|3|0|0	0	0.59	IES3	SNU13	SNU13	32|1	33	16.5	2	0|0|11|1|2|13|7|0|12|24|4|2|1|0|0|0|0|0|41|2|7|19|1|40|0|3|0|0	0.46	0.25	IES5	SNU13	SNU13	11	11	11	1	0|32|1|0|1|2|13|7|0|12|24|4|2|1|0|0|0|0|0|41|2|7|19|1|40|0|3|0|0	0	0.64	NHP10	SNU13	SNU13	1|2	3	1.5	2	0|32|1|0|11|13|7|0|12|24|4|2|1|0|0|0|0|0|41|2|7|19|1|40|0|3|0|0	0	0.88	IES4	SNU13	SNU13	0	0	0	1	0|32|1|11|1|2|13|7|0|12|24|4|2|1|0|0|0|0|0|41|2|7|19|1|40|0|3|0|0	0	0.83
IES1	SOD1	SOD1	0	0	0	1	0|2|0|0|0|4|0|0|0|33|33|0|0|5|0|0|2|2|3|3|0|0|0|2|11|0|0|0|0	0	0.59	IES3	SOD1	SOD1	0|2	2	1	2	0|0|0|0|4|0|0|0|33|33|0|0|5|0|0|2|2|3|3|0|0|0|2|11|0|0|0|0	0	0.56	IES5	SOD1	SOD1	0	0	0	1	0|0|2|0|0|4|0|0|0|33|33|0|0|5|0|0|2|2|3|3|0|0|0|2|11|0|0|0|0	0	0.85	NHP10	SOD1	SOD1	0|4	4	2	2	0|0|2|0|0|0|0|0|33|33|0|0|5|0|0|2|2|3|3|0|0|0|2|11|0|0|0|0	0	0.75	IES4	SOD1	SOD1	0	0	0	1	0|0|2|0|0|4|0|0|0|33|33|0|0|5|0|0|2|2|3|3|0|0|0|2|11|0|0|0|0	0	0.83
IES1	SPT5	SPT5	0	0	0	1	1|0|0|0|0|3|1|1|4|11|31|0|1|2|0|12|0|8|2|15|1|1|0|8|45|0|5|8|0	0	0.59	IES3	SPT5	SPT5	1|0	1	0.5	2	0|0|0|0|3|1|1|4|11|31|0|1|2|0|12|0|8|2|15|1|1|0|8|45|0|5|8|0	0	0.56	IES5	SPT5	SPT5	0	0	0	1	0|1|0|0|0|3|1|1|4|11|31|0|1|2|0|12|0|8|2|15|1|1|0|8|45|0|5|8|0	0	0.85	NHP10	SPT5	SPT5	0|3	3	1.5	2	0|1|0|0|0|1|1|4|11|31|0|1|2|0|12|0|8|2|15|1|1|0|8|45|0|5|8|0	0	0.88	IES4	SPT5	SPT5	0	0	0	1	0|1|0|0|0|3|1|1|4|11|31|0|1|2|0|12|0|8|2|15|1|1|0|8|45|0|5|8|0	0	0.83
IES1	SRO9	SRO9	0	0	0	1	45|26|0|18|0|101|11|5|0|24|69|0|0|2|0|7|0|0|1|78|7|0|5|3|61|0|2|2|3	0	0.59	IES3	SRO9	SRO9	45|26	71	35.5	2	0|0|18|0|101|11|5|0|24|69|0|0|2|0|7|0|0|1|78|7|0|5|3|61|0|2|2|3	0.05	0.36	IES5	SRO9	SRO9	18	18	18	1	0|45|26|0|0|101|11|5|0|24|69|0|0|2|0|7|0|0|1|78|7|0|5|3|61|0|2|2|3	0	0.79	NHP10	SRO9	SRO9	0|101	101	50.5	2	0|45|26|0|18|11|5|0|24|69|0|0|2|0|7|0|0|1|78|7|0|5|3|61|0|2|2|3	0.45	0.45	IES4	SRO9	SRO9	0	0	0	1	0|45|26|18|0|101|11|5|0|24|69|0|0|2|0|7|0|0|1|78|7|0|5|3|61|0|2|2|3	0	0.83
IES1	SSA1	SSA1	1589	1589	1589	1	176|133|76|129|41|249|18|141|45|269|417|91|311|320|58|45|91|50|17|325|159|190|370|240|700|23|138|391|28	1	0	IES3	SSA1	SSA1	176|133	309	154.5	2	1589|76|129|41|249|18|141|45|269|417|91|311|320|58|45|91|50|17|325|159|190|370|240|700|23|138|391|28	0	0.56	IES5	SSA1	SSA1	129	129	129	1	1589|176|133|76|41|249|18|141|45|269|417|91|311|320|58|45|91|50|17|325|159|190|370|240|700|23|138|391|28	0	0.85	NHP10	SSA1	SSA1	41|249	290	145	2	1589|176|133|76|129|18|141|45|269|417|91|311|320|58|45|91|50|17|325|159|190|370|240|700|23|138|391|28	0	0.88	IES4	SSA1	SSA1	76	76	76	1	1589|176|133|129|41|249|18|141|45|269|417|91|311|320|58|45|91|50|17|325|159|190|370|240|700|23|138|391|28	0	0.83
IES1	SSA2	SSA2	238	238	238	1	118|42|87|101|21|70|86|38|59|195|153|11|176|166|4|182|16|18|14|83|112|95|68|235|415|5|57|519|78	0	0.44	IES3	SSA2	SSA2	118|42	160	80	2	238|87|101|21|70|86|38|59|195|153|11|176|166|4|182|16|18|14|83|112|95|68|235|415|5|57|519|78	0	0.55	IES5	SSA2	SSA2	101	101	101	1	238|118|42|87|21|70|86|38|59|195|153|11|176|166|4|182|16|18|14|83|112|95|68|235|415|5|57|519|78	0	0.85	NHP10	SSA2	SSA2	21|70	91	45.5	2	238|118|42|87|101|86|38|59|195|153|11|176|166|4|182|16|18|14|83|112|95|68|235|415|5|57|519|78	0	0.88	IES4	SSA2	SSA2	87	87	87	1	238|118|42|101|21|70|86|38|59|195|153|11|176|166|4|182|16|18|14|83|112|95|68|235|415|5|57|519|78	0	0.83
IES1	SSA3	SSA3	2	2	2	1	5|3|0|0|0|3|6|3|0|0|15|0|4|1|0|0|1|0|0|3|0|0|2|17|48|0|2|3|0	0	0.59	IES3	SSA3	SSA3	5|3	8	4	2	2|0|0|0|3|6|3|0|0|15|0|4|1|0|0|1|0|0|3|0|0|2|17|48|0|2|3|0	0	0.39	IES5	SSA3	SSA3	0	0	0	1	2|5|3|0|0|3|6|3|0|0|15|0|4|1|0|0|1|0|0|3|0|0|2|17|48|0|2|3|0	0	0.85	NHP10	SSA3	SSA3	0|3	3	1.5	2	2|5|3|0|0|6|3|0|0|15|0|4|1|0|0|1|0|0|3|0|0|2|17|48|0|2|3|0	0	0.88	IES4	SSA3	SSA3	0	0	0	1	2|5|3|0|0|3|6|3|0|0|15|0|4|1|0|0|1|0|0|3|0|0|2|17|48|0|2|3|0	0	0.83
IES1	SSA4	SSA4	26	26	26	1	0|0|0|0|0|0|0|6|0|0|9|0|0|0|4|0|1|0|0|0|0|0|0|4|0|0|0|0|0	0.99	0	IES3	SSA4	SSA4	0|0	0	0	2	26|0|0|0|0|0|6|0|0|9|0|0|0|4|0|1|0|0|0|0|0|0|4|0|0|0|0|0	0	0.56	IES5	SSA4	SSA4	0	0	0	1	26|0|0|0|0|0|0|6|0|0|9|0|0|0|4|0|1|0|0|0|0|0|0|4|0|0|0|0|0	0	0.85	NHP10	SSA4	SSA4	0|0	0	0	2	26|0|0|0|0|0|6|0|0|9|0|0|0|4|0|1|0|0|0|0|0|0|4|0|0|0|0|0	0	0.88	IES4	SSA4	SSA4	0	0	0	1	26|0|0|0|0|0|0|6|0|0|9|0|0|0|4|0|1|0|0|0|0|0|0|4|0|0|0|0|0	0	0.83
IES1	SSB1	SSB1	156	156	156	1	413|127|140|123|15|229|48|0|45|98|128|59|112|235|29|168|67|19|0|243|239|290|111|129|400|15|63|299|32	0	0.47	IES3	SSB1	SSB1	413|127	540	270	2	156|140|123|15|229|48|0|45|98|128|59|112|235|29|168|67|19|0|243|239|290|111|129|400|15|63|299|32	0	0.49	IES5	SSB1	SSB1	123	123	123	1	156|413|127|140|15|229|48|0|45|98|128|59|112|235|29|168|67|19|0|243|239|290|111|129|400|15|63|299|32	0	0.85	NHP10	SSB1	SSB1	15|229	244	122	2	156|413|127|140|123|48|0|45|98|128|59|112|235|29|168|67|19|0|243|239|290|111|129|400|15|63|299|32	0	0.87	IES4	SSB1	SSB1	140	140	140	1	156|413|127|123|15|229|48|0|45|98|128|59|112|235|29|168|67|19|0|243|239|290|111|129|400|15|63|299|32	0	0.83
IES1	SSB2	SSB2	187	187	187	1	378|507|16|253|31|426|40|204|78|131|361|59|214|172|86|246|0|19|21|425|143|236|89|341|261|15|48|235|32	0	0.54	IES3	SSB2	SSB2	378|507	885	442.5	2	187|16|253|31|426|40|204|78|131|361|59|214|172|86|246|0|19|21|425|143|236|89|341|261|15|48|235|32	0	0.51	IES5	SSB2	SSB2	253	253	253	1	187|378|507|16|31|426|40|204|78|131|361|59|214|172|86|246|0|19|21|425|143|236|89|341|261|15|48|235|32	0	0.84	NHP10	SSB2	SSB2	31|426	457	228.5	2	187|378|507|16|253|40|204|78|131|361|59|214|172|86|246|0|19|21|425|143|236|89|341|261|15|48|235|32	0	0.87	IES4	SSB2	SSB2	16	16	16	1	187|378|507|253|31|426|40|204|78|131|361|59|214|172|86|246|0|19|21|425|143|236|89|341|261|15|48|235|32	0	0.83
IES1	SSC1	SSC1	53	53	53	1	7|1|5|9|0|21|0|11|10|36|58|5|8|19|0|14|10|0|0|30|33|6|13|25|32|0|10|20|6	0.47	0.04	IES3	SSC1	SSC1	7|1	8	4	2	53|5|9|0|21|0|11|10|36|58|5|8|19|0|14|10|0|0|30|33|6|13|25|32|0|10|20|6	0	0.56	IES5	SSC1	SSC1	9	9	9	1	53|7|1|5|0|21|0|11|10|36|58|5|8|19|0|14|10|0|0|30|33|6|13|25|32|0|10|20|6	0	0.85	NHP10	SSC1	SSC1	0|21	21	10.5	2	53|7|1|5|9|0|11|10|36|58|5|8|19|0|14|10|0|0|30|33|6|13|25|32|0|10|20|6	0	0.85	IES4	SSC1	SSC1	5	5	5	1	53|7|1|9|0|21|0|11|10|36|58|5|8|19|0|14|10|0|0|30|33|6|13|25|32|0|10|20|6	0	0.83
IES1	SSE1	SSE1	38	38	38	1	2|0|1|2|0|4|0|0|3|11|38|0|0|3|0|0|1|1|0|21|8|0|1|5|34|0|7|6|0	0.86	0.03	IES3	SSE1	SSE1	2|0	2	1	2	38|1|2|0|4|0|0|3|11|38|0|0|3|0|0|1|1|0|21|8|0|1|5|34|0|7|6|0	0	0.56	IES5	SSE1	SSE1	2	2	2	1	38|2|0|1|0|4|0|0|3|11|38|0|0|3|0|0|1|1|0|21|8|0|1|5|34|0|7|6|0	0	0.85	NHP10	SSE1	SSE1	0|4	4	2	2	38|2|0|1|2|0|0|3|11|38|0|0|3|0|0|1|1|0|21|8|0|1|5|34|0|7|6|0	0	0.88	IES4	SSE1	SSE1	1	1	1	1	38|2|0|2|0|4|0|0|3|11|38|0|0|3|0|0|1|1|0|21|8|0|1|5|34|0|7|6|0	0	0.83
IES1	SSZ1	SSZ1	5	5	5	1	2|0|1|0|0|6|1|0|0|3|30|0|3|7|0|0|3|0|0|15|17|1|13|81|329|0|5|49|3	0	0.59	IES3	SSZ1	SSZ1	2|0	2	1	2	5|1|0|0|6|1|0|0|3|30|0|3|7|0|0|3|0|0|15|17|1|13|81|329|0|5|49|3	0	0.56	IES5	SSZ1	SSZ1	0	0	0	1	5|2|0|1|0|6|1|0|0|3|30|0|3|7|0|0|3|0|0|15|17|1|13|81|329|0|5|49|3	0	0.85	NHP10	SSZ1	SSZ1	0|6	6	3	2	5|2|0|1|0|1|0|0|3|30|0|3|7|0|0|3|0|0|15|17|1|13|81|329|0|5|49|3	0	0.88	IES4	SSZ1	SSZ1	1	1	1	1	5|2|0|0|0|6|1|0|0|3|30|0|3|7|0|0|3|0|0|15|17|1|13|81|329|0|5|49|3	0	0.83
IES1	STH1	STH1	1	1	1	1	2|922|1|1|3|3|1|0|2|0|0|0|0|0|0|0|1|0|0|7|0|0|0|13|76|0|2|11|0	0	0.59	IES3	STH1	STH1	2|922	924	462	2	1|1|1|3|3|1|0|2|0|0|0|0|0|0|0|1|0|0|7|0|0|0|13|76|0|2|11|0	0.5	0.08	IES5	STH1	STH1	1	1	1	1	1|2|922|1|3|3|1|0|2|0|0|0|0|0|0|0|1|0|0|7|0|0|0|13|76|0|2|11|0	0	0.85	NHP10	STH1	STH1	3|3	6	3	2	1|2|922|1|1|1|0|2|0|0|0|0|0|0|0|1|0|0|7|0|0|0|13|76|0|2|11|0	0	0.88	IES4	STH1	STH1	1	1	1	1	1|2|922|1|3|3|1|0|2|0|0|0|0|0|0|0|1|0|0|7|0|0|0|13|76|0|2|11|0	0	0.83
IES1	SUP35	SUP35	0	0	0	1	11|3|0|0|0|19|3|0|14|40|68|0|3|12|0|9|0|0|0|58|29|0|0|4|32|0|2|0|1	0	0.59	IES3	SUP35	SUP35	11|3	14	7	2	0|0|0|0|19|3|0|14|40|68|0|3|12|0|9|0|0|0|58|29|0|0|4|32|0|2|0|1	0	0.46	IES5	SUP35	SUP35	0	0	0	1	0|11|3|0|0|19|3|0|14|40|68|0|3|12|0|9|0|0|0|58|29|0|0|4|32|0|2|0|1	0	0.85	NHP10	SUP35	SUP35	0|19	19	9.5	2	0|11|3|0|0|3|0|14|40|68|0|3|12|0|9|0|0|0|58|29|0|0|4|32|0|2|0|1	0	0.8	IES4	SUP35	SUP35	0	0	0	1	0|11|3|0|0|19|3|0|14|40|68|0|3|12|0|9|0|0|0|58|29|0|0|4|32|0|2|0|1	0	0.83
IES1	SUP45	SUP45	0	0	0	1	0|3|0|0|0|1|0|0|3|3|45|0|0|0|0|0|0|0|0|27|5|0|16|2|24|0|27|4|0	0	0.59	IES3	SUP45	SUP45	0|3	3	1.5	2	0|0|0|0|1|0|0|3|3|45|0|0|0|0|0|0|0|0|27|5|0|16|2|24|0|27|4|0	0	0.56	IES5	SUP45	SUP45	0	0	0	1	0|0|3|0|0|1|0|0|3|3|45|0|0|0|0|0|0|0|0|27|5|0|16|2|24|0|27|4|0	0	0.85	NHP10	SUP45	SUP45	0|1	1	0.5	2	0|0|3|0|0|0|0|3|3|45|0|0|0|0|0|0|0|0|27|5|0|16|2|24|0|27|4|0	0	0.88	IES4	SUP45	SUP45	0	0	0	1	0|0|3|0|0|1|0|0|3|3|45|0|0|0|0|0|0|0|0|27|5|0|16|2|24|0|27|4|0	0	0.83
IES1	SWI1	SWI1	0	0	0	1	0|0|0|0|0|3|0|0|0|0|2|0|0|0|0|0|0|0|0|12|1|0|0|0|10|0|1|0|102	0	0.59	IES3	SWI1	SWI1	0|0	0	0	2	0|0|0|0|3|0|0|0|0|2|0|0|0|0|0|0|0|0|12|1|0|0|0|10|0|1|0|102	0	0.56	IES5	SWI1	SWI1	0	0	0	1	0|0|0|0|0|3|0|0|0|0|2|0|0|0|0|0|0|0|0|12|1|0|0|0|10|0|1|0|102	0	0.85	NHP10	SWI1	SWI1	0|3	3	1.5	2	0|0|0|0|0|0|0|0|0|2|0|0|0|0|0|0|0|0|12|1|0|0|0|10|0|1|0|102	0	0.88	IES4	SWI1	SWI1	0	0	0	1	0|0|0|0|0|3|0|0|0|0|2|0|0|0|0|0|0|0|0|12|1|0|0|0|10|0|1|0|102	0	0.83
IES1	SWI3	SWI3	0	0	0	1	1|5|0|0|0|0|0|0|3|0|14|0|0|2|0|0|0|0|0|72|5|0|0|0|15|0|0|0|335	0	0.59	IES3	SWI3	SWI3	1|5	6	3	2	0|0|0|0|0|0|0|3|0|14|0|0|2|0|0|0|0|0|72|5|0|0|0|15|0|0|0|335	0	0.56	IES5	SWI3	SWI3	0	0	0	1	0|1|5|0|0|0|0|0|3|0|14|0|0|2|0|0|0|0|0|72|5|0|0|0|15|0|0|0|335	0	0.85	NHP10	SWI3	SWI3	0|0	0	0	2	0|1|5|0|0|0|0|3|0|14|0|0|2|0|0|0|0|0|72|5|0|0|0|15|0|0|0|335	0	0.88	IES4	SWI3	SWI3	0	0	0	1	0|1|5|0|0|0|0|0|3|0|14|0|0|2|0|0|0|0|0|72|5|0|0|0|15|0|0|0|335	0	0.83
IES1	SWP82	SWP82	0	0	0	1	0|0|0|0|0|0|0|0|0|0|1|0|0|0|0|0|0|0|1|1|0|0|0|0|0|0|0|0|56	0	0.59	IES3	SWP82	SWP82	0|0	0	0	2	0|0|0|0|0|0|0|0|0|1|0|0|0|0|0|0|0|1|1|0|0|0|0|0|0|0|0|56	0	0.56	IES5	SWP82	SWP82	0	0	0	1	0|0|0|0|0|0|0|0|0|0|1|0|0|0|0|0|0|0|1|1|0|0|0|0|0|0|0|0|56	0	0.85	NHP10	SWP82	SWP82	0|0	0	0	2	0|0|0|0|0|0|0|0|0|1|0|0|0|0|0|0|0|1|1|0|0|0|0|0|0|0|0|56	0	0.88	IES4	SWP82	SWP82	0	0	0	1	0|0|0|0|0|0|0|0|0|0|1|0|0|0|0|0|0|0|1|1|0|0|0|0|0|0|0|0|56	0	0.83
IES1	TAF14	TAF14	72	72	72	1	1005|1310|452|482|83|991|831|920|60|158|443|909|1065|1728|535|697|119|109|67|1192|144|1963|203|83|997|92|517|542|3755	0	0.59	IES3	TAF14	TAF14	1005|1310	2315	1157.5	2	72|452|482|83|991|831|920|60|158|443|909|1065|1728|535|697|119|109|67|1192|144|1963|203|83|997|92|517|542|3755	0	0.56	IES5	TAF14	TAF14	482	482	482	1	72|1005|1310|452|83|991|831|920|60|158|443|909|1065|1728|535|697|119|109|67|1192|144|1963|203|83|997|92|517|542|3755	0	0.85	NHP10	TAF14	TAF14	83|991	1074	537	2	72|1005|1310|452|482|831|920|60|158|443|909|1065|1728|535|697|119|109|67|1192|144|1963|203|83|997|92|517|542|3755	0	0.88	IES4	TAF14	TAF14	452	452	452	1	72|1005|1310|482|83|991|831|920|60|158|443|909|1065|1728|535|697|119|109|67|1192|144|1963|203|83|997|92|517|542|3755	0	0.83
IES1	TAF2	TAF2	0	0	0	1	0|0|0|0|0|0|0|0|0|0|0|0|1|0|0|0|0|0|0|0|0|0|0|0|1|0|4|1|325	0	0.59	IES3	TAF2	TAF2	0|0	0	0	2	0|0|0|0|0|0|0|0|0|0|0|1|0|0|0|0|0|0|0|0|0|0|0|1|0|4|1|325	0	0.56	IES5	TAF2	TAF2	0	0	0	1	0|0|0|0|0|0|0|0|0|0|0|0|1|0|0|0|0|0|0|0|0|0|0|0|1|0|4|1|325	0	0.85	NHP10	TAF2	TAF2	0|0	0	0	2	0|0|0|0|0|0|0|0|0|0|0|1|0|0|0|0|0|0|0|0|0|0|0|1|0|4|1|325	0	0.88	IES4	TAF2	TAF2	0	0	0	1	0|0|0|0|0|0|0|0|0|0|0|0|1|0|0|0|0|0|0|0|0|0|0|0|1|0|4|1|325	0	0.83
IES1	TAF8	TAF8	0	0	0	1	0|0|0|0|0|0|0|0|0|0|0|0|0|0|0|0|0|0|0|3|0|0|0|0|1|0|0|0|122	0	0.59	IES3	TAF8	TAF8	0|0	0	0	2	0|0|0|0|0|0|0|0|0|0|0|0|0|0|0|0|0|0|3|0|0|0|0|1|0|0|0|122	0	0.56	IES5	TAF8	TAF8	0	0	0	1	0|0|0|0|0|0|0|0|0|0|0|0|0|0|0|0|0|0|0|3|0|0|0|0|1|0|0|0|122	0	0.85	NHP10	TAF8	TAF8	0|0	0	0	2	0|0|0|0|0|0|0|0|0|0|0|0|0|0|0|0|0|0|3|0|0|0|0|1|0|0|0|122	0	0.88	IES4	TAF8	TAF8	0	0	0	1	0|0|0|0|0|0|0|0|0|0|0|0|0|0|0|0|0|0|0|3|0|0|0|0|1|0|0|0|122	0	0.83
IES1	TCP1	TCP1	1	1	1	1	16|0|0|2|1|19|156|2|5|7|17|0|1|0|0|0|0|2|0|26|4|13|10|0|1|0|24|1|0	0	0.59	IES3	TCP1	TCP1	16|0	16	8	2	1|0|2|1|19|156|2|5|7|17|0|1|0|0|0|0|2|0|26|4|13|10|0|1|0|24|1|0	0	0.45	IES5	TCP1	TCP1	2	2	2	1	1|16|0|0|1|19|156|2|5|7|17|0|1|0|0|0|0|2|0|26|4|13|10|0|1|0|24|1|0	0	0.85	NHP10	TCP1	TCP1	1|19	20	10	2	1|16|0|0|2|156|2|5|7|17|0|1|0|0|0|0|2|0|26|4|13|10|0|1|0|24|1|0	0	0.8	IES4	TCP1	TCP1	0	0	0	1	1|16|0|2|1|19|156|2|5|7|17|0|1|0|0|0|0|2|0|26|4|13|10|0|1|0|24|1|0	0	0.83
IES1	TDH1	TDH1	5	5	5	1	38|9|0|12|1|8|0|0|6|50|62|0|1|1|0|0|77|0|0|39|70|0|20|0|18|4|0|0|0	0	0.59	IES3	TDH1	TDH1	38|9	47	23.5	2	5|0|12|1|8|0|0|6|50|62|0|1|1|0|0|77|0|0|39|70|0|20|0|18|4|0|0|0	0.01	0.38	IES5	TDH1	TDH1	12	12	12	1	5|38|9|0|1|8|0|0|6|50|62|0|1|1|0|0|77|0|0|39|70|0|20|0|18|4|0|0|0	0	0.85	NHP10	TDH1	TDH1	1|8	9	4.5	2	5|38|9|0|12|0|0|6|50|62|0|1|1|0|0|77|0|0|39|70|0|20|0|18|4|0|0|0	0	0.88	IES4	TDH1	TDH1	0	0	0	1	5|38|9|12|1|8|0|0|6|50|62|0|1|1|0|0|77|0|0|39|70|0|20|0|18|4|0|0|0	0	0.83
IES1	TDH3	TDH3	383	383	383	1	543|186|24|147|63|121|250|46|28|683|1432|13|125|227|12|79|235|23|0|525|294|109|178|300|870|6|155|165|10	0	0.52	IES3	TDH3	TDH3	543|186	729	364.5	2	383|24|147|63|121|250|46|28|683|1432|13|125|227|12|79|235|23|0|525|294|109|178|300|870|6|155|165|10	0	0.54	IES5	TDH3	TDH3	147	147	147	1	383|543|186|24|63|121|250|46|28|683|1432|13|125|227|12|79|235|23|0|525|294|109|178|300|870|6|155|165|10	0	0.85	NHP10	TDH3	TDH3	63|121	184	92	2	383|543|186|24|147|250|46|28|683|1432|13|125|227|12|79|235|23|0|525|294|109|178|300|870|6|155|165|10	0	0.88	IES4	TDH3	TDH3	24	24	24	1	383|543|186|147|63|121|250|46|28|683|1432|13|125|227|12|79|235|23|0|525|294|109|178|300|870|6|155|165|10	0	0.83
IES1	TEF1	TEF1	299	299	299	1	392|215|46|140|6|50|315|54|53|190|657|10|74|119|2|78|29|13|2|1385|399|68|196|265|782|5|440|279|62	0	0.56	IES3	TEF1	TEF1	392|215	607	303.5	2	299|46|140|6|50|315|54|53|190|657|10|74|119|2|78|29|13|2|1385|399|68|196|265|782|5|440|279|62	0	0.55	IES5	TEF1	TEF1	140	140	140	1	299|392|215|46|6|50|315|54|53|190|657|10|74|119|2|78|29|13|2|1385|399|68|196|265|782|5|440|279|62	0	0.85	NHP10	TEF1	TEF1	6|50	56	28	2	299|392|215|46|140|315|54|53|190|657|10|74|119|2|78|29|13|2|1385|399|68|196|265|782|5|440|279|62	0	0.88	IES4	TEF1	TEF1	46	46	46	1	299|392|215|140|6|50|315|54|53|190|657|10|74|119|2|78|29|13|2|1385|399|68|196|265|782|5|440|279|62	0	0.83
IES1	TEF4	TEF4	0	0	0	1	1|0|0|1|0|7|1|1|4|7|21|0|1|1|0|0|3|0|0|5|8|2|15|15|96|0|3|7|1	0	0.59	IES3	TEF4	TEF4	1|0	1	0.5	2	0|0|1|0|7|1|1|4|7|21|0|1|1|0|0|3|0|0|5|8|2|15|15|96|0|3|7|1	0	0.56	IES5	TEF4	TEF4	1	1	1	1	0|1|0|0|0|7|1|1|4|7|21|0|1|1|0|0|3|0|0|5|8|2|15|15|96|0|3|7|1	0	0.85	NHP10	TEF4	TEF4	0|7	7	3.5	2	0|1|0|0|1|1|1|4|7|21|0|1|1|0|0|3|0|0|5|8|2|15|15|96|0|3|7|1	0	0.82	IES4	TEF4	TEF4	0	0	0	1	0|1|0|1|0|7|1|1|4|7|21|0|1|1|0|0|3|0|0|5|8|2|15|15|96|0|3|7|1	0	0.83
IES1	TFG1	TFG1	0	0	0	1	0|0|0|0|0|0|0|0|0|0|1|0|0|0|0|0|0|0|0|0|0|0|0|0|3|0|0|0|2412	0	0.59	IES3	TFG1	TFG1	0|0	0	0	2	0|0|0|0|0|0|0|0|0|1|0|0|0|0|0|0|0|0|0|0|0|0|0|3|0|0|0|2412	0	0.56	IES5	TFG1	TFG1	0	0	0	1	0|0|0|0|0|0|0|0|0|0|1|0|0|0|0|0|0|0|0|0|0|0|0|0|3|0|0|0|2412	0	0.85	NHP10	TFG1	TFG1	0|0	0	0	2	0|0|0|0|0|0|0|0|0|1|0|0|0|0|0|0|0|0|0|0|0|0|0|3|0|0|0|2412	0	0.88	IES4	TFG1	TFG1	0	0	0	1	0|0|0|0|0|0|0|0|0|0|1|0|0|0|0|0|0|0|0|0|0|0|0|0|3|0|0|0|2412	0	0.83
IES1	TFG2	TFG2	0	0	0	1	0|0|0|0|0|0|0|0|0|0|0|0|0|0|0|0|0|0|0|0|0|0|0|0|0|0|0|0|2202	0	0.59	IES3	TFG2	TFG2	0|0	0	0	2	0|0|0|0|0|0|0|0|0|0|0|0|0|0|0|0|0|0|0|0|0|0|0|0|0|0|0|2202	0	0.56	IES5	TFG2	TFG2	0	0	0	1	0|0|0|0|0|0|0|0|0|0|0|0|0|0|0|0|0|0|0|0|0|0|0|0|0|0|0|0|2202	0	0.85	NHP10	TFG2	TFG2	0|0	0	0	2	0|0|0|0|0|0|0|0|0|0|0|0|0|0|0|0|0|0|0|0|0|0|0|0|0|0|0|2202	0	0.88	IES4	TFG2	TFG2	0	0	0	1	0|0|0|0|0|0|0|0|0|0|0|0|0|0|0|0|0|0|0|0|0|0|0|0|0|0|0|0|2202	0	0.83
IES1	TFP1	TFP1	6	6	6	1	98|18|1|18|1|10|151|1|22|14|76|1|6|4|0|0|6|0|0|101|41|26|16|8|27|1|33|1|0	0	0.59	IES3	TFP1	TFP1	98|18	116	58	2	6|1|18|1|10|151|1|22|14|76|1|6|4|0|0|6|0|0|101|41|26|16|8|27|1|33|1|0	0.48	0.22	IES5	TFP1	TFP1	18	18	18	1	6|98|18|1|1|10|151|1|22|14|76|1|6|4|0|0|6|0|0|101|41|26|16|8|27|1|33|1|0	0	0.85	NHP10	TFP1	TFP1	1|10	11	5.5	2	6|98|18|1|18|151|1|22|14|76|1|6|4|0|0|6|0|0|101|41|26|16|8|27|1|33|1|0	0	0.88	IES4	TFP1	TFP1	1	1	1	1	6|98|18|18|1|10|151|1|22|14|76|1|6|4|0|0|6|0|0|101|41|26|16|8|27|1|33|1|0	0	0.83
IES1	TIF1	TIF1	3	3	3	1	20|4|0|13|1|29|1|3|16|68|220|0|14|23|0|4|10|0|0|103|357|3|6|36|123|0|23|38|0	0	0.59	IES3	TIF1	TIF1	20|4	24	12	2	3|0|13|1|29|1|3|16|68|220|0|14|23|0|4|10|0|0|103|357|3|6|36|123|0|23|38|0	0	0.56	IES5	TIF1	TIF1	13	13	13	1	3|20|4|0|1|29|1|3|16|68|220|0|14|23|0|4|10|0|0|103|357|3|6|36|123|0|23|38|0	0	0.85	NHP10	TIF1	TIF1	1|29	30	15	2	3|20|4|0|13|1|3|16|68|220|0|14|23|0|4|10|0|0|103|357|3|6|36|123|0|23|38|0	0	0.88	IES4	TIF1	TIF1	0	0	0	1	3|20|4|13|1|29|1|3|16|68|220|0|14|23|0|4|10|0|0|103|357|3|6|36|123|0|23|38|0	0	0.83
IES1	TIF4631	TIF4631	0	0	0	1	0|4|0|3|0|12|0|8|15|7|30|0|0|0|0|0|1|0|0|78|9|0|0|3|19|0|1|1|1	0	0.59	IES3	TIF4631	TIF4631	0|4	4	2	2	0|0|3|0|12|0|8|15|7|30|0|0|0|0|0|1|0|0|78|9|0|0|3|19|0|1|1|1	0	0.56	IES5	TIF4631	TIF4631	3	3	3	1	0|0|4|0|0|12|0|8|15|7|30|0|0|0|0|0|1|0|0|78|9|0|0|3|19|0|1|1|1	0	0.85	NHP10	TIF4631	TIF4631	0|12	12	6	2	0|0|4|0|3|0|8|15|7|30|0|0|0|0|0|1|0|0|78|9|0|0|3|19|0|1|1|1	0	0.76	IES4	TIF4631	TIF4631	0	0	0	1	0|0|4|3|0|12|0|8|15|7|30|0|0|0|0|0|1|0|0|78|9|0|0|3|19|0|1|1|1	0	0.83
IES1	TIM44	TIM44	1	1	1	1	5|0|0|0|0|3|0|0|1|6|6|0|0|0|0|29|0|0|0|2|3|0|1|4|18|0|2|0|0	0	0.59	IES3	TIM44	TIM44	5|0	5	2.5	2	1|0|0|0|3|0|0|1|6|6|0|0|0|0|29|0|0|0|2|3|0|1|4|18|0|2|0|0	0.06	0.35	IES5	TIM44	TIM44	0	0	0	1	1|5|0|0|0|3|0|0|1|6|6|0|0|0|0|29|0|0|0|2|3|0|1|4|18|0|2|0|0	0	0.85	NHP10	TIM44	TIM44	0|3	3	1.5	2	1|5|0|0|0|0|0|1|6|6|0|0|0|0|29|0|0|0|2|3|0|1|4|18|0|2|0|0	0	0.73	IES4	TIM44	TIM44	0	0	0	1	1|5|0|0|0|3|0|0|1|6|6|0|0|0|0|29|0|0|0|2|3|0|1|4|18|0|2|0|0	0	0.83
IES1	TMA19	TMA19	0	0	0	1	3|1|0|2|1|20|2|2|2|13|26|0|2|6|0|0|5|0|0|4|16|0|5|8|33|0|1|24|0	0	0.59	IES3	TMA19	TMA19	3|1	4	2	2	0|0|2|1|20|2|2|2|13|26|0|2|6|0|0|5|0|0|4|16|0|5|8|33|0|1|24|0	0	0.56	IES5	TMA19	TMA19	2	2	2	1	0|3|1|0|1|20|2|2|2|13|26|0|2|6|0|0|5|0|0|4|16|0|5|8|33|0|1|24|0	0	0.85	NHP10	TMA19	TMA19	1|20	21	10.5	2	0|3|1|0|2|2|2|2|13|26|0|2|6|0|0|5|0|0|4|16|0|5|8|33|0|1|24|0	0.14	0.58	IES4	TMA19	TMA19	0	0	0	1	0|3|1|2|1|20|2|2|2|13|26|0|2|6|0|0|5|0|0|4|16|0|5|8|33|0|1|24|0	0	0.83
IES1	TRA1	TRA1	0	0	0	1	6|1|0|0|0|0|3754|4487|0|0|0|0|0|0|0|1|0|0|0|0|0|0|0|0|16|0|0|0|0	0	0.59	IES3	TRA1	TRA1	6|1	7	3.5	2	0|0|0|0|0|3754|4487|0|0|0|0|0|0|0|1|0|0|0|0|0|0|0|0|16|0|0|0|0	0	0.56	IES5	TRA1	TRA1	0	0	0	1	0|6|1|0|0|0|3754|4487|0|0|0|0|0|0|0|1|0|0|0|0|0|0|0|0|16|0|0|0|0	0	0.85	NHP10	TRA1	TRA1	0|0	0	0	2	0|6|1|0|0|3754|4487|0|0|0|0|0|0|0|1|0|0|0|0|0|0|0|0|16|0|0|0|0	0	0.88	IES4	TRA1	TRA1	0	0	0	1	0|6|1|0|0|0|3754|4487|0|0|0|0|0|0|0|1|0|0|0|0|0|0|0|0|16|0|0|0|0	0	0.83
IES1	TRP5	TRP5	2	2	2	1	9|4|0|1|0|54|0|10|15|18|122|0|0|0|0|0|1|0|0|153|76|0|2|5|23|0|15|1|0	0	0.59	IES3	TRP5	TRP5	9|4	13	6.5	2	2|0|1|0|54|0|10|15|18|122|0|0|0|0|0|1|0|0|153|76|0|2|5|23|0|15|1|0	0	0.56	IES5	TRP5	TRP5	1	1	1	1	2|9|4|0|0|54|0|10|15|18|122|0|0|0|0|0|1|0|0|153|76|0|2|5|23|0|15|1|0	0	0.85	NHP10	TRP5	TRP5	0|54	54	27	2	2|9|4|0|1|0|10|15|18|122|0|0|0|0|0|1|0|0|153|76|0|2|5|23|0|15|1|0	0.01	0.69	IES4	TRP5	TRP5	0	0	0	1	2|9|4|1|0|54|0|10|15|18|122|0|0|0|0|0|1|0|0|153|76|0|2|5|23|0|15|1|0	0	0.83
IES1	TUB1	TUB1	0	0	0	1	64|43|4|33|0|0|77|2|21|4|28|0|15|13|1|1|0|0|0|109|77|6|151|57|118|0|70|25|0	0	0.59	IES3	TUB1	TUB1	64|43	107	53.5	2	0|4|33|0|0|77|2|21|4|28|0|15|13|1|1|0|0|0|109|77|6|151|57|118|0|70|25|0	0	0.48	IES5	TUB1	TUB1	33	33	33	1	0|64|43|4|0|0|77|2|21|4|28|0|15|13|1|1|0|0|0|109|77|6|151|57|118|0|70|25|0	0	0.83	NHP10	TUB1	TUB1	0|0	0	0	2	0|64|43|4|33|77|2|21|4|28|0|15|13|1|1|0|0|0|109|77|6|151|57|118|0|70|25|0	0	0.88	IES4	TUB1	TUB1	4	4	4	1	0|64|43|33|0|0|77|2|21|4|28|0|15|13|1|1|0|0|0|109|77|6|151|57|118|0|70|25|0	0	0.83
IES1	TUB2	TUB2	6	6	6	1	111|49|10|39|3|43|100|11|24|7|81|0|21|29|0|0|0|0|0|216|188|18|170|82|166|0|124|48|1	0	0.59	IES3	TUB2	TUB2	111|49	160	80	2	6|10|39|3|43|100|11|24|7|81|0|21|29|0|0|0|0|0|216|188|18|170|82|166|0|124|48|1	0	0.5	IES5	TUB2	TUB2	39	39	39	1	6|111|49|10|3|43|100|11|24|7|81|0|21|29|0|0|0|0|0|216|188|18|170|82|166|0|124|48|1	0	0.85	NHP10	TUB2	TUB2	3|43	46	23	2	6|111|49|10|39|100|11|24|7|81|0|21|29|0|0|0|0|0|216|188|18|170|82|166|0|124|48|1	0	0.88	IES4	TUB2	TUB2	10	10	10	1	6|111|49|39|3|43|100|11|24|7|81|0|21|29|0|0|0|0|0|216|188|18|170|82|166|0|124|48|1	0	0.83
IES1	TUB3	TUB3	0	0	0	1	73|16|4|4|0|38|32|2|5|4|11|0|0|5|1|1|0|0|0|73|18|8|60|27|76|0|37|12|0	0	0.59	IES3	TUB3	TUB3	73|16	89	44.5	2	0|4|4|0|38|32|2|5|4|11|0|0|5|1|1|0|0|0|73|18|8|60|27|76|0|37|12|0	0.48	0.23	IES5	TUB3	TUB3	4	4	4	1	0|73|16|4|0|38|32|2|5|4|11|0|0|5|1|1|0|0|0|73|18|8|60|27|76|0|37|12|0	0	0.85	NHP10	TUB3	TUB3	0|38	38	19	2	0|73|16|4|4|32|2|5|4|11|0|0|5|1|1|0|0|0|73|18|8|60|27|76|0|37|12|0	0	0.81	IES4	TUB3	TUB3	4	4	4	1	0|73|16|4|0|38|32|2|5|4|11|0|0|5|1|1|0|0|0|73|18|8|60|27|76|0|37|12|0	0	0.83
IES1	UBP3	UBP3	0	0	0	1	2|4|0|0|0|40|0|0|15|2|29|1|0|0|1|1|0|0|0|46|2|0|2|0|15|1|0|0|0	0	0.59	IES3	UBP3	UBP3	2|4	6	3	2	0|0|0|0|40|0|0|15|2|29|1|0|0|1|1|0|0|0|46|2|0|2|0|15|1|0|0|0	0	0.56	IES5	UBP3	UBP3	0	0	0	1	0|2|4|0|0|40|0|0|15|2|29|1|0|0|1|1|0|0|0|46|2|0|2|0|15|1|0|0|0	0	0.85	NHP10	UBP3	UBP3	0|40	40	20	2	0|2|4|0|0|0|0|15|2|29|1|0|0|1|1|0|0|0|46|2|0|2|0|15|1|0|0|0	0.43	0.48	IES4	UBP3	UBP3	0	0	0	1	0|2|4|0|0|40|0|0|15|2|29|1|0|0|1|1|0|0|0|46|2|0|2|0|15|1|0|0|0	0	0.83
IES1	URA7	URA7	0	0	0	1	56|4|0|5|0|5|26|2|5|0|22|0|0|0|0|0|0|0|0|134|26|0|0|2|2|0|5|0|0	0	0.59	IES3	URA7	URA7	56|4	60	30	2	0|0|5|0|5|26|2|5|0|22|0|0|0|0|0|0|0|0|134|26|0|0|2|2|0|5|0|0	0.49	0.2	IES5	URA7	URA7	5	5	5	1	0|56|4|0|0|5|26|2|5|0|22|0|0|0|0|0|0|0|0|134|26|0|0|2|2|0|5|0|0	0	0.85	NHP10	URA7	URA7	0|5	5	2.5	2	0|56|4|0|5|26|2|5|0|22|0|0|0|0|0|0|0|0|134|26|0|0|2|2|0|5|0|0	0	0.88	IES4	URA7	URA7	0	0	0	1	0|56|4|5|0|5|26|2|5|0|22|0|0|0|0|0|0|0|0|134|26|0|0|2|2|0|5|0|0	0	0.83
IES1	VMA2	VMA2	39	39	39	1	544|244|107|78|5|104|625|66|98|175|716|17|71|86|6|15|3|1|0|419|521|13|526|234|625|7|360|216|0	0	0.59	IES3	VMA2	VMA2	544|244	788	394	2	39|107|78|5|104|625|66|98|175|716|17|71|86|6|15|3|1|0|419|521|13|526|234|625|7|360|216|0	0	0.51	IES5	VMA2	VMA2	78	78	78	1	39|544|244|107|5|104|625|66|98|175|716|17|71|86|6|15|3|1|0|419|521|13|526|234|625|7|360|216|0	0	0.85	NHP10	VMA2	VMA2	5|104	109	54.5	2	39|544|244|107|78|625|66|98|175|716|17|71|86|6|15|3|1|0|419|521|13|526|234|625|7|360|216|0	0	0.88	IES4	VMA2	VMA2	107	107	107	1	39|544|244|78|5|104|625|66|98|175|716|17|71|86|6|15|3|1|0|419|521|13|526|234|625|7|360|216|0	0	0.83
IES1	VMA8	VMA8	0	0	0	1	5|0|0|0|0|10|11|6|0|9|88|0|2|6|0|0|0|0|0|185|5|3|4|10|17|0|5|2|0	0	0.59	IES3	VMA8	VMA8	5|0	5	2.5	2	0|0|0|0|10|11|6|0|9|88|0|2|6|0|0|0|0|0|185|5|3|4|10|17|0|5|2|0	0	0.56	IES5	VMA8	VMA8	0	0	0	1	0|5|0|0|0|10|11|6|0|9|88|0|2|6|0|0|0|0|0|185|5|3|4|10|17|0|5|2|0	0	0.85	NHP10	VMA8	VMA8	0|10	10	5	2	0|5|0|0|0|11|6|0|9|88|0|2|6|0|0|0|0|0|185|5|3|4|10|17|0|5|2|0	0	0.88	IES4	VMA8	VMA8	0	0	0	1	0|5|0|0|0|10|11|6|0|9|88|0|2|6|0|0|0|0|0|185|5|3|4|10|17|0|5|2|0	0	0.83
IES1	VPS1	VPS1	0	0	0	1	1|1|0|0|0|48|2|3|5|2|24|0|0|1|0|3|0|0|0|111|41|0|1|2|8|0|8|1|0	0	0.59	IES3	VPS1	VPS1	1|1	2	1	2	0|0|0|0|48|2|3|5|2|24|0|0|1|0|3|0|0|0|111|41|0|1|2|8|0|8|1|0	0	0.56	IES5	VPS1	VPS1	0	0	0	1	0|1|1|0|0|48|2|3|5|2|24|0|0|1|0|3|0|0|0|111|41|0|1|2|8|0|8|1|0	0	0.85	NHP10	VPS1	VPS1	0|48	48	24	2	0|1|1|0|0|2|3|5|2|24|0|0|1|0|3|0|0|0|111|41|0|1|2|8|0|8|1|0	0.4	0.5	IES4	VPS1	VPS1	0	0	0	1	0|1|1|0|0|48|2|3|5|2|24|0|0|1|0|3|0|0|0|111|41|0|1|2|8|0|8|1|0	0	0.83
IES1	VPS13	VPS13	2	2	2	1	17|0|0|4|0|28|24|0|1|0|2|0|0|0|0|0|1|0|0|28|5|2|1|1|6|0|3|0|0	0	0.59	IES3	VPS13	VPS13	17|0	17	8.5	2	2|0|4|0|28|24|0|1|0|2|0|0|0|0|0|1|0|0|28|5|2|1|1|6|0|3|0|0	0.45	0.26	IES5	VPS13	VPS13	4	4	4	1	2|17|0|0|0|28|24|0|1|0|2|0|0|0|0|0|1|0|0|28|5|2|1|1|6|0|3|0|0	0	0.85	NHP10	VPS13	VPS13	0|28	28	14	2	2|17|0|0|4|24|0|1|0|2|0|0|0|0|0|1|0|0|28|5|2|1|1|6|0|3|0|0	0.41	0.5	IES4	VPS13	VPS13	0	0	0	1	2|17|0|4|0|28|24|0|1|0|2|0|0|0|0|0|1|0|0|28|5|2|1|1|6|0|3|0|0	0	0.83
IES1	VPS72	VPS72	0	0	0	1	0|0|0|0|0|0|168|355|0|0|0|0|0|0|0|0|0|0|0|1|0|0|159|40|309|17|73|178|0	0	0.59	IES3	VPS72	VPS72	0|0	0	0	2	0|0|0|0|0|168|355|0|0|0|0|0|0|0|0|0|0|0|1|0|0|159|40|309|17|73|178|0	0	0.56	IES5	VPS72	VPS72	0	0	0	1	0|0|0|0|0|0|168|355|0|0|0|0|0|0|0|0|0|0|0|1|0|0|159|40|309|17|73|178|0	0	0.85	NHP10	VPS72	VPS72	0|0	0	0	2	0|0|0|0|0|168|355|0|0|0|0|0|0|0|0|0|0|0|1|0|0|159|40|309|17|73|178|0	0	0.88	IES4	VPS72	VPS72	0	0	0	1	0|0|0|0|0|0|168|355|0|0|0|0|0|0|0|0|0|0|0|1|0|0|159|40|309|17|73|178|0	0	0.83
IES1	YDJ1	YDJ1	93	93	93	1	53|27|2|26|0|2|24|26|7|11|26|16|16|25|3|9|4|9|0|27|1|34|5|28|86|7|23|49|14	0.89	0.02	IES3	YDJ1	YDJ1	53|27	80	40	2	93|2|26|0|2|24|26|7|11|26|16|16|25|3|9|4|9|0|27|1|34|5|28|86|7|23|49|14	0	0.43	IES5	YDJ1	YDJ1	26	26	26	1	93|53|27|2|0|2|24|26|7|11|26|16|16|25|3|9|4|9|0|27|1|34|5|28|86|7|23|49|14	0	0.81	NHP10	YDJ1	YDJ1	0|2	2	1	2	93|53|27|2|26|24|26|7|11|26|16|16|25|3|9|4|9|0|27|1|34|5|28|86|7|23|49|14	0	0.88	IES4	YDJ1	YDJ1	2	2	2	1	93|53|27|26|0|2|24|26|7|11|26|16|16|25|3|9|4|9|0|27|1|34|5|28|86|7|23|49|14	0	0.83
IES1	YEF3	YEF3	10	10	10	1	40|3|0|7|37|26|232|3|29|22|116|0|22|41|0|2|8|1|0|21|22|50|468|253|951|1|327|24|9	0	0.59	IES3	YEF3	YEF3	40|3	43	21.5	2	10|0|7|37|26|232|3|29|22|116|0|22|41|0|2|8|1|0|21|22|50|468|253|951|1|327|24|9	0	0.56	IES5	YEF3	YEF3	7	7	7	1	10|40|3|0|37|26|232|3|29|22|116|0|22|41|0|2|8|1|0|21|22|50|468|253|951|1|327|24|9	0	0.85	NHP10	YEF3	YEF3	37|26	63	31.5	2	10|40|3|0|7|232|3|29|22|116|0|22|41|0|2|8|1|0|21|22|50|468|253|951|1|327|24|9	0	0.88	IES4	YEF3	YEF3	0	0	0	1	10|40|3|7|37|26|232|3|29|22|116|0|22|41|0|2|8|1|0|21|22|50|468|253|951|1|327|24|9	0	0.83
IES1	YHB1	YHB1	0	0	0	1	10|1|0|1|0|2|4|0|12|7|32|0|1|7|0|0|5|0|0|53|4|1|0|11|32|0|0|6|0	0	0.59	IES3	YHB1	YHB1	10|1	11	5.5	2	0|0|1|0|2|4|0|12|7|32|0|1|7|0|0|5|0|0|53|4|1|0|11|32|0|0|6|0	0	0.41	IES5	YHB1	YHB1	1	1	1	1	0|10|1|0|0|2|4|0|12|7|32|0|1|7|0|0|5|0|0|53|4|1|0|11|32|0|0|6|0	0	0.85	NHP10	YHB1	YHB1	0|2	2	1	2	0|10|1|0|1|4|0|12|7|32|0|1|7|0|0|5|0|0|53|4|1|0|11|32|0|0|6|0	0	0.88	IES4	YHB1	YHB1	0	0	0	1	0|10|1|1|0|2|4|0|12|7|32|0|1|7|0|0|5|0|0|53|4|1|0|11|32|0|0|6|0	0	0.83
IES1	YPK1	YPK1	0	0	0	1	0|1|0|1|0|18|2|3|10|4|23|0|0|0|0|0|0|0|0|50|28|0|0|2|4|0|8|0|0	0	0.59	IES3	YPK1	YPK1	0|1	1	0.5	2	0|0|1|0|18|2|3|10|4|23|0|0|0|0|0|0|0|0|50|28|0|0|2|4|0|8|0|0	0	0.56	IES5	YPK1	YPK1	1	1	1	1	0|0|1|0|0|18|2|3|10|4|23|0|0|0|0|0|0|0|0|50|28|0|0|2|4|0|8|0|0	0	0.85	NHP10	YPK1	YPK1	0|18	18	9	2	0|0|1|0|1|2|3|10|4|23|0|0|0|0|0|0|0|0|50|28|0|0|2|4|0|8|0|0	0.19	0.56	IES4	YPK1	YPK1	0	0	0	1	0|0|1|1|0|18|2|3|10|4|23|0|0|0|0|0|0|0|0|50|28|0|0|2|4|0|8|0|0	0	0.83
IES1	YEF3	0.22	0.04	1	IES3	YEF3	0.12	0.02	0	IES5	YEF3	0.09	0.02	0	NHP10	YEF3	1.36	0.25	0	IES4	YEF3	0	0	0	ARP4	YEF3	1.08	0.2	0	ARP8	YEF3	0.17	0.04	0	IES2	YEF3	0.02	0	0	ARP5	YEF3	0.83	0.16	1	IES6	YEF3	0.06	0.01	0
IES1	YHB1	0	0	0	IES3	YHB1	0.48	0.11	0	IES5	YHB1	0.26	0.06	0	NHP10	YHB1	0.22	0.05	0	IES4	YHB1	0	0	0	ARP4	YHB1	0.34	0.08	0	ARP8	YHB1	0.37	0.08	0	IES2	YHB1	0	0	0	ARP5	YHB1	4.57	0.88	0	IES6	YHB1	0.51	0.06	0
IES1	YPK1	0	0	0	IES3	YPK1	0.18	0.03	0	IES5	YPK1	0.28	0.05	0	NHP10	YPK1	1.12	0.2	0	IES4	YPK1	0	0	0	ARP4	YPK1	0.42	0.08	0	ARP8	YPK1	0	0	0	IES2	YPK1	0	0	0	ARP5	YPK1	3.4	0.53	0	IES6	YPK1	0	0	0
[truncated: 90 more columns]

## Sheet: CompPASS_results
Supplemental Data 9C. Alternative Pipeline Analyses of the Yeast INO80 Dataset: CompPASS results
Bait	Prey	AvePSM	Z	WD	Entropy	Bait	Prey	AvePSM	Z	WD	Entropy	Bait	Prey	AvePSM	Z	WD	Entropy	Bait	Prey	AvePSM	Z	WD	Entropy	Bait	Prey	AvePSM	Z	WD	Entropy	Bait	Prey	AvePSM	Z	WD	Entropy	Bait	Prey	AvePSM	Z	WD	Entropy	Bait	Prey	AvePSM	Z	WD	Entropy	Bait	Prey
IES1	ACC1	1	-0.358553	0.0357586	0	IES3	ACC1	4	0.151929	0.0983559	0.650022	IES5	ACC1	0	-0.528713	0	0	NHP10	ACC1	0	-0.528713	0	1	IES4	ACC1	0	-0.528713	0	0	ARP4	ACC1	0	-0.528713	0	1	ARP8	ACC1	0.666667	-0.415273	0.0291968	0.986427	IES2	ACC1	0.5	-0.443633	0.0252851	0.811278	ARP5	ACC1
IES1	ACT1	426	-0.874664	0.446884	0	IES3	ACT1	2825.5	2.32159	0.95838	0.972149	IES5	ACT1	1159	0.101727	0.73711	0	NHP10	ACT1	943.5	-0.185329	0.55381	0.288867	IES4	ACT1	1560	0.635879	0.855171	0	ARP4	ACT1	2095.5	1.34919	0.825342	0.96255	ARP8	ACT1	1604	0.694489	0.601301	1.53807	IES2	ACT1	840	-0.323196	0.522552	0.953165	ARP5	ACT1
IES1	ADE5,7	2	-0.464662	0.0463382	0	IES3	ADE5,7	16	0.690607	0.165165	0.266765	IES5	ADE5,7	1	-0.547181	0.032766	0	NHP10	ADE5,7	0.5	-0.58844	0.0231691	0.811278	IES4	ADE5,7	0	-0.6297	0	0	ARP4	ADE5,7	22	1.18572	0.153686	0.0880723	ARP8	ADE5,7	2.33333	-0.437155	0.0630733	0.888687	IES2	ADE5,7	0	-0.6297	0	1	ARP5	ADE5,7
IES1	ADH1	24	0.234679	0.131634	0	IES3	ADH1	10	-0.448445	0.0878079	0.749595	IES5	ADH1	16	-0.155678	0.107479	0	NHP10	ADH1	21.5	0.112692	0.128752	0.21451	IES4	ADH1	7	-0.594829	0.0710904	0	ARP4	ADH1	5.5	-0.668021	0.0651201	0.954434	ARP8	ADH1	7.33333	-0.578564	0.0751942	0.580605	IES2	ADH1	1	-0.887596	0.0268697	0.650022	ARP5	ADH1
IES1	ALA1	1	-0.158284	0.0440616	0	IES3	ALA1	0.5	-0.253255	0.0311563	0.811278	IES5	ALA1	0	-0.348226	0	0	NHP10	ALA1	0	-0.348226	0	1	IES4	ALA1	0	-0.348226	0	0	ARP4	ALA1	0.5	-0.253255	0.0311563	0.811278	ARP8	ALA1	0	-0.348226	0	1.58496	IES2	ALA1	0	-0.348226	0	1	ARP5	ALA1
IES1	ARB1	0	-0.682023	0	0	IES3	ARB1	1.5	-0.623959	0.0466914	0.954434	IES5	ARB1	0	-0.682023	0	0	NHP10	ARB1	26.5	0.343777	0.162074	0.0758415	IES4	ARB1	0	-0.682023	0	0	ARP4	ARB1	20	0.0921653	0.170493	0.49918	ARP8	ARB1	3.66667	-0.540089	0.0730007	1.10845	IES2	ARB1	4	-0.527186	0.0629682	0.309543	ARP5	ARB1
IES1	ARC1	0	-0.420396	0	0	IES3	ARC1	7.5	0.453695	0.109823	0.200622	IES5	ARC1	0	-0.420396	0	0	NHP10	ARC1	0	-0.420396	0	1	IES4	ARC1	0	-0.420396	0	0	ARP4	ARC1	0	-0.420396	0	1	ARP8	ARC1	0.333333	-0.381548	0.0231526	1.25163	IES2	ARC1	0	-0.420396	0	1	ARP5	ARC1
IES1	ARF1	1	-0.449779	0.0338439	0	IES3	ARF1	0	-0.59023	0	1	IES5	ARF1	0	-0.59023	0	0	NHP10	ARF1	3.5	-0.0986503	0.0633161	0.33729	IES4	ARF1	0	-0.59023	0	0	ARP4	ARF1	2	-0.309327	0.0478625	0.468996	ARP8	ARF1	1.33333	-0.402961	0.0508673	1.28669	IES2	ARF1	0	-0.59023	0	1	ARP5	ARF1
IES1	ARP4	293	-0.656835	0.367251	0	IES3	ARP4	1581	2.9119	0.703936	0.999907	IES5	ARP4	604	0.204871	0.527287	0	NHP10	ARP4	548	0.0497088	0.414436	0.368334	IES4	ARP4	724	0.537362	0.577296	0	ARP4	ARP4	1549.5	2.82462	0.696888	0.996905	ARP8	ARP4	858	0.908644	0.427907	1.54255	IES2	ARP4	378.5	-0.419935	0.344429	0.582093	ARP5	ARP4
IES1	ARP5	334	-0.389724	0.674403	0	IES3	ARP5	1308	-0.078447	1.89411	0.983587	IES5	ARP5	626	-0.296405	0.923279	0	NHP10	ARP5	337	-0.388765	0.961427	0.552338	IES4	ARP5	901	-0.208519	1.10766	0	ARP4	ARP5	678	-0.279786	1.36369	0.480109	ARP8	ARP5	1904.33	0.112133	3.24361	1.53737	IES2	ARP5	818.5	-0.234884	1.49834	0.868311	ARP5	ARP5
IES1	ARP7	0	-0.319511	0	0	IES3	ARP7	242.5	3.44913	1.26725	0.0301862	IES5	ARP7	0	-0.319511	0	0	NHP10	ARP7	4.5	-0.249578	0.172628	0.60984	IES4	ARP7	0	-0.319511	0	0	ARP4	ARP7	0.5	-0.311741	0.0325262	0.811278	ARP8	ARP7	0	-0.319511	0	1.58496	IES2	ARP7	0	-0.319511	0	1	ARP5	ARP7
IES1	ARP8	327	-0.968123	0.443312	0	IES3	ARP8	7819	2.6236	2.04388	0.987004	IES5	ARP8	3154	0.387161	1.37679	0	NHP10	ARP8	2193.5	-0.0733094	1.08255	0.608298	IES4	ARP8	4403	0.985941	1.62671	0	ARP4	ARP8	4816.5	1.18418	1.60416	0.987368	ARP8	ARP8	9261	3.3149	2.09727	1.5635	IES2	ARP8	1921.5	-0.203708	1.01321	0.929118	ARP5	ARP8
IES1	ARP9	0	-0.316517	0	0	IES3	ARP9	312	3.4438	0.816337	0.00938386	IES5	ARP9	0	-0.316517	0	0	NHP10	ARP9	0	-0.316517	0	1	IES4	ARP9	0	-0.316517	0	0	ARP4	ARP9	0	-0.316517	0	1	ARP8	ARP9	0	-0.316517	0	1.58496	IES2	ARP9	0	-0.316517	0	1	ARP5	ARP9
IES1	ATP2	4	-0.541925	0.0654573	0	IES3	ATP2	19	-0.20737	0.179574	0.904938	IES5	ATP2	27	-0.0289416	0.170063	0	NHP10	ATP2	41	0.283309	0.26379	0.252149	IES4	ATP2	4	-0.541925	0.0654573	0	ARP4	ATP2	33.5	0.116032	0.238445	0.655682	ARP8	ATP2	2.33333	-0.579097	0.0629295	1.09948	IES2	ATP2	0	-0.631139	0	1	ARP5	ATP2
IES1	ATP3	7	0.0898732	0.0722247	0	IES3	ATP3	18.5	1.72794	0.123273	0.766838	IES5	ATP3	8	0.232314	0.0772114	0	NHP10	ATP3	3.5	-0.408669	0.0510706	0.33729	IES4	ATP3	2	-0.622329	0.0386057	0	ARP4	ATP3	4	-0.337448	0.0573209	0.964079	ARP8	ATP3	3.66667	-0.384928	0.0548806	1.15019	IES2	ATP3	1.5	-0.693549	0.0334335	0.543564	ARP5	ATP3
IES1	CBF5	0	-0.664297	0	0	IES3	CBF5	7.5	0.690095	0.107191	0.448864	IES5	CBF5	0	-0.664297	0	0	NHP10	CBF5	0	-0.664297	0	1	IES4	CBF5	0	-0.664297	0	0	ARP4	CBF5	1.5	-0.393418	0.0390711	0.543564	ARP8	CBF5	0.333333	-0.604102	0.0184183	1.25163	IES2	CBF5	0.5	-0.574004	0.0225577	0.811278	ARP5	CBF5
IES1	CCT3	8	0.925493	0.0782873	0	IES3	CCT3	10	1.37748	0.0931756	0.892623	IES5	CCT3	0	-0.882447	0	0	NHP10	CCT3	1	-0.656454	0.0276787	0.650022	IES4	CCT3	0	-0.882447	0	0	ARP4	CCT3	12	1.82946	0.095882	0.141441	ARP8	CCT3	0.333333	-0.807116	0.0159803	1.25163	IES2	CCT3	0	-0.882447	0	1	ARP5	CCT3
IES1	CCT4	0	-0.864804	0	0	IES3	CCT4	21.5	1.33187	0.13941	0.70808	IES5	CCT4	5	-0.353949	0.0625197	0	NHP10	CCT4	5	-0.353949	0.0625197	0.266765	IES4	CCT4	0	-0.864804	0	0	ARP4	CCT4	27	1.89381	0.145283	0.0747043	ARP8	CCT4	0.666667	-0.79669	0.0245486	1.39215	IES2	CCT4	0	-0.864804	0	1	ARP5	CCT4
IES1	CCT5	0	-0.576945	0	0	IES3	CCT5	7	0.389561	0.119235	0.650022	IES5	CCT5	3	-0.162728	0.0592904	0	NHP10	CCT5	0	-0.576945	0	1	IES4	CCT5	0	-0.576945	0	0	ARP4	CCT5	27.5	3.22004	0.236332	0.33729	ARP8	CCT5	0	-0.576945	0	1.58496	IES2	CCT5	0	-0.576945	0	1	ARP5	CCT5
IES1	CCT6	0	-0.766428	0	0	IES3	CCT6	13	1.63168	0.122318	0.445065	IES5	CCT6	3	-0.213019	0.0514417	0	NHP10	CCT6	2.5	-0.305254	0.0469597	0.413817	IES4	CCT6	0	-0.766428	0	0	ARP4	CCT6	17	2.36956	0.139876	0.62743	ARP8	CCT6	0.333333	-0.704938	0.0171472	1.25163	IES2	CCT6	0	-0.766428	0	1	ARP5	CCT6
IES1	CCT8	1	-0.802083	0.0279193	0	IES3	CCT8	40.5	1.77421	0.190786	0.196832	IES5	CCT8	3	-0.671638	0.0483577	0	NHP10	CCT8	5.5	-0.508581	0.0654766	0.249882	IES4	CCT8	1	-0.802083	0.0279193	0	ARP4	CCT8	41	1.80682	0.19196	0.194996	ARP8	CCT8	6.66667	-0.432488	0.0831164	1.26188	IES2	CCT8	0.5	-0.834694	0.0197419	0.811278	ARP5	CCT8
IES1	CDC19	21	-0.78161	0.120139	0	IES3	CDC19	153	0.488205	0.326969	0.260225	IES5	CDC19	30	-0.695031	0.143594	0	NHP10	CDC19	57	-0.435297	0.199571	0.521815	IES4	CDC19	12	-0.868188	0.0908168	0	ARP4	CDC19	268.5	1.59929	0.433145	0.28323	ARP8	CDC19	20.3333	-0.788023	0.120185	0.947875	IES2	CDC19	8	-0.906667	0.0741516	0.191433	ARP5	CDC19
IES1	CDC48	6	-0.212862	0.0720911	0	IES3	CDC48	19	1.01701	0.14521	0.235193	IES5	CDC48	3	-0.496678	0.0509761	0	NHP10	CDC48	17.5	0.875099	0.139361	0.363847	IES4	CDC48	0	-0.780494	0	0	ARP4	CDC48	2	-0.591283	0.0416218	0.468996	ARP8	CDC48	0	-0.780494	0	1.58496	IES2	CDC48	0	-0.780494	0	1	ARP5	CDC48
IES1	CHC1	3	-0.289547	0.0590622	0	IES3	CHC1	22.5	1.60757	0.212128	0.843949	IES5	CHC1	35	2.82366	0.201736	0	NHP10	CHC1	1.5	-0.435479	0.0417633	0.543564	IES4	CHC1	6	0.00231638	0.0835266	0	ARP4	CHC1	3	-0.289547	0.0590622	0.371232	ARP8	CHC1	0	-0.581411	0	1.58496	IES2	CHC1	0	-0.581411	0	1	ARP5	CHC1
IES1	DBP5	0	-0.543745	0	0	IES3	DBP5	0	-0.543745	0	1	IES5	DBP5	2	-0.422108	0.0498664	0	NHP10	DBP5	17.5	0.520576	0.147507	0.105591	IES4	DBP5	0	-0.543745	0	0	ARP4	DBP5	2.5	-0.391699	0.0557523	0.413817	ARP8	DBP5	0.333333	-0.523472	0.0203579	1.25163	IES2	DBP5	0.5	-0.513336	0.0249332	0.811278	ARP5	DBP5
IES1	DDR48	0	-0.360523	0	0	IES3	DDR48	0	-0.360523	0	1	IES5	DDR48	0	-0.360523	0	0	NHP10	DDR48	0	-0.360523	0	1	IES4	DDR48	0	-0.360523	0	0	ARP4	DDR48	0	-0.360523	0	1	ARP8	DDR48	3	0.0148977	0.124916	0.981591	IES2	DDR48	0	-0.360523	0	1	ARP5	DDR48
IES1	DED1	9	-0.548345	0.0972589	0	IES3	DED1	17.5	-0.458732	0.1691	0.738285	IES5	DED1	6	-0.579973	0.0794115	0	NHP10	DED1	70	0.0947586	0.271242	0.0339705	IES4	DED1	0	-0.643229	0	0	ARP4	DED1	17.5	-0.458732	0.1691	0.999443	ARP8	DED1	24.3333	-0.38669	0.1994	0.887734	IES2	DED1	101.5	0.426853	0.326619	0.0247876	ARP5	DED1
IES1	DHH1	0	-0.598655	0	0	IES3	DHH1	4	-0.397306	0.0868648	0.650022	IES5	DHH1	1	-0.548318	0.0336049	0	NHP10	DHH1	21	0.458429	0.199032	0.218321	IES4	DHH1	0	-0.598655	0	0	ARP4	DHH1	14.5	0.131237	0.165386	0.413817	ARP8	DHH1	0.666667	-0.565097	0.0354624	1.39215	IES2	DHH1	0	-0.598655	0	1	ARP5	DHH1
IES1	DIT1	4	-0.388035	0.0554917	0	IES3	DIT1	8	0.102114	0.0837433	0.733538	IES5	DIT1	2	-0.63311	0.0392385	0	NHP10	DIT1	30.5	2.8592	0.163514	0.931154	IES4	DIT1	1	-0.755647	0.0277458	0	ARP4	DIT1	6	-0.14296	0.0725238	0.930586	ARP8	DIT1	3	-0.510572	0.0547234	1.43318	IES2	DIT1	1.5	-0.694378	0.0362619	0.954434	ARP5	DIT1
IES1	EAF6	0	-0.284779	0	0	IES3	EAF6	0	-0.284779	0	1	IES5	EAF6	0	-0.284779	0	0	NHP10	EAF6	0	-0.284779	0	1	IES4	EAF6	0	-0.284779	0	0	ARP4	EAF6	80	3.4676	0.816634	0.904246	ARP8	EAF6	0	-0.284779	0	1.58496	IES2	EAF6	0	-0.284779	0	1	ARP5	EAF6
IES1	EFT1	94	1.40496	0.230558	0	IES3	EFT1	77	0.934662	0.190848	0.58085	IES5	EFT1	43	-0.00592809	0.155937	0	NHP10	EFT1	67	0.658018	0.19465	0.0352475	IES4	EFT1	7	-1.00185	0.0629166	0	ARP4	EFT1	34	-0.254908	0.126818	0.74176	ARP8	EFT1	13.6667	-0.817418	0.0735358	1.17944	IES2	EFT1	0	-1.1955	0	1	ARP5	EFT1
IES1	ENO1	6	-0.110322	0.0728427	0	IES3	ENO1	15.5	0.92541	0.117078	0.116115	IES5	ENO1	12	0.543825	0.103015	0	NHP10	ENO1	0	-0.764469	0	1	IES4	ENO1	1	-0.655445	0.0297379	0	ARP4	ENO1	1	-0.655445	0.0297379	0.650022	ARP8	ENO1	3.33333	-0.401054	0.0542938	0.390452	IES2	ENO1	0	-0.764469	0	1	ARP5	ENO1
IES1	ENO2	69	-0.222427	0.28332	0	IES3	ENO2	50	-0.321202	0.316373	0.511454	IES5	ENO2	77	-0.180838	0.299294	0	NHP10	ENO2	87.5	-0.126253	0.418522	0.806744	IES4	ENO2	18	-0.487558	0.144707	0	ARP4	ENO2	9.5	-0.531747	0.137904	0.543564	ARP8	ENO2	55	-0.295208	0.435269	0.967189	IES2	ENO2	4	-0.560339	0.0682154	0.309543	ARP5	ENO2
IES1	FAA4	0	-0.799838	0	0	IES3	FAA4	6	0.595035	0.071214	0.235193	IES5	FAA4	3	-0.102401	0.0503559	0	NHP10	FAA4	1	-0.567359	0.029073	0.650022	IES4	FAA4	0	-0.799838	0	0	ARP4	FAA4	5.5	0.478796	0.0681822	0.249882	ARP8	FAA4	0.666667	-0.644852	0.023738	0.986427	IES2	FAA4	0	-0.799838	0	1	ARP5	FAA4
IES1	FAS1	27	0.835857	0.152411	0	IES3	FAS1	44	1.8569	0.219483	0.94689	IES5	FAS1	49	2.15721	0.20532	0	NHP10	FAS1	7	-0.365375	0.0776036	0.210842	IES4	FAS1	25	0.715734	0.146657	0	ARP4	FAS1	3.5	-0.57559	0.0619027	0.988699	ARP8	FAS1	1.66667	-0.685703	0.0481884	1.43552	IES2	FAS1	0	-0.785806	0	1	ARP5	FAS1
IES1	FBA1	27	-0.223291	0.172667	0	IES3	FBA1	19.5	-0.331335	0.187534	0.696212	IES5	FBA1	24	-0.266509	0.162792	0	NHP10	FBA1	58.5	0.230494	0.324818	0.62655	IES4	FBA1	3	-0.569032	0.0575555	0	ARP4	FBA1	2	-0.583438	0.0469939	0.468996	ARP8	FBA1	18	-0.352944	0.180177	1.02317	IES2	FBA1	5	-0.54022	0.0949614	0.902393	ARP5	FBA1
IES1	GCN1	0	-0.566613	0	0	IES3	GCN1	2	-0.448802	0.0488498	0.468996	IES5	GCN1	2	-0.448802	0.0488498	0	NHP10	GCN1	31.5	1.2889	0.257549	0.160329	IES4	GCN1	0	-0.566613	0	0	ARP4	GCN1	59.5	2.93825	0.353967	0.0969446	ARP8	GCN1	0	-0.566613	0	1.58496	IES2	GCN1	0	-0.566613	0	1	ARP5	GCN1
IES1	GFA1	1	-0.646479	0.0312235	0	IES3	GFA1	69.5	2.57137	0.312583	0.729014	IES5	GFA1	12	-0.129743	0.108161	0	NHP10	GFA1	7	-0.364623	0.0826096	0.210842	IES4	GFA1	1	-0.646479	0.0312235	0	ARP4	GFA1	28.5	0.64536	0.200168	0.328812	ARP8	GFA1	0.666667	-0.662137	0.0306145	1.39215	IES2	GFA1	0	-0.693455	0	1	ARP5	GFA1
IES1	gi|6321399|ref|NP_011476.1|	0	-0.822982	0	0	IES3	gi|6321399|ref|NP_011476.1|	6.5	0.590063	0.0805484	0.491237	IES5	gi|6321399|ref|NP_011476.1|	2	-0.388199	0.0405332	0	NHP10	gi|6321399|ref|NP_011476.1|	0	-0.822982	0	1	IES4	gi|6321399|ref|NP_011476.1|	0	-0.822982	0	0	ARP4	gi|6321399|ref|NP_011476.1|	7.5	0.807454	0.0784921	0.200622	ARP8	gi|6321399|ref|NP_011476.1|	0.666667	-0.678055	0.0234018	0.986427	IES2	gi|6321399|ref|NP_011476.1|	1	-0.605591	0.0286613	0.650022	ARP5	gi|6321399|ref|NP_011476.1|
IES1	gi|6321808|ref|NP_011884.1|	0	-0.537555	0	0	IES3	gi|6321808|ref|NP_011884.1|	6.5	-0.160299	0.123317	0.676942	IES5	gi|6321808|ref|NP_011884.1|	1	-0.479516	0.0354633	0	NHP10	gi|6321808|ref|NP_011884.1|	4	-0.305398	0.0709266	0.309543	IES4	gi|6321808|ref|NP_011884.1|	0	-0.537555	0	0	ARP4	gi|6321808|ref|NP_011884.1|	7.5	-0.10226	0.0971203	0.200622	ARP8	gi|6321808|ref|NP_011884.1|	0	-0.537555	0	1.58496	IES2	gi|6321808|ref|NP_011884.1|	0	-0.537555	0	1	ARP5	gi|6321808|ref|NP_011884.1|
IES1	gi|7839187|ref|NP_058171.1|	0	-0.2858	0	0	IES3	gi|7839187|ref|NP_058171.1|	72	3.47185	0.771959	0.0830706	IES5	gi|7839187|ref|NP_058171.1|	0	-0.2858	0	0	NHP10	gi|7839187|ref|NP_058171.1|	0	-0.2858	0	1	IES4	gi|7839187|ref|NP_058171.1|	0	-0.2858	0	0	ARP4	gi|7839187|ref|NP_058171.1|	1	-0.233611	0.0486362	0.650022	ARP8	gi|7839187|ref|NP_058171.1|	0	-0.2858	0	1.58496	IES2	gi|7839187|ref|NP_058171.1|	0	-0.2858	0	1	ARP5	gi|7839187|ref|NP_058171.1|
IES1	GPM1	35	-0.414373	0.138802	0	IES3	GPM1	105.5	1.22485	0.217449	0.856349	IES5	GPM1	62	0.213415	0.184738	0	NHP10	GPM1	68	0.352923	0.174577	0.335505	IES4	GPM1	56	0.0739062	0.175572	0	ARP4	GPM1	30	-0.53063	0.115956	0.762555	ARP8	GPM1	13.6667	-0.910403	0.0706209	1.06023	IES2	GPM1	11	-0.972407	0.0778139	0.151097	ARP5	GPM1
IES1	GSP1	0	-0.6903	0	0	IES3	GSP1	1.5	-0.329396	0.0383281	0.543564	IES5	GSP1	3	0.0315075	0.0542041	0	NHP10	GSP1	0	-0.6903	0	1	IES4	GSP1	0	-0.6903	0	0	ARP4	GSP1	12	2.19693	0.108408	0.141441	ARP8	GSP1	2.66667	-0.0486934	0.0615088	1.03777	IES2	GSP1	0	-0.6903	0	1	ARP5	GSP1
IES1	GSY1	3	-0.133998	0.0850815	0	IES3	GSY1	0.5	-0.255814	0.0347344	0.811278	IES5	GSY1	0	-0.280177	0	0	NHP10	GSY1	0	-0.280177	0	1	IES4	GSY1	0	-0.280177	0	0	ARP4	GSY1	77	3.47176	0.431042	0.0313435	ARP8	GSY1	0	-0.280177	0	1.58496	IES2	GSY1	0	-0.280177	0	1	ARP5	GSY1
IES1	HHF2	19	-0.259078	0.137208	0	IES3	HHF2	170	3.10443	0.496866	0.989029	IES5	HHF2	48	0.386893	0.218084	0	NHP10	HHF2	44.5	0.308931	0.254212	0.828418	IES4	HHF2	29	-0.0363292	0.169513	0	ARP4	HHF2	9.5	-0.470689	0.117456	0.669016	ARP8	HHF2	2.33333	-0.630325	0.0582108	1.19642	IES2	HHF2	7.5	-0.515239	0.104363	0.928362	ARP5	HHF2
IES1	HHT2	6	-0.107749	0.0830341	0	IES3	HHT2	40	2.61553	0.279513	1	IES5	HHT2	30	1.81457	0.18567	0	NHP10	HHT2	0	-0.588328	0	1	IES4	HHT2	0	-0.588328	0	0	ARP4	HHT2	14.5	0.573071	0.168289	0.687315	ARP8	HHT2	3.33333	-0.321339	0.06189	0.390452	IES2	HHT2	0	-0.588328	0	1	ARP5	HHT2
IES1	HSC82	3	-0.705709	0.0502231	0	IES3	HSC82	19	-0.181111	0.140952	0.34352	IES5	HSC82	5	-0.640135	0.0648378	0	NHP10	HSC82	41.5	0.556605	0.208315	0.249882	IES4	HSC82	0	-0.804072	0	0	ARP4	HSC82	6.5	-0.590954	0.0824428	0.676942	ARP8	HSC82	23.6667	-0.0281035	0.175435	1.39353	IES2	HSC82	0	-0.804072	0	1	ARP5	HSC82
IES1	HSP26	256	3.3466	0.636685	0	IES3	HSP26	12	-0.250061	0.210964	0.826746	IES5	HSP26	4	-0.367984	0.0795856	0	NHP10	HSP26	7	-0.323763	0.161127	0.650022	IES4	HSP26	8	-0.309022	0.112551	0	ARP4	HSP26	7	-0.323763	0.161127	0.783777	ARP8	HSP26	3	-0.382724	0.105482	0.770344	IES2	HSP26	0.5	-0.419575	0.0281378	0.811278	ARP5	HSP26
IES1	HSP60	80	0.0645413	0.398811	0	IES3	HSP60	4.5	-0.317288	0.162203	0.60984	IES5	HSP60	16	-0.259128	0.178354	0	NHP10	HSP60	9.5	-0.292001	0.235676	0.384312	IES4	HSP60	7	-0.304644	0.11797	0	ARP4	HSP60	0	-0.340046	0	1	ARP8	HSP60	9.33333	-0.292844	0.400593	1.27856	IES2	HSP60	3	-0.324874	0.0772294	0.371232	ARP5	HSP60
IES1	HTA2	3	-0.441716	0.0630846	0	IES3	HTA2	162	3.15777	0.649371	0.924819	IES5	HTA2	71	1.09769	0.306897	0	NHP10	HTA2	4.5	-0.407758	0.0772626	0.286397	IES4	HTA2	4	-0.419077	0.0728439	0	ARP4	HTA2	13.5	-0.204014	0.187457	0.838373	ARP8	HTA2	1.33333	-0.479446	0.0589121	1.28669	IES2	HTA2	13.5	-0.204014	0.187457	0.636016	ARP5	HTA2
IES1	HTB2	54	-0.301599	0.19676	0	IES3	HTB2	284	2.43019	0.464676	0.984966	IES5	HTB2	50	-0.349108	0.189333	0	NHP10	HTB2	106	0.316022	0.283886	0.827595	IES4	HTB2	227	1.75318	0.403416	0	ARP4	HTB2	16.5	-0.746999	0.112004	0.92312	ARP8	HTB2	14.6667	-0.768774	0.108744	1.50083	IES2	HTB2	79	-0.00466609	0.245078	0.938752	ARP5	HTB2
IES1	HTZ1	0	-0.840545	0	0	IES3	HTZ1	11	1.25289	0.102595	0.950338	IES5	HTZ1	7	0.49164	0.0750342	0	NHP10	HTZ1	2	-0.459921	0.0401075	0.468996	IES4	HTZ1	0	-0.840545	0	0	ARP4	HTZ1	11	1.25289	0.102595	1	ARP8	HTZ1	0.666667	-0.71367	0.0231561	0.986427	IES2	HTZ1	0.5	-0.745389	0.0200537	0.811278	ARP5	HTZ1
IES1	IDH1	0	-0.800966	0	0	IES3	IDH1	7	0.478838	0.0858866	1	IES5	IDH1	2	-0.435308	0.0410864	0	NHP10	IDH1	7	0.478838	0.0768657	0.210842	IES4	IDH1	1	-0.618137	0.0290525	0	ARP4	IDH1	1.5	-0.526722	0.0397578	0.954434	ARP8	IDH1	1.33333	-0.557194	0.037484	1.28669	IES2	IDH1	2.5	-0.343893	0.045936	0.413817	ARP5	IDH1
IES1	IDH2	2	-0.864556	0.0378255	0	IES3	IDH2	34.5	0.443055	0.161606	0.644464	IES5	IDH2	17	-0.261043	0.110279	0	NHP10	IDH2	56	1.30809	0.200153	0.040972	IES4	IDH2	5	-0.743853	0.0598073	0	ARP4	IDH2	48	0.986216	0.19062	0.873598	ARP8	IDH2	6	-0.703619	0.0693269	1.50462	IES2	IDH2	0	-0.945024	0	1	ARP5	IDH2
IES1	IES1	1699	0.234065	1.0251	0	IES3	IES1	5302	3.04843	1.73209	0.997187	IES5	IES1	1587	0.14658	0.990738	0	NHP10	IES1	2006	0.473868	1.06541	0.595022	IES4	IES1	2339	0.73398	1.20278	0	ARP4	IES1	1607	0.162203	0.953581	0.999714	ARP8	IES1	1634	0.183293	0.919719	1.57047	IES2	IES1	798.5	-0.46933	0.672182	0.758954	ARP5	IES1
IES1	IES2	362	-0.688461	0.381333	0	IES3	IES2	1329	1.96818	0.563213	0.987466	IES5	IES2	481	-0.361532	0.439565	0	NHP10	IES2	690.5	0.214028	0.405969	0.740486	IES4	IES2	800	0.514858	0.566886	0	ARP4	IES2	592.5	-0.0552077	0.376058	0.546516	ARP8	IES2	1428.33	2.24108	0.450075	1.58121	IES2	IES2	1395	2.1495	0.577029	0.965492	ARP5	IES2
IES1	IES3	2403	1.861	1.24908	0	IES3	IES3	3586	3.28978	1.49535	0.999798	IES5	IES3	2970	2.5458	1.38865	0	NHP10	IES3	753	-0.131804	0.685226	0.474858	IES4	IES3	629	-0.281566	0.639056	0	ARP4	IES3	928	0.079554	0.760695	0.914756	ARP8	IES3	1264.33	0.485764	0.870142	1.57906	IES2	IES3	482.5	-0.458503	0.548511	0.983686	ARP5	IES3
IES1	IES4	35	-0.830691	0.12093	0	IES3	IES4	155	1.86865	0.200068	0.999881	IES5	IES4	45	-0.605746	0.137122	0	NHP10	IES4	51.5	-0.459531	0.115323	0.298526	IES4	IES4	37	-0.785702	0.124338	0	ARP4	IES4	90	0.406508	0.152452	0.907832	ARP8	IES4	164	2.0711	0.161787	1.55407	IES2	IES4	76.5	0.102832	0.140554	0.383134	ARP5	IES4
IES1	IES5	823	0.414656	0.763306	0	IES3	IES5	2453.5	3.12809	1.34865	0.999438	IES5	IES5	1532	1.59455	1.04143	0	NHP10	IES5	583.5	0.016087	0.657699	0.510211	IES4	IES5	976	0.669274	0.831235	0	ARP4	IES5	667	0.155045	0.703185	0.881291	ARP8	IES5	667.667	0.156155	0.719938	1.40316	IES2	IES5	333	-0.400788	0.496854	0.817748	ARP5	IES5
IES1	IES6	0	-0.916963	0	0	IES3	IES6	141.5	0.766804	0.3373	0.994403	IES5	IES6	87	0.118286	0.253264	0	NHP10	IES6	1	-0.905064	0.0271528	0.650022	IES4	IES6	15	-0.738472	0.105162	0	ARP4	IES6	80.5	0.0409397	0.254411	0.213833	ARP8	IES6	245.333	2.00236	0.463811	1.43644	IES2	IES6	109.5	0.386023	0.296719	0.760997	ARP5	IES6
IES1	ILS1	0	-0.592817	0	0	IES3	ILS1	1.5	0.219085	0.0413596	0.543564	IES5	ILS1	1	-0.0515493	0.0337699	0	NHP10	ILS1	0.5	-0.322183	0.023879	0.811278	IES4	ILS1	0	-0.592817	0	0	ARP4	ILS1	7	3.19606	0.0893469	0.210842	ARP8	ILS1	0	-0.592817	0	1.58496	IES2	ILS1	0	-0.592817	0	1	ARP5	ILS1
IES1	ILV1	0	-0.748998	0	0	IES3	ILV1	11.5	0.142051	0.117722	0.776556	IES5	ILV1	6	-0.284103	0.0735912	0	NHP10	ILV1	7	-0.20662	0.0794876	0.210842	IES4	ILV1	0	-0.748998	0	0	ARP4	ILV1	44.5	2.69897	0.231574	0.122292	ARP8	ILV1	0.333333	-0.72317	0.0173456	1.25163	IES2	ILV1	1	-0.671515	0.0300435	0.650022	ARP5	ILV1
IES1	ILV2	1	-0.492679	0.0322935	0	IES3	ILV2	14	1.5299	0.120831	0.125658	IES5	ILV2	3	-0.181513	0.055934	0	NHP10	ILV2	0	-0.648262	0	1	IES4	ILV2	0	-0.648262	0	0	ARP4	ILV2	4	-0.0259305	0.0802176	0.650022	ARP8	ILV2	0.333333	-0.596401	0.0186447	1.25163	IES2	ILV2	0	-0.648262	0	1	ARP5	ILV2
IES1	INO80	1132	-0.679246	0.738928	0	IES3	INO80	6468	2.72575	1.49194	0.992224	IES5	INO80	2264	0.0431034	1.045	0	NHP10	INO80	2816	0.395345	0.984428	0.67757	IES4	INO80	3563	0.872019	1.31095	0	ARP4	INO80	3785.5	1.014	1.14138	0.999374	ARP8	INO80	2988.33	0.505314	0.856586	1.56254	IES2	INO80	1341.5	-0.545561	0.679459	0.974718	ARP5	INO80
IES1	KAP123	0	-0.698589	0	0	IES3	KAP123	9	-0.328488	0.111658	0.789749	IES5	KAP123	9	-0.328488	0.0933257	0	NHP10	KAP123	35.5	0.761251	0.185351	0.059775	IES4	KAP123	0	-0.698589	0	0	ARP4	KAP123	20	0.123856	0.16645	0.984496	ARP8	KAP123	0.333333	-0.684881	0.0179605	1.25163	IES2	KAP123	3	-0.575222	0.0644659	0.749595	ARP5	KAP123
IES1	KAP95	0	-0.666583	0	0	IES3	KAP95	6.5	0.218951	0.0994473	0.966619	IES5	KAP95	4	-0.121639	0.0636933	0	NHP10	KAP95	24	2.60308	0.156016	0.0821431	IES4	KAP95	0	-0.666583	0	0	ARP4	KAP95	5	0.0145967	0.0712112	0.266765	ARP8	KAP95	0	-0.666583	0	1.58496	IES2	KAP95	0	-0.666583	0	1	ARP5	KAP95
IES1	LYS12	0	-0.593639	0	0	IES3	LYS12	4	-0.275009	0.0875988	0.964079	IES5	LYS12	1	-0.513982	0.0337465	0	NHP10	LYS12	11	0.282595	0.111925	0.151097	IES4	LYS12	0	-0.593639	0	0	ARP4	LYS12	2.5	-0.394495	0.053358	0.413817	ARP8	LYS12	1	-0.513982	0.0337465	0.816689	IES2	LYS12	0.5	-0.55381	0.0238624	0.811278	ARP5	LYS12
IES1	MAE1	0	-0.611679	0	0	IES3	MAE1	2.5	-0.21644	0.0525653	0.413817	IES5	MAE1	0	-0.611679	0	0	NHP10	MAE1	0	-0.611679	0	1	IES4	MAE1	0	-0.611679	0	0	ARP4	MAE1	10	0.969276	0.105131	0.162326	ARP8	MAE1	0	-0.611679	0	1.58496	IES2	MAE1	0	-0.611679	0	1	ARP5	MAE1
IES1	MDJ1	40	3.32296	0.219373	0	IES3	MDJ1	8	0.215056	0.130876	0.908178	IES5	MDJ1	3	-0.270554	0.0600778	0	NHP10	MDJ1	0.5	-0.513358	0.0245267	0.811278	IES4	MDJ1	1	-0.464798	0.034686	0	ARP4	MDJ1	1.5	-0.416237	0.0566712	0.954434	ARP8	MDJ1	2.33333	-0.335302	0.0706814	1.09948	IES2	MDJ1	0	-0.561919	0	1	ARP5	MDJ1
IES1	MDN1	0	-0.568526	0	0	IES3	MDN1	74.5	3.11453	0.394747	0.257372	IES5	MDN1	4	-0.370778	0.0689677	0	NHP10	MDN1	9.5	-0.098874	0.140962	0.384312	IES4	MDN1	0	-0.568526	0	0	ARP4	MDN1	8	-0.17303	0.129356	0.430552	ARP8	MDN1	0	-0.568526	0	1.58496	IES2	MDN1	0	-0.568526	0	1	ARP5	MDN1
IES1	MLC1	0	-0.733921	0	0	IES3	MLC1	1.5	-0.546347	0.0433898	0.954434	IES5	MLC1	7	0.141425	0.0802999	0	NHP10	MLC1	14	1.01677	0.113561	0.125658	IES4	MLC1	0	-0.733921	0	0	ARP4	MLC1	1	-0.608871	0.0303505	0.650022	ARP8	MLC1	2.33333	-0.442139	0.0541165	1.09948	IES2	MLC1	4	-0.233723	0.060701	0.309543	ARP5	MLC1
IES1	MNP1	0	-0.494173	0	0	IES3	MNP1	2.5	0.416145	0.0831921	0.979869	IES5	MNP1	0	-0.494173	0	0	NHP10	MNP1	2	0.234082	0.0523078	0.468996	IES4	MNP1	0	-0.494173	0	0	ARP4	MNP1	0.5	-0.312109	0.0261539	0.811278	ARP8	MNP1	0.333333	-0.372797	0.0213546	1.25163	IES2	MNP1	0	-0.494173	0	1	ARP5	MNP1
IES1	NEW1	0	-0.754629	0	0	IES3	NEW1	1	-0.580961	0.0299312	0.650022	IES5	NEW1	4	-0.0599568	0.0598624	0	NHP10	NEW1	6	0.287379	0.0733161	0.235193	IES4	NEW1	0	-0.754629	0	0	ARP4	NEW1	5.5	0.200545	0.0701948	0.249882	ARP8	NEW1	0.666667	-0.638851	0.0244387	0.986427	IES2	NEW1	0	-0.754629	0	1	ARP5	NEW1
IES1	NHP10	1251	0.155757	0.947235	0	IES3	NHP10	4435.5	2.95167	1.83713	0.992414	IES5	NHP10	2502	1.2541	1.33959	0	NHP10	NHP10	677	-0.348201	0.717732	0.514109	IES4	NHP10	655	-0.367516	0.685409	0	ARP4	NHP10	1085	0.0100131	0.908621	0.928456	ARP8	NHP10	1448	0.328718	1.08116	1.57803	IES2	NHP10	739.5	-0.293327	0.75013	0.989184	ARP5	NHP10
IES1	NOP1	2	-0.630988	0.0429284	0	IES3	NOP1	45	1.57747	0.237725	0.482776	IES5	NOP1	0	-0.733707	0	0	NHP10	NOP1	1.5	-0.656668	0.0371771	0.543564	IES4	NOP1	0	-0.733707	0	0	ARP4	NOP1	53.5	2.01403	0.259206	0.105591	ARP8	NOP1	0	-0.733707	0	1.58496	IES2	NOP1	0	-0.733707	0	1	ARP5	NOP1
IES1	NOP56	0	-1.08833	0	0	IES3	NOP56	25	0.679258	0.119454	0.550406	IES5	NOP56	16	0.0429271	0.0996944	0	NHP10	NOP56	26	0.749961	0.127086	0.0770169	IES4	NOP56	0	-1.08833	0	0	ARP4	NOP56	28.5	0.92672	0.127542	0.555544	ARP8	NOP56	4.33333	-0.781946	0.0497327	1.13474	IES2	NOP56	2	-0.946921	0.0352473	0.468996	ARP5	NOP56
IES1	NOP58	2	-0.879865	0.035872	0	IES3	NOP58	16	0.316344	0.0989807	0.773227	IES5	NOP58	6	-0.538091	0.0621321	0	NHP10	NOP58	12	-0.0254296	0.0857198	0.327445	IES4	NOP58	0	-1.05075	0	0	ARP4	NOP58	20	0.658119	0.110664	0.956652	ARP8	NOP58	2.66667	-0.822903	0.0394207	1.44655	IES2	NOP58	0.5	-1.00803	0.017936	0.811278	ARP5	NOP58
IES1	NPL3	0	-0.870046	0	0	IES3	NPL3	0.5	-0.696861	0.0197108	0.811278	IES5	NPL3	2	-0.177308	0.0394216	0	NHP10	NPL3	5	0.861799	0.0623311	0.266765	IES4	NPL3	2	-0.177308	0.0394216	0	ARP4	NPL3	0	-0.870046	0	1	ARP8	NPL3	0	-0.870046	0	1.58496	IES2	NPL3	3	0.169061	0.0482814	0.371232	ARP5	NPL3
IES1	NPL6	0	-0.470804	0	0	IES3	NPL6	34.5	3.07307	0.222577	0.0611915	IES5	NPL6	0	-0.470804	0	0	NHP10	NPL6	0	-0.470804	0	1	IES4	NPL6	1	-0.368083	0.037894	0	ARP4	NPL6	0	-0.470804	0	1	ARP8	NPL6	0	-0.470804	0	1.58496	IES2	NPL6	0	-0.470804	0	1	ARP5	NPL6
IES1	NSP1	0	-0.357933	0	0	IES3	NSP1	0	-0.357933	0	1	IES5	NSP1	1	-0.293962	0.04346	0	NHP10	NSP1	0	-0.357933	0	1	IES4	NSP1	0	-0.357933	0	0	ARP4	NSP1	0	-0.357933	0	1	ARP8	NSP1	8.66667	0.196482	0.213853	0.632824	IES2	NSP1	0	-0.357933	0	1	ARP5	NSP1
IES1	NUP57	0	-0.394908	0	0	IES3	NUP57	0	-0.394908	0	1	IES5	NUP57	0	-0.394908	0	0	NHP10	NUP57	0	-0.394908	0	1	IES4	NUP57	0	-0.394908	0	0	ARP4	NUP57	0	-0.394908	0	1	ARP8	NUP57	0	-0.394908	0	1.58496	IES2	NUP57	0	-0.394908	0	1	ARP5	NUP57
IES1	OLA1	0	-0.593536	0	0	IES3	OLA1	0.5	-0.563172	0.0238645	0.811278	IES5	OLA1	2	-0.472082	0.047729	0	NHP10	OLA1	3.5	-0.380991	0.0631395	0.33729	IES4	OLA1	0	-0.593536	0	0	ARP4	OLA1	9.5	-0.0166277	0.135022	0.954434	ARP8	OLA1	1	-0.532809	0.0337495	0.816689	IES2	OLA1	0	-0.593536	0	1	ARP5	OLA1
IES1	PAB1	6	-0.568857	0.0687044	0	IES3	PAB1	15.5	-0.10893	0.119122	0.661976	IES5	PAB1	14	-0.18155	0.104948	0	NHP10	PAB1	8.5	-0.447823	0.0817746	0.183122	IES4	PAB1	16	-0.0847233	0.112194	0	ARP4	PAB1	3.5	-0.68989	0.0566059	0.896038	ARP8	PAB1	10.6667	-0.342928	0.106601	0.99335	IES2	PAB1	11	-0.32679	0.0930262	0.151097	ARP5	PAB1
IES1	PAN1	3	-0.149837	0.0660786	0	IES3	PAN1	0	-0.464494	0	1	IES5	PAN1	0	-0.464494	0	0	NHP10	PAN1	0.5	-0.412052	0.0269765	0.811278	IES4	PAN1	0	-0.464494	0	0	ARP4	PAN1	0	-0.464494	0	1	ARP8	PAN1	0	-0.464494	0	1.58496	IES2	PAN1	1.5	-0.307166	0.0467246	0.543564	ARP5	PAN1
IES1	PBP1	47	2.93364	0.187348	0	IES3	PBP1	21	0.809984	0.131619	0.998439	IES5	PBP1	13	0.156551	0.0985308	0	NHP10	PBP1	5	-0.496881	0.0642236	0.574636	IES4	PBP1	9	-0.170165	0.0819825	0	ARP4	PBP1	6	-0.415202	0.0703534	0.930586	ARP8	PBP1	1.66667	-0.769144	0.0352797	0.614369	IES2	PBP1	3.5	-0.619399	0.0511251	0.33729	ARP5	PBP1
IES1	PBP4	52	3.44262	0.317403	0	IES3	PBP4	6.5	0.124997	0.18997	0.905928	IES5	PBP4	0	-0.348949	0	0	NHP10	PBP4	0	-0.348949	0	1	IES4	PBP4	0	-0.348949	0	0	ARP4	PBP4	1	-0.276034	0.0440159	0.650022	ARP8	PBP4	0	-0.348949	0	1.58496	IES2	PBP4	0.5	-0.312492	0.0311239	0.811278	ARP5	PBP4
IES1	PDC1	38	-0.369154	0.152434	0	IES3	PDC1	38	-0.369154	0.14497	0.639873	IES5	PDC1	32	-0.485437	0.139883	0	NHP10	PDC1	102	0.871203	0.237513	0.437283	IES4	PDC1	6	-0.989332	0.0605709	0	ARP4	PDC1	43.5	-0.262561	0.155107	0.71965	ARP8	PDC1	34	-0.446676	0.130414	0.994096	IES2	PDC1	4.5	-1.0184	0.052456	0.286397	ARP5	PDC1
IES1	PEP4	2	-0.168418	0.0495473	0	IES3	PEP4	0	-0.550772	0	1	IES5	PEP4	0	-0.550772	0	0	NHP10	PEP4	6	0.59629	0.0858184	0.235193	IES4	PEP4	0	-0.550772	0	0	ARP4	PEP4	0	-0.550772	0	1	ARP8	PEP4	0.333333	-0.487046	0.0202276	1.25163	IES2	PEP4	0	-0.550772	0	1	ARP5	PEP4
IES1	PFK1	5	-0.558438	0.0634741	0	IES3	PFK1	65.5	2.83628	0.250815	0.675749	IES5	PFK1	18	0.171005	0.120434	0	NHP10	PFK1	13	-0.10955	0.102349	0.13304	IES4	PFK1	9	-0.333994	0.0851594	0	ARP4	PFK1	17.5	0.142949	0.118749	0.105591	ARP8	PFK1	2.33333	-0.708067	0.0473392	1.19642	IES2	PFK1	0	-0.838993	0	1	ARP5	PFK1
IES1	PFK2	10	-0.280468	0.0853663	0	IES3	PFK2	53	2.50264	0.204042	0.4002	IES5	PFK2	9	-0.345191	0.0809856	0	NHP10	PFK2	2.5	-0.765894	0.0426831	0.413817	IES4	PFK2	7	-0.474638	0.0714226	0	ARP4	PFK2	11	-0.215745	0.0929562	0.347817	ARP8	PFK2	21	0.431489	0.133348	1.18917	IES2	PFK2	0.5	-0.89534	0.0190885	0.811278	ARP5	PFK2
IES1	PGK1	7	-0.677064	0.0766771	0	IES3	PGK1	31	-0.238734	0.179856	0.427398	IES5	PGK1	46	0.035223	0.19656	0	NHP10	PGK1	89	0.820565	0.304746	0.529682	IES4	PGK1	9	-0.640537	0.0869437	0	ARP4	PGK1	4.5	-0.722724	0.068525	0.934068	ARP8	PGK1	15.6667	-0.518778	0.142514	1.24498	IES2	PGK1	2.5	-0.759251	0.0510756	0.979869	ARP5	PGK1
IES1	PIL1	0	-0.576162	0	0	IES3	PIL1	2	-0.246927	0.0638206	1	IES5	PIL1	6	0.411544	0.0839062	0	NHP10	PIL1	1	-0.411544	0.0342545	0.650022	IES4	PIL1	0	-0.576162	0	0	ARP4	PIL1	1	-0.411544	0.0342545	0.650022	ARP8	PIL1	1.33333	-0.356672	0.0521093	1.15894	IES2	PIL1	0	-0.576162	0	1	ARP5	PIL1
IES1	PIN4	0	-0.511166	0	0	IES3	PIN4	0	-0.511166	0	1	IES5	PIN4	0	-0.511166	0	0	NHP10	PIN4	0	-0.511166	0	1	IES4	PIN4	0	-0.511166	0	0	ARP4	PIN4	0	-0.511166	0	1	ARP8	PIN4	2	0.170389	0.0719356	1.16578	IES2	PIN4	0	-0.511166	0	1	ARP5	PIN4
IES1	PMA1	0	-0.586914	0	0	IES3	PMA1	36	0.535684	0.265808	0.21526	IES5	PMA1	112	2.90561	0.35918	0	NHP10	PMA1	5.5	-0.415406	0.103896	0.738285	IES4	PMA1	0	-0.586914	0	0	ARP4	PMA1	14	-0.150348	0.126989	0.125658	ARP8	PMA1	0.333333	-0.576519	0.0195949	1.25163	IES2	PMA1	0	-0.586914	0	1	ARP5	PMA1
IES1	POR1	1	-0.308476	0.0341884	0	IES3	POR1	1.5	-0.173518	0.0418721	0.543564	IES5	POR1	1	-0.308476	0.0341884	0	NHP10	POR1	0.5	-0.443435	0.0241749	0.811278	IES4	POR1	0	-0.578393	0	0	ARP4	POR1	0	-0.578393	0	1	ARP8	POR1	1	-0.308476	0.0341884	0.816689	IES2	POR1	0	-0.578393	0	1	ARP5	POR1
IES1	PSA1	5	-0.626855	0.0689964	0	IES3	PSA1	149.5	1.77794	0.447726	0.857712	IES5	PSA1	41	-0.027737	0.197576	0	NHP10	PSA1	4.5	-0.635176	0.0654557	0.286397	IES4	PSA1	11	-0.527002	0.102338	0	ARP4	PSA1	156	1.88611	0.385393	0.0171431	ARP8	PSA1	4.33333	-0.63795	0.0762259	1.04204	IES2	PSA1	0	-0.710066	0	1	ARP5	PSA1
IES1	PSE1	0	-0.521844	0	0	IES3	PSE1	1.5	-0.347435	0.0440825	0.543564	IES5	PSE1	2	-0.289298	0.0509021	0	NHP10	PSE1	11	0.757158	0.119376	0.151097	IES4	PSE1	0	-0.521844	0	0	ARP4	PSE1	11	0.757158	0.165252	0.994539	ARP8	PSE1	0	-0.521844	0	1.58496	IES2	PSE1	0	-0.521844	0	1	ARP5	PSE1
IES1	RIM1	36	0.213654	0.235289	0	IES3	RIM1	207	3.31672	0.850934	0.999983	IES5	RIM1	20	-0.0766909	0.175374	0	NHP10	RIM1	1.5	-0.412403	0.0480282	0.543564	IES4	RIM1	3	-0.385183	0.0679221	0	ARP4	RIM1	1	-0.421476	0.0392149	0.650022	ARP8	RIM1	0.333333	-0.433574	0.0226407	1.25163	IES2	RIM1	55	0.558439	0.438624	0.835323	ARP5	RIM1
IES1	RNR1	0	-0.592986	0	0	IES3	RNR1	2.5	-0.176508	0.0533873	0.413817	IES5	RNR1	1	-0.426395	0.0337651	0	NHP10	RNR1	0	-0.592986	0	1	IES4	RNR1	0	-0.592986	0	0	ARP4	RNR1	3	-0.0932119	0.0584829	0.371232	ARP8	RNR1	0	-0.592986	0	1.58496	IES2	RNR1	0	-0.592986	0	1	ARP5	RNR1
IES1	RPB2	0	-0.840459	0	0	IES3	RPB2	5.5	2.45015	0.072553	0.994985	IES5	RPB2	1	-0.242166	0.0283617	0	NHP10	RPB2	0	-0.840459	0	1	IES4	RPB2	0	-0.840459	0	0	ARP4	RPB2	2.5	0.655273	0.0489152	0.811278	ARP8	RPB2	0	-0.840459	0	1.58496	IES2	RPB2	0	-0.840459	0	1	ARP5	RPB2
IES1	RPL10	0	-0.918405	0	0	IES3	RPL10	148	2.44367	0.344419	0.941503	IES5	RPL10	41	0.012981	0.173726	0	NHP10	RPL10	27.5	-0.293695	0.148465	0.463309	IES4	RPL10	3	-0.850255	0.0469931	0	ARP4	RPL10	109.5	1.56908	0.296254	0.821907	ARP8	RPL10	18	-0.509504	0.125336	1.48473	IES2	RPL10	29	-0.25962	0.15246	0.804493	ARP5	RPL10
IES1	RPL11B	4	-0.0859435	0.0507848	0	IES3	RPL11B	12	1.83919	0.0879619	0.141441	IES5	RPL11B	2	-0.567227	0.0359103	0	NHP10	RPL11B	1	-0.807869	0.0253924	0.650022	IES4	RPL11B	8	0.876624	0.0718206	0	ARP4	RPL11B	4.5	0.0343774	0.0526046	0.60984	ARP8	RPL11B	0	-1.04851	0	1.58496	IES2	RPL11B	0.5	-0.92819	0.0179552	0.811278	ARP5	RPL11B
IES1	RPL15A	0	-0.587918	0	0	IES3	RPL15A	48	2.93435	0.306404	0.999693	IES5	RPL15A	27	1.39336	0.176203	0	NHP10	RPL15A	1	-0.514537	0.0339104	0.650022	IES4	RPL15A	0	-0.587918	0	0	ARP4	RPL15A	9.5	0.109197	0.104519	0.168661	ARP8	RPL15A	1	-0.514537	0.0339104	0.816689	IES2	RPL15A	0	-0.587918	0	1	ARP5	RPL15A
IES1	RPL16A	0	-0.766641	0	0	IES3	RPL16A	22.5	2.49676	0.160875	0.999659	IES5	RPL16A	13	1.11888	0.10707	0	NHP10	RPL16A	15.5	1.48148	0.116912	0.116115	IES4	RPL16A	5	-0.0414401	0.0664017	0	ARP4	RPL16A	4.5	-0.11396	0.0719457	0.811278	ARP8	RPL16A	1	-0.621601	0.0296958	0.816689	IES2	RPL16A	0.5	-0.694121	0.0209981	0.811278	ARP5	RPL16A
IES1	RPL16B	6	-0.483037	0.067505	0	IES3	RPL16B	54.5	2.80776	0.215639	0.999463	IES5	RPL16B	20	0.466882	0.123247	0	NHP10	RPL16B	23	0.670437	0.132167	0.0849956	IES4	RPL16B	30	1.1454	0.150946	0	ARP4	RPL16B	9	-0.279483	0.0876296	0.86804	ARP8	RPL16B	1.33333	-0.799677	0.0318221	0.699843	IES2	RPL16B	1.5	-0.788369	0.0337525	0.543564	ARP5	RPL16B
IES1	RPL17A	1	-0.911648	0.0267313	0	IES3	RPL17A	103.5	2.62088	0.279588	0.932773	IES5	RPL17A	46	0.63922	0.1813	0	NHP10	RPL17A	26.5	-0.0328226	0.141472	0.839331	IES4	RPL17A	69	1.43189	0.222047	0	ARP4	RPL17A	9	-0.635938	0.082446	0.789749	ARP8	RPL17A	10.3333	-0.589986	0.0908234	1.24127	IES2	RPL17A	12	-0.532547	0.0925998	0.141441	ARP5	RPL17A
IES1	RPL17B	1	-0.58326	0.0314417	0	IES3	RPL17B	13	0.62398	0.113365	0.13304	IES5	RPL17B	0	-0.683863	0	0	NHP10	RPL17B	38.5	3.18936	0.195091	0.0559196	IES4	RPL17B	0	-0.683863	0	0	ARP4	RPL17B	9	0.221567	0.114062	0.789749	ARP8	RPL17B	4	-0.28145	0.0760416	0.843567	IES2	RPL17B	0	-0.683863	0	1	ARP5	RPL17B
IES1	RPL18A	0	-0.773603	0	0	IES3	RPL18A	58	2.66526	0.255969	0.992398	IES5	RPL18A	35	1.30157	0.17489	0	NHP10	RPL18A	4.5	-0.506795	0.0712982	0.934068	IES4	RPL18A	28	0.886538	0.156427	0	ARP4	RPL18A	19.5	0.382566	0.148419	0.977795	ARP8	RPL18A	1.33333	-0.694549	0.0441248	1.53012	IES2	RPL18A	6	-0.417859	0.0724114	0.235193	ARP5	RPL18A
IES1	RPL19A	0	-1.08807	0	0	IES3	RPL19A	116	2.7284	0.257373	0.996596	IES5	RPL19A	52	0.622761	0.179748	0	NHP10	RPL19A	23	-0.331356	0.114604	0.978999	IES4	RPL19A	33	-0.00235004	0.143192	0	ARP4	RPL19A	43	0.326656	0.1567	0.981239	ARP8	RPL19A	13.6667	-0.638428	0.084691	1.57452	IES2	RPL19A	14	-0.627461	0.0932667	0.125658	ARP5	RPL19A
IES1	RPL1A	3	-0.419286	0.0616991	0	IES3	RPL1A	98.5	3.19351	0.484354	0.982245	IES5	RPL1A	35	0.791284	0.210742	0	NHP10	RPL1A	1	-0.494947	0.035622	0.650022	IES4	RPL1A	11	-0.116644	0.118145	0	ARP4	RPL1A	23	0.33732	0.23405	0.299803	ARP8	RPL1A	0.666667	-0.507557	0.0290852	0.986427	IES2	RPL1A	0	-0.532777	0	1	ARP5	RPL1A
IES1	RPL20B	4	-0.65858	0.0518897	0	IES3	RPL20B	46.5	3.01506	0.176538	0.995996	IES5	RPL20B	11	-0.0535096	0.0860494	0	NHP10	RPL20B	18.5	0.59478	0.111352	0.239874	IES4	RPL20B	14	0.205806	0.0970768	0	ARP4	RPL20B	9	-0.226387	0.0776664	0.926819	ARP8	RPL20B	6.66667	-0.428077	0.0667002	1.26188	IES2	RPL20B	1	-0.917896	0.0259449	0.650022	ARP5	RPL20B
IES1	RPL21A	2	-0.512304	0.0389088	0	IES3	RPL21A	21	3.10556	0.126079	0.0914016	IES5	RPL21A	6	0.249351	0.0673921	0	NHP10	RPL21A	1	-0.702717	0.0275127	0.650022	IES4	RPL21A	2	-0.512304	0.0389088	0	ARP4	RPL21A	2	-0.512304	0.0389088	0.468996	ARP8	RPL21A	3.33333	-0.258419	0.0562415	1.5334	IES2	RPL21A	4	-0.131476	0.0550254	0.309543	ARP5	RPL21A
IES1	RPL23B	53	0.551436	0.171656	0	IES3	RPL23B	29.5	-0.232246	0.116135	0.738285	IES5	RPL23B	15	-0.715795	0.0913201	0	NHP10	RPL23B	92	1.85202	0.20509	0.165076	IES4	RPL23B	12	-0.81584	0.0816791	0	ARP4	RPL23B	60	0.784874	0.165625	0.93517	ARP8	RPL23B	12.6667	-0.793608	0.0690099	1.17637	IES2	RPL23B	11	-0.849188	0.0782018	0.151097	ARP5	RPL23B
IES1	RPL24A	2	-0.817686	0.0362141	0	IES3	RPL24A	23	1.42206	0.120948	0.978999	IES5	RPL24A	19	0.995444	0.111619	0	NHP10	RPL24A	14	0.462171	0.0943621	0.622634	IES4	RPL24A	0	-1.031	0	0	ARP4	RPL24A	15.5	0.622153	0.0992886	0.965202	ARP8	RPL24A	4	-0.604377	0.0496747	1.47853	IES2	RPL24A	1.5	-0.871014	0.0308873	0.954434	ARP5	RPL24A
IES1	RPL24B	0	-0.596981	0	0	IES3	RPL24B	55	3.22304	0.323007	0.999766	IES5	RPL24B	9	0.0281127	0.100956	0	NHP10	RPL24B	0	-0.596981	0	1	IES4	RPL24B	0	-0.596981	0	0	ARP4	RPL24B	15.5	0.479569	0.171473	0.965202	ARP8	RPL24B	4	-0.319162	0.112741	1.47853	IES2	RPL24B	1.5	-0.492799	0.0533428	0.954434	ARP5	RPL24B
IES1	RPL25	0	-0.613205	0	0	IES3	RPL25	128	3.2045	0.479723	0.812816	IES5	RPL25	30	0.28157	0.181865	0	NHP10	RPL25	26	0.162267	0.216208	0.274251	IES4	RPL25	41	0.609654	0.212608	0	ARP4	RPL25	12.5	-0.240382	0.149913	0.947062	ARP8	RPL25	2	-0.553553	0.0765768	1.58496	IES2	RPL25	2	-0.553553	0.0469573	0.468996	ARP5	RPL25
IES1	RPL26B	0	-0.86776	0	0	IES3	RPL26B	7.5	1.1202	0.0820581	0.625262	IES5	RPL26B	3	-0.0725763	0.048345	0	NHP10	RPL26B	1	-0.602699	0.027912	0.650022	IES4	RPL26B	3	-0.0725763	0.048345	0	ARP4	RPL26B	1.5	-0.470168	0.0341851	0.543564	ARP8	RPL26B	0	-0.86776	0	1.58496	IES2	RPL26B	2.5	-0.205107	0.0441327	0.413817	ARP5	RPL26B
IES1	RPL27B	3	-0.470043	0.0571868	0	IES3	RPL27B	79.5	3.35822	0.37382	0.885077	IES5	RPL27B	16	0.180511	0.132067	0	NHP10	RPL27B	5.5	-0.344937	0.0983242	0.738285	IES4	RPL27B	5	-0.369958	0.0738278	0	ARP4	RPL27B	9	-0.169787	0.125777	0.926819	ARP8	RPL27B	3.66667	-0.436681	0.0802814	0.884997	IES2	RPL27B	3.5	-0.445022	0.0617688	0.33729	ARP5	RPL27B
IES1	RPL28	3	-0.861875	0.0416591	0	IES3	RPL28	28	1.69453	0.11773	0.889701	IES5	RPL28	8	-0.350593	0.0680291	0	NHP10	RPL28	25.5	1.43889	0.112351	0.543564	IES4	RPL28	20	0.876483	0.107563	0	ARP4	RPL28	24	1.28551	0.108997	1	ARP8	RPL28	5.33333	-0.623277	0.0475299	1.29367	IES2	RPL28	2.5	-0.913003	0.0380294	0.413817	ARP5	RPL28
IES1	RPL2A	0	-0.681191	0	0	IES3	RPL2A	159	3.11914	0.481305	0.999972	IES5	RPL2A	40	0.274867	0.199244	0	NHP10	RPL2A	6	-0.537783	0.0934969	0.930586	IES4	RPL2A	21	-0.179261	0.144366	0	ARP4	RPL2A	58	0.705093	0.290694	0.309543	ARP8	RPL2A	7.66667	-0.497947	0.128053	1.42418	IES2	RPL2A	1	-0.65729	0.0315033	0.650022	ARP5	RPL2A
IES1	RPL3	0	-0.543907	0	0	IES3	RPL3	341	3.24216	0.882761	0.92934	IES5	RPL3	31	-0.199719	0.196295	0	NHP10	RPL3	47	-0.0220735	0.327729	0.589726	IES4	RPL3	10	-0.432879	0.111488	0	ARP4	RPL3	86	0.410937	0.443318	0.993821	ARP8	RPL3	5	-0.488393	0.14494	1.53665	IES2	RPL3	11.5	-0.416224	0.162112	0.998747	ARP5	RPL3
IES1	RPL30	0	-0.728317	0	0	IES3	RPL30	39	2.14288	0.222947	0.99815	IES5	RPL30	32	1.62754	0.172348	0	NHP10	RPL30	0.5	-0.691507	0.0215435	0.811278	IES4	RPL30	5	-0.360215	0.0681264	0	ARP4	RPL30	2	-0.581076	0.0504877	0.881291	ARP8	RPL30	0	-0.728317	0	1.58496	IES2	RPL30	2	-0.581076	0.0430869	0.468996	ARP5	RPL30
IES1	RPL32	0	-0.972811	0	0	IES3	RPL32	47	2.46864	0.183236	0.98846	IES5	RPL32	25	0.857747	0.131809	0	NHP10	RPL32	9	-0.31381	0.0801832	0.967788	IES4	RPL32	28	1.07741	0.139494	0	ARP4	RPL32	7.5	-0.423643	0.072195	0.200622	ARP8	RPL32	8.66667	-0.338217	0.0786843	0.980946	IES2	RPL32	6.5	-0.496866	0.0672099	0.222285	ARP5	RPL32
IES1	RPL33A	1	-0.772111	0.0262918	0	IES3	RPL33A	18.5	2.83107	0.11435	0.995499	IES5	RPL33A	7	0.463266	0.0695615	0	NHP10	RPL33A	2.5	-0.463266	0.0420358	0.811278	IES4	RPL33A	5	0.051474	0.0587902	0	ARP4	RPL33A	7.5	0.566214	0.0728081	0.757878	ARP8	RPL33A	1	-0.772111	0.0262918	0.816689	IES2	RPL33A	0	-0.978007	0	1	ARP5	RPL33A
IES1	RPL4A	2	-0.722993	0.0426135	0	IES3	RPL4A	368.5	3.2347	0.670335	0.996818	IES5	RPL4A	79	0.1085	0.267822	0	NHP10	RPL4A	84.5	0.167893	0.320998	0.547679	IES4	RPL4A	58	-0.118271	0.229481	0	ARP4	RPL4A	101.5	0.351469	0.351809	0.765678	ARP8	RPL4A	27	-0.453028	0.210279	1.4832	IES2	RPL4A	16.5	-0.566413	0.141845	0.811278	ARP5	RPL4A
IES1	RPL4B	2	-1.02111	0.0353151	0	IES3	RPL4B	91.5	1.80017	0.229409	0.94385	IES5	RPL4B	79	1.40614	0.221952	0	NHP10	RPL4B	84.5	1.57951	0.220459	0.547679	IES4	RPL4B	58	0.74416	0.190177	0	ARP4	RPL4B	42	0.239797	0.155426	0.996403	ARP8	RPL4B	14.3333	-0.63233	0.0907973	0.97046	IES2	RPL4B	16.5	-0.564031	0.0974185	0.811278	ARP5	RPL4B
IES1	RPL5	0	-0.977556	0	0	IES3	RPL5	17	2.15941	0.109666	0.749595	IES5	RPL5	10	0.867718	0.083161	0	NHP10	RPL5	9.5	0.775454	0.0810554	0.168661	IES4	RPL5	0	-0.977556	0	0	ARP4	RPL5	6	0.129608	0.0651516	0.930586	ARP8	RPL5	2.33333	-0.546992	0.0406291	1.19642	IES2	RPL5	3	-0.423974	0.0455492	0.371232	ARP5	RPL5
IES1	RPL6A	0	-0.594369	0	0	IES3	RPL6A	30	1.93572	0.239605	0.842169	IES5	RPL6A	37	2.52607	0.205146	0	NHP10	RPL6A	2	-0.425697	0.0476955	0.468996	IES4	RPL6A	2	-0.425697	0.0476955	0	ARP4	RPL6A	5	-0.172688	0.0754132	0.266765	ARP8	RPL6A	0	-0.594369	0	1.58496	IES2	RPL6A	0	-0.594369	0	1	ARP5	RPL6A
IES1	RPL6B	0	-0.442243	0	0	IES3	RPL6B	31	3.38367	0.327349	0.829607	IES5	RPL6B	0	-0.442243	0	0	NHP10	RPL6B	2	-0.19541	0.0552937	0.468996	IES4	RPL6B	2	-0.19541	0.0552937	0	ARP4	RPL6B	2.5	-0.133701	0.0618202	0.413817	ARP8	RPL6B	0	-0.442243	0	1.58496	IES2	RPL6B	0	-0.442243	0	1	ARP5	RPL6B
IES1	RPL7A	3	-0.439537	0.0555546	0	IES3	RPL7A	53.5	3.22356	0.289405	0.772483	IES5	RPL7A	4	-0.367	0.064149	0	NHP10	RPL7A	10	0.0682189	0.101428	0.162326	IES4	RPL7A	17	0.575975	0.132246	0	ARP4	RPL7A	3	-0.439537	0.0685313	1	ARP8	RPL7A	4	-0.367	0.064149	0.3431	IES2	RPL7A	0	-0.657146	0	1	ARP5	RPL7A
IES1	RPL7B	3	-0.291048	0.0527012	0	IES3	RPL7B	22.5	2.56366	0.168896	0.99693	IES5	RPL7B	4	-0.144653	0.0608541	0	NHP10	RPL7B	10	0.733719	0.0962188	0.162326	IES4	RPL7B	17	1.75849	0.125454	0	ARP4	RPL7B	3	-0.291048	0.0616722	1	ARP8	RPL7B	0	-0.730234	0	1.58496	IES2	RPL7B	0	-0.730234	0	1	ARP5	RPL7B
IES1	RPL8B	2	-0.533139	0.0480954	0	IES3	RPL8B	152.5	3.33373	0.549315	0.806057	IES5	RPL8B	34	0.289051	0.198302	0	NHP10	RPL8B	16	-0.173431	0.177929	0.266765	IES4	RPL8B	12	-0.276205	0.117809	0	ARP4	RPL8B	26	0.0835038	0.226816	0.419233	ARP8	RPL8B	2.66667	-0.51601	0.0726392	1.03777	IES2	RPL8B	5	-0.456059	0.0760455	0.266765	ARP5	RPL8B
IES1	RPN1	1	-0.454906	0.0378847	0	IES3	RPN1	22.5	-0.10811	0.261835	0.304587	IES5	RPN1	0	-0.471036	0	0	NHP10	RPN1	0	-0.471036	0	1	IES4	RPN1	0	-0.471036	0	0	ARP4	RPN1	37	0.125776	0.230444	0.057778	ARP8	RPN1	1	-0.454906	0.0551997	1.28067	IES2	RPN1	0	-0.471036	0	1	ARP5	RPN1
IES1	RPN13	0	-0.408421	0	0	IES3	RPN13	3.5	-0.257762	0.076115	0.33729	IES5	RPN13	0	-0.408421	0	0	NHP10	RPN13	0	-0.408421	0	1	IES4	RPN13	0	-0.408421	0	0	ARP4	RPN13	2	-0.32233	0.0575376	0.468996	ARP8	RPN13	0	-0.408421	0	1.58496	IES2	RPN13	0	-0.408421	0	1	ARP5	RPN13
IES1	RPN2	0	-0.390304	0	0	IES3	RPN2	12	-0.201066	0.144172	0.141441	IES5	RPN2	0	-0.390304	0	0	NHP10	RPN2	0	-0.390304	0	1	IES4	RPN2	0	-0.390304	0	0	ARP4	RPN2	9.5	-0.24049	0.128278	0.168661	ARP8	RPN2	0.333333	-0.385047	0.0240286	1.25163	IES2	RPN2	0	-0.390304	0	1	ARP5	RPN2
IES1	RPP1A	0	-0.999519	0	0	IES3	RPP1A	10	1.61605	0.082262	1	IES5	RPP1A	2	-0.476406	0.0367799	0	NHP10	RPP1A	6	0.569819	0.0637199	0.982859	IES4	RPP1A	0	-0.999519	0	0	ARP4	RPP1A	7.5	0.962154	0.071241	0.757878	ARP8	RPP1A	0.333333	-0.912334	0.0150153	1.25163	IES2	RPP1A	0	-0.999519	0	1	ARP5	RPP1A
IES1	RPP2B	0	-0.796176	0	0	IES3	RPP2B	50	2.16831	0.230923	0.976966	IES5	RPP2B	36	1.33825	0.174839	0	NHP10	RPP2B	13.5	0.00423498	0.107066	0.129234	IES4	RPP2B	40	1.57541	0.184296	0	ARP4	RPP2B	6.5	-0.410793	0.0832603	0.491237	ARP8	RPP2B	0	-0.796176	0	1.58496	IES2	RPP2B	0	-0.796176	0	1	ARP5	RPP2B
IES1	RPS10B	0	-0.610366	0	0	IES3	RPS10B	22	2.6216	0.199808	0.743601	IES5	RPS10B	0	-0.610366	0	0	NHP10	RPS10B	0	-0.610366	0	1	IES4	RPS10B	0	-0.610366	0	0	ARP4	RPS10B	11.5	1.07907	0.112861	0.146094	ARP8	RPS10B	0.666667	-0.512427	0.0271738	0.986427	IES2	RPS10B	0	-0.610366	0	1	ARP5	RPS10B
IES1	RPS11A	0	-0.768358	0	0	IES3	RPS11A	38	2.42929	0.208602	0.995616	IES5	RPS11A	13	0.325575	0.10695	0	NHP10	RPS11A	4	-0.431763	0.0676795	0.852405	IES4	RPS11A	2	-0.60006	0.0419492	0	ARP4	RPS11A	20.5	0.95669	0.153216	0.771311	ARP8	RPS11A	1.66667	-0.62811	0.0436869	1.23266	IES2	RPS11A	3	-0.515912	0.0513771	0.371232	ARP5	RPS11A
IES1	RPS12	0	-0.660032	0	0	IES3	RPS12	5.5	0.632065	0.0750567	0.249882	IES5	RPS12	1	-0.425105	0.0320043	0	NHP10	RPS12	0	-0.660032	0	1	IES4	RPS12	1	-0.425105	0.0320043	0	ARP4	RPS12	2.5	-0.0727154	0.0506032	0.413817	ARP8	RPS12	1	-0.425105	0.0320043	0.816689	IES2	RPS12	0	-0.660032	0	1	ARP5	RPS12
IES1	RPS13	6	-0.816582	0.0568122	0	IES3	RPS13	43	1.89779	0.135668	0.961536	IES5	RPS13	28	0.797368	0.122728	0	NHP10	RPS13	30.5	0.980771	0.114259	0.243769	IES4	RPS13	35	1.3109	0.137215	0	ARP4	RPS13	12.5	-0.339733	0.0731471	0.866726	ARP8	RPS13	2.33333	-1.08557	0.0281907	1.25163	IES2	RPS13	7.5	-0.70654	0.063518	0.200622	ARP5	RPS13
IES1	RPS14A	7	-0.618554	0.0765729	0	IES3	RPS14A	45	0.404994	0.216107	0.788772	IES5	RPS14A	9	-0.564683	0.0868256	0	NHP10	RPS14A	3.5	-0.712828	0.0602693	0.896038	IES4	RPS14A	9	-0.564683	0.0868256	0	ARP4	RPS14A	28.5	-0.0394412	0.171983	0.256345	ARP8	RPS14A	19.3333	-0.28635	0.14165	1.01445	IES2	RPS14A	20.5	-0.254925	0.13104	0.0931713	ARP5	RPS14A
IES1	RPS17B	15	-0.738817	0.0832644	0	IES3	RPS17B	51	0.998494	0.126947	0.986632	IES5	RPS17B	27	-0.159713	0.111711	0	NHP10	RPS17B	31.5	0.0574507	0.0997681	0.712453	IES4	RPS17B	61	1.48108	0.167911	0	ARP4	RPS17B	38	0.371132	0.109579	0.854387	ARP8	RPS17B	15.3333	-0.72273	0.0575543	1.38041	IES2	RPS17B	13.5	-0.811204	0.0653136	0.434081	ARP5	RPS17B
IES1	RPS18B	6	-0.599406	0.0630024	0	IES3	RPS18B	32	1.23151	0.143928	0.989045	IES5	RPS18B	12	-0.176888	0.0890988	0	NHP10	RPS18B	9.5	-0.352937	0.0784212	0.848548	IES4	RPS18B	7	-0.528987	0.0680503	0	ARP4	RPS18B	19.5	0.351261	0.112354	0.746234	ARP8	RPS18B	6.33333	-0.575933	0.06334	1.27895	IES2	RPS18B	5.5	-0.634616	0.0603202	0.249882	ARP5	RPS18B
IES1	RPS1A	1	-0.914197	0.025563	0	IES3	RPS1A	20.5	1.43291	0.115742	0.0931713	IES5	RPS1A	15	0.770906	0.0990052	0	NHP10	RPS1A	4.5	-0.492922	0.0533139	0.811278	IES4	RPS1A	7	-0.19201	0.0676334	0	ARP4	RPS1A	27	2.21528	0.130592	0.773227	ARP8	RPS1A	2	-0.793833	0.0361516	0.548954	IES2	RPS1A	3	-0.673468	0.0442765	0.371232	ARP5	RPS1A
IES1	RPS1B	0	-0.76209	0	0	IES3	RPS1B	59	2.82473	0.262066	0.662869	IES5	RPS1B	15	0.149813	0.115354	0	NHP10	RPS1B	4.5	-0.48852	0.0723753	0.811278	IES4	RPS1B	3	-0.57971	0.0515879	0	ARP4	RPS1B	31	1.12251	0.189961	0.718742	ARP8	RPS1B	6.66667	-0.3568	0.10091	1.19017	IES2	RPS1B	5	-0.458123	0.0665997	0.266765	ARP5	RPS1B
IES1	RPS2	2	-0.74822	0.0414715	0	IES3	RPS2	188.5	2.78984	0.454082	0.969857	IES5	RPS2	64	0.427973	0.234598	0	NHP10	RPS2	27.5	-0.264463	0.173438	0.403436	IES4	RPS2	7	-0.653365	0.0775861	0	ARP4	RPS2	92.5	0.968643	0.31809	0.714337	ARP8	RPS2	12.3333	-0.552187	0.130998	1.53895	IES2	RPS2	16	-0.482628	0.132294	0.773227	ARP5	RPS2
IES1	RPS20	0	-1.00332	0	0	IES3	RPS20	11.5	1.63758	0.0878817	0.33729	IES5	RPS20	5	0.144894	0.0580437	0	NHP10	RPS20	5	0.144894	0.0580437	0.266765	IES4	RPS20	1	-0.77368	0.0259579	0	ARP4	RPS20	2.5	-0.429215	0.0410431	0.413817	ARP8	RPS20	1	-0.77368	0.0259149	1.28067	IES2	RPS20	1.5	-0.658859	0.0317918	0.543564	ARP5	RPS20
IES1	RPS23B	0	-0.752798	0	0	IES3	RPS23B	55	2.75318	0.256149	0.946647	IES5	RPS23B	14	0.139632	0.112128	0	NHP10	RPS23B	15	0.203377	0.13377	0.597598	IES4	RPS23B	0	-0.752798	0	0	ARP4	RPS23B	33	1.35079	0.198412	0.999357	ARP8	RPS23B	2.66667	-0.582812	0.0650065	1.56637	IES2	RPS23B	6	-0.370328	0.0846034	0.930586	ARP5	RPS23B
IES1	RPS24B	3	-0.966474	0.0428464	0	IES3	RPS24B	65	1.89179	0.189746	0.883149	IES5	RPS24B	36	0.554858	0.148424	0	NHP10	RPS24B	43	0.877565	0.15433	0.243345	IES4	RPS24B	24	0.00164646	0.121188	0	ARP4	RPS24B	25	0.0477474	0.117676	0.982177	ARP8	RPS24B	5	-0.874272	0.0500684	1.28067	IES2	RPS24B	14.5	-0.436313	0.089619	0.286397	ARP5	RPS24B
IES1	RPS26A	0	-0.943315	0	0	IES3	RPS26A	11	0.0460415	0.0914177	1	IES5	RPS26A	4	-0.583549	0.0535417	0	NHP10	RPS26A	36.5	2.33955	0.166525	0.740448	IES4	RPS26A	24	1.21528	0.13115	0	ARP4	RPS26A	28	1.57505	0.145852	0.84422	ARP8	RPS26A	2.66667	-0.703471	0.0463436	1.44655	IES2	RPS26A	5	-0.493608	0.0616338	0.574636	ARP5	RPS26A
IES1	RPS3	3	-0.532175	0.0590439	0	IES3	RPS3	55	0.327493	0.331451	0.35678	IES5	RPS3	10	-0.416451	0.107799	0	NHP10	RPS3	11	-0.399919	0.148229	0.347817	IES4	RPS3	3	-0.532175	0.0590439	0	ARP4	RPS3	32.5	-0.0444792	0.254788	0.730926	ARP8	RPS3	11.6667	-0.388897	0.200141	1.57705	IES2	RPS3	11.5	-0.391653	0.151561	0.33729	ARP5	RPS3
IES1	RPS4A	0	-0.890832	0	0	IES3	RPS4A	110	2.47712	0.30612	0.997103	IES5	RPS4A	72	1.31365	0.233754	0	NHP10	RPS4A	40	0.33388	0.184597	0.445065	IES4	RPS4A	17	-0.370329	0.113584	0	ARP4	RPS4A	63	1.03809	0.231668	0.964647	ARP8	RPS4A	7	-0.676507	0.0818175	1.57599	IES2	RPS4A	11	-0.554036	0.0968036	1	ARP5	RPS4A
IES1	RPS5	11	-0.960845	0.0691081	0	IES3	RPS5	39	0.55689	0.104281	0.762931	IES5	RPS5	55	1.42417	0.15453	0	NHP10	RPS5	49	1.09894	0.116889	0.309543	IES4	RPS5	22	-0.364592	0.0977336	0	ARP4	RPS5	38.5	0.529788	0.103611	0.882852	ARP8	RPS5	7.66667	-1.14153	0.0370527	1.56697	IES2	RPS5	44	0.827914	0.110765	0.667127	ARP5	RPS5
IES1	RPS6A	3	-0.789798	0.0489294	0	IES3	RPS6A	185	2.68987	0.417459	0.992419	IES5	RPS6A	54	0.185273	0.20759	0	NHP10	RPS6A	9.5	-0.665525	0.0945996	0.769193	IES4	RPS6A	13	-0.598608	0.101855	0	ARP4	RPS6A	48	0.0705584	0.212642	0.920004	ARP8	RPS6A	16.3333	-0.534878	0.134767	1.28953	IES2	RPS6A	37.5	-0.130192	0.18795	0.543564	ARP5	RPS6A
IES1	RPS7A	0	-1.31639	0	0	IES3	RPS7A	22.5	0.256289	0.0936907	0.983231	IES5	RPS7A	21	0.151443	0.10385	0	NHP10	RPS7A	10	-0.617423	0.0624605	0.892623	IES4	RPS7A	18	-0.0582475	0.0961467	0	ARP4	RPS7A	17	-0.128144	0.0814385	0.371232	ARP8	RPS7A	11.3333	-0.524227	0.057955	1.3419	IES2	RPS7A	35.5	1.16495	0.117685	0.217547	ARP5	RPS7A
IES1	RPS8B	1	-0.824653	0.02751	0	IES3	RPS8B	56	2.95126	0.217813	0.999774	IES5	RPS8B	8	-0.344082	0.07781	0	NHP10	RPS8B	15.5	0.170815	0.114593	0.835116	IES4	RPS8B	20	0.479754	0.123028	0	ARP4	RPS8B	24.5	0.788692	0.14407	0.60984	ARP8	RPS8B	3.33333	-0.664463	0.053141	1.14087	IES2	RPS8B	5.5	-0.515715	0.0645167	0.249882	ARP5	RPS8B
IES1	RPS9B	0	-0.643373	0	0	IES3	RPS9B	39.5	3.17543	0.253996	0.801221	IES5	RPS9B	12	0.51677	0.112292	0	NHP10	RPS9B	4	-0.256659	0.064832	0.309543	IES4	RPS9B	0	-0.643373	0	0	ARP4	RPS9B	7.5	0.0817164	0.110677	0.625262	ARP8	RPS9B	1.33333	-0.514468	0.0466657	1.28669	IES2	RPS9B	0.5	-0.595033	0.0229216	0.811278	ARP5	RPS9B
IES1	RPT1	2	-0.372957	0.0559155	0	IES3	RPT1	7.5	-0.209324	0.10828	0.200622	IES5	RPT1	2	-0.372957	0.0559155	0	NHP10	RPT1	0	-0.43246	0	1	IES4	RPT1	0	-0.43246	0	0	ARP4	RPT1	5	-0.283702	0.0884102	0.266765	ARP8	RPT1	0.666667	-0.412626	0.0490906	1.39215	IES2	RPT1	0	-0.43246	0	1	ARP5	RPT1
IES1	RPT2	0	-0.413321	0	0	IES3	RPT2	8	-0.225142	0.17793	0.430552	IES5	RPT2	0	-0.413321	0	0	NHP10	RPT2	0	-0.413321	0	1	IES4	RPT2	0	-0.413321	0	0	ARP4	RPT2	8	-0.225142	0.114391	0.191433	ARP8	RPT2	1	-0.389798	0.0629077	1.28067	IES2	RPT2	0	-0.413321	0	1	ARP5	RPT2
IES1	RPT3	1	-0.434914	0.0391043	0	IES3	RPT3	32	-0.211758	0.332685	0.158384	IES5	RPT3	4	-0.413318	0.0782086	0	NHP10	RPT3	8	-0.384524	0.110604	0.191433	IES4	RPT3	0	-0.442113	0	0	ARP4	RPT3	32.5	-0.208159	0.222929	0.0642546	ARP8	RPT3	3	-0.420517	0.101863	1.17003	IES2	RPT3	0	-0.442113	0	1	ARP5	RPT3
IES1	RPT4	2	-0.385602	0.055584	0	IES3	RPT4	12	-0.125437	0.205811	0.327445	IES5	RPT4	2	-0.385602	0.055584	0	NHP10	RPT4	3.5	-0.346577	0.0735307	0.33729	IES4	RPT4	0	-0.437635	0	0	ARP4	RPT4	7	-0.255519	0.103988	0.210842	ARP8	RPT4	1	-0.411618	0.0594126	1.28067	IES2	RPT4	0	-0.437635	0	1	ARP5	RPT4
IES1	RPT5	5	-0.410777	0.0832446	0	IES3	RPT5	18.5	-0.202821	0.229265	0.660107	IES5	RPT5	2	-0.456989	0.0526485	0	NHP10	RPT5	2	-0.456989	0.0526485	0.468996	IES4	RPT5	0	-0.487797	0	0	ARP4	RPT5	17	-0.225927	0.153495	0.108023	ARP8	RPT5	7	-0.379968	0.141026	0.971751	IES2	RPT5	0.5	-0.480095	0.0263242	0.811278	ARP5	RPT5
IES1	RPT6	0	-0.462974	0	0	IES3	RPT6	9.5	-0.151725	0.173099	0.543564	IES5	RPT6	2	-0.397448	0.0540415	0	NHP10	RPT6	1	-0.430211	0.0382131	0.650022	IES4	RPT6	0	-0.462974	0	0	ARP4	RPT6	7	-0.233632	0.101102	0.210842	ARP8	RPT6	1	-0.430211	0.0382131	0.816689	IES2	RPT6	0	-0.462974	0	1	ARP5	RPT6
IES1	RSC1	0	-0.304916	0	0	IES3	RSC1	50.5	3.44423	0.334616	0.0446646	IES5	RSC1	0	-0.304916	0	0	NHP10	RSC1	0	-0.304916	0	1	IES4	RSC1	0	-0.304916	0	0	ARP4	RSC1	0	-0.304916	0	1	ARP8	RSC1	0	-0.304916	0	1.58496	IES2	RSC1	0	-0.304916	0	1	ARP5	RSC1
IES1	RSC2	0	-0.338716	0	0	IES3	RSC2	124.5	3.38609	0.498491	0.0208141	IES5	RSC2	0	-0.338716	0	0	NHP10	RSC2	1	-0.308798	0.0767635	1	IES4	RSC2	0	-0.338716	0	0	ARP4	RSC2	0	-0.338716	0	1	ARP8	RSC2	0	-0.338716	0	1.58496	IES2	RSC2	0	-0.338716	0	1	ARP5	RSC2
IES1	RSC58	0	-0.339163	0	0	IES3	RSC58	126	3.41969	0.501155	0.0206013	IES5	RSC58	0	-0.339163	0	0	NHP10	RSC58	3.5	-0.234751	0.143422	0.988699	IES4	RSC58	1	-0.309331	0.0446464	0	ARP4	RSC58	0	-0.339163	0	1	ARP8	RSC58	0	-0.339163	0	1.58496	IES2	RSC58	0	-0.339163	0	1	ARP5	RSC58
IES1	RSC6	0	-0.462837	0	0	IES3	RSC6	26	2.06425	0.194878	0.0770169	IES5	RSC6	0	-0.462837	0	0	NHP10	RSC6	0	-0.462837	0	1	IES4	RSC6	0	-0.462837	0	0	ARP4	RSC6	0	-0.462837	0	1	ARP8	RSC6	0	-0.462837	0	1.58496	IES2	RSC6	0	-0.462837	0	1	ARP5	RSC6
IES1	RSC8	0	-0.367471	0	0	IES3	RSC8	190.5	3.41405	0.976596	0.0370379	IES5	RSC8	0	-0.367471	0	0	NHP10	RSC8	6.5	-0.238443	0.180395	0.996317	IES4	RSC8	3	-0.307919	0.0742916	0	ARP4	RSC8	1.5	-0.337695	0.0525321	0.543564	ARP8	RSC8	0.333333	-0.360854	0.0247639	1.25163	IES2	RSC8	0	-0.367471	0	1	ARP5	RSC8
IES1	RSC9	0	-0.298817	0	0	IES3	RSC9	208	3.46266	1.25492	0.034385	IES5	RSC9	0	-0.298817	0	0	NHP10	RSC9	0	-0.298817	0	1	IES4	RSC9	0	-0.298817	0	0	ARP4	RSC9	0	-0.298817	0	1	ARP8	RSC9	0	-0.298817	0	1.58496	IES2	RSC9	0	-0.298817	0	1	ARP5	RSC9
IES1	RTT102	0	-0.44837	0	0	IES3	RTT102	1	-0.353021	0.0388304	0.650022	IES5	RTT102	0	-0.44837	0	0	NHP10	RTT102	1.5	-0.305346	0.0475574	0.543564	IES4	RTT102	0	-0.44837	0	0	ARP4	RTT102	0	-0.44837	0	1	ARP8	RTT102	0	-0.44837	0	1.58496	IES2	RTT102	0	-0.44837	0	1	ARP5	RTT102
IES1	RVB1	1345	-1.27493	0.686393	0	IES3	RVB1	7295	1.62299	1.15066	0.99665	IES5	RVB1	5201	0.603118	1.34976	0	NHP10	RVB1	3755.5	-0.100905	0.825594	0.380488	IES4	RVB1	7269	1.61033	1.59569	0	ARP4	RVB1	5575.5	0.785516	1.00595	0.995096	ARP8	RVB1	4965.67	0.4885	0.683349	1.46916	IES2	RVB1	3558.5	-0.196853	0.803649	0.809268	ARP5	RVB1
IES1	RVB2	1293	-1.21899	0.71636	0	IES3	RVB2	9035.5	1.68167	1.45094	0.998939	IES5	RVB2	5598	0.393837	1.49056	0	NHP10	RVB2	4333	-0.080084	1.00477	0.408305	IES4	RVB2	6814	0.849401	1.6445	0	ARP4	RVB2	6533	0.744126	1.23376	0.96814	ARP8	RVB2	5558.33	0.378976	0.87194	1.52798	IES2	RVB2	3699.5	-0.317419	0.92842	0.898178	ARP5	RVB2
IES1	RVS161	3	-0.402076	0.0536881	0	IES3	RVS161	4.5	-0.251297	0.0783882	0.992774	IES5	RVS161	10	0.301557	0.0980207	0	NHP10	RVS161	14	0.703633	0.11598	0.125658	IES4	RVS161	1	-0.603114	0.0309969	0	ARP4	RVS161	0.5	-0.653373	0.0219181	0.811278	ARP8	RVS161	0.333333	-0.670126	0.017896	1.25163	IES2	RVS161	1	-0.603114	0.0309969	0.650022	ARP5	RVS161
IES1	RVS167	0	-0.59801	0	0	IES3	RVS167	0.5	-0.562684	0.0237751	0.811278	IES5	RVS167	8	-0.0328022	0.0951002	0	NHP10	RVS167	21.5	0.920985	0.155903	0.0897034	IES4	RVS167	2	-0.456708	0.0475501	0	ARP4	RVS167	2.5	-0.421382	0.0531626	0.413817	ARP8	RVS167	1	-0.527359	0.033623	0.816689	IES2	RVS167	0	-0.59801	0	1	ARP5	RVS167
IES1	SAM1	14	-0.490663	0.0940509	0	IES3	SAM1	56.5	1.26804	0.182655	0.38272	IES5	SAM1	18	-0.325138	0.106644	0	NHP10	SAM1	12.5	-0.552735	0.0888697	0.137099	IES4	SAM1	2	-0.987238	0.0355479	0	ARP4	SAM1	48	0.916299	0.168356	0.608549	ARP8	SAM1	5.66667	-0.835507	0.0559215	0.921908	IES2	SAM1	5	-0.863094	0.0562061	0.266765	ARP5	SAM1
IES1	SAM2	0	-0.411932	0	0	IES3	SAM2	1.5	-0.297102	0.0496162	0.543564	IES5	SAM2	0	-0.411932	0	0	NHP10	SAM2	1	-0.335379	0.0405114	0.650022	IES4	SAM2	2	-0.258825	0.0572918	0	ARP4	SAM2	2.5	-0.220548	0.099801	0.979869	ARP8	SAM2	0	-0.411932	0	1.58496	IES2	SAM2	0	-0.411932	0	1	ARP5	SAM2
IES1	SAR1	1	-0.594343	0.0328361	0	IES3	SAR1	4	-0.496323	0.0829358	0.650022	IES5	SAR1	5	-0.463649	0.0734237	0	NHP10	SAR1	32	0.418529	0.185749	0.0650731	IES4	SAR1	0	-0.627016	0	0	ARP4	SAR1	30	0.353183	0.227129	0.949787	ARP8	SAR1	6.66667	-0.409194	0.10707	1.07496	IES2	SAR1	2	-0.561669	0.0464372	0.468996	ARP5	SAR1
IES1	SAS3	0	-0.267846	0	0	IES3	SAS3	0	-0.267846	0	1	IES5	SAS3	0	-0.267846	0	0	NHP10	SAS3	0	-0.267846	0	1	IES4	SAS3	0	-0.267846	0	0	ARP4	SAS3	0	-0.267846	0	1	ARP8	SAS3	0	-0.267846	0	1.58496	IES2	SAS3	0	-0.267846	0	1	ARP5	SAS3
IES1	SES1	0	-0.6406	0	0	IES3	SES1	2	0.0405443	0.0459423	0.468996	IES5	SES1	1	-0.300028	0.0324861	0	NHP10	SES1	0.5	-0.470314	0.0229711	0.811278	IES4	SES1	0	-0.6406	0	0	ARP4	SES1	10.5	2.93541	0.105267	0.156491	ARP8	SES1	0.666667	-0.413552	0.0265248	0.986427	IES2	SES1	0	-0.6406	0	1	ARP5	SES1
IES1	SFH1	0	-0.463175	0	0	IES3	SFH1	30.5	2.99646	0.210993	0.0676698	IES5	SFH1	0	-0.463175	0	0	NHP10	SFH1	2	-0.236314	0.0540298	0.468996	IES4	SFH1	0	-0.463175	0	0	ARP4	SFH1	0	-0.463175	0	1	ARP8	SFH1	0	-0.463175	0	1.58496	IES2	SFH1	0	-0.463175	0	1	ARP5	SFH1
IES1	SHM2	3	-0.295717	0.0618571	0	IES3	SHM2	1	-0.451945	0.0490531	1	IES5	SHM2	1	-0.451945	0.0357132	0	NHP10	SHM2	4.5	-0.178546	0.0757591	0.286397	IES4	SHM2	0	-0.530059	0	0	ARP4	SHM2	0.5	-0.491002	0.025253	0.811278	ARP8	SHM2	0.333333	-0.504021	0.020619	1.25163	IES2	SHM2	1	-0.451945	0.0357132	0.650022	ARP5	SHM2
IES1	SNF11	0	0	0	0	IES3	SNF11	0	0	0	1	IES5	SNF11	0	0	0	0	NHP10	SNF11	0	0	0	1	IES4	SNF11	0	0	0	0	ARP4	SNF11	0	0	0	1	ARP8	SNF11	0	0	0	1.58496	IES2	SNF11	0	0	0	1	ARP5	SNF11
IES1	SNF12	0	-0.301683	0	0	IES3	SNF12	2.5	-0.226262	0.0748489	0.413817	IES5	SNF12	0	-0.301683	0	0	NHP10	SNF12	1	-0.271515	0.0473386	0.650022	IES4	SNF12	0	-0.301683	0	0	ARP4	SNF12	0	-0.301683	0	1	ARP8	SNF12	0	-0.301683	0	1.58496	IES2	SNF12	0.5	-0.286599	0.0334734	0.811278	ARP5	SNF12
IES1	SNF2	0	-0.329981	0	0	IES3	SNF2	10.5	0.0311149	0.14667	0.156491	IES5	SNF2	0	-0.329981	0	0	NHP10	SNF2	2.5	-0.244006	0.0715675	0.413817	IES4	SNF2	0	-0.329981	0	0	ARP4	SNF2	0	-0.329981	0	1	ARP8	SNF2	0	-0.329981	0	1.58496	IES2	SNF2	0	-0.329981	0	1	ARP5	SNF2
IES1	SNF5	0	0	0	0	IES3	SNF5	0	0	0	1	IES5	SNF5	0	0	0	0	NHP10	SNF5	0	0	0	1	IES4	SNF5	0	0	0	0	ARP4	SNF5	0	0	0	1	ARP8	SNF5	0	0	0	1.58496	IES2	SNF5	0	0	0	1	ARP5	SNF5
IES1	SNF6	0	-0.297318	0	0	IES3	SNF6	0	-0.297318	0	1	IES5	SNF6	0	-0.297318	0	0	NHP10	SNF6	0	-0.297318	0	1	IES4	SNF6	0	-0.297318	0	0	ARP4	SNF6	0	-0.297318	0	1	ARP8	SNF6	0	-0.297318	0	1.58496	IES2	SNF6	0	-0.297318	0	1	ARP5	SNF6
IES1	SNU13	0	-0.866091	0	0	IES3	SNU13	16.5	1.33245	0.121946	0.260863	IES5	SNU13	11	0.599602	0.0926628	0	NHP10	SNU13	1.5	-0.666224	0.0367682	0.954434	IES4	SNU13	0	-0.866091	0	0	ARP4	SNU13	10	0.466357	0.0949352	0.940286	ARP8	SNU13	2.33333	-0.555187	0.0492758	1.42841	IES2	SNU13	0	-0.866091	0	1	ARP5	SNU13
IES1	SOD1	0	-0.425026	0	0	IES3	SOD1	1	-0.251714	0.0398826	0.650022	IES5	SOD1	0	-0.425026	0	0	NHP10	SOD1	2	-0.0784028	0.0564025	0.468996	IES4	SOD1	0	-0.425026	0	0	ARP4	SOD1	0	-0.425026	0	1	ARP8	SOD1	1.66667	-0.136173	0.0514882	0.614369	IES2	SOD1	0	-0.425026	0	1	ARP5	SOD1
IES1	SPT5	0	-0.705366	0	0	IES3	SPT5	0.5	-0.617717	0.0218911	0.811278	IES5	SPT5	0	-0.705366	0	0	NHP10	SPT5	1.5	-0.442419	0.0379166	0.543564	IES4	SPT5	0	-0.705366	0	0	ARP4	SPT5	1	-0.530068	0.0368618	1	ARP8	SPT5	1	-0.530068	0.0368618	1.28067	IES2	SPT5	6	0.346422	0.0758331	0.235193	ARP5	SPT5
IES1	SRO9	0	-0.87614	0	0	IES3	SRO9	35.5	1.26713	0.17682	0.949167	IES5	SRO9	18	0.21059	0.117853	0	NHP10	SRO9	50.5	2.17274	0.197401	0.0446646	IES4	SRO9	0	-0.87614	0	0	ARP4	SRO9	8	-0.393149	0.0839387	0.908178	ARP8	SRO9	0.666667	-0.835891	0.0226808	0.986427	IES2	SRO9	3.5	-0.664831	0.0519682	0.33729	ARP5	SRO9
IES1	SSA1	1589	3.34492	1.28234	0	IES3	SSA1	154.5	-0.264527	0.494719	0.986076	IES5	SSA1	129	-0.32869	0.365374	0	NHP10	SSA1	145	-0.288431	0.479268	0.591038	IES4	SSA1	76	-0.462047	0.280446	0	ARP4	SSA1	79.5	-0.45324	0.354877	0.516653	ARP8	SSA1	240.667	-0.0477174	0.76393	1.42082	IES2	SSA1	51.5	-0.523693	0.285626	0.988699	ARP5	SSA1
IES1	SSA2	238	1.85397	0.309565	0	IES3	SSA2	80	-0.491459	0.13851	0.832686	IES5	SSA2	101	-0.179724	0.201662	0	NHP10	SSA2	45.5	-1.00359	0.104458	0.784398	IES4	SSA2	87	-0.387547	0.187164	0	ARP4	SSA2	62	-0.75866	0.121936	0.890851	ARP8	SSA2	117.667	0.0676838	0.129639	1.17179	IES2	SSA2	93	-0.29848	0.14934	0.163688	ARP5	SSA2
IES1	SSA3	2	-0.197647	0.0498763	0	IES3	SSA3	4	0.148235	0.095675	0.964079	IES5	SSA3	0	-0.543528	0	0	NHP10	SSA3	1.5	-0.284117	0.0431942	0.543564	IES4	SSA3	0	-0.543528	0	0	ARP4	SSA3	4.5	0.234705	0.101479	0.934068	ARP8	SSA3	1.66667	-0.255294	0.061758	1.05294	IES2	SSA3	0	-0.543528	0	1	ARP5	SSA3
IES1	SSA4	26	3.42643	0.217312	0	IES3	SSA4	0	-0.372211	0	1	IES5	SSA4	0	-0.372211	0	0	NHP10	SSA4	0	-0.372211	0	1	IES4	SSA4	0	-0.372211	0	0	ARP4	SSA4	3	0.0660935	0.0738171	0.371232	ARP8	SSA4	0	-0.372211	0	1.58496	IES2	SSA4	2	-0.0800079	0.0602714	0.468996	ARP5	SSA4
IES1	SSB1	156	0.340577	0.250434	0	IES3	SSB1	270	1.81831	0.25407	0.787773	IES5	SSB1	123	-0.087189	0.222374	0	NHP10	SSB1	122	-0.100152	0.170785	0.340273	IES4	SSB1	140	0.133175	0.237244	0	ARP4	SSB1	24	-1.37049	0.0982282	0.0821431	ARP8	SSB1	135.333	0.0726832	0.138712	1.37458	IES2	SSB1	98.5	-0.404773	0.153458	0.607307	ARP5	SSB1
IES1	SSB2	187	0.137027	0.292135	0	IES3	SSB2	442.5	2.34822	0.369226	0.984654	IES5	SSB2	253	0.708216	0.3398	0	NHP10	SSB2	228.5	0.496184	0.265326	0.361344	IES4	SSB2	16	-1.34287	0.0854522	0	ARP4	SSB2	122	-0.425506	0.193872	0.646854	ARP8	SSB2	148.333	-0.197608	0.175642	1.42527	IES2	SSB2	166	-0.0447142	0.226147	0.826384	ARP5	SSB2
IES1	SSC1	53	2.68411	0.186999	0	IES3	SSC1	4	-0.744752	0.0507506	0.650022	IES5	SSC1	9	-0.394869	0.0770588	0	NHP10	SSC1	10.5	-0.289904	0.083233	0.156491	IES4	SSC1	5	-0.674776	0.0574362	0	ARP4	SSC1	5.5	-0.639787	0.0602396	0.249882	ARP8	SSC1	10.6667	-0.278241	0.0818721	1.37825	IES2	SSC1	7	-0.534822	0.0679595	0.210842	ARP5	SSC1
IES1	SSE1	38	2.97381	0.205518	0	IES3	SSE1	1	-0.513963	0.0333394	0.650022	IES5	SSE1	2	-0.419699	0.047149	0	NHP10	SSE1	2	-0.419699	0.047149	0.468996	IES4	SSE1	1	-0.513963	0.0333394	0	ARP4	SSE1	0	-0.608227	0	1	ARP8	SSE1	1	-0.513963	0.0333394	0.816689	IES2	SSE1	0	-0.608227	0	1	ARP5	SSE1
IES1	SSZ1	5	-0.249531	0.0936877	0	IES3	SSZ1	1	-0.357995	0.0418984	0.650022	IES5	SSZ1	0	-0.385111	0	0	NHP10	SSZ1	3	-0.303763	0.0725702	0.371232	IES4	SSZ1	1	-0.357995	0.0418984	0	ARP4	SSZ1	0.5	-0.371553	0.0296267	0.811278	ARP8	SSZ1	3.33333	-0.294725	0.123266	1.06479	IES2	SSZ1	0	-0.385111	0	1	ARP5	SSZ1
IES1	STH1	1	-0.286048	0.0479376	0	IES3	STH1	462	3.46757	1.89969	0.0269517	IES5	STH1	1	-0.286048	0.0479376	0	NHP10	STH1	3	-0.269764	0.153081	1	IES4	STH1	1	-0.286048	0.0479376	0	ARP4	STH1	0.5	-0.29012	0.033897	0.811278	ARP8	STH1	0	-0.294191	0	1.58496	IES2	STH1	0	-0.294191	0	1	ARP5	STH1
IES1	SUP35	0	-0.646469	0	0	IES3	SUP35	7	-0.0748543	0.106412	0.783777	IES5	SUP35	0	-0.646469	0	0	NHP10	SUP35	9.5	0.129294	0.0996732	0.168661	IES4	SUP35	0	-0.646469	0	0	ARP4	SUP35	1.5	-0.52398	0.0396061	0.543564	ARP8	SUP35	5	-0.238173	0.0899348	0.877274	IES2	SUP35	4.5	-0.279002	0.0685998	0.286397	ARP5	SUP35
IES1	SUP45	0	-0.622089	0	0	IES3	SUP45	1.5	-0.380165	0.0403748	0.543564	IES5	SUP45	0	-0.622089	0	0	NHP10	SUP45	0.5	-0.541448	0.0233104	0.811278	IES4	SUP45	0	-0.622089	0	0	ARP4	SUP45	0	-0.622089	0	1	ARP8	SUP45	0	-0.622089	0	1.58496	IES2	SUP45	0	-0.622089	0	1	ARP5	SUP45
IES1	SWI1	0	-0.295786	0	0	IES3	SWI1	0	-0.295786	0	1	IES5	SWI1	0	-0.295786	0	0	NHP10	SWI1	1.5	-0.240409	0.0585527	0.543564	IES4	SWI1	0	-0.295786	0	0	ARP4	SWI1	0	-0.295786	0	1	ARP8	SWI1	0	-0.295786	0	1.58496	IES2	SWI1	0	-0.295786	0	1	ARP5	SWI1
IES1	SWI3	0	-0.301061	0	0	IES3	SWI3	3	-0.267343	0.149588	0.749595	IES5	SWI3	0	-0.301061	0	0	NHP10	SWI3	0	-0.301061	0	1	IES4	SWI3	0	-0.301061	0	0	ARP4	SWI3	0	-0.301061	0	1	ARP8	SWI3	0.666667	-0.293568	0.0386917	0.986427	IES2	SWI3	0	-0.301061	0	1	ARP5	SWI3
IES1	SWP82	0	-0.272396	0	0	IES3	SWP82	0	-0.272396	0	1	IES5	SWP82	0	-0.272396	0	0	NHP10	SWP82	0	-0.272396	0	1	IES4	SWP82	0	-0.272396	0	0	ARP4	SWP82	0	-0.272396	0	1	ARP8	SWP82	0	-0.272396	0	1.58496	IES2	SWP82	0	-0.272396	0	1	ARP5	SWP82
IES1	TAF14	72	-1.25841	0.183269	0	IES3	TAF14	1157.5	1.6184	0.610399	0.987453	IES5	TAF14	482	-0.171823	0.474182	0	NHP10	TAF14	537	-0.0260605	0.415758	0.393931	IES4	TAF14	452	-0.251329	0.459189	0	ARP4	TAF14	875.5	0.87104	0.530862	0.998138	ARP8	TAF14	1234	1.82114	0.523531	1.52766	IES2	TAF14	616	0.183307	0.445291	0.987512	ARP5	TAF14
IES1	TAF2	0	-0.269325	0	0	IES3	TAF2	0	-0.269325	0	1	IES5	TAF2	0	-0.269325	0	0	NHP10	TAF2	0	-0.269325	0	1	IES4	TAF2	0	-0.269325	0	0	ARP4	TAF2	0	-0.269325	0	1	ARP8	TAF2	0.333333	-0.265486	0.0289262	1.25163	IES2	TAF2	0	-0.269325	0	1	ARP5	TAF2
IES1	TAF8	0	-0.2704	0	0	IES3	TAF8	0	-0.2704	0	1	IES5	TAF8	0	-0.2704	0	0	NHP10	TAF8	0	-0.2704	0	1	IES4	TAF8	0	-0.2704	0	0	ARP4	TAF8	0	-0.2704	0	1	ARP8	TAF8	0	-0.2704	0	1.58496	IES2	TAF8	0	-0.2704	0	1	ARP5	TAF8
IES1	TCP1	1	-0.429026	0.0376133	0	IES3	TCP1	8	-0.0872003	0.106386	0.191433	IES5	TCP1	2	-0.380193	0.0531932	0	NHP10	TCP1	10	0.010464	0.172065	0.371232	IES4	TCP1	0	-0.477858	0	0	ARP4	TCP1	79	3.37988	0.483621	0.116702	ARP8	TCP1	0.333333	-0.46158	0.021716	1.25163	IES2	TCP1	0	-0.477858	0	1	ARP5	TCP1
IES1	TDH1	5	-0.461517	0.0643413	0	IES3	TDH1	23.5	0.852031	0.154366	0.717742	IES5	TDH1	12	0.0355013	0.0996771	0	NHP10	TDH1	4.5	-0.497018	0.0675499	0.60984	IES4	TDH1	0	-0.81653	0	0	ARP4	TDH1	0	-0.81653	0	1	ARP8	TDH1	0.666667	-0.769195	0.026	1.39215	IES2	TDH1	0	-0.81653	0	1	ARP5	TDH1
IES1	TDH3	383	0.832941	0.494099	0	IES3	TDH3	364.5	0.741478	0.468045	0.819848	IES5	TDH3	147	-0.333836	0.306107	0	NHP10	TDH3	92	-0.605754	0.235144	0.927889	IES4	TDH3	24	-0.941944	0.123686	0	ARP4	TDH3	148	-0.328892	0.298243	0.62603	ARP8	TDH3	121.667	-0.459083	0.262573	1.13026	IES2	TDH3	45.5	-0.835649	0.165366	0.573319	ARP5	TDH3
IES1	TEF1	299	0.57715	0.425767	0	IES3	TEF1	303.5	0.602618	0.40622	0.937972	IES5	TEF1	140	-0.322735	0.29134	0	NHP10	TEF1	28	-0.956616	0.123385	0.511968	IES4	TEF1	46	-0.854742	0.167	0	ARP4	TEF1	184.5	-0.0708804	0.316724	0.603035	ARP8	TEF1	67.6667	-0.732116	0.181642	1.2012	IES2	TEF1	40	-0.8887	0.147473	0.198707	ARP5	TEF1
IES1	TEF4	0	-0.450785	0	0	IES3	TEF4	0.5	-0.405491	0.0273836	0.811278	IES5	TEF4	1	-0.360197	0.0387263	0	NHP10	TEF4	3.5	-0.133726	0.0724503	0.33729	IES4	TEF4	0	-0.450785	0	0	ARP4	TEF4	1	-0.360197	0.0576795	1	ARP8	TEF4	0.666667	-0.390393	0.0470951	1.39215	IES2	TEF4	0	-0.450785	0	1	ARP5	TEF4
IES1	TFG1	0	-0.26742	0	0	IES3	TFG1	0	-0.26742	0	1	IES5	TFG1	0	-0.26742	0	0	NHP10	TFG1	0	-0.26742	0	1	IES4	TFG1	0	-0.26742	0	0	ARP4	TFG1	0	-0.26742	0	1	ARP8	TFG1	0	-0.26742	0	1.58496	IES2	TFG1	0	-0.26742	0	1	ARP5	TFG1
IES1	TFG2	0	-0.267261	0	0	IES3	TFG2	0	-0.267261	0	1	IES5	TFG2	0	-0.267261	0	0	NHP10	TFG2	0	-0.267261	0	1	IES4	TFG2	0	-0.267261	0	0	ARP4	TFG2	0	-0.267261	0	1	ARP8	TFG2	0	-0.267261	0	1.58496	IES2	TFG2	0	-0.267261	0	1	ARP5	TFG2
IES1	TFP1	6	-0.584724	0.0703041	0	IES3	TFP1	58	1.46017	0.241287	0.629792	IES5	TFP1	18	-0.112825	0.12177	0	NHP10	TFP1	5.5	-0.604387	0.0743021	0.543564	IES4	TFP1	1	-0.781349	0.0287015	0	ARP4	TFP1	76	2.16802	0.276202	0.0794904	ARP8	TFP1	3.66667	-0.676483	0.0669685	1.36947	IES2	TFP1	0	-0.820674	0	1	ARP5	TFP1
IES1	TIF1	3	-0.549408	0.0574255	0	IES3	TIF1	12	-0.352559	0.14645	0.680077	IES5	TIF1	13	-0.330687	0.119541	0	NHP10	TIF1	15	-0.286942	0.163736	0.279506	IES4	TIF1	0	-0.615025	0	0	ARP4	TIF1	2	-0.57128	0.0597879	0.881291	ARP8	TIF1	12.3333	-0.345268	0.14847	1.02255	IES2	TIF1	2	-0.57128	0.0468877	0.468996	ARP5	TIF1
IES1	TIF4631	0	-0.604944	0	0	IES3	TIF4631	2	-0.365249	0.0472768	0.468996	IES5	TIF4631	3	-0.245402	0.057902	0	NHP10	TIF4631	6	0.11414	0.0818858	0.235193	IES4	TIF4631	0	-0.604944	0	0	ARP4	TIF4631	4	-0.125554	0.0668595	0.309543	ARP8	TIF4631	0	-0.604944	0	1.58496	IES2	TIF4631	0	-0.604944	0	1	ARP5	TIF4631
IES1	TIM44	1	-0.345344	0.0338759	0	IES3	TIM44	2.5	0.0203143	0.0535624	0.413817	IES5	TIM44	0	-0.589116	0	0	NHP10	TIM44	1.5	-0.223458	0.0414893	0.543564	IES4	TIM44	0	-0.589116	0	0	ARP4	TIM44	0	-0.589116	0	1	ARP8	TIM44	0	-0.589116	0	1.58496	IES2	TIM44	14.5	2.94558	0.128995	0.122292	ARP5	TIM44
IES1	TMA19	0	-0.870781	0	0	IES3	TMA19	2	-0.494711	0.0422276	0.881291	IES5	TMA19	2	-0.494711	0.039405	0	NHP10	TMA19	10.5	1.10359	0.0967556	0.359102	IES4	TMA19	0	-0.870781	0	0	ARP4	TMA19	2	-0.494711	0.0422276	1	ARP8	TMA19	2.66667	-0.369354	0.0487603	1.03777	IES2	TMA19	0	-0.870781	0	1	ARP5	TMA19
IES1	TRA1	0	-0.267913	0	0	IES3	TRA1	3.5	-0.264734	0.181564	0.696212	IES5	TRA1	0	-0.267913	0	0	NHP10	TRA1	0	-0.267913	0	1	IES4	TRA1	0	-0.267913	0	0	ARP4	TRA1	4120.5	3.47439	6.22977	0.994287	ARP8	TRA1	0	-0.267913	0	1.58496	IES2	TRA1	0.5	-0.267459	0.0355205	0.811278	ARP5	TRA1
IES1	TRP5	2	-0.484585	0.0486653	0	IES3	TRP5	6.5	-0.29034	0.116111	0.905928	IES5	TRP5	1	-0.527751	0.0344116	0	NHP10	TRP5	27	0.594555	0.178808	0.0747043	IES4	TRP5	0	-0.570917	0	0	ARP4	TRP5	5	-0.355089	0.0769466	0.266765	ARP8	TRP5	0	-0.570917	0	1.58496	IES2	TRP5	0	-0.570917	0	1	ARP5	TRP5
IES1	TUB1	0	-0.804398	0	0	IES3	TUB1	53.5	0.85842	0.236427	0.972552	IES5	TUB1	33	0.221265	0.166538	0	NHP10	TUB1	0	-0.804398	0	1	IES4	TUB1	4	-0.680075	0.0579809	0	ARP4	TUB1	39.5	0.42329	0.203151	0.200622	ARP8	TUB1	9.33333	-0.514312	0.0987502	1.07558	IES2	TUB1	1	-0.773318	0.0323236	1	ARP5	TUB1
IES1	TUB2	6	-0.781008	0.0668849	0	IES3	TUB2	80	0.769534	0.256483	0.890212	IES5	TUB2	39	-0.0895503	0.170524	0	NHP10	TUB2	23	-0.424803	0.137524	0.382381	IES4	TUB2	10	-0.697195	0.086348	0	ARP4	TUB2	55.5	0.256179	0.213629	0.477429	ARP8	TUB2	16.6667	-0.557507	0.117068	1.03236	IES2	TUB2	0	-0.906728	0	1	ARP5	TUB2
IES1	TUB3	0	-0.808658	0	0	IES3	TUB3	44.5	1.69156	0.214489	0.687315	IES5	TUB3	4	-0.583919	0.057828	0	NHP10	TUB3	19	0.258851	0.126033	0.0989591	IES4	TUB3	4	-0.583919	0.057828	0	ARP4	TUB3	17	0.146481	0.132571	0.371232	ARP8	TUB3	1.66667	-0.715017	0.0373278	0.614369	IES2	TUB3	1	-0.752473	0.0321533	1	ARP5	TUB3
IES1	UBP3	0	-0.617341	0	0	IES3	UBP3	3	-0.196882	0.0729502	0.940286	IES5	UBP3	0	-0.617341	0	0	NHP10	UBP3	20	2.18572	0.147994	0.0950172	IES4	UBP3	0	-0.617341	0	0	ARP4	UBP3	0	-0.617341	0	1	ARP8	UBP3	0.333333	-0.570623	0.0191059	1.25163	IES2	UBP3	1	-0.477188	0.0421178	1	ARP5	UBP3
IES1	URA7	0	-0.541972	0	0	IES3	URA7	30	1.40634	0.262769	0.379839	IES5	URA7	5	-0.217253	0.0789746	0	NHP10	URA7	2.5	-0.379612	0.0558435	0.413817	IES4	URA7	0	-0.541972	0	0	ARP4	URA7	14	0.367242	0.179506	0.423681	ARP8	URA7	0	-0.541972	0	1.58496	IES2	URA7	0	-0.541972	0	1	ARP5	URA7
IES1	VMA2	39	-0.800733	0.159401	0	IES3	VMA2	394	1.35606	0.497367	0.893042	IES5	VMA2	78	-0.56379	0.225428	0	NHP10	VMA2	54.5	-0.706563	0.184981	0.286397	IES4	VMA2	107	-0.387601	0.264029	0	ARP4	VMA2	345.5	1.0614	0.46575	0.456504	ARP8	VMA2	58	-0.685299	0.187332	1.36103	IES2	VMA2	10.5	-0.973884	0.0811939	0.875663	ARP5	VMA2
IES1	VMA8	0	-0.50645	0	0	IES3	VMA8	2.5	-0.367967	0.0577687	0.413817	IES5	VMA8	0	-0.50645	0	0	NHP10	VMA8	5	-0.229485	0.0816973	0.266765	IES4	VMA8	0	-0.50645	0	0	ARP4	VMA8	8.5	-0.0356097	0.14968	0.943602	ARP8	VMA8	2.66667	-0.358735	0.0838376	1.03777	IES2	VMA8	0	-0.50645	0	1	ARP5	VMA8
IES1	VPS1	0	-0.488996	0	0	IES3	VPS1	1	-0.41842	0.0531722	1	IES5	VPS1	0	-0.488996	0	0	NHP10	VPS1	24	1.20485	0.182156	0.0821431	IES4	VPS1	0	-0.488996	0	0	ARP4	VPS1	2.5	-0.312554	0.0840727	0.979869	ARP8	VPS1	0.333333	-0.465471	0.0214673	1.25163	IES2	VPS1	1.5	-0.383131	0.045539	0.543564	ARP5	VPS1
IES1	VPS13	2	-0.404907	0.0412762	0	IES3	VPS13	8.5	0.858402	0.0850932	0.183122	IES5	VPS13	4	-0.0161963	0.0583734	0	NHP10	VPS13	14	1.92736	0.109207	0.125658	IES4	VPS13	0	-0.793617	0	0	ARP4	VPS13	12	1.53864	0.101106	0.141441	ARP8	VPS13	0	-0.793617	0	1.58496	IES2	VPS13	0	-0.793617	0	1	ARP5	VPS13
IES1	VPS72	0	-0.457943	0	0	IES3	VPS72	0	-0.457943	0	1	IES5	VPS72	0	-0.457943	0	0	NHP10	VPS72	0	-0.457943	0	1	IES4	VPS72	0	-0.457943	0	0	ARP4	VPS72	261.5	2.76306	0.918153	0.906075	ARP8	VPS72	0	-0.457943	0	1.58496	IES2	VPS72	0	-0.457943	0	1	ARP5	VPS72
IES1	YDJ1	93	2.9413	0.250076	0	IES3	YDJ1	40	0.692131	0.163569	0.924345	IES5	YDJ1	26	0.0980097	0.132226	0	NHP10	YDJ1	1	-0.96292	0.0259317	0.650022	IES4	YDJ1	2	-0.920483	0.0366729	0	ARP4	YDJ1	25	0.0555725	0.129312	0.99889	ARP8	YDJ1	19	-0.199051	0.112431	1.55166	IES2	YDJ1	6	-0.750734	0.0633499	0.840359	ARP5	YDJ1
IES1	YEF3	10	-0.413628	0.11839	0	IES3	YEF3	21.5	-0.334616	0.249955	0.400576	IES5	YEF3	7	-0.43424	0.0990526	0	NHP10	YEF3	31.5	-0.265909	0.302551	0.978584	IES4	YEF3	0	-0.482334	0	0	ARP4	YEF3	117.5	0.324964	0.584335	0.111336	ARP8	YEF3	21	-0.338051	0.247031	0.976898	IES2	YEF3	1	-0.475463	0.0374383	0.650022	ARP5	YEF3
IES1	YHB1	0	-0.697737	0	0	IES3	YHB1	5.5	0.110169	0.0873937	0.543564	IES5	YHB1	1	-0.550845	0.0311275	0	NHP10	YHB1	1	-0.550845	0.0311275	0.650022	IES4	YHB1	0	-0.697737	0	0	ARP4	YHB1	2	-0.403953	0.044021	0.468996	ARP8	YHB1	2.66667	-0.306025	0.0608532	0.82498	IES2	YHB1	0	-0.697737	0	1	ARP5	YHB1
IES1	YPK1	0	-0.543665	0	0	IES3	YPK1	0.5	-0.475707	0.024935	0.811278	IES5	YPK1	1	-0.407748	0.0352635	0	NHP10	YPK1	9	0.679581	0.10579	0.175565	IES4	YPK1	0	-0.543665	0	0	ARP4	YPK1	2.5	-0.203874	0.0756188	0.979869	ARP8	YPK1	0	-0.543665	0	1.58496	IES2	YPK1	0	-0.543665	0	1	ARP5	YPK1
[truncated: 34 more columns]

## Sheet: intersection_TopS_CompPASS
Supplemental Data 9D. Alternative Pipeline Analyses of the Yeast INO80 Dataset: Interserction between ComPASS and TopS
Bait	prey	TopS	Z-score	WD
IES1	HSP26	716.209	3.3466	0.636685
IES1	IES3	3324.57	1.861	1.24908
IES1	MDJ1	102.083	3.32296	0.219373
IES1	PBP1	96.9742	2.93364	0.187348
IES1	PBP4	156.218	3.44262	0.317403
IES1	SSA1	3862.18	3.34492	1.28234
IES1	SSA2	324.065	1.85397	0.309565
IES1	SSA4	74.8077	3.42643	0.217312
IES1	SSC1	100.967	2.68411	0.186999
IES1	SSE1	90.8851	2.97381	0.205518
IES1	YDJ1	184.708	2.9413	0.250076
IES3	ACT1	501.418	2.32159	0.95838
IES3	ARP4	191.875	2.9119	0.703936
IES3	ARP7	408.818	3.44913	1.26724
IES3	ARP8	1356.44	2.6236	2.04388
IES3	ARP9	528.233	3.4438	0.816337
IES3	CCT8	13.4414	1.77421	0.190786
IES3	CHC1	12.2378	1.60757	0.212128
IES3	FAS1	18.9649	1.8569	0.219483
IES3	GFA1	53.3376	2.57138	0.312583
IES3	gi|7839187|ref|NP_058171.1|	127.887	3.47185	0.771959
IES3	HHF2	158.433	3.10443	0.496866
IES3	HHT2	36.5199	2.61553	0.279513
IES3	HTA2	192.323	3.15777	0.649371
IES3	HTB2	139.937	2.43018	0.464676
IES3	IES1	2476.47	3.04843	1.73209
IES3	IES3	1374.95	3.28978	1.49535
IES3	IES5	1218.32	3.12809	1.34865
IES3	INO80	1292.66	2.72575	1.49195
IES3	MDN1	80.9534	3.11453	0.394747
IES3	NHP10	2487.93	2.95167	1.83713
IES3	NOP1	16.4508	1.57747	0.237725
IES3	NPL6	42.6663	3.07307	0.222577
IES3	PFK1	45.3567	2.83628	0.250815
IES3	PFK2	28.0492	2.50264	0.204042
IES3	PSA1	70.5713	1.77794	0.447726
IES3	RIM1	282.235	3.31672	0.850934
IES3	RPL10	76.3452	2.44367	0.344419
IES3	RPL15A	48.4053	2.93435	0.306404
IES3	RPL16A	15.4682	2.49676	0.160875
IES3	RPL16B	34.5477	2.80776	0.215639
IES3	RPL17A	56.4297	2.62088	0.279588
IES3	RPL18A	41.1805	2.66526	0.255969
IES3	RPL19A	54.8786	2.7284	0.257373
IES3	RPL1A	114.579	3.19351	0.484354
IES3	RPL20B	28.1314	3.01506	0.176538
IES3	RPL21A	15.5758	3.10556	0.126079
IES3	RPL24B	58.5686	3.22303	0.323007
IES3	RPL25	134	3.2045	0.479723
IES3	RPL27B	85.6062	3.35822	0.37382
IES3	RPL2A	149.01	3.11914	0.481305
IES3	RPL3	395.04	3.24216	0.882761
IES3	RPL30	23.0069	2.14288	0.222947
IES3	RPL32	22.6366	2.46864	0.183236
IES3	RPL33A	10.4695	2.83107	0.11435
IES3	RPL4A	329.233	3.2347	0.670335
IES3	RPL4B	17.7534	1.80017	0.229409
IES3	RPL6A	19.2085	1.93572	0.239605
IES3	RPL6B	42.9081	3.38367	0.327349
IES3	RPL7A	53.17	3.22356	0.289405
IES3	RPL7B	16.0873	2.56366	0.168896
IES3	RPL8B	170.757	3.33373	0.549315
IES3	RPP2B	26.6405	2.16831	0.230923
IES3	RPS10B	19.4691	2.6216	0.199808
IES3	RPS11A	24.4753	2.42929	0.208602
IES3	RPS1B	45.4241	2.82473	0.262066
IES3	RPS2	138.173	2.78985	0.454082
IES3	RPS23B	41.6129	2.75318	0.256149
IES3	RPS24B	14.0396	1.89179	0.189746
IES3	RPS4A	60.2884	2.47712	0.30612
IES3	RPS6A	119.755	2.68987	0.417459
IES3	RPS8B	37.9488	2.95126	0.217813
IES3	RPS9B	39.7084	3.17543	0.253996
IES3	RSC1	87.2345	3.44422	0.334616
IES3	RSC2	201.165	3.38609	0.498491
IES3	RSC58	204.568	3.41969	0.501155
IES3	RSC6	23.8061	2.06425	0.194878
IES3	RSC8	295.162	3.41405	0.976596
IES3	RSC9	364.188	3.46266	1.25492
IES3	SFH1	37.484	2.99646	0.210993
IES3	SSB2	74.2733	2.34822	0.369226
IES3	STH1	816.396	3.46757	1.89969
IES3	TUB3	15.0871	1.69156	0.214489
IES4	HTB2	53.2282	1.75318	0.403416
IES4	RVB2	325.017	0.849401	1.6445
IES5	CHC1	59.7289	2.82366	0.201736
IES5	FAS1	61.7133	2.15721	0.20532
IES5	HHT2	40.3836	1.81457	0.18567
IES5	IES3	2719.78	2.5458	1.38865
IES5	IES5	1143.52	1.59455	1.04143
IES5	PMA1	192.917	2.90561	0.35918
IES5	RPL30	35.6127	1.62754	0.172348
IES5	RPL6A	59.0023	2.52607	0.205146
ARP4	ARP4	18.0256	2.82463	0.696888
ARP4	ARP8	1249.42	1.18418	1.60416
ARP4	RPS26A	17.5329	1.57505	0.145852
ARP8	ARP8	8484.86	3.3149	2.09727
ARP8	IES2	696.284	2.24108	0.450075
ARP8	IES4	86.2763	2.0711	0.161787
ARP8	IES6	154.18	2.00236	0.463811
ARP8	TAF14	254.695	1.82115	0.523531
IES2	IES2	312.936	2.1495	0.577029
IES6	IES6	56.7047	3.94593	0.598615
INO80	ARP5	29752.4	0.063662	3.11176
INO80	IES6	739.962	2.07772	0.449833
INO80	TDH1	32.357	1.76323	0.191943
RVB1	ACC1	21.3406	2.53418	0.286944
RVB1	CDC19	171.249	1.56562	0.433879
RVB1	PDC1	47.8574	1.88545	0.277853
RVB1	RVB2	714.486	1.65213	1.10685
RVB1	SNU13	12.2843	1.7988	0.144265
RVB1	TUB1	44.6741	2.57304	0.375692
RVB1	TUB2	137.051	2.01276	0.35547
RVB1	TUB3	20.3599	2.24404	0.263558
RVB1	VMA2	132.141	1.76717	0.52852
RVB2	NEW1	24.2677	1.73461	0.130446
RVB2	RNR1	16.9656	2.68331	0.194452
RVB2	RPN1	349.608	1.84094	0.660861
RVB2	RPN13	145.181	1.75821	0.451658
RVB2	RPT1	204.334	1.77907	0.518366
RVB2	RPT3	882.4	1.59748	1.48881
RVB2	RPT5	401.993	1.54555	0.612404
RVB2	RPT6	195.368	1.50281	0.43502

## Sheet: Crosslinking Comparison
Supplemental Data 9E. Alternative Pipeline Analyses of the Yeast INO80 Dataset: Comparison of interaction confidence scores with protein crosslinking results
Protein1	Protein2	TopS	QSPEC_Z_score	CompPASS Z-scoore	CompPASS WD	SaintScore	BFDR
Act	Arp4	786.21	33.8259	1.34919	0.825342	0	0.84
Act	Arp8	296.315	21.2081	0.694489	0.601301	0	0.93
Arp4	Arp8	71.739	30.1064	1.18418	1.60416	0.99	0
Arp4	Ies4	18.0256	2.5906	0.537362	0.577296	0	0.83
Arp4	Ino80	608.657	31.6103	1.014	1.14138	0	0.8
Arp4	Taf14	46.4769	3.9136	0.87104	0.530862	0	0.84
Arp5	Ies6	29752.4	419.748	-0.138703	0.470056	1	0
Arp5	Ino80	-366.713	-31.556	-0.909394	0.435188	1	0
Arp8	Ies4	1249.42	21.1849	2.0711	0.161787	0.97	0
Arp8	Ino80	3.46977	14.3369	0.505314	0.856586	0.33	0.43
Arp8	Taf14	254.695	25.9882	1.82114	0.523531	0	0.35
Ies1	Ies3	3324.57	64.4412	1.861	1.24908	0.5	0.13
Ies1	Ino80	-140.615	2.6021	0.249948	0.943429	1	0
Ies1	Nhp10	983.126	37.4501	0.473868	1.06541	0	0.88
Ies2	Ies3	-210.061	-15.06	1.96818	0.563213	0	0.56
Ies2	Ino80	-26.4777	-1.7625	0.643981	0.346587	1	0
Ies2	Rvb1	746.302	10.2229	-0.196853	0.803649	0.98	0
Ies2	Rvb2	708.627	9.7269	-0.317419	0.92842	0.49	0.01
Ies3	Ino80	1292.66	19.397	2.72575	1.49194	0	0.8
Ies3	Nhp10	2487.93	57.285	2.95167	1.83713	1	0
Ies4	Ino80	23.2847	24.4544	0.872019	1.31095	0	0.78
Ies5	Nhp10	32.2609	32.4506	1.2541	1.33959	0	0.88
Ies6	Rvb2	-44.7141	-11.9805	-1.05865	0.485182	0	0.8
Ino80	Rvb1	-978.446	-43.9834	0.751505	0.719546	0	0.77
Ino80	Rvb2	714.486	11.655	0.837412	0.963148	1	0
Ino80	Taf14	843.495	24.8687	1.46513	0.494214	1	0
Rvb1	Rvb2	2851.45	78.5048	1.65213	1.10685	0.33	0.38

## Sheet: INO80 Subunits
Supplemental Table 9F. Alternative Pipeline Analyses of the Yeast INO80 Dataset: TopS, QSPEC, CompPASS and SAINT results for INO80 subunits
Locus	Protein	TopS_IES1	QSPEC_LogFoldChange	QSPEC_Zstatistic	CompPASS Z-scoore	CompPASS WD	SaintScore	BFDR	TopS_IES3	QSPEC_LogFoldChange	QSPEC_Zstatistic	CompPASS Z-scoore	CompPASS WD	SaintScore	BFDR	TopS_IES5	QSPEC_LogFoldChange	QSPEC_Zstatistic	CompPASS Z-scoore	CompPASS WD	SaintScore	BFDR	TopS_NHP10	QSPEC_LogFoldChange	QSPEC_Zstatistic	CompPASS Z-scoore	CompPASS WD	SaintScore	BFDR	TopS_IES4	QSPEC_LogFoldChange	QSPEC_Zstatistic	CompPASS Z-scoore	CompPASS WD	SaintScore	BFDR	TopS_ARP4	QSPEC_LogFoldChange	QSPEC_Zstatistic	CompPASS Z-scoore	CompPASS WD	SaintScore	BFDR	TopS_ARP8	QSPEC_LogFoldChange	QSPEC_Zstatistic	CompPASS Z-scoore	CompPASS WD	SaintScore
gi|14318479|ref|NP_116614.1|	ACT1	-133.821	-0.484	-9.9927	-0.874664	0.446884	0	0.59	501.418	0.119	7.6235	2.32159	0.95838	0	0.53	8.27251	-0.144	-4.6767	0.101727	0.73711	0	0.85	71.2996	0.133	5.8495	-0.185329	0.55381	0	0.88	418.109	0.356	13.3656	0.635879	0.855171	0	0.83	786.21	0.592	33.8259	1.34919	0.825342	0	0.84	296.315	0.334	21.2081	0.694489	0.601301	0
gi|6322380|ref|NP_012454.1|	ARP4	-48.0145	-0.325	-5.3506	-0.656835	0.367251	0	0.59	191.875	0.049	2.3383	2.9119	0.703936	0	0.54	-72.5237	-0.274	-6.6455	0.204871	0.527287	0	0.85	31.1137	0.114	3.6418	0.0497088	0.414436	0	0.88	18.0256	0.099	2.5906	0.537362	0.577296	0	0.83	926.382	0.852	42.3567	2.82462	0.696888	0	0.83	71.739	0.215	8.7737	0.908644	0.427907	0
gi|6324715|ref|NP_014784.1|	ARP8	-523.352	-1.81	-32.3858	-0.968123	0.443312	0	0.59	1356.44	0.082	9.169	2.6236	2.04388	1	0	-42.9007	-0.192	-10.7045	0.387161	1.37679	0	0.77	-225.112	-0.085	-5.2838	-0.0733094	1.08255	0.49	0.4	1249.42	0.344	21.1849	0.985941	1.62671	0.97	0	893.902	0.349	30.1064	1.18418	1.60416	0.99	0	8484.86	1.243	166.642	3.3149	2.09727	0
gi|6324763|ref|NP_014832.1|	IES4	-6.70235	-0.449	-2.5629	-0.830691	0.12093	0	0.59	-16.0928	-0.308	-5.2531	1.86865	0.200068	0	0.52	-27.8903	-0.876	-5.8197	-0.605746	0.137122	0	0.85	-10.8519	-0.254	-2.4893	-0.459531	0.115323	0	0.87	8.17708	-0.89	-5.3922	-0.785702	0.124338	0	0.83	-13.5737	-0.079	-1.0372	0.406508	0.152452	0	0.83	86.2763	0.653	13.6464	2.0711	0.161787	0
gi|6325128|ref|NP_015196.1|	TAF14	-130.176	-1.898	-16.6584	-1.25841	0.183269	0	0.59	-498.95	-0.476	-21.3533	1.6184	0.610399	0	0.56	-282.61	-0.656	-14.6232	-0.171823	0.474182	0	0.85	-109.616	-0.064	-1.8797	-0.0260605	0.415758	0	0.88	-310.451	-0.532	-11.3346	-0.251329	0.459189	0	0.83	-187.059	0.042	1.5812	0.87104	0.530862	0	0.84	254.695	0.476	25.9882	1.82114	0.523531	0
gi|6324269|ref|NP_014339.1|	ARP5	-348.649	-1.483	-26.0103	-0.389724	0.674403	1	0	-1411.53	-1.555	-72.8138	-0.078447	1.89411	0	0.56	-685.628	-1.535	-35.3118	-0.296405	0.923279	1	0	-485.405	-1.698	-42.8511	-0.388765	0.961427	1	0	-691.377	-0.977	-27.4491	-0.208519	1.10766	1	0	-840.474	-1.403	-47.1023	-0.279786	1.36369	0	0.84	-247.678	-0.317	-22.9592	0.112133	3.24361	0
gi|6320791|ref|NP_010870.1|	IES6	0	-4.894	-4.2043	-0.916963	0	0	0.59	-70.0884	-0.911	-15.1088	0.766804	0.3373	0	0.54	-22.6994	-0.665	-5.732	0.118286	0.253264	0	0.85	-4.45267	-4.415	-7.3891	-0.905064	0.0271528	0	0.88	-30.8253	-2.268	-8.8259	-0.738472	0.105162	0	0.83	-45.301	-0.682	-8.4705	0.0409397	0.254411	0	0.83	154.18	0.587	13.4637	2.00236	0.463811	0
gi|6324114|ref|NP_014184.1|	IES2	-21.0654	-0.274	-5.1101	-0.688461	0.381333	0	0.59	-210.061	-0.331	-15.06	1.96818	0.563213	0	0.56	-218.167	-0.668	-13.8361	-0.361532	0.439565	0	0.85	125.758	0.196	6.5802	0.214028	0.405969	0	0.88	15.1409	0.046	1.1948	0.514858	0.566886	0	0.83	-278.042	-0.385	-12.663	-0.0552077	0.376058	0	0.84	696.284	0.645	33.2048	2.24108	0.450075	0
gi|14318508|ref|NP_116641.1|	IES1	1239.33	0.666	25.7876	0.234065	1.0251	0	0.59	2476.47	0.587	50.2279	3.04843	1.73209	0.5	0.13	-29.1257	-0.091	-3.4466	0.14658	0.990738	0	0.85	983.126	0.662	37.4501	0.473868	1.06541	0	0.88	779.537	0.505	22.523	0.73398	1.20278	0	0.83	-369.628	0.003	0.1509	0.162203	0.953581	0	0.84	-223.062	0.052	3.309	0.183293	0.919719	0
gi|6323081|ref|NP_013153.1|	IES3	3324.57	1.43	64.4412	1.861	1.24908	0	0.58	1374.95	0.559	42.8483	3.28978	1.49535	0.58	0.05	2719.78	0.978	50.4519	2.5458	1.38865	0	0.84	-137.312	0.006	0.2171	-0.131804	0.685226	0	0.88	-423.118	-0.476	-11.3735	-0.281566	0.639056	0	0.83	-437.754	-0.188	-7.3635	0.079554	0.760695	0	0.84	-108.243	0.181	10.6076	0.485764	0.870142	0
gi|6320938|ref|NP_011017.1|	IES5	662.231	0.783	21.362	0.414656	0.763306	0	0.59	1218.32	0.68	39.1847	3.12809	1.34865	1	0	1143.52	0.766	29.6342	1.59455	1.04143	0	0.84	32.2609	0.233	8.021	0.016087	0.657699	0	0.88	253.088	0.468	14.0021	0.669274	0.831235	0	0.83	-206.301	-0.041	-1.3692	0.155045	0.703185	0	0.84	-154.538	-0.012	-0.519	0.156155	0.719938	0
gi|6320202|ref|NP_010282.1|	NHP10	870.222	0.638	22.7019	0.155757	0.947235	0	0.59	2487.93	0.729	57.285	2.95167	1.83713	1	0	1774.34	0.689	32.4506	1.2541	1.33959	0	0.85	279.582	-0.202	-7.6179	-0.348201	0.717732	0	0.88	-437.076	-0.528	-13.4568	-0.367516	0.685409	0	0.83	-380.321	-0.118	-5.5721	0.0100131	0.908621	0	0.84	21.5953	0.235	14.3463	0.328718	1.08116	0
gi|6321289|ref|NP_011365.1|	INO80	-161.447	-0.283	-9.9592	-0.679246	0.738928	1	0	1292.66	0.178	19.397	2.72575	1.49194	0	0.55	-292.228	-0.257	-13.3655	0.0431034	1.045	1	0	1022.93	0.468	36.1119	0.395345	0.984428	0	0.88	1026.66	0.405	24.4544	0.872019	1.31095	0	0.83	608.657	0.377	31.6103	1.014	1.14138	0	0.84	3.46977	0.149	14.3369	0.505314	0.856586	0
gi|6320396|ref|NP_010476.1|	RVB1	-850.533	-0.88	-31.9836	-1.27493	0.686393	0	0.49	-2494.72	-0.566	-64.8645	1.62299	1.15066	1	0	210.578	-0.184	-12.3545	0.603118	1.34976	1	0	-41.2853	-0.038	-3.0129	-0.100905	0.825594	0.5	0.25	2464.25	0.353	27.9612	1.61033	1.59569	1	0	-636.517	-0.033	-3.1518	0.785516	1.00595	1	0	-760.546	-0.135	-15.9838	0.4885	0.683349	1
gi|6325021|ref|NP_015089.1|	RVB2	-942.379	-0.978	-33.443	-1.21899	0.71636	0	0.59	-1671.94	-0.392	-44.5093	1.68167	1.45094	1	0	319.147	-0.168	-12.4989	0.393837	1.49056	0.99	0	325.017	0.052	4.8373	-0.080084	1.00477	0.5	0.33	1480.91	0.225	18.1938	0.849401	1.6445	0.99	0	-83.0646	0.077	7.8437	0.744126	1.23376	1	0	-541.636	-0.075	-8.958	0.378976	0.87194	0.98
[truncated: 50 more columns]
