# Supplementary material for: Topological scoring of protein interaction networks
Source: Nat Commun. 2019 Mar 8;10:1118. doi: 10.1038/s41467-019-09123-y (PMC6408525; doi:10.1038/s41467-019-09123-y)
Supplement: Supplementary file 13 — Supplementary Data 10 [file 41467_2019_9123_MOESM13_ESM.xlsx]

## Sheet: QSPEC_results
Supplemental Data 10A. Alternative Pipeline Analyses of the Yeast SWI/SNF Dataset: QSPEC results
Protein	Locus	ARP7_TopS	ARP7_LogFoldChange	ARP7_Zstatistic	ARP7_fdr	ARP7_FDRup	ARP9_TopS	ARP9_LogFoldChange	ARP9_Zstatistic	ARP9_fdr	ARP9_FDRup	Rtt102_TopS	Rtt102_LogFoldChange	Rtt102_Zstatistic	Rtt102_fdr	Rtt102_FDRup	Snf11_TopS	Snf11_LogFoldChange	Snf11_Zstatistic	Snf11_fdr	Snf11_FDRup	SNF2_TopS	SNF2_LogFoldChange	SNF2_Zstatistic	SNF2_fdr	SNF2_FDRup	SNF6_TopS	SNF6_LogFoldChange	SNF6_Zstatistic	SNF6_fdr	SNF6_FDRup	SWI1_TopS	SWI1_LogFoldChange	SWI1_Zstatistic	SWI1_fdr	SWI1_FDRup	SWI3_TopS	SWI3_LogFoldChange	SWI3_Zstatistic	SWI3_fdr	SWI3_FDRup	SWP82_TopS	SWP82_LogFoldChange	SWP82_Zstatistic	SWP82_fdr	SWP82_FDRup	TAF14_TopS	TAF14_LogFoldChange	TAF14_Zstatistic
ACC1	gi|6324343|ref|NP_014413.1|	0	-0.717	-1.1213	nan	nan	0	-0.761	-1.2052	nan	nan	0	-0.691	-1.1034	0	0	2.7304	1.029	1.6233	0	0	0.588329	0.807	1.2734	0.790985	0.405483	0	-0.177	-0.2757	nan	nan	0	0.346	0.5511	0.733465	0.351339	0	-0.29	-0.4596	0	0	0	0.259	0.411	0.586453	0.344416	0	0.239	0.3779
ACT1	gi|14318479|ref|NP_116614.1|	-3.55992	-2.617	-5.4353	0	0	-1.15779	-3.283	-5.2628	0.017484	0	-2.20584	-2.864	-5.4021	0.001777	0	2.2597	0.253	0.8526	nan	nan	0	-1.71	-2.7239	4.7e-05	0.569169	-3.19753	-2.088	-4.3277	0.27721	0	-2.67603	-1.366	-2.9371	0.002587	0.538336	-4.22168	-1.224	-3.7913	0.249963	0	-1.0893	-2.245	-3.4954	0.001381	0.53807	234.662	4.134	29.9433
ADE5,7	gi|6321203|ref|NP_011280.1|	0	-1.279	-1.95	0	0	0	-1.328	-2.0451	0	0	0	-1.248	-1.9317	0.002853	0	32.806	3.126	10.8095	0	0	0	0.242	0.374	1	0.601122	0	-0.74	-1.1226	0.129992	0	0	-0.219	-0.3311	1	0.505758	-0.485825	-0.502	-0.9224	0	0	0	-0.309	-0.469	0.885423	0.49402	0	-0.33	-0.5032
ADH1	gi|6324486|ref|NP_014555.1|	0	-1.379	-2.1654	0	0	3.00962	0.061	0.1713	0.208051	0.153431	0	-1.345	-2.119	0.00298	0	22.0204	2.607	8.7092	0	0	0	0.155	0.2485	1	0.617038	-0.507425	-0.501	-0.9314	0	0	0	-0.3	-0.4897	1	0.523549	-0.408322	-0.944	-1.5143	0.20972	0	0	-0.392	-0.6284	0.992974	0.514232	-0.269235	-0.43	-0.6934
ALA1	gi|6324911|ref|NP_014980.1|	0.0095835	-0.355	-0.7176	nan	nan	-0.168721	-1.045	-1.5958	0	0	0	-0.963	-1.5113	0	0	10.9216	2.168	5.6063	0	0	0	0.519	0.8124	0.852341	0.521809	0	-0.458	-0.7191	0	0	0	0.068	0.1066	0.83374	0.438997	0	-0.583	-0.9129	0	0	0	-0.034	-0.054	0.683767	0.432498	0	-0.062	-0.0992
ARB1	gi|6320874|ref|NP_010953.1|	0	-0.761	-1.1011	nan	nan	0	-0.804	-1.17	nan	nan	0.983681	-0.355	-0.6347	nan	nan	0	0.458	0.5282	0	0	0	0.764	1.0935	0.795902	0.456879	0	-0.215	-0.3179	nan	nan	0	0.316	0.4558	0.750359	0.373258	0.133801	-0.319	-0.4621	0	0	0	0.219	0.322	0.594139	0.362836	0	0.195	0.2791
ARC1	gi|6321333|ref|NP_011410.1|	0	-1.232	-1.9487	0	0	0	-1.282	-2.0324	0	0	-0.572811	-1.202	-1.9295	0.002852	0	13.0082	2.088	5.7856	0	0	0	0.278	0.4378	1	0.591458	-0.414826	-0.696	-1.1218	0.129875	0	0.719993	0.415	0.8214	0.72923	0.283199	1.56745	0.765	2.1157	0.393444	0.103041	0	-0.26	-0.414	0.851583	0.486264	0.0634979	0.053	0.0957
ARF1	gi|6320009|ref|NP_010089.1|	0	-0.836	-1.3272	0	0	0	-0.869	-1.3685	nan	nan	0	-0.798	-1.2458	0	0	7.54521	1.793	3.9559	0	0	0	0.683	1.0899	0.796992	0.457854	0	-0.293	-0.4517	nan	nan	0	0.236	0.3692	0.756755	0.391436	0	-0.4	-0.6281	0	0	0	0.158	0.2436	0.623323	0.379072	0	0.125	0.1974
ARP4	gi|6322380|ref|NP_012454.1|	0	-2.715	-4.3661	0	0	0	-2.762	-4.3541	0.01893	0	0	-2.689	-4.3531	0.00265	0	0	-1.442	-1.9675	0	0	0	-1.193	-1.8867	0.004452	0.590289	0	-2.161	-3.4128	0.280924	0	-0.82995	-1.643	-2.5736	0.014614	0.54544	0	-2.285	-3.6912	0.285827	0	0	-1.738	-2.7689	0.025034	0.551299	154.975	4.421	19.5435
ARP5	gi|6324269|ref|NP_014339.1|	0	-2.484	-3.8341	0	0	0	-2.545	-3.9515	0.020849	0	0	-2.47	-3.8265	0.003313	0	0	-1.248	-1.5644	0	0	0	-0.964	-1.4928	0.031736	0.602216	0	-1.947	-3.0389	0.547486	0	0	-1.436	-2.2394	0.067964	0.550968	0	-2.067	-3.235	0.463677	0	0	-1.516	-2.3859	0.113224	0.559198	124.817	4.192	18.9352
ARP7	gi|6325291|ref|NP_015359.1|	-419.317	-0.062	-4.7753	0	0	15023.7	1.799	199.776	0	0	-950.055	-0.636	-37.9657	0	0	-286.81	-0.952	-22.9547	0	0	-236.941	-0.679	-21.0011	0	0.510471	-589.03	-0.627	-31.6171	0	0	-430.289	-1.026	-33.624	0	0.475563	-690.37	-1.084	-47.4946	0	0	-496.048	-0.926	-31.75	0	0.478545	-117.362	-3.507	-35.1574
ARP8	gi|6324715|ref|NP_014784.1|	0	-3.948	-5.7838	0	0	0	-3.999	-5.8133	0.017788	0	0	-3.929	-5.7429	0.00148	0	0	-2.715	-3.1855	0	0	0	-2.432	-3.519	0	0.560265	0	-3.412	-5.1128	0.134757	0	0	-2.893	-4.3191	1e-06	0.518501	0	-3.532	-5.2612	0.104632	0	0	-2.989	-4.3189	1.1e-05	0.52985	585.023	5.764	25.9518
ARP9	gi|6323676|ref|NP_013747.1|	325.203	-0.197	-12.4163	0	0	774.95	1.566	153.754	0	0	-110.13	-0.562	-33.0946	0	0	-90.5318	-0.881	-19.7359	0	0	-7.61941	-0.482	-14.566	0	0.51264	-129.649	-0.669	-30.5949	0	0	-51.8669	-0.465	-18.1209	0	0.479591	-150.942	-0.742	-31.5886	0	0	105.547	-0.145	-6.7709	0	0.506774	-90.0437	-3.198	-34.4211
ATP2	gi|6322581|ref|NP_012655.1|	-1.30618	-1.434	-2.5564	0	0	-0.689853	-1.815	-2.8779	0.018854	0	0	-1.728	-2.7392	0.003402	0	51.7779	3.378	15.311	0	0	-0.3949	-0.247	-0.3914	0.490353	0.642256	-1.02553	-0.613	-1.3039	0.164198	0	-0.452895	0.131	0.2979	0.755441	0.404831	-0.925638	-0.514	-1.1739	0.150288	0	0	-0.773	-1.2048	0.754349	0.561633	-0.378954	-0.198	-0.4289
ATP3	gi|6319513|ref|NP_009595.1|	0	-1.139	-1.6313	0	0	0	-1.199	-1.7072	0	0	-0.475863	-1.129	-1.5822	0	0	7.71395	1.668	3.677	0	0	1.08442	0.75	1.2491	0.782888	0.413003	-0.17366	-0.244	-0.3987	nan	nan	0	-0.068	-0.0972	0.951655	0.472573	0.56693	0.519	1.2694	0.609609	0.174345	0	-0.186	-0.2589	0.758722	0.462716	0.791554	0.444	0.8323
CBF5	gi|6323204|ref|NP_013276.1|	0.0908576	-0.757	-1.1761	0	0	0	-0.797	-1.2329	nan	nan	0	-0.728	-1.1175	0	0	1.00628	0.42	0.4812	0	0	0	0.751	1.1212	0.786909	0.449282	0	-0.207	-0.3177	nan	nan	0	0.318	0.4846	0.746319	0.366818	0.0427056	-0.337	-0.5183	0	0	0	0.207	0.3157	0.59665	0.36415	0.482476	0.186	0.2926
CCT3	gi|6322446|ref|NP_012520.1|	0	-1.624	-2.5892	0	0	0	-1.684	-2.6836	0.018028	0	-1.15398	-1.615	-2.5516	0.003298	0	51.2112	3.468	15.018	0	0	0	-0.103	-0.1666	0.717166	0.643506	-0.838013	-0.744	-1.3407	0.173697	0	-0.517329	-0.575	-0.9065	0.825537	0.551308	-0.828209	-0.194	-0.4645	0	0	0	-0.662	-1.0663	0.834611	0.555688	-0.434529	-0.691	-1.0837
CCT4	gi|6320058|ref|NP_010138.1|	-1.05513	-1.449	-2.3976	0	0	0	-1.483	-2.4238	0	0	0	-1.421	-2.3885	0.00317	0	18.8707	2.382	7.4827	0	0	0	0.095	0.1591	0.979116	0.626181	-0.52685	-0.287	-0.5824	0	0	0.636926	0.635	1.4886	0.697449	0.10328	1.19356	0.431	1.2165	0.642345	0.179467	-0.448179	-0.129	-0.2354	0.744723	0.459003	-0.326294	-0.476	-0.7938
CCT5	gi|6322524|ref|NP_012598.1|	0	-0.793	-1.2519	0	0	0	-0.828	-1.3127	nan	nan	0	-0.76	-1.1997	0	0	7.2323	1.61	3.2774	0	0	0	0.745	1.1682	0.769279	0.436078	0.0239237	-0.242	-0.3876	nan	nan	0	0.27	0.4292	0.753249	0.379041	0	-0.372	-0.5828	0	0	0	0.195	0.3111	0.598465	0.365109	0	0.16	0.2497
CCT6	gi|6320393|ref|NP_010474.1|	-1.39023	-0.878	-1.9391	0	0	0	-1.732	-2.7784	0.018423	0	0	-1.66	-2.6682	0.003366	0	40.4642	2.991	12.9242	0	0	0	-0.161	-0.2584	0.620385	0.643985	0	-1.144	-1.8506	0.357537	0	-0.418505	-0.011	-0.022	0.908537	0.46087	0.616293	0.558	1.8803	0.433291	0.12112	0	-0.699	-1.1125	0.809605	0.558001	0	-0.722	-1.1623
CCT8	gi|6322452|ref|NP_012526.1|	-2.11716	-1.901	-3.6682	0	0	-1.53429	-1.707	-3.6923	0.021952	0	-2.73937	-1.421	-3.3831	0.003791	0	34.8598	2.329	11.6811	0	0	-0.703269	-0.383	-0.7289	0.256758	0.629851	-0.810349	-0.142	-0.4844	0	0	1.63213	0.644	2.3805	0.095627	0.009038	1.22189	0.388	1.6143	0.496053	0.143121	-0.928015	-0.011	-0.0302	0.68227	0.429003	3.90226	0.731	3.013
CDC19	gi|6319279|ref|NP_009362.1|	-2.27325	-0.327	-1.1497	nan	nan	-1.44471	-1.651	-3.4716	0.022141	0	-0.5075	0.029	0.1178	0.017342	0.012784	22.9085	2.06	9.1058	0	0	-0.643543	-0.691	-1.0991	0.117216	0.614722	4.12152	0.726	3.2126	0.119716	0.044242	-0.320756	0.021	0.059	0.861701	0.447334	-1.73504	-1.8	-2.8267	0.585157	0	-1.09647	-0.889	-1.6511	0.49429	0.567564	0.737696	0.271	0.8533
CDC48	gi|6320077|ref|NP_010157.1|	-0.0609283	-0.439	-0.7683	nan	nan	0.327648	-0.478	-0.8514	nan	nan	-0.243405	-0.765	-1.1369	0	0	0	0.441	0.5299	0	0	0	0.707	1.043	0.809483	0.470272	-0.0854208	-0.265	-0.39	nan	nan	1.24053	0.924	1.7464	0.515245	0.056404	0.153017	-0.385	-0.562	0	0	0	0.169	0.2512	0.620699	0.377514	0.130106	0.145	0.2152
CHC1	gi|6321232|ref|NP_011309.1|	1.26055	0.304	0.8648	0	0	0	-1.427	-2.3166	0	0	-0.650578	-0.347	-0.8128	nan	nan	13.0247	2.055	5.9453	0	0	0	0.152	0.2453	1	0.617392	-0.555123	-0.844	-1.3483	0.17581	0	-0.0290401	0.316	0.6334	0.711089	0.331285	-0.503717	-0.584	-1.0857	0.140446	0	0	-0.395	-0.6292	0.993574	0.514324	0	-0.415	-0.6556
DBP5	gi|6324620|ref|NP_014689.1|	0	-0.686	-1.042	nan	nan	0	-0.726	-1.0987	nan	nan	0	-0.656	-0.9925	nan	nan	1.50904	0.528	0.6476	0	0	0	0.845	1.2697	0.78976	0.406648	0	-0.129	-0.1951	nan	nan	0	0.37	0.5602	0.731334	0.349164	0	-0.251	-0.374	nan	nan	0	0.29	0.441	0.595327	0.337763	0	0.272	0.4084
DDR48	gi|6323826|ref|NP_013897.1|	0	-0.838	-1.2911	0	0	0	-0.89	-1.3587	nan	nan	0	-0.831	-1.2504	0	0	0	0.386	0.4699	0	0	0	0.689	1.0449	0.809039	0.46978	4.42367	0.789	1.8512	0.171866	0.085555	0	0.225	0.3426	0.756962	0.396614	0	-0.418	-0.6266	0	0	0	0.133	0.2069	0.635323	0.386516	0	0.11	0.1704
DED1	gi|6324778|ref|NP_014847.1|	-19.5272	-1.759	-9.7266	0	0	-7.34706	-3.01	-9.0516	0.001081	0	-16.0918	-0.44	-4.4754	0.002486	0	20.4513	0.607	4.4856	0	0	7.51171	0.368	2.6634	0.217442	0.018424	7.57554	0.201	2.1486	0.15168	0.075764	-1.26363	0.036	0.2908	0.754985	0.406078	39.2279	1.059	15.9726	0	0	42.8994	0.98	11.83	0	0	19.4045	0.344	3.2573
DHH1	gi|6320041|ref|NP_010121.1|	0	-1.044	-1.6772	0	0	0	-1.095	-1.7625	0	0	-0.419282	-1.021	-1.6528	0	0	3.62822	1.067	1.9441	0	0	0	0.48	0.765	0.880685	0.531821	0	-0.493	-0.8053	0	0	2.03954	1.121	2.6617	0.038463	0.003162	0.238221	-0.631	-1.0033	0	0	0	-0.069	-0.1098	0.684852	0.43999	2.45354	0.992	2.3438
DIT1	gi|6320611|ref|NP_010691.1|	0	-0.688	-1.0735	nan	nan	0	-0.713	-1.1662	nan	nan	0.213091	-0.642	-1.0039	nan	nan	0	0.543	0.6904	0	0	0	0.85	1.3557	0.817776	0.377854	0.371075	-0.136	-0.2194	nan	nan	0	0.366	0.5737	0.728012	0.345915	0	-0.247	-0.387	nan	nan	0	0.294	0.461	0.601444	0.333103	0.586601	0.276	0.4387
EAF6	gi|6322541|ref|NP_012615.1|	0	-0.961	-1.4853	0	0	0	-0.993	-1.5365	0	0	0	-0.927	-1.4358	0	0	0	0.235	0.2744	0	0	0	0.589	0.9246	0.826196	0.498589	0	-0.396	-0.6229	0	0	0	0.121	0.1907	0.783336	0.423754	0	-0.516	-0.8048	0	0	0	0.024	0.0371	0.674739	0.418239	7.62244	1.462	3.8913
EFT1	gi|6324707|ref|NP_014776.1|	-4.30432	-0.558	-2.1848	0	0	-1.53576	-2.26	-3.9315	0.020938	0	-3.6853	-1.393	-3.8505	0.003287	0	99.9267	3.284	20.9424	0	0	-1.01331	-0.43	-0.8839	0.185686	0.623216	-1.23623	-0.026	-0.1052	nan	nan	-1.16869	0.006	0.0204	0.884117	0.453895	-1.9791	-0.139	-0.5342	0	0	-1.69271	-1.235	-2.121	0.276072	0.563037	-0.801597	-1.61	-2.3301
ENO1	gi|6321693|ref|NP_011770.1|	0	-0.857	-1.2865	0	0	0	-0.917	-1.384	nan	nan	0	-0.834	-1.2899	0	0	7.84033	1.657	3.3545	0	0	0	0.658	0.9761	0.821602	0.486878	0.170017	-0.334	-0.5147	0	0	0	0.2	0.3124	0.756191	0.402234	0	-0.42	-0.6457	0	0	0	0.127	0.1951	0.638938	0.388877	0	0.104	0.1597
ENO2	gi|6321968|ref|NP_012044.1|	-0.567508	-1.249	-1.8011	0	0	5.46099	0.705	2.0857	0.372158	0.065041	-0.636701	-0.842	-1.4121	0	0	4.79109	1.282	2.5318	0	0	0	0.271	0.3785	1	0.600475	-0.384391	-0.691	-0.9754	0.111513	0	0.322546	0.484	0.9086	0.744552	0.258675	-0.397774	-0.809	-1.1355	0.145829	0	0	-0.281	-0.4043	0.845696	0.484858	0	-0.263	-0.3842
FAA4	gi|6323903|ref|NP_013974.1|	0	-1.446	-2.3116	0	0	0	-1.484	-2.3645	0	0	-0.908138	-1.049	-1.9097	0.002838	0	37.5493	3.217	11.698	0	0	0	0.107	0.1731	0.988542	0.624828	-0.527134	-0.88	-1.4111	0.195693	0	0	-0.385	-0.6135	0.995525	0.534439	-0.625944	-0.389	-0.7927	0	0	0	-0.463	-0.7378	0.976173	0.528272	0	-0.473	-0.757
FAS1	gi|6322666|ref|NP_012739.1|	0	-1.049	-1.6122	0	0	0.485838	-0.721	-1.2753	nan	nan	-0.042701	-0.633	-1.1644	0	0	7.00833	1.82	4.3507	0	0	0	0.488	0.7203	0.905972	0.541014	-0.222454	-0.497	-0.7627	0	0	0	0.033	0.0493	0.867354	0.449	-0.0936427	-0.222	-0.4003	nan	nan	0	-0.067	-0.1026	0.684904	0.439081	0	-0.088	-0.1315
FBA1	gi|6322790|ref|NP_012863.1|	0	-0.714	-1.0392	nan	nan	0.246789	-0.77	-1.1295	nan	nan	0	-0.697	-0.9828	nan	nan	0	0.51	0.591	0	0	0.541742	0.787	1.1205	0.787149	0.449476	0	-0.174	-0.2501	nan	nan	0.36132	0.359	0.5206	0.739962	0.358535	0.0196917	-0.296	-0.4292	0	0	0	0.271	0.3939	0.581523	0.348023	0.44412	0.238	0.3423
GCN1	gi|6321243|ref|NP_011320.1|	-1.21965	-1.29	-2.5023	0	0	0	-1.7	-2.8801	0.018864	0	0	-1.613	-2.6905	0.003377	0	64.0392	3.805	15.9593	0	0	0	-0.112	-0.1833	0.699245	0.643719	0	-1.098	-1.7604	0.304719	0	0	-0.579	-0.946	0.801971	0.55275	-0.516334	-1.226	-2.0097	0.304272	0	0	-0.676	-1.0948	0.819269	0.557149	0	-0.69	-1.1193
GFA1	gi|6322745|ref|NP_012818.1|	-0.189244	-0.845	-1.3849	0	0	0	-0.896	-1.4682	0	0	0	-0.823	-1.3174	0	0	6.95424	1.557	3.1805	0	0	0	0.692	1.107	0.791652	0.453196	-0.0131515	-0.292	-0.475	nan	nan	0	0.24	0.3852	0.756231	0.388225	0	-0.398	-0.6499	0	0	0	0.125	0.1998	0.637512	0.387939	0	0.113	0.1807
gi|6321399|ref|NP_011476.1|	gi|6321399|ref|NP_011476.1|	0.0990885	-0.669	-1.0274	nan	nan	0	-0.752	-1.1341	nan	nan	0	-0.673	-1.0295	nan	nan	2.7304	1.03	1.5975	0	0	0	0.827	1.2743	0.791282	0.405198	0	-0.17	-0.2584	nan	nan	0	0.361	0.5616	0.730998	0.348828	0	-0.284	-0.4311	0	0	0	0.279	0.4287	0.591649	0.34054	0	0.251	0.3826
gi|6321808|ref|NP_011884.1|	gi|6321808|ref|NP_011884.1|	0	-0.83	-1.3227	0	0	-0.0120535	-0.911	-1.4097	nan	nan	0	-0.831	-1.2939	0	0	5.01452	1.282	2.3554	0	0	0	0.665	1.07	0.802683	0.463191	1.00786	0.348	0.7011	0.2298	0.125313	0	0.234	0.3647	0.756849	0.392327	0	-0.421	-0.6666	0	0	0	0.1	0.1571	0.649735	0.396354	0	0.106	0.1667
gi|7839187|ref|NP_058171.1|	gi|7839187|ref|NP_058171.1|	-0.212528	-0.76	-1.2371	0	0	0	-0.804	-1.3153	nan	nan	-0.201561	-0.717	-1.186	0	0	0.75526	0.518	0.6965	0	0	0.905197	1.075	1.9211	0.921174	0.15782	0.0831685	-0.213	-0.3374	nan	nan	0.141455	0.315	0.507	0.742532	0.361693	0.0986593	-0.324	-0.5294	0	0	-0.028039	0.228	0.3643	0.576607	0.354007	-0.0636045	0.194	0.3139
GPM1	gi|6322697|ref|NP_012770.1|	-1.86062	-2.505	-4.0293	0	0	-1.99543	-1.2	-3.585	0.02237	0	-3.68992	-0.745	-2.5487	0.003295	0	28.9149	2.007	10.7181	0	0	0.168223	0.12	0.3297	1	0.607206	4.94125	0.71	3.5648	0.113407	0.034176	1.9965	0.649	2.6267	0.04335	0.003578	0.0855682	-0.051	-0.2033	nan	nan	-1.74964	-0.564	-1.3918	0.638219	0.565635	1.99414	0.409	1.5686
GSP1	gi|6323324|ref|NP_013396.1|	0	-0.724	-1.1524	nan	nan	0	-0.782	-1.2234	nan	nan	0	-0.689	-1.0808	nan	nan	3.01809	1.027	1.632	0	0	0	0.791	1.2631	0.787569	0.408709	0	-0.204	-0.3098	nan	nan	0	0.333	0.5119	0.74163	0.360559	0	-0.294	-0.4594	0	0	0	0.237	0.376	0.576441	0.351649	0	0.206	0.3201
GSY1	gi|14318537|ref|NP_116670.1|	0	-0.753	-1.1554	nan	nan	0	-0.805	-1.2756	nan	nan	0	-0.721	-1.1223	0	0	3.01809	0.99	1.5765	0	0	0	0.77	1.1815	0.763773	0.432284	0	-0.226	-0.3565	nan	nan	0	0.33	0.5268	0.738723	0.357085	0	-0.324	-0.5112	0	0	0	0.218	0.3398	0.586902	0.359121	0	0.195	0.307
HHF2	gi|6324298|ref|NP_014368.1|	-1.98753	-2.464	-4.5308	0	0	0	-2.852	-4.5241	0.01807	0	-1.06255	-0.052	-0.2787	0.010223	0.012744	9.59489	1.002	3.9484	0	0	4.67223	0.827	3.4694	0.010884	0.000597	-2.04755	-1.938	-3.6544	0.249813	0	2.97092	0.539	2.3761	0.096911	0.009193	6.6099	0.785	4.8231	0.062161	0.005107	2.773	0.582	2.718	0.010702	0.000543	13.7065	0.977	5.4311
HHT2	gi|6324297|ref|NP_014367.1|	2.22908	0.238	0.5751	0	0	0	-1.064	-1.7973	0	0	0	-0.987	-1.6772	0	0	0.3747	0.208	0.2665	0	0	0.159044	0.506	0.858	0.825903	0.512111	1.91188	0.597	1.3422	0.200252	0.102619	0	0.064	0.1096	0.831965	0.438464	0	-0.579	-0.9761	0	0	0	-0.034	-0.0579	0.683953	0.433054	0	-0.06	-0.1004
HSC82	gi|6323840|ref|NP_013911.1|	-4.3061	-0.353	-1.6729	0	0	6.38914	0.073	0.432	0.263224	0.146172	-4.3327	-0.422	-1.872	0.002813	0	43.1268	2.123	13.0164	0	0	-0.79642	-0.259	-0.6346	0.309928	0.63383	-2.22963	-0.234	-0.9223	0	0	0.0267271	0.244	0.9956	0.760641	0.233496	-2.35607	-0.465	-1.757	0.258908	0	-1.51565	-1.42	-2.6683	0.036392	0.553598	-0.925042	-0.263	-0.8684
HSP26	gi|6319546|ref|NP_009628.1|	-1.23521	-0.331	-1.0254	nan	nan	-0.991672	-1.587	-2.9644	0.019247	0	-1.68231	-1.016	-2.3492	0.003141	0	30.2242	2.55	10.8696	0	0	0	-0.362	-0.5641	0.354571	0.63677	-0.892389	-0.519	-1.2041	0.143289	0	0	-0.825	-1.2625	0.583885	0.558137	0	-1.453	-2.3104	0.383211	0	0	-0.909	-1.4094	0.627592	0.56585	6.79625	1.232	4.5005
HSP60	gi|6323288|ref|NP_013360.1|	-0.750562	-0.962	-1.715	0	0	0	-1.379	-2.0509	0	0	-0.588222	-1.305	-1.9588	0.002871	0	11.1179	2.068	5.8015	0	0	0.227919	0.564	1.0292	0.81254	0.473812	3.37291	0.852	2.4495	0.131249	0.066616	0	-0.265	-0.3967	1	0.513685	-0.473955	-0.526	-0.9368	0	0	0	-0.357	-0.5287	0.923517	0.501997	0.0326758	-0.012	-0.0227
HTA2	gi|6319470|ref|NP_009552.1|	0.988109	0.155	0.4355	0	0	0	-1.398	-2.2962	0	0	-0.121572	-0.151	-0.385	nan	nan	8.68978	1.908	5.2802	0	0	0.103144	0.549	1.0236	0.813699	0.475233	-0.492625	-0.801	-1.2933	0.161667	0	-0.316039	-0.024	-0.043	0.920583	0.464227	-0.561671	-0.902	-1.4478	0.194027	0	-0.119216	-0.011	-0.021	0.681526	0.427607	0	-0.384	-0.6241
HTB2	gi|6319471|ref|NP_009553.1|	-13.1019	-1.28	-6.2281	0	0	-2.29777	-3.455	-6.329	0.017459	0	-6.6505	-0.064	-0.5449	nan	nan	42.0525	1.411	10.7952	0	0	-1.47291	-0.106	-0.4458	0.441621	0.640987	16.0852	0.719	6.847	0.011321	0.000552	21.1082	1.069	9.148	0	0	5.89554	-0.121	-0.8285	0	0	-3.39739	-2.18	-4.4767	4e-06	0.528228	22.8594	0.832	7.1342
HTZ1	gi|6324562|ref|NP_014631.1|	0	-1.121	-1.7367	0	0	0	-1.158	-1.8258	0	0	-0.390894	-0.968	-1.6095	0	0	0	0.124	0.1526	0	0	0	0.406	0.6355	0.949884	0.557517	0	-0.581	-0.8988	0	0	1.0099	0.67	1.4417	0.704021	0.11323	0.161004	-0.693	-1.0699	0.138822	0	0	-0.136	-0.2117	0.73059	0.455241	8.62119	1.741	5.1727
IDH1	gi|6324291|ref|NP_014361.1|	0	-0.999	-1.6319	0	0	0	-1.071	-1.7622	0	0	0	-0.982	-1.6383	0	0	10.029	1.946	5.131	0	0	0	0.52	0.8488	0.829573	0.514004	2.71137	0.744	1.9605	0.165789	0.081901	0	0.057	0.0935	0.841474	0.441316	0	-0.578	-0.9552	0	0	-0.174616	-0.03	-0.0485	0.683475	0.431706	0	-0.063	-0.1034
IDH2	gi|6324709|ref|NP_014779.1|	-1.71067	-1.005	-2.2092	0	0	-0.695477	-1.877	-2.8398	0.018687	0	-0.871657	-1.806	-2.7637	0.003415	0	16.1832	2.013	7.4436	0	0	-0.102962	0.054	0.0968	0.934909	0.631514	-0.455252	0.011	0.0304	0.115994	0.135201	1.86582	0.894	2.7748	0.025821	0.002165	-0.584241	-1.069	-1.9074	0.283165	0	-0.782359	-0.231	-0.4503	0.873814	0.491425	6.8168	1.284	4.5831
IES1	gi|14318508|ref|NP_116641.1|	0	-3.512	-5.9474	0	0	0	-3.571	-5.8976	0.01762	0	0	-3.495	-6.0245	0.001123	0	0	-2.284	-3.0404	0	0	0	-1.999	-3.2891	1e-06	0.56241	0	-2.984	-4.9791	0.16184	0	0	-2.449	-4.0184	7e-06	0.521995	0	-3.093	-5.1979	0.11155	0	0	-2.545	-4.3219	1.1e-05	0.529819	408.753	5.387	26.3078
IES2	gi|6324114|ref|NP_014184.1|	0	-2.863	-4.8137	0	0	0	-2.936	-4.9911	0.017448	0	0	-2.851	-4.794	0.002089	0	0	-1.606	-2.1602	0	0	0	-1.34	-2.2491	0.000632	0.579642	0	-2.327	-3.9288	0.230581	0	0	-1.807	-3.0014	0.001905	0.53713	0	-2.452	-4.1187	0.182441	0	0	-1.899	-3.154	0.005246	0.543405	193.419	4.626	23.7963
IES3	gi|6323081|ref|NP_013153.1|	0	-2.701	-4.3658	0	0	0	-2.741	-4.6028	0.017766	0	0	-2.662	-4.3537	0.002649	0	0	-1.473	-1.8111	0	0	0	-1.15	-1.8809	0.004589	0.590466	0	-2.154	-3.5469	0.263551	0	0	-1.633	-2.6156	0.011862	0.544649	0	-2.263	-3.7574	0.261615	0	0	-1.718	-2.809	0.02148	0.550406	152.449	4.365	18.3836
IES4	gi|6324763|ref|NP_014832.1|	0	-1.512	-2.2963	0	0	0	-1.556	-2.3219	0	0	0	-1.467	-2.1791	0.003021	0	0	-0.269	-0.3233	0	0	0	0.022	0.0342	0.887372	0.635801	0	-0.974	-1.4203	0.199028	0	0	-0.444	-0.6707	0.964553	0.53879	0	-1.066	-1.5557	0.221139	0	0	-0.523	-0.7712	0.96583	0.532091	31.4426	2.825	10.6288
IES5	gi|6320938|ref|NP_011017.1|	0	-2.514	-4.2095	0	0	0	-2.572	-4.3097	0.01915	0	0	-2.483	-4.1311	0.00296	0	0	-1.281	-1.6421	0	0	0	-0.989	-1.6787	0.012933	0.596643	0	-1.989	-3.2967	0.322747	0	0	-1.452	-2.4459	0.027166	0.547742	0	-2.077	-3.5193	0.358745	0	0	-1.544	-2.5928	0.049508	0.555184	129.582	4.201	20.8055
IES6	gi|6320791|ref|NP_010870.1|	0	-0.92	-1.3726	0	0	0	-0.965	-1.431	nan	nan	0	-0.882	-1.3045	0	0	0	0.302	0.3424	0	0	0	0.61	0.9096	0.826745	0.501802	0	-0.384	-0.5695	0	0	0	0.153	0.229	0.759944	0.416668	0	-0.489	-0.7327	0	0	0	0.046	0.0673	0.669808	0.413024	6.66964	1.33	3.0231
ILS1	gi|6319395|ref|NP_009477.1|	0	-0.748	-1.1709	0	0	0	-0.805	-1.2359	nan	nan	0	-0.723	-1.1095	0	0	0	0.445	0.5442	0	0	0	0.779	1.2003	0.766141	0.42711	0	-0.222	-0.3418	nan	nan	0	0.314	0.4827	0.746615	0.367248	0.427068	-0.323	-0.4994	0	0	0	0.237	0.3545	0.58077	0.356052	0	0.207	0.3164
ILV1	gi|6320930|ref|NP_011009.1|	0	-0.7	-1.0712	nan	nan	0	-0.754	-1.1206	nan	nan	0	-0.711	-1.0397	nan	nan	0	0.467	0.5637	0	0	0	0.805	1.2075	0.768659	0.425116	0	-0.178	-0.2652	nan	nan	0.713338	0.349	0.5275	0.73858	0.356921	0.230902	-0.295	-0.4412	0	0	0	0.251	0.3744	0.57599	0.351965	0	0.233	0.3486
ILV2	gi|6323755|ref|NP_013826.1|	0	-1.03	-1.5672	0	0	0	-1.094	-1.6539	0	0	-0.42468	-0.657	-1.1733	0	0	15.1437	2.369	6.8568	0	0	0	0.499	0.7538	0.887155	0.53415	-0.285405	-0.505	-0.7901	0	0	0	0.05	0.0757	0.851935	0.444438	0	-0.603	-0.9286	0	0	0	-0.067	-0.1028	0.684903	0.439106	0.32234	0.276	0.4882
INO80	gi|6321289|ref|NP_011365.1|	0	-4.272	-6.8629	0	0	0	-4.311	-7.0939	0.016612	0	0	-4.244	-6.8035	0.000746	0	0	-3.002	-3.9769	0	0	-1.23032	-2.753	-4.4556	0	0.552479	-2.62485	-3.732	-6.1712	0.117184	0	0	-3.208	-5.2745	0	0.510536	-1.04355	-3.854	-6.2999	0.036765	0	0	-3.287	-5.3517	0	0.51992	887.77	6.109	37.6432
KAP123	gi|6320956|ref|NP_011035.1|	0	-1.936	-3.0665	0	0	0	-1.989	-3.1748	0.020297	0	-0.947664	-1.902	-3.0323	0.003579	0	65.133	3.453	15.9454	0	0	-0.476532	-0.41	-0.6634	0.292893	0.63261	2.63031	0.67	2.3781	0.134661	0.068735	-0.656953	-0.869	-1.409	0.496359	0.55862	-0.591272	-1.503	-2.4128	0.405259	0	-0.702998	-0.964	-1.5153	0.566016	0.566803	-0.448222	-0.374	-0.7956
KAP95	gi|6323379|ref|NP_013451.1|	-0.624986	-1.265	-1.9169	0	0	0	-1.308	-2.0168	0	0	-0.477689	-0.597	-1.1338	0	0	4.297	1.115	2.2037	0	0	0	0.266	0.4049	1	0.596574	0	-0.718	-1.0957	0.126155	0	0	-0.195	-0.2998	1	0.501685	0	-0.828	-1.2696	0.162821	0	0	-0.279	-0.4239	0.857612	0.487687	11.2614	1.88	5.7135
LYS12	gi|6322097|ref|NP_012172.1|	0	-0.906	-1.5658	0	0	0	-0.973	-1.6509	0	0	0	-0.895	-1.4965	0	0	5.96703	1.463	2.993	0	0	0	0.607	1.0401	0.810149	0.47102	1.26928	0.47	1.0642	0.23022	0.112464	-0.0120525	0.148	0.252	0.751455	0.412593	-0.204332	-0.499	-0.8531	0	0	0	0.051	0.0866	0.666167	0.40958	0.0707472	0.042	0.0696
MAE1	gi|6322823|ref|NP_012896.1|	0.990413	-0.141	-0.2813	0	0	0	-0.851	-1.315	nan	nan	0	-0.755	-1.1794	0	0	2.32494	0.955	1.4838	0	0	0	0.731	1.175	0.766492	0.434141	0	-0.267	-0.4235	nan	nan	0	0.277	0.4342	0.752768	0.377967	0	-0.354	-0.5386	0	0	0	0.186	0.2907	0.606337	0.369354	0	0.159	0.2521
MDJ1	gi|14318504|ref|NP_116638.1|	-0.64425	-1.276	-2.0288	0	0	-0.251272	-0.976	-1.833	0	0	-0.173328	-0.408	-0.8596	nan	nan	13.7529	2.349	7.3915	0	0	0	0.249	0.4062	1	0.596377	0	-0.734	-1.1542	0.134826	0	-0.335431	-0.198	-0.3203	1	0.504374	-0.519459	-0.848	-1.364	0.177763	0	-0.0458124	0.049	0.0908	0.665324	0.408819	0.837869	0.507	1.0925
MDN1	gi|6323135|ref|NP_013207.1|	-0.20351	-0.446	-0.8713	nan	nan	0	-1.127	-1.8111	0	0	0	-1.047	-1.7018	0	0	1.13102	0.689	1.0949	0	0	0	0.439	0.6967	0.918734	0.545743	0	-0.529	-0.8363	0	0	2.83219	1.206	3.0331	0.010835	0.000683	3.12983	0.55	1.3929	0.547011	0.16283	0	-0.093	-0.1547	0.696511	0.446181	0	-0.111	-0.1815
MLC1	gi|6321332|ref|NP_011409.1|	-1.24318	-1.285	-2.4208	0	0	-0.586309	-1.695	-2.7232	0.018191	0	5.29939	0.863	3.2731	0.008971	0.000828	11.2986	1.798	5.3433	0	0	0.224542	0.228	0.4183	1	0.594524	-0.714902	-0.732	-1.3345	0.172013	0	0	-0.579	-0.9291	0.812022	0.55215	0	-1.218	-2.0184	0.306298	0	0	-0.663	-1.0506	0.842931	0.554833	1.81761	0.653	1.814
MNP1	gi|6321369|ref|NP_011447.1|	0	-0.696	-0.978	nan	nan	0	-0.745	-1.0567	nan	nan	0	-0.648	-0.9202	nan	nan	0	0.46	0.4936	0	0	2.10085	0.823	1.1609	0.772206	0.43815	0	-0.17	-0.2417	nan	nan	0	0.352	0.5014	0.743531	0.362983	0	-0.278	-0.3936	nan	nan	0	0.267	0.378	0.577005	0.351251	0	0.239	0.338
NEW1	gi|6325030|ref|NP_015098.1|	-0.467642	-1.026	-1.5073	0	0	0	-1.092	-1.6122	0	0	0	-1.004	-1.4878	0	0	2.15351	0.714	1.0179	nan	nan	0.0215982	0.488	0.7024	0.915689	0.54461	0.682193	0.157	0.3039	0.161167	0.135386	0.622143	0.382	0.6613	0.701987	0.324331	1.32346	0.665	1.566	0.507331	0.147322	0.0523631	-0.058	-0.0851	0.684792	0.436799	-0.0760234	-0.092	-0.1324
NHP10	gi|6320202|ref|NP_010282.1|	0	-2.708	-4.6279	0	0	0	-2.757	-4.6005	0.017768	0	0	-2.689	-4.5608	0.002375	0	0	-1.462	-1.9371	0	0	0	-1.194	-1.9811	0.0027	0.587428	-0.964703	-2.173	-3.7385	0.239222	0	0	-1.646	-2.7805	0.005314	0.541394	0	-2.28	-3.807	0.24473	0	0	-1.752	-2.881	0.016224	0.54884	155.928	4.413	20.2748
NOP1	gi|6320190|ref|NP_010270.1|	-1.22653	-0.766	-1.6992	0	0	-0.587497	-1.654	-2.5957	0.017672	0	1.18698	0.202	0.6076	0.043605	0.010464	1.56185	0.756	1.5173	0	0	0	-0.093	-0.145	0.740503	0.643137	-0.57438	-0.448	-0.9096	0	0	0.317564	0.476	1.1448	0.771135	0.189848	-0.641888	-0.832	-1.5309	0.214126	0	0.907381	0.381	0.9407	0.881992	0.185608	4.50045	1.126	3.3391
NOP56	gi|6323226|ref|NP_013298.1|	-1.78897	-1.042	-2.3786	0	0	0	-1.898	-2.9206	0.019046	0	-1.58469	-0.541	-1.4601	0	0	32.8184	2.634	11.3268	0	0	0	-0.321	-0.494	0.403	0.639514	-0.320818	-0.035	-0.0971	nan	nan	-0.320217	0.194	0.4806	0.746936	0.367723	-1.06172	-0.606	-1.3441	0.174354	0	-0.737876	-0.069	-0.1565	0.697589	0.446466	0.477181	0.234	0.6204
NOP58	gi|6324886|ref|NP_014955.1|	-1.04712	-1.553	-2.3021	0	0	0	-1.607	-2.3465	0	0	0.310267	-0.052	-0.1475	0.011739	0.012928	17.99	2.299	7.7015	0	0	0	-0.028	-0.0414	0.826974	0.639697	2.42859	0.568	1.6583	0.180539	0.092018	0	-0.506	-0.7258	0.93324	0.54244	-0.734558	-0.507	-0.9867	0	0	-0.376894	0.054	0.1038	0.662605	0.406442	0	-0.614	-0.8836
NPL3	gi|6320640|ref|NP_010720.1|	-69.574	-1.457	-17.6521	0	0	-36.7505	-2.304	-19.7313	0	0	-68.7583	-1.138	-16.0837	0	0	66.2973	0.55	7.5663	0	0	-11.8823	-0.481	-4.8193	0	0.549227	19.671	0.096	1.7967	0.17438	0.087378	-19.9566	-0.362	-4.4659	0	0.516842	297.683	1.645	46.4742	0	0	2.30962	0.115	1.8497	0.374394	0.018169	204.685	0.875	18.8553
NPL6	gi|6323738|ref|NP_013809.1|	801.043	1.457	55.6815	0	0	-72.1392	-1.806	-24.4393	0	0	1009.56	1.649	65.0799	0	0	0	-4.917	-5.7528	0	0	-1.83327	-4.628	-7.233	0	0.527843	-2.14642	-5.61	-8.8984	0.0003	0	-3.56529	-4.754	-8.892	0	0.490028	-4.51223	-5.399	-10.0001	9e-06	0	0	-5.172	-8.1718	0	0.494756	0	-5.193	-8.2263
NSP1	gi|6322420|ref|NP_012494.1|	-1.28112	-0.922	-2.0858	0	0	3.46961	0.031	0.1007	0.19766	0.154732	-1.06644	-1.381	-2.5186	0.003271	0	0.737201	-0.022	-0.0357	0	0	0.219199	0.385	0.8315	0.840498	0.517722	1.1351	0.098	0.262	0.151947	0.135761	-0.48502	-0.355	-0.6524	0.974653	0.537463	1.74309	0.921	3.3567	0.190185	0.034949	0	-0.782	-1.2896	0.701296	0.563901	2.4191	0.644	1.8303
NUP57	gi|6321557|ref|NP_011634.1|	0	-0.975	-1.4681	0	0	0	-1.03	-1.5709	0	0	-0.249989	-0.578	-1.0646	nan	nan	7.99041	1.839	4.4	0	0	0.505294	0.911	1.6191	0.890642	0.274828	0	-0.436	-0.658	0	0	0.144452	0.083	0.1263	0.822052	0.435478	-0.0605418	-0.179	-0.3232	nan	nan	0.0523631	0.354	0.6528	0.677327	0.280683	0	-0.019	-0.0283
OLA1	gi|6319499|ref|NP_009581.1|	-0.212943	-0.839	-1.3245	0	0	0	-0.894	-1.3694	nan	nan	0	-0.823	-1.2503	0	0	4.97491	1.516	3.0461	0	0	0	0.688	1.0325	0.811835	0.472971	0	-0.305	-0.4568	nan	nan	0.653851	0.579	1.0305	0.76788	0.223333	-0.00189021	-0.414	-0.6278	0	0	0	0.129	0.1959	0.638697	0.388718	0	0.108	0.1596
PAB1	gi|6321013|ref|NP_011092.1|	-6.90771	-1.838	-6.1611	0	0	0	-3.408	-5.9064	0.017604	0	18.3309	0.779	7.0554	2.2e-05	1e-06	26.2165	1.319	8.5654	0	0	-1.95908	-0.615	-1.829	0.005994	0.592059	4.65287	0.379	2.6641	0.124973	0.060268	4.44693	0.545	3.4883	0.001431	7.9e-05	4.53667	0.356	2.7048	0.295355	0.064456	1.82518	0.397	2.4292	0.040025	0.0021	-2.00835	-1.819	-4.1826
PAN1	gi|6322196|ref|NP_012271.1|	0	-1.963	-3.1888	0	0	-1.00607	-1.042	-2.6244	0.017787	0	-2.06315	-0.968	-2.4454	0.003213	0	20.022	2.141	8.9716	0	0	0.332501	0.373	0.8409	0.834585	0.515704	3.24594	0.657	2.6291	0.125975	0.061294	-0.569605	-0.103	-0.2395	1	0.493308	-1.08431	-0.279	-0.7819	0	0	-0.0263804	0.129	0.3357	0.588588	0.359977	1.48327	0.37	1.0867
PBP1	gi|6321617|ref|NP_011694.1|	-2.29637	-2.976	-5.6451	0	0	-4.23397	-1.613	-5.972	0.017501	0	-6.87667	-1.533	-5.7155	0.001519	0	23.5575	1.227	7.3336	0	0	-1.57479	-0.693	-1.7877	0.007409	0.593328	10.196	0.553	3.9378	0.097429	0.025033	2.71449	0.34	1.8488	0.44544	0.04375	27.7344	1.545	13.8819	0	0	5.43598	0.548	3.3061	0.000637	3e-05	-2.20089	-1.032	-3.0622
PBP4	gi|6320150|ref|NP_010230.1|	-1.55462	-1.761	-3.2099	0	0	0	-2.136	-3.3541	0.021344	0	-2.26884	-1.469	-2.9889	0.003549	0	13.1591	1.697	6.3953	0	0	1.39225	0.701	1.9512	0.894895	0.147495	1.47092	0.401	1.5411	0.185462	0.095944	4.75056	1.146	4.3864	9e-06	0	1.64245	0.032	0.11	nan	nan	2.35653	0.767	2.8057	0.006988	0.000384	-0.618557	-0.53	-1.0892
PDC1	gi|6323073|ref|NP_013145.1|	-1.37337	-0.588	-1.4924	0	0	15.8969	1.176	4.9403	0.014899	0.006758	-0.808039	-1.733	-2.7811	0.003424	0	5.36395	1.164	2.973	0	0	-0.336907	-0.226	-0.3568	0.522778	0.64292	1.17473	0.439	1.3536	0.199037	0.102229	-0.517329	-0.691	-1.1091	0.692304	0.556798	-0.737736	-1.331	-2.1289	0.336228	0	-0.563373	-0.783	-1.2548	0.72307	0.563076	0	-0.818	-1.2838
PEP4	gi|6325103|ref|NP_015171.1|	0	-1.185	-1.756	0	0	0	-1.244	-1.9399	0	0	0	-1.156	-1.7892	0	0	23.8576	2.813	8.672	0	0	0.799906	0.682	1.1808	0.764069	0.432485	-0.412717	-0.636	-0.9751	0.111481	0	0	-0.109	-0.1673	0.992308	0.482649	0	-0.755	-1.1738	0.150276	0	0	-0.208	-0.3211	0.795769	0.4724	0.0677173	0.119	0.2166
PFK1	gi|6321679|ref|NP_011756.1|	-1.42847	-1.393	-2.5556	0	0	9.1331	0.761	2.9868	0.18542	0.035739	0	-1.685	-2.5953	0.00333	0	15.884	2.062	7.4264	0	0	0	-0.204	-0.3215	0.556926	0.643457	-0.64895	-0.354	-0.7882	0	0	0.382263	0.525	1.3909	0.713277	0.124701	-0.70003	-0.681	-1.389	0.182273	0	0	-0.747	-1.1722	0.774628	0.56051	-0.450743	-0.778	-1.1951
PFK2	gi|6323861|ref|NP_013932.1|	-1.46448	-0.961	-2.1414	0	0	16.6821	1.15	5.1205	0.014778	0.005824	-1.15812	-1.432	-2.5499	0.003296	0	7.7896	1.358	3.8064	0	0	0	-0.259	-0.4146	0.469224	0.641745	-0.857765	-0.905	-1.7174	0.285312	0	-0.5767	-0.373	-0.6921	0.952541	0.540268	-0.320769	0.166	0.5175	0.636953	0.253607	0	-0.813	-1.2906	0.700672	0.563923	0	-0.825	-1.2975
PGK1	gi|10383781|ref|NP_009938.2|	0	-0.754	-1.1916	0	0	0	-0.803	-1.2652	nan	nan	0	-0.734	-1.1485	0	0	5.56339	1.346	2.4011	0	0	0	0.773	1.1937	0.763817	0.42891	0	-0.218	-0.3424	nan	nan	0.193956	0.289	0.4554	0.750408	0.373346	-0.0807266	-0.318	-0.5126	0	0	0	0.207	0.3283	0.591602	0.361522	0	0.186	0.2927
PIL1	gi|6321523|ref|NP_011600.1|	-2.01089	-1.564	-3.2657	0	0	-1.35503	-1.093	-2.9203	0.019044	0	-2.50863	-0.778	-2.2182	0.003048	0	8.88683	1.344	4.6668	0	0	3.23667	1.013	3.2435	0.028202	0.001751	2.16139	0.491	1.8795	0.170542	0.084609	2.62504	0.746	2.6222	0.044016	0.003636	-0.341012	-0.364	-1.0443	0.136272	0	0.281303	0.297	0.9212	0.88635	0.192409	1.22647	0.373	1.2201
PIN4	gi|6319420|ref|NP_009502.1|	0	-1.333	-2.0575	0	0	0	-1.383	-2.1317	0	0	0	-1.305	-2.0026	0.002901	0	1.00764	0.422	0.6268	0	0	0	0.201	0.31	1	0.609747	2.44693	0.429	1.0423	0.232595	0.113262	0	-0.254	-0.3948	1	0.513467	5.54759	1.52	5.1367	0.042094	0.003109	-0.212392	-0.346	-0.5239	0.920383	0.501374	0	-0.377	-0.5685
PMA1	gi|6321430|ref|NP_011507.1|	1.35981	-0.106	-0.2857	0	0	0	-1.48	-2.322	0	0	-0.56321	-1.404	-2.2574	0.003075	0	2.76466	0.933	1.9044	0	0	0	0.107	0.1707	0.986941	0.625064	0	-0.883	-1.3946	0.190006	0	-0.272499	-0.357	-0.5744	1	0.531236	6.12948	1.622	5.6955	0.021961	0.001208	0	-0.448	-0.7291	0.978679	0.527235	0	-0.461	-0.7396
POR1	gi|6324273|ref|NP_014343.1|	0	-0.807	-1.2959	0	0	0	-0.846	-1.2993	nan	nan	0	-0.763	-1.2294	0	0	4.52713	1.314	2.3828	0	0	0	0.717	1.1241	0.785906	0.448478	0	-0.26	-0.4111	nan	nan	0	0.27	0.4311	0.753069	0.378634	0	-0.377	-0.598	0	0	0	0.181	0.2861	0.60807	0.370309	0	0.145	0.2308
PSA1	gi|6320148|ref|NP_010228.1|	0	-1.775	-2.7925	0	0	-0.975739	-1.018	-2.305	0	0	-1.72867	-0.758	-1.8101	0	0	58.3106	3.466	16.1254	0	0	-0.411081	-0.249	-0.3814	0.499614	0.642461	-1.04852	-0.424	-0.9604	0.109925	0	-0.720906	-0.378	-0.7183	0.937572	0.541973	-0.826744	-1.351	-2.1069	0.329563	0	0	-0.808	-1.2674	0.715181	0.56339	0	-0.822	-1.2935
PSE1	gi|6323968|ref|NP_014039.1|	-0.36301	-1.021	-1.4867	0	0	0	-1.078	-1.5893	0	0	0	-1.004	-1.4695	0	0	14.7677	2.33	6.265	0	0	0	0.486	0.7261	0.902772	0.539838	0	-0.475	-0.6961	0	0	0	0.039	0.057	0.862868	0.447678	0	-0.601	-0.8929	0	0	0	-0.041	-0.059	0.684003	0.43321	0	-0.068	-0.101
RIM1	gi|10383791|ref|NP_009958.2|	-0.528652	-0.68	-1.2368	0	0	0	-1.102	-1.6963	0	0	2.29627	0.371	0.9606	0.055461	0.008412	3.28032	1.062	1.9511	0	0	-0.00613482	0.461	0.7069	0.913268	0.543711	-0.176467	-0.136	-0.2456	nan	nan	0.0889859	0.375	0.6877	0.703441	0.317933	-0.267935	-0.627	-0.965	0	0	0	-0.078	-0.1202	0.684678	0.441273	0	-0.095	-0.1455
RNR1	gi|6320914|ref|NP_010993.1|	0	-0.708	-1.0603	nan	nan	0	-0.759	-1.165	nan	nan	0	-0.69	-1.0763	nan	nan	1.25363	0.515	0.6524	0	0	0	0.815	1.2368	0.778734	0.416687	0	-0.154	-0.2371	nan	nan	0	0.373	0.575	0.727682	0.345601	0	-0.291	-0.4414	0	0	0	0.27	0.4127	0.586947	0.34405	0.647375	0.249	0.3811
RPB2	gi|6324725|ref|NP_014794.1|	-0.811283	-1.844	-2.8506	0	0	0	-1.912	-2.9293	0.019085	0	0	-1.827	-2.8464	0.003461	0	-0.000712994	-0.101	-0.1546	0	0	0	-0.331	-0.5149	0.388151	0.638724	-0.808284	-0.974	-1.7478	0.29872	0	-0.502464	-0.798	-1.2326	0.603836	0.557975	-0.532206	-0.106	-0.2934	nan	nan	-0.546913	-0.551	-1.006	0.865971	0.552192	39.4013	2.83	12.9606
RPL10	gi|6323104|ref|NP_013176.1|	-3.90533	-0.247	-1.3186	0	0	0	-3.013	-4.9162	0.017484	0	-5.32687	-1.372	-4.5634	0.002372	0	5.13304	0.673	2.4766	0	0	1.10054	0.294	1.0356	0.811158	0.472177	18.0205	1.12	7.7049	0.00227	0.000117	2.28654	0.482	2.2119	0.169171	0.014999	-3.61462	-2.2	-4.1061	0.182862	0	26.4841	1.611	11.5423	0	0	-1.75042	-0.9	-2.4105
RPL11B	gi|6321522|ref|NP_011599.1|	0	-1.372	-2.1863	0	0	0	-1.429	-2.2588	0	0	-0.753343	-1.001	-1.8775	0.002817	0	2.4976	0.715	1.3523	0	0	0.188921	0.494	0.9185	0.826462	0.499907	-0.250597	-0.494	-0.9231	0	0	1.09735	0.529	1.166	0.766033	0.183692	5.07985	1.337	4.4799	0.096943	0.008452	-0.26401	-0.06	-0.1115	0.684832	0.440202	-0.00632167	-0.069	-0.1291
RPL15A	gi|6323057|ref|NP_013129.1|	-1.57997	-1.887	-3.4675	0	0	0	-2.277	-3.6473	0.02213	0	-2.354	-0.815	-2.4356	0.003205	0	-0.629973	-0.474	-0.7497	0	0	1.80551	0.794	2.4103	0.430962	0.043135	5.14577	0.779	3.4532	0.118782	0.037269	8.33121	1.264	5.4284	0	0	3.61685	0.206	0.7794	0.992113	0.226019	4.24114	0.879	3.3924	0.000409	2.2e-05	-0.796737	-0.942	-1.7463
RPL16A	gi|6322058|ref|NP_012133.1|	-0.485676	-0.838	-1.4029	0	0	-0.265863	-1.027	-1.5853	0	0	0	-0.96	-1.4583	0	0	1.05268	0.772	1.163	0	0	0.520276	0.913	1.6575	0.898201	0.25916	0.712157	0.201	0.4123	0.191837	0.133652	2.5208	0.932	1.948	0.382441	0.033981	-0.0794183	-0.558	-0.8705	0	0	0.067345	0.359	0.6577	0.679962	0.279193	0	-0.032	-0.0506
RPL16B	gi|6324260|ref|NP_014330.1|	-1.22683	-1.117	-2.1507	0	0	0	-1.712	-2.6116	0.017736	0	-1.20807	-1.286	-2.3095	0.003112	0	0.716387	0.452	0.8125	nan	nan	4.69765	1.427	4.2679	9.4e-05	6e-06	3.17294	0.748	2.5113	0.129415	0.064774	0.805992	0.458	1.1115	0.778968	0.199675	-0.00927762	-0.041	-0.1026	nan	nan	1.87361	0.647	1.7489	0.470575	0.024238	-0.328671	-0.366	-0.6657
RPL17A	gi|6322668|ref|NP_012741.1|	-2.99608	-2.084	-4.648	0	0	-2.57736	-1.862	-4.6749	0.017687	0	-4.20451	-1.461	-4.3589	0.002642	0	0.455758	0.085	0.2208	0	0	16.2133	1.538	8.2193	0	0	4.3057	0.449	2.31	0.139669	0.070766	1.23335	0.296	1.1789	0.762896	0.179988	5.13915	0.691	4.0239	0.168613	0.015728	13.7743	1.269	7.4313	0	0	-1.41511	-1.044	-2.4302
RPL17B	gi|6322284|ref|NP_012358.1|	-1.83892	-1.264	-2.7648	0	0	-1.08401	-1.673	-3.0965	0.019888	0	-1.74064	-0.709	-1.9153	0.002842	0	3.71028	0.937	2.3945	0	0	-0.432588	-0.451	-0.7156	0.263802	0.630406	-0.890897	-0.28	-0.7508	0	0	2.95533	0.787	2.5243	0.06089	0.005214	4.06468	0.718	2.9415	0.236657	0.052187	4.24228	1.12	4.2813	2e-06	0	0.0313483	-0.193	-0.4304
RPL18A	gi|6324452|ref|NP_014521.1|	-0.995174	-2.184	-3.4734	0	0	0	-2.246	-3.5969	0.022324	0	-1.49203	-1.833	-3.442	0.00373	0	0.281521	0.169	0.3521	0	0	31.0781	2.657	13.4526	0	0	-0.780065	-0.244	-0.738	0	0	3.24492	0.829	3.0551	0.010044	0.000622	-0.000193474	-0.779	-1.9348	0.288375	0	4.73252	0.945	3.718	6e-05	3e-06	0	-1.227	-1.9935
RPL19A	gi|6319559|ref|NP_009641.1|	-4.95544	-1.535	-4.7209	0	0	-2.16756	-2.584	-5.0122	0.01744	0	-4.00591	-1.901	-4.9392	0.001982	0	-0.951869	-0.345	-0.8226	0	0	-1.28647	-0.401	-1.021	0.138404	0.617531	1.17	0.27	1.412	0.192843	0.10025	25.6316	1.687	11.7288	0	0	8.47856	-0.002	-0.0114	nan	nan	23.4276	1.621	11.2743	0	0	-0.473343	-0.206	-0.7102
RPL1A	gi|6325036|ref|NP_015104.1|	0	-1.137	-1.6912	0	0	0	-1.192	-1.8347	0	0	0	-1.113	-1.7252	0	0	0.881948	0.611	0.9203	nan	nan	5.3226	1.761	4.5194	1.6e-05	1e-06	0	-0.61	-0.9317	0	0	3.87923	1.443	3.8706	0.00017	1e-05	1.05658	-0.712	-1.091	0.140999	0	-0.254288	-0.167	-0.2558	0.756876	0.462227	0	-0.191	-0.2902
RPL20B	gi|154200011|ref|NP_014957.2|	0	-2.404	-3.4737	0	0	0	-2.456	-3.5877	0.022359	0	0	-2.359	-3.4802	0.003689	0	1.65851	0.325	0.8092	nan	nan	7.60077	1.3	5.425	0	0	2.07981	0.305	1.211	0.21433	0.107192	10.4566	1.307	6.5037	0	0	8.80043	0.875	4.498	0.09477	0.008227	3.29792	0.683	2.691	0.012173	0.000609	-0.896023	-1.434	-2.0769
RPL21A	gi|6319668|ref|NP_009750.1|	-2.75654	-1.355	-3.3447	0	0	0	-2.418	-3.8256	0.0214	0	-2.76337	-1.17	-3.1422	0.003665	0	-0.736895	-0.6	-0.957	0	0	5.70815	1.188	4.4015	3.7e-05	2e-06	2.81938	0.458	1.8776	0.170632	0.084673	15.304	1.638	8.5591	0	0	-1.79643	-1.581	-3.0911	0.505752	0	5.77903	1.013	4.3159	1e-06	0	1.95893	0.209	0.6721
RPL23B	gi|6320963|ref|NP_011042.1|	-4.49457	-1.534	-4.5247	0	0	0	-2.869	-4.9799	0.017452	0	-3.95542	-1.743	-4.5628	0.002373	0	8.41451	0.874	3.297	0	0	-0.657496	-0.107	-0.2929	0.585327	0.643771	11.265	0.838	5.1091	0.039913	0.007252	-1.36056	-0.167	-0.5495	1	0.529096	2.28782	0.532	2.9969	0.224176	0.049639	30.5214	1.743	11.5305	0	0	-1.34085	-0.678	-1.8677
RPL24A	gi|6321407|ref|NP_011484.1|	0	-0.936	-1.4181	0	0	-0.197789	-1.007	-1.5428	0	0	0	-0.911	-1.3782	0	0	0	0.279	0.3413	0	0	6.58857	1.967	4.9745	1e-06	0	-0.206887	-0.406	-0.613	0	0	0.94862	0.482	0.8366	0.731929	0.279003	-0.0221296	-0.17	-0.2932	nan	nan	-0.0960419	0.035	0.0529	0.672277	0.415538	0.0328022	0.004	0.0057
RPL24B	gi|6321587|ref|NP_011664.1|	0	-1.108	-1.7681	0	0	-0.224981	-1.158	-1.8161	0	0	0	-1.087	-1.7313	0	0	0	0.158	0.2064	0	0	0	0.423	0.6634	0.936033	0.552243	7.56002	1.467	4.4003	0.07966	0.016033	0.785468	0.32	0.583	0.725612	0.343663	-0.259729	-0.702	-1.0939	0.141303	0	-0.150426	-0.144	-0.2226	0.737092	0.456973	-0.0215817	-0.153	-0.2384
RPL25	gi|6324445|ref|NP_014514.1|	0	-2.575	-4.1546	0	0	0	-2.623	-4.2748	0.019323	0	-2.55555	-1.738	-4.1969	0.002866	0	0.523404	-0.016	-0.0386	0	0	6.6809	1.127	4.7029	5e-06	0	9.05418	0.857	4.4692	0.075542	0.0149	3.76606	0.676	2.8362	0.021009	0.001666	5.25809	0.662	3.5008	0.195276	0.029926	12.1747	1.285	6.6524	0	0	0	-1.615	-2.6032
RPL26B	gi|116006491|ref|NP_011548.2|	0	-0.818	-1.1976	0	0	0	-0.874	-1.2956	nan	nan	0	-0.788	-1.1772	0	0	0	0.402	0.4753	0	0	1.91775	1.336	2.6056	0.258091	0.022699	1.68798	0.354	0.6965	0.229611	0.125463	0.995137	0.597	1.0193	0.765485	0.226594	-0.140078	-0.391	-0.572	0	0	-0.0922345	0.155	0.2297	0.628	0.381907	0	0.128	0.1898
RPL27B	gi|6320679|ref|NP_010759.1|	-1.10147	-1.609	-2.5343	0	0	0	-1.68	-2.6056	0.017712	0	-1.19242	-1.244	-2.3147	0.003116	0	1.56185	0.484	0.9044	nan	nan	9.15207	1.975	6.4385	0	0	2.67131	0.717	2.2914	0.141044	0.071329	0.317564	0.274	0.6245	0.713837	0.333489	-0.641888	-0.567	-1.1663	0.149383	0	1.92058	0.685	1.7947	0.42463	0.021236	0	-0.666	-1.0492
RPL28	gi|6321335|ref|NP_011412.1|	-1.7776	-1.332	-2.8509	0	0	0	-1.97	-3.2085	0.020481	0	-1.70517	-1.308	-2.833	0.003453	0	0.178662	0.16	0.3102	0	0	0.179362	0.401	0.9606	0.823424	0.490509	1.61951	0.319	1.0833	0.228149	0.11177	1.21256	0.391	1.1083	0.779707	0.200629	2.79341	0.732	2.9849	0.226839	0.050181	7.09708	1.274	5.0674	0	0	0.936303	0.153	0.3962
RPL2A	gi|14318555|ref|NP_116688.1|	-1.93301	-1.349	-2.6783	0	0	0	-2.013	-3.0575	0.019693	0	-1.39239	-1.569	-2.8466	0.003461	0	-0.402915	-0.202	-0.3066	0	0	5.18535	1.449	5.0801	0	0	5.15723	0.871	3.4481	0.119035	0.037415	5.88466	1.289	4.896	0	0	2.4478	-0.145	-0.4157	nan	nan	0.084569	0.287	0.7796	0.769641	0.240566	0.261127	-0.03	-0.0714
RPL3	gi|6324637|ref|NP_014706.1|	-3.22825	-1.672	-3.7966	0	0	0	-2.496	-4.0207	0.020534	0	-3.21756	-0.615	-2.2803	0.003091	0	-0.141147	-0.11	-0.2267	0	0	7.05045	1.276	5.2545	0	0	-1.11324	-0.089	-0.3175	nan	nan	34.9378	2.308	14.4835	0	0	1.31218	-0.757	-2.1484	0.342487	0	0.10031	0.331	1.2183	0.870372	0.105349	0	-1.5	-2.3851
RPL30	gi|6321408|ref|NP_011485.1|	0	-1.536	-2.3824	0	0	0	-1.601	-2.5273	0.017402	0	-1.10508	-1.156	-2.1741	0.003017	0	2.72851	1.059	2.4455	0	0	1.36523	0.834	1.9687	0.879731	0.141728	3.61922	0.889	2.918	0.118724	0.052899	5.34467	1.511	5.1175	0	0	1.17295	-0.766	-1.4223	0.188716	0	-0.489899	-0.587	-0.9257	0.904717	0.546567	0	-0.569	-0.8995
RPL32	gi|6319378|ref|NP_009460.1|	-0.869423	-1.849	-2.9991	0	0	-0.888171	-1.58	-3.0527	0.019669	0	-0.851314	-1.829	-3.0175	0.003568	0	-0.434139	-0.611	-0.7486	0	0	6.99305	1.646	6.0026	0	0	-0.0014656	-0.162	-0.431	nan	nan	-0.394022	-0.189	-0.414	1	0.51564	-1.05066	-0.812	-1.7893	0.263592	0	20.2464	2.232	10.3275	0	0	-0.3348	-0.291	-0.6124
RPL33A	gi|6325114|ref|NP_015182.1|	0	-1.298	-2.0854	0	0	0	-1.337	-2.1581	0	0	-0.613354	-1.264	-2.0756	0.00295	0	0.538749	0.459	0.7392	nan	nan	1.2795	0.87	1.766	0.931707	0.215915	1.90222	0.596	1.6312	0.181703	0.092927	1.64766	0.975	2.4349	0.080902	0.00733	0.201614	-0.476	-0.9261	0	0	2.59567	0.9	2.3367	0.059478	0.003043	-0.239844	-0.324	-0.5265
RPL4A	gi|6319505|ref|NP_009587.1|	-6.06284	-1.702	-5.4906	0	0	-0.698983	-3.177	-4.8918	0.017499	0	-6.78337	-0.744	-3.5305	0.003636	0	-1.65048	-1.581	-2.152	0	0	8.96236	1.099	6.076	0	0	-0.955748	0.078	0.4273	0.197119	0.133322	48.6755	2.079	16.7115	0	0	11.6526	-0.321	-1.4696	0.198857	0	6.19331	0.826	4.7733	0	0	-2.02058	-0.658	-2.1414
RPL4B	gi|6320215|ref|NP_010295.1|	-4.27105	-1.316	-3.9547	0	0	-0.61366	-2.79	-4.5059	0.018163	0	-4.12085	-1.103	-3.6918	0.003461	0	-1.13854	-1.208	-1.752	0	0	6.05051	0.994	4.2783	8.7e-05	5e-06	4.03608	0.494	2.5325	0.12879	0.064144	11.5838	1.221	6.5675	0	0	1.35052	0.091	0.4129	0.559553	0.262689	13.3605	1.272	7.3105	0	0	-0.314115	-0.263	-0.8283
RPL5	gi|6325126|ref|NP_015194.1|	-2.50329	-0.463	-1.7678	0	0	0	-2.401	-3.9188	0.020995	0	-2.31314	-1.964	-3.6859	0.003467	0	-0.505312	-0.243	-0.4525	0	0	1.98276	0.7	2.3265	0.522554	0.055366	3.74359	0.633	2.789	0.121495	0.056638	6.17483	1.07	4.8034	1e-06	0	0.770089	-0.215	-0.7731	0	0	10.1404	1.366	6.7476	0	0	-0.819102	-0.557	-1.3035
RPL6A	gi|6323567|ref|NP_013638.1|	-0.232292	-0.868	-1.3599	0	0	0	-0.937	-1.4762	0	0	0	-0.845	-1.2998	0	0	0.0865593	0.359	0.4631	0	0	0	0.662	1.0171	0.814985	0.47687	0	-0.347	-0.5349	0	0	4.03522	1.46	3.454	0.001715	9.3e-05	1.23853	-0.466	-0.7088	0	0	0	0.089	0.1363	0.655082	0.400352	0	0.084	0.1342
RPL6B	gi|6323481|ref|NP_013553.1|	-0.431488	-1.392	-2.2314	0	0	0	-1.441	-2.3116	0	0	0	-1.371	-2.2625	0.003079	0	-0.212235	-0.174	-0.2226	0	0	5.30749	1.587	4.4592	2.4e-05	2e-06	8.30567	1.399	4.863	0.054214	0.009684	1.06685	0.694	1.7394	0.520287	0.057383	-0.390966	-0.963	-1.5647	0.223822	0	-0.00884716	-0.088	-0.1626	0.701243	0.447434	0	-0.447	-0.7126
RPL7A	gi|6321362|ref|NP_011439.1|	-0.62597	-2.064	-3.4612	0	0	-1.3812	-1.547	-3.249	0.020709	0	-2.04819	-1.871	-3.4413	0.00373	0	10.1919	1.498	5.2538	0	0	1.80681	0.914	2.8861	0.106457	0.008169	0.307311	0.163	0.5719	0.224476	0.129338	5.42227	1.138	4.4819	5e-06	0	-1.35146	-1.64	-2.7708	0.557245	0	12.7081	1.706	8.1022	0	0	-0.740899	-0.783	-1.5363
RPL7B	gi|6325058|ref|NP_015126.1|	-0.596953	-2.121	-3.3939	0	0	-1.20709	-1.585	-3.2593	0.020769	0	-1.84506	-1.936	-3.3857	0.003788	0	3.88521	0.79	2.1161	0	0	2.32913	0.915	2.9208	0.094461	0.00702	0.689315	0.17	0.561	0.224026	0.129661	0.131975	0.15	0.4169	0.754309	0.381658	1.3563	0.535	2.1127	0.393841	0.103264	14.5652	1.726	8.1726	0	0	-0.654124	-1.174	-1.8462
RPL8B	gi|6322984|ref|NP_013055.1|	-1.31517	-3.002	-4.878	0	0	-2.92199	-2.107	-5.2147	0.017454	0	-5.96579	-1.133	-4.1689	0.002906	0	9.74086	0.962	4.343	0	0	30.5982	1.892	12.5382	0	0	0.173243	0.162	0.86	0.236385	0.119913	19.4562	1.386	9.3938	0	0	7.16138	0.247	1.3249	0.576996	0.169098	0.514175	0.321	1.4912	0.80571	0.052308	-1.385	-1.738	-3.3018
RPN1	gi|6321816|ref|NP_011892.1|	0	-0.932	-1.4797	0	0	0	-0.991	-1.5711	0	0	0	-0.899	-1.4476	0	0	1.56725	0.316	0.3966	0	0	0	0.605	0.977	0.821485	0.486665	-0.112536	-0.372	-0.5885	0	0	0.0201907	0.129	0.2059	0.774084	0.420949	1.84722	0.752	1.9129	0.4256	0.118564	0	0.052	0.0829	0.666894	0.410246	1.40758	0.654	1.3507
RPN13	gi|6323453|ref|NP_013525.1|	-0.0575794	-0.834	-1.1961	0	0	0	-0.892	-1.2697	nan	nan	0	-0.802	-1.166	0	0	0	0.339	0.3904	0	0	0	0.676	0.9753	0.821705	0.487068	0.118513	-0.312	-0.4459	nan	nan	0.964578	0.599	1.0218	0.766013	0.225866	0.923609	-0.025	-0.0419	nan	nan	0	0.13	0.1856	0.641759	0.390766	0	0.117	0.1683
RPN2	gi|6322115|ref|NP_012190.1|	0	-1.024	-1.5738	0	0	0	-1.073	-1.6481	0	0	0	-0.996	-1.5302	0	0	1.43568	0.724	1.0907	0	0	0.156753	0.515	0.7789	0.872532	0.528909	0	-0.485	-0.7348	0	0	1.02761	0.7	1.3417	0.723731	0.136496	2.95106	0.835	2.0798	0.39819	0.105722	-0.0697125	-0.039	-0.0589	0.683998	0.433196	0	-0.056	-0.0839
RPP1A	gi|6320122|ref|NP_010202.1|	0.400687	-0.037	-0.1187	0	0	0	-1.739	-2.7855	0.018453	0	0.599879	-0.017	-0.0525	0.01321	0.012966	-0.274314	-0.44	-0.5667	0	0	1.31424	0.821	1.9872	0.863817	0.135819	10.5428	1.434	5.7076	0.028078	0.003413	-0.454053	-0.641	-1.0168	0.760666	0.555026	-0.469532	-1.285	-2.0309	0.309283	0	0	-0.718	-1.1272	0.801511	0.558677	0	-0.75	-1.1823
RPP2B	gi|6320590|ref|NP_010670.1|	0	-3.083	-4.715	0	0	0	-3.124	-4.6671	0.017695	0	-4.73498	-1.94	-5.3667	0.001784	0	2.44674	0.391	1.3628	0	0	54.2533	2.337	18.2209	0	0	31.9723	1.452	11.3431	1e-06	0	12.8832	1.165	7.5461	0	0	-1.25361	-1.852	-4.2611	0.178834	0	-2.80994	-0.379	-1.3386	0.670821	0.564847	-0.951552	-2.146	-3.1948
RPS10B	gi|6323886|ref|NP_013957.1|	0	-0.849	-1.2084	0	0	0	-0.914	-1.3052	nan	nan	0	-0.834	-1.1856	0	0	3.76089	1.28	2.2314	0	0	0	0.668	0.9298	0.825922	0.497453	0.593388	0.092	0.1576	0.133205	0.13603	0.198371	0.198	0.282	0.754337	0.4076	0	-0.436	-0.6229	0	0	0	0.142	0.2039	0.636253	0.387118	0	0.086	0.1235
RPS11A	gi|6320228|ref|NP_010308.1|	-1.25207	-1.23	-2.1888	0	0	0	-1.631	-2.5665	0.017556	0	-1.14486	-0.936	-1.8592	0.002805	0	-0.305345	-0.327	-0.4159	0	0	4.73208	1.529	4.4655	2.3e-05	2e-06	-0.607468	-1.033	-1.6471	0.259046	0	7.98428	1.662	5.8097	0	0	0.894974	-1.129	-1.8109	0.266868	0	-0.579473	-0.256	-0.4518	0.874741	0.491634	2.40965	0.834	2.3833
RPS12	gi|6324945|ref|NP_015014.1|	0	-0.883	-1.3942	0	0	0	-0.959	-1.4877	0	0	0	-0.878	-1.3479	0	0	4.45925	1.233	2.2096	0	0	1.66968	1.281	2.5408	0.310638	0.028724	-0.122793	-0.35	-0.5314	0	0	0.481965	0.519	0.9482	0.751642	0.247265	-0.105022	-0.474	-0.7325	0	0	0	0.079	0.1221	0.658495	0.403038	0	0.057	0.0864
RPS13	gi|6320269|ref|NP_010349.1|	-7.95525	-1.796	-6.5827	0	0	0	-3.541	-5.5812	0.018094	0	-2.39752	-3.146	-5.8996	0.001271	0	3.91968	0.349	1.5439	0	0	4.2576	0.517	2.6847	0.203841	0.017071	0.543173	0.055	0.3665	0.177449	0.134522	18.7866	1.03	7.9184	0	0	34.3124	1.242	12.0551	0	0	22.6535	1.137	9.4708	0	0	0.773056	-0.172	-0.8737
RPS14A	gi|10383793|ref|NP_009960.2|	-1.93631	-2.716	-4.2309	0	0	0	-2.752	-4.1365	0.019992	0	-4.23352	-1.119	-3.7062	0.003445	0	5.47005	0.777	2.6649	0	0	3.42773	0.765	2.9631	0.08143	0.005847	2.45346	0.34	1.5882	0.183519	0.094368	10.9484	1.197	6.3973	0	0	5.54146	0.55	2.8384	0.261151	0.057246	8.12683	1.022	5.1763	0	0	-0.0911517	-0.195	-0.648
RPS17B	gi|6320655|ref|NP_010735.1|	-4.21574	-3.152	-6.3723	0	0	-2.86662	-3.211	-6.5002	0.017933	0	-8.65536	-2.013	-7.5642	0.000332	0	13.9573	0.718	4.3109	0	0	0.0781861	0.004	0.018	0.874662	0.636748	0.441306	-0.001	-0.0046	nan	nan	13.5516	0.754	5.7438	0	0	55.9316	1.572	17.9856	0	0	28.7965	1.118	9.9739	0	0	-2.51675	-0.717	-3.1271
RPS18B	gi|6323615|ref|NP_013686.1|	-6.69824	-1.346	-4.6544	0	0	-2.39292	-2.591	-5.1314	0.017428	0	-6.81233	-1.058	-4.023	0.003098	0	2.80234	0.41	1.44	0	0	5.64566	0.79	3.7629	0.002488	0.000122	-1.72861	-0.079	-0.3835	nan	nan	25.6797	1.512	11.4273	0	0	10.0273	0.286	1.6296	0.492468	0.141802	14.9712	1.173	7.9057	0	0	-1.21558	-0.451	-1.5733
RPS1A	gi|6323474|ref|NP_013546.1|	-1.07326	-1.563	-2.7911	0	0	-0.443713	-1.808	-2.9298	0.019088	0	-0.531803	-1.728	-2.804	0.003437	0	3.61705	0.965	2.4332	0	0	4.81661	1.376	4.5146	1.6e-05	1e-06	1.37199	0.544	1.8594	0.171483	0.085281	7.21387	1.464	5.2869	0	0	1.53877	-0.163	-0.4367	0	0	-0.228531	0.102	0.2407	0.624312	0.379665	0	-0.794	-1.2969
RPS1B	gi|6323577|ref|NP_013648.1|	-1.33055	-1.989	-3.5021	0	0	-0.529476	-2.233	-3.5004	0.022354	0	-1.74663	-2.131	-3.3598	0.003815	0	5.21207	1.013	3.1933	0	0	3.54421	0.994	3.4458	0.012067	0.000661	2.11244	0.436	1.745	0.17672	0.08911	4.79552	0.992	3.8139	0.000236	1.4e-05	2.17674	0.323	1.2761	0.60558	0.173704	2.58676	0.729	2.7611	0.008693	0.000456	2.37275	0.472	1.7013
RPS2	gi|6321315|ref|NP_011392.1|	-5.35488	-0.586	-2.7941	0	0	0	-3.102	-4.7533	0.017609	0	-5.06352	-1.626	-5.0895	0.001893	0	22.4488	1.429	7.6857	0	0	-1.07878	-0.518	-1.32	0.059541	0.607376	7.37459	0.614	4.0396	0.093443	0.022801	8.15737	0.878	5.1738	0	0	12.4102	1.044	7.7729	0.000315	1.7e-05	0.366859	0.25	1.1972	0.865188	0.110321	-1.6025	-1.481	-3.1295
RPS20	gi|6321772|ref|NP_011848.1|	0	-1.23	-2.0489	0	0	0.291642	-0.686	-1.4393	0	0	0	-1.201	-1.9617	0.002873	0	11.4607	1.993	5.6872	0	0	0.273627	0.627	1.1781	0.765202	0.433256	-0.352668	-0.35	-0.6572	0	0	-0.274657	-0.176	-0.2784	1	0.498791	0.986226	0.692	2.0097	0.407414	0.111067	-0.320701	-0.257	-0.4172	0.853529	0.486725	0	-0.286	-0.4647
RPS23B	gi|6325389|ref|NP_015457.1|	-0.280079	-0.367	-0.8612	nan	nan	0	-1.458	-2.2759	0	0	0	-1.369	-2.1514	0.003002	0	1.15899	0.69	1.1986	0	0	-0.199408	0.129	0.201	1	0.622032	7.34143	1.504	5.1792	0.036485	0.006683	1.30455	0.504	1.1106	0.779176	0.199943	-0.515551	-0.989	-1.5497	0.219392	0	-0.179008	-0.068	-0.1194	0.684696	0.441175	-0.297029	-0.445	-0.7046
RPS24B	gi|6322120|ref|NP_012195.1|	-1.72956	-0.52	-1.4611	0	0	-0.968009	-1.518	-2.9002	0.018954	0	-1.57509	-1.439	-2.673	0.003368	0	6.57275	1.344	3.9452	0	0	0.167987	0.316	0.6729	0.931183	0.55041	4.14374	0.938	3.6383	0.110032	0.032243	2.18653	0.769	2.3861	0.094014	0.008845	-1.06172	-1.353	-2.2232	0.367863	0	-0.295884	0.167	0.429	0.591738	0.340473	2.49805	0.669	2.0737
RPS26A	gi|6321249|ref|NP_011326.1|	-1.68522	-2.047	-3.8157	0	0	0	-2.404	-3.9547	0.020834	0	-2.29299	-0.52	-1.8359	0	0	3.22308	0.623	1.7199	0	0	2.36369	0.723	2.3164	0.53444	0.057052	0.0767683	-0.005	-0.0176	nan	nan	5.84119	0.974	4.0297	6.6e-05	5e-06	1.67512	0.393	1.6682	0.483398	0.138504	5.38847	0.938	4.0344	8e-06	0	2.24827	0.242	0.7983
RPS3	gi|6324151|ref|NP_014221.1|	-3.46558	-1.201	-3.3545	0	0	0	-2.529	-3.9709	0.020761	0	-2.2261	-2.12	-3.9114	0.00322	0	21.0477	1.761	8.1088	0	0	1.30424	0.533	1.6935	0.906891	0.244601	3.53027	0.551	2.5425	0.128496	0.063848	1.70673	0.591	2.3103	0.121425	0.011206	3.31724	0.585	2.9292	0.239492	0.052769	4.17667	0.835	3.7989	3.7e-05	2e-06	-0.824838	-0.722	-1.6822
RPS4A	gi|6322605|ref|NP_012679.1|	-2.45289	-1.522	-3.2027	0	0	0	-2.165	-3.5817	0.022382	0	-1.594	-0.276	-0.988	nan	nan	3.85218	0.864	2.3441	0	0	3.48581	0.962	3.0708	0.055061	0.003728	3.44137	0.638	2.6915	0.124196	0.059468	4.41392	0.977	3.9112	0.000134	8e-06	-0.0217374	-0.222	-0.6793	0	0	-0.286878	0.116	0.3382	0.587561	0.359455	1.32089	0.394	1.2666
RPS5	gi|6322583|ref|NP_012657.1|	-6.40172	-0.83	-3.5422	0	0	0	-3.111	-4.7558	0.017607	0	-5.69909	-1.467	-4.8336	0.002053	0	42.2002	1.878	11.6292	0	0	-0.897177	-0.068	-0.2214	0.658846	0.643989	0.320089	0.144	0.7838	0.233212	0.122562	7.60049	0.899	5.3696	0	0	11.9598	0.844	5.9078	0.017585	0.000817	1.46089	0.422	2.1741	0.115786	0.005325	-1.96756	-0.984	-2.5941
RPS6A	gi|6325167|ref|NP_015235.1|	-6.92031	-1.128	-4.8777	0	0	0	-3.381	-5.2278	0.017461	0	-6.51032	-1.052	-4.592	0.002336	0	4.59055	0.406	1.6068	0	0	7.75149	0.748	3.72	0.003127	0.000151	4.96462	0.292	1.7652	0.175811	0.088433	-1.54965	-0.286	-1.1316	0.675539	0.557089	25.2757	1.543	14.1669	0	0	0.815639	0.152	0.7631	0.753895	0.245933	4.92046	0.181	0.9029
RPS7A	gi|6324670|ref|NP_014739.1|	-0.385256	-0.451	-0.9662	nan	nan	0	-1.368	-2.1172	0	0	0	-1.292	-1.9721	0.00288	0	6.77825	1.614	3.8044	0	0	0.581946	0.833	1.6344	0.893479	0.268573	0.671298	0.453	1.1154	0.22467	0.110609	0.919179	0.372	0.7377	0.713631	0.305466	-0.257907	-0.766	-1.2232	0.156467	0	-0.398688	-0.336	-0.5246	0.920839	0.501465	0.289081	0.272	0.5533
RPS8B	gi|6320949|ref|NP_011028.1|	-3.05953	-1.768	-4.1647	0	0	-1.44609	-2.288	-4.1402	0.019975	0	-3.64076	-0.991	-3.239	0.003755	0	4.67845	0.834	2.8561	0	0	1.54169	0.61	2.0903	0.778305	0.106318	6.37593	0.758	4.0056	0.094737	0.023528	3.18023	0.699	3.0415	0.010526	0.000659	2.21021	0.16	0.708	0.869713	0.234146	7.44367	1.037	5.0642	0	0	1.27682	0.122	0.4482
RPS9B	gi|6319666|ref|NP_009748.1|	-0.466511	-1.35	-2.0211	0	0	0	-1.377	-2.0795	0	0	-0.343274	-0.169	-0.4268	nan	nan	2.04073	0.751	1.322	0	0	3.57442	1.475	3.9962	0.000594	3.1e-05	-0.479029	-0.434	-0.7518	0	0	1.2246	0.579	1.2906	0.735593	0.14944	-0.622935	-0.911	-1.3753	0.179769	0	2.95671	1.107	3.1746	0.001221	5.6e-05	-0.0123096	-0.031	-0.055
RPT1	gi|6322704|ref|NP_012777.1|	-0.231995	-0.86	-1.2866	0	0	0	-0.912	-1.3666	nan	nan	0	-0.83	-1.2567	0	0	0	0.359	0.4378	0	0	0.976588	1.052	1.8538	0.980382	0.182759	1.62478	0.565	1.1911	0.216478	0.107898	0.0768237	0.221	0.3281	0.756725	0.399347	0.206149	-0.435	-0.6405	0	0	0	0.146	0.2228	0.630262	0.383307	0.159623	0.096	0.1456
RPT2	gi|6320197|ref|NP_010277.1|	-0.791451	-0.9	-1.7397	0	0	-0.432486	-1.288	-2.1044	0	0	-0.586271	-0.595	-1.2992	0	0	3.67276	1.127	2.416	0	0	0.18703	0.637	1.2328	0.777374	0.417867	-0.439266	-0.347	-0.655	0	0	3.00154	1.316	3.7395	0.000361	2.2e-05	1.62651	0.216	0.5224	0.641188	0.253152	0	-0.29	-0.4781	0.89112	0.495266	-0.235155	-0.291	-0.4763
RPT3	gi|6320602|ref|NP_010682.1|	0	-1.025	-1.5571	0	0	0	-1.07	-1.6546	0	0	0	-0.992	-1.4939	0	0	1.49203	0.731	1.1169	0	0	0	0.506	0.7668	0.879637	0.531445	3.57718	1.004	2.5916	0.12706	0.062397	-0.00488379	0.029	0.0444	0.870204	0.449838	0.0590752	-0.208	-0.3809	nan	nan	-0.0509282	-0.051	-0.078	0.684651	0.435844	0	-0.08	-0.1223
RPT4	gi|6324833|ref|NP_014902.1|	0	-0.726	-1.0873	nan	nan	0	-0.79	-1.1793	nan	nan	0	-0.702	-1.0349	nan	nan	1.34081	0.455	0.4842	0	0	0	0.791	1.1527	0.775413	0.44047	0	-0.188	-0.2757	nan	nan	0	0.343	0.5131	0.741405	0.360281	0.176515	-0.274	-0.415	nan	nan	0	0.24	0.3519	0.581865	0.356594	0	0.219	0.319
RPT5	gi|6324691|ref|NP_014760.1|	-1.50713	-1.124	-2.4236	0	0	-0.827089	-1.64	-2.9704	0.019275	0	-1.02101	-0.607	-1.6561	0	0	4.09239	0.8	1.9107	0	0	-0.349641	-0.414	-0.6308	0.312229	0.633991	2.49852	0.441	1.5183	0.186385	0.096706	-0.271858	-0.056	-0.1223	0.96611	0.476276	7.66069	1.533	6.9147	0.002268	0.000109	0	-0.96	-1.4579	0.598833	0.566348	-0.432428	-0.642	-1.126
RPT6	gi|6321390|ref|NP_011467.1|	-0.845828	-0.923	-1.6218	0	0	0	-1.344	-2.02	0	0	0	-1.255	-1.8875	0.002824	0	15.2298	2.322	6.9188	0	0	0	0.218	0.3301	1	0.607154	-0.335	-0.397	-0.714	0	0	2.12445	0.993	2.4702	0.072416	0.006402	0.0936107	-0.496	-0.8816	0	0	0	-0.322	-0.4883	0.897547	0.496651	-0.0625909	0.019	0.0338
RSC1	gi|6321493|ref|NP_011570.1|	949.639	1.965	64.0764	0	0	-35.3037	-2.894	-19.6828	0	0	450.927	1.212	36.6701	0	0	0	-4.516	-6.1253	0	0	0	-4.276	-7.1495	0	0.528646	0	-5.255	-8.9431	0.000261	0	0	-4.728	-7.8161	0	0.500942	0	-5.367	-8.9635	6.2e-05	0	0	-4.803	-8.0724	0	0.495772	0	-4.84	-7.9947
RSC2	gi|6323389|ref|NP_013461.1|	1825.66	1.485	92.8897	0	0	-110.855	-2.816	-34.3441	0	0	2356.8	1.708	99.31	0	0	0	-5.61	-7.1231	0	0	0	-5.383	-8.7221	0	0.517912	0	-6.341	-10.3759	3.3e-05	0	-5.73481	-5.264	-11.1732	0	0.483307	-7.2326	-5.901	-12.5992	0	0	0	-5.911	-9.7896	0	0.484813	-3.92792	-5.612	-10.6293
RSC58	gi|6323061|ref|NP_013133.1|	837.575	1.201	53.7306	0	0	-83.0799	-2.533	-30.4034	0	0	1931.73	1.978	96.8963	0	0	0	-5.197	-6.6083	0	0	0	-4.931	-7.6637	0	0.52352	-2.26869	-5.914	-9.0721	0.000176	0	0	-5.376	-8.3042	0	0.496477	-1.47868	-6.016	-9.2627	3.1e-05	0	0	-5.472	-8.4423	0	0.49206	0	-5.499	-8.4501
RSC6	gi|6319900|ref|NP_009981.1|	1426.51	1.649	67.7214	0	0	-105.885	-1.708	-28.4199	0	0	1195.65	1.448	54.6	0	0	0	-5.191	-6.3726	0	0	0	-4.923	-7.6401	0	0.523727	0	-5.906	-9.1707	0.000142	0	0	-5.371	-8.3816	0	0.495636	0	-6.014	-9.3752	2.4e-05	0	0	-5.473	-8.4841	0	0.491687	0	-5.486	-8.5565
RSC8	gi|14318562|ref|NP_116695.1|	2677.89	1.443	104.746	0	0	-248.282	-1.671	-42.7622	0	0	3457.61	1.656	121.253	0	0	-5.76292	-6.109	-7.8989	0	0	-4.02346	-5.505	-10.3967	0	0.514845	-10.0972	-6.036	-14.3848	0	0	-4.3843	-5.968	-11.4953	0	0.482095	-3.02478	-6.938	-11.0058	1e-06	0	0	-6.391	-10.1958	0	0.483038	-5.92259	-5.84	-12.1126
RSC9	gi|6323508|ref|NP_013579.1|	1152.14	1.823	66.5411	0	0	-53.4821	-2.7	-25.0624	0	0	744.526	1.363	49.659	0	0	0	-4.813	-6.1403	0	0	0	-4.549	-7.3277	0	0.526892	0	-5.53	-9.2121	0.000134	0	-3.56724	-4.704	-9.0347	0	0.48872	-2.53455	-5.646	-9.2901	2.9e-05	0	0	-5.102	-8.459	0	0.491909	0	-5.132	-8.2519
RTT102	gi|37362657|ref|NP_011791.2|	-104.182	-1.491	-21.9843	0	0	813.678	0.981	33.5904	0	0	-93.1765	-0.655	-13.7933	0	0	-29.2317	-1.087	-8.3159	0	0	92.8297	0.687	13.3639	0	0	-33.6271	-0.28	-5.316	0.106726	0	-25.3068	-0.218	-3.3912	0.000268	0.530456	85.1703	0.783	23.6137	0	0	-40.7267	-0.375	-5.9678	0	0.515064	-31.7727	-1.795	-14.2763
RVB1	gi|6320396|ref|NP_010476.1|	0	-4.654	-8.3758	0	0	-1.67598	-4.702	-8.7096	0.001307	0	-3.24223	-4.628	-8.3219	3.8e-05	0	-7.84121	-1.654	-5.4391	0	0	-4.22276	-2.25	-5.8989	0	0.539455	-12.7462	-2.312	-9.4891	9.8e-05	0	-6.38972	-2.707	-7.3397	0	0.504232	-6.73455	-3.496	-8.6187	0.000153	0	-3.72388	-3.384	-6.9677	0	0.504649	1330.87	5.773	34.4114
RVB2	gi|6325021|ref|NP_015089.1|	0	-4.847	-7.9483	0	0	0	-4.902	-8.101	0.00494	0	-7.75462	-3.897	-10.1086	3e-06	0	-8.40409	-1.778	-5.7755	0	0	-2.37502	-3.327	-5.4539	0	0.544269	-8.99367	-2.993	-9.698	7.7e-05	0	-6.01035	-2.857	-7.3847	0	0.503941	-6.45338	-3.878	-8.4873	0.000232	0	-1.64502	-3.878	-6.3891	0	0.511144	1512.75	5.98	47.1876
RVS161	gi|6319854|ref|NP_009935.1|	-0.580234	-1.192	-1.8437	0	0	0	-1.232	-1.9713	0	0	0	-1.162	-1.8722	0.002813	0	20.305	2.624	8.8821	0	0	0	0.341	0.5322	0.996128	0.57549	0.231825	0.178	0.3946	0.185985	0.134013	-0.0807322	0.225	0.4263	0.753515	0.379662	-0.44264	-0.746	-1.1927	0.15258	0	0	-0.207	-0.3378	0.805736	0.474953	0	-0.225	-0.3616
RVS167	gi|6320596|ref|NP_010676.1|	0	-1.038	-1.5833	0	0	0	-1.08	-1.6754	0	0	-0.102665	-0.368	-0.7174	nan	nan	8.50604	1.798	3.9705	0	0	0	0.487	0.7522	0.888072	0.534482	0	-0.493	-0.7777	0	0	0.769468	0.66	1.2657	0.741602	0.155993	0.057318	-0.604	-0.9249	0	0	0	-0.053	-0.0821	0.684739	0.436397	0	-0.081	-0.1249
SAM1	gi|6323209|ref|NP_013281.1|	-1.16731	-1.834	-3.0719	0	0	-0.912976	-0.895	-2.3528	0	0	-1.67183	-1.451	-2.842	0.003458	0	19.9563	2.179	8.4771	0	0	1.5716	0.833	2.2359	0.635694	0.072357	3.79394	0.789	3.0633	0.118578	0.048603	-0.0437433	0.382	1.0243	0.766545	0.225138	-0.448213	-0.135	-0.3886	nan	nan	-0.77315	-0.86	-1.4235	0.619147	0.566008	-0.46662	-0.268	-0.5698
SAM2	gi|6320710|ref|NP_010790.1|	-0.243432	-0.896	-1.3282	0	0	0	-0.965	-1.4212	nan	nan	0.629583	-0.507	-0.8886	nan	nan	1.66569	0.84	1.224	0	0	0	0.634	0.9221	0.826312	0.499131	1.18253	0.433	0.8803	0.237238	0.11919	0	0.145	0.2099	0.771643	0.42021	-0.165298	-0.475	-0.7106	0	0	-0.112045	0.07	0.101	0.663205	0.406957	0	0.051	0.0759
SAR1	gi|6325038|ref|NP_015106.1|	-0.510436	-1.118	-1.6845	0	0	0.583801	-0.516	-1.012	nan	nan	0.220759	-0.244	-0.5224	nan	nan	0.104341	0.114	0.1455	0	0	2.57642	1.45	3.2297	0.029813	0.00188	0.0955817	0.066	0.1302	0.129064	0.135953	-0.201617	-0.056	-0.086	0.945226	0.470887	-0.163247	-0.046	-0.088	nan	nan	-0.247661	-0.152	-0.228	0.740312	0.45783	-0.118817	-0.15	-0.2275
SAS3	gi|6319419|ref|NP_009501.1|	0	-1.941	-2.9672	0	0	0	-1.986	-3.108	0.019946	0	0	-1.906	-2.9342	0.003513	0	0	-0.725	-0.8339	0	0	0	-0.432	-0.6599	0.294926	0.632758	0	-1.409	-2.1416	0.549459	0	0	-0.898	-1.3822	0.510981	0.558549	0	-1.521	-2.356	0.392407	0	0	-0.968	-1.5349	0.555167	0.566936	63.838	3.532	14.9977
SES1	gi|6320226|ref|NP_010306.1|	0	-0.678	-1.0521	nan	nan	0	-0.725	-1.1389	nan	nan	0	-0.638	-0.9942	nan	nan	1.50904	0.562	0.7089	0	0	0	0.845	1.3206	0.806409	0.390018	0	-0.141	-0.2151	nan	nan	0	0.377	0.5896	0.723856	0.342058	0	-0.239	-0.3736	nan	nan	0	0.295	0.4615	0.601599	0.332985	0	0.281	0.4385
SFH1	gi|6323354|ref|NP_013425.1|	1558.92	1.584	83.4517	0	0	-119.653	-1.426	-30.6184	0	0	1424.9	1.473	71.5166	0	0	0	-5.322	-6.9843	0	0	0	-5.073	-8.6006	0	0.518482	0	-6.058	-10.1828	4.2e-05	0	-2.19063	-5.523	-9.2993	0	0.486788	-1.51148	-6.173	-10.4294	3e-06	0	0	-5.614	-9.4928	0	0.486248	0	-5.642	-9.4517
SHM2	gi|6323087|ref|NP_013159.1|	0	-0.778	-1.1119	nan	nan	0.181219	-0.815	-1.1709	nan	nan	0.00503951	-0.768	-1.0954	nan	nan	0	0.407	0.4661	0	0	0	0.747	1.0756	0.801139	0.461699	0	-0.235	-0.3346	nan	nan	0.29575	0.282	0.4082	0.754953	0.383486	-0.0196503	-0.355	-0.5018	0	0	0.249706	0.188	0.2669	0.615134	0.374283	0.37855	0.174	0.2503
SNF11	gi|6320278|ref|NP_010358.1|	-6.93289	-2.282	-6.8396	0	0	0	-3.548	-5.8744	0.017663	0	-4.74071	-2.694	-6.3671	0.000823	0	119.65	2.435	24.2246	0	0	24.5683	1.452	10.6533	0	0	2.6629	0.368	2.5804	0.127386	0.062728	4.20518	0.628	4.117	4e-05	3e-06	-3.4408	-0.504	-2.6487	0.484927	0	15.4753	1.072	8.1603	0	0	-1.11111	-2.543	-4.2312
SNF12	gi|6324350|ref|NP_014420.1|	-273.887	-2.02	-38.7278	0	0	-46.13	-4.552	-27.2175	0	0	-157.995	-2.924	-35.5155	0	0	335.068	0.677	20.4222	0	0	429.463	0.918	34.0789	0	0	1617.2	1.306	82.0925	0	0	413.754	0.802	36.347	0	0	701.932	0.915	49.3508	0	0	165.263	0.518	20.2091	0	0	-106.329	-1.698	-24.3698
SNF2	gi|6324864|ref|NP_014933.1|	-535.152	-1.802	-51.2153	0	0	-56.4321	-5.038	-29.9098	0	0	-456.668	-2.058	-54.4324	0	0	334.899	0.48	18.3305	0	0	906.041	1.028	55.559	0	0	663.747	0.573	35.5654	0	0	1247.62	1.079	66.807	0	0	1266.9	0.773	57.5871	0	0	1797.24	1.285	87.3616	0	0	-173.567	-1.931	-34.3264
SNF5	gi|330443479|ref|NP_009848.2|	-244.09	-2.561	-43.8847	0	0	-71.4912	-4.19	-30.7634	0	0	-276.64	-2.271	-42.9311	0	0	114.178	0.243	7.2224	0	0	207.964	0.511	19.3691	0	0	998.529	0.872	50.0896	0	0	503.439	0.782	38.4727	0	0	1352.22	1.214	72.1107	0	0	877.631	1.054	57.5569	0	0	-130.598	-1.085	-23.9086
SNF6	gi|6321762|ref|NP_011838.1|	-92.8848	-2.248	-24.0804	0	0	-14.9126	-4.827	-15.1224	0	0	-69.6393	-2.689	-23.5678	0	0	38.5849	0.292	4.6029	0	0	148.401	0.877	18.9505	0	0	745.987	1.463	60.5107	0	0	296.602	1.117	33.9538	0	0	129.722	0.516	15.3296	0	0	88.7846	0.618	15.7948	0	0	-42.3475	-1.521	-15.2059
SNU13	gi|6320809|ref|NP_010888.1|	0.836262	-0.128	-0.2516	0	0	0	-0.822	-1.2938	nan	nan	0.890587	-0.386	-0.6733	nan	nan	0	0.433	0.5288	0	0	0.40179	0.746	1.1801	0.764363	0.432685	0	-0.236	-0.37	nan	nan	0	0.28	0.439	0.752279	0.37693	0	-0.349	-0.5382	0	0	0	0.213	0.3294	0.591156	0.361292	0	0.178	0.2713
SOD1	gi|6322564|ref|NP_012638.1|	0	-0.788	-1.1523	nan	nan	0	-0.842	-1.2143	nan	nan	0.579295	-0.753	-1.1089	0	0	0	0.417	0.4575	0	0	0	0.751	1.081	0.799607	0.460253	0	-0.236	-0.3442	nan	nan	0	0.287	0.4231	0.753797	0.380344	0	-0.364	-0.5382	0	0	0	0.194	0.283	0.60923	0.370952	0	0.178	0.2617
SPT5	gi|6323632|ref|NP_013703.1|	0	-2.293	-3.5588	0	0	0	-2.338	-3.5472	0.02251	0	-1.00177	-2.275	-3.4683	0.003702	0	6.99159	1.148	3.9629	0	0	7.03405	1.346	5.3159	0	0	0.145579	0.009	0.0336	0.116371	0.135236	2.87438	0.634	2.3527	0.104774	0.009915	2.49369	0.732	3.4233	0.191844	0.032556	3.71439	0.745	2.9245	0.003939	0.000233	2.94742	0.352	1.19
SRO9	gi|37362625|ref|NP_009893.2|	-7.83458	-1.151	-4.9879	0	0	-1.20442	-3.263	-4.913	0.017486	0	22.0568	1.074	9.6995	0	0	125.063	2.776	24.6802	0	0	-1.35684	-1.334	-2.3536	0.000359	0.576922	-4.77927	-0.941	-3.3646	0.287212	0	-3.22364	-0.585	-2.0079	0.159183	0.554041	-4.83469	-1.654	-4.4551	0.178529	0	-3.54232	-1.106	-2.8634	0.017388	0.549218	-1.32634	-0.243	-1.0021
SSA1	gi|144228166|ref|NP_009396.2|	-12.5836	-3.011	-11.1174	0	0	0.389126	-0.658	-7.4028	0.015543	0	-10.9786	-0.178	-2.2123	0.003044	0	2.56414	0.016	0.1111	0	0	-4.52337	-0.413	-2.5243	0.00014	0.572942	54.7798	0.732	10.5399	4e-06	0	-9.81205	-0.494	-3.6401	6.8e-05	0.526818	27.6819	0.864	13.2221	0	0	-3.94229	0.006	0.057	0.671596	0.414827	67.9885	0.831	10.439
SSA2	gi|6323004|ref|NP_013076.1|	-1.95723	-5.069	-7.7971	0	0	0.436641	-0.654	-8.7047	0.00132	0	-6.60155	-0.049	-0.8296	nan	nan	6.67889	0.086	0.725	nan	nan	-6.50504	-0.373	-2.723	4.7e-05	0.569184	100.298	0.828	15.0186	0	0	-5.40353	-0.052	-0.5724	1	0.531068	78.9155	1.06	21.1619	0	0	-12.1226	-0.192	-2.0931	0.283221	0.563189	16.7383	0.054	0.6592
SSA3	gi|6319396|ref|NP_009478.1|	0	-1.387	-2.2153	0	0	0	-1.452	-2.3157	0	0	0	-1.374	-2.2165	0.003047	0	-0.190685	-0.16	-0.2016	0	0	0	0.128	0.2091	1	0.621218	4.36266	1.048	3.2015	0.119574	0.044564	5.16791	1.464	4.2633	1.8e-05	1e-06	1.26237	-0.969	-1.5596	0.222292	0	0	-0.426	-0.6856	0.989991	0.521793	1.62876	0.607	1.423
SSA4	gi|6320950|ref|NP_011029.1|	0	-0.888	-1.393	0	0	0	-0.95	-1.5069	0	0	0	-0.855	-1.3457	0	0	0.0138726	0.358	0.4403	0	0	0	0.642	1.0124	0.815875	0.478046	0	-0.346	-0.5476	0	0	0	0.183	0.2904	0.754957	0.406147	-0.0603518	-0.454	-0.7202	0	0	0	0.093	0.1454	0.652793	0.398612	5.31023	1.323	3.1353
SSB1	gi|6319972|ref|NP_010052.1|	-26.4641	-2.411	-14.0343	0	0	-12.3177	-3.372	-12.8051	1.3e-05	0	679.581	2.698	52.78	0	0	4.56	0.09	0.7477	nan	nan	-9.38406	-1.371	-6.2315	0	0.535585	-18.2194	-0.378	-4.2669	0.266807	0	-12.9282	-1.807	-8.4564	0	0.494811	-27.2064	-0.531	-6.0457	0.046666	0	-18.8715	-1.153	-7.591	0	0.499514	-7.94661	-2.612	-8.5746
SSB2	gi|6324120|ref|NP_014190.1|	-25.0736	-2.318	-13.8616	0	0	-11.7451	-3.308	-11.8983	6.5e-05	0	379.162	1.85	38.7669	0	0	-9.19253	-0.701	-3.8072	0	0	-8.54569	-1.297	-5.7844	0	0.540844	-5.82274	-0.104	-1.3593	0.17897	0	-12.5359	-0.434	-3.7134	4.5e-05	0.525823	7.84049	0.443	7.5025	0.000452	3.1e-05	-17.3011	-0.855	-6.3039	0	0.512012	-2.84115	-0.382	-3.3905
SSC1	gi|6322505|ref|NP_012579.1|	0	-3.089	-5.0181	0	0	4.76291	-0.185	-1.1243	nan	nan	-5.23174	-0.397	-2.0996	0.002966	0	15.4421	1.143	5.7622	0	0	0.300853	0.122	0.4378	1	0.591458	1.94387	0.273	1.5153	0.186506	0.096806	-0.800804	0.06	0.2473	0.75091	0.413347	-3.62923	-0.489	-2.1476	0.342224	0	7.27007	0.825	4.748	0	0	15.3955	0.909	5.5174
SSE1	gi|6325151|ref|NP_015219.1|	0	-1.053	-1.5523	0	0	0	-1.078	-1.6408	0	0	6.63107	0.974	2.9292	0.01666	0.001234	1.34411	0.694	1.0302	nan	nan	0	0.48	0.7157	0.908491	0.541943	0	-0.503	-0.7434	0	0	0	0.012	0.0177	0.885677	0.454347	0	-0.61	-0.9023	0	0	0	-0.082	-0.1242	0.684579	0.441756	0	-0.085	-0.1251
SSZ1	gi|37362658|ref|NP_011931.2|	-0.587593	-0.787	-1.431	0	0	-0.330557	-1.168	-1.958	0	0	0	-1.096	-1.8044	0	0	19.6316	2.676	8.1531	0	0	0	0.413	0.6943	0.920008	0.546218	-0.235408	-0.237	-0.4322	nan	nan	0	-0.048	-0.0814	0.942587	0.470189	0	-0.701	-1.1472	0.147157	0	0	-0.164	-0.2714	0.766165	0.464681	0	-0.152	-0.2495
STH1	gi|6322065|ref|NP_012140.1|	4741.92	1.822	141.519	0	0	-202.323	-2.872	-48.514	0	0	2902.51	1.321	96.7365	0	0	-21.7785	-4.443	-13.7653	0	0	-82.3998	-2.196	-22.9597	0	0.508311	-89.065	-3.603	-30.7478	0	0	-54.027	-3.596	-24.1817	0	0.477571	-89.0066	-3.678	-31.7651	0	0	-57.8442	-3.666	-24.7193	0	0.480578	-7.77102	-5.797	-14.3842
SUP35	gi|6320377|ref|NP_010457.1|	-1.10635	-2.557	-4.439	0	0	0	-2.586	-4.4247	0.018575	0	-2.7588	-1.714	-4.3037	0.002718	0	2.00155	0.46	1.3766	0	0	2.0041	0.64	2.2692	0.592407	0.065606	25.3065	1.547	9.6965	3.3e-05	2e-06	-1.20165	-0.671	-1.6912	0.324388	0.556873	0.781568	0.556	2.8108	0.267989	0.058673	5.73464	0.848	3.8964	2e-05	1e-06	0.527995	-0.122	-0.3973
SUP45	gi|6319619|ref|NP_009701.1|	0	-0.692	-1.0825	nan	nan	0	-0.701	-1.1043	nan	nan	0	-0.637	-1.0141	nan	nan	1.25363	0.576	0.7316	nan	nan	0	0.848	1.3137	0.804171	0.392346	0	-0.138	-0.2213	nan	nan	0	0.398	0.6255	0.713532	0.333242	0	-0.251	-0.3948	nan	nan	0	0.295	0.4621	0.601786	0.332842	0.647375	0.275	0.4302
SWI1	gi|6325241|ref|NP_015309.1|	-331.632	-2.555	-51.6559	0	0	-41.4001	-5.327	-29.0489	0	0	-260.958	-2.885	-49.3517	0	0	60.4158	0.099	3.027	0	0	417.83	0.677	30.7587	0	0	591.935	0.528	33.1644	0	0	1206.98	1.076	63.1692	0	0	2018.46	1.205	93.8213	0	0	1769.81	1.294	87.2722	0	0	-157.951	-1.927	-33.2608
SWI3	gi|6322286|ref|NP_012359.1|	-363.861	-2.233	-51.3389	0	0	-96.3362	-4.075	-36.9384	0	0	-380.58	-2.069	-51.6254	0	0	318.719	0.499	17.736	0	0	182.406	0.423	15.5383	0	0	1361.01	0.946	59.2153	0	0	1055.25	1.056	63.4544	0	0	1449.1	1.066	75.6812	0	0	675.67	0.849	47.3715	0	0	-166.635	-1.408	-31.0948
SWP82	gi|14318470|ref|NP_116605.1|	-95.6066	-2.753	-27.3935	0	0	-15.9761	-5.128	-16.4479	0	0	-116.562	-2.348	-28.6056	0	0	44.2522	0.198	3.6666	0	0	152.75	0.699	18.3141	0	0	465.78	0.891	32.0324	0	0	221.727	0.769	23.7404	0	0	610.194	1.279	54.461	0	0	360.819	1.008	32.5487	0	0	-51.3551	-1.903	-19.3895
TAF14	gi|6325128|ref|NP_015196.1|	-83.9064	-2.687	-24.4594	0	0	-12.11	-5.16	-14.9111	0	0	-67.0478	-2.993	-23.9533	0	0	-12.6685	-0.123	-1.6826	0	0	43.4903	0.381	7.6223	0	0	372.389	0.919	32.6831	0	0	-26.8283	-0.023	-0.4502	1	0.519551	-69.5374	-0.386	-8.6318	0.000147	0	18.7435	0.323	7.8694	0	0	1996.55	2.267	94.0029
TAF2	gi|6319890|ref|NP_009971.1|	0	-3.808	-6.1919	0	0	0	-3.864	-6.2412	0.017366	0	0	-3.793	-6.1941	0.000945	0	0	-2.547	-3.248	0	0	0	-2.286	-3.666	0	0.558972	0	-3.278	-5.2493	0.111482	0	0	-2.757	-4.5002	0	0.51647	0	-3.379	-5.5438	0.077993	0	0	-2.838	-4.5528	2e-06	0.527437	539.288	5.715	30.4739
TAF8	gi|6323522|ref|NP_013593.1|	0	-2.902	-4.5219	0	0	0	-2.958	-4.7041	0.017657	0	0	-2.879	-4.6468	0.002267	0	0	-1.681	-2.0097	0	0	0	-1.369	-2.1531	0.001048	0.582333	-1.02716	-2.354	-3.7301	0.240273	0	0	-1.838	-2.8885	0.003248	0.539267	0	-2.467	-3.8996	0.21586	0	0	-1.926	-3.0677	0.007578	0.545034	188.323	4.563	23.7679
TCP1	gi|6320418|ref|NP_010498.1|	-0.770935	-1.501	-2.3553	0	0	0	-1.549	-2.484	0.017232	0	0	-1.464	-2.3361	0.003131	0	46.2867	3.477	14.0095	0	0	-0.281694	0.029	0.0461	0.896611	0.635064	0	-0.96	-1.5295	0.225613	0	-0.462116	-0.421	-0.6629	0.968879	0.538231	-0.788444	-0.719	-1.3324	0.17242	0	0	-0.516	-0.8142	0.950901	0.536639	-0.379316	-0.558	-0.8816
TDH1	gi|6322409|ref|NP_012483.1|	-0.252169	-0.867	-1.3847	0	0	-0.133493	-0.785	-1.3227	nan	nan	-0.209442	-0.703	-1.2003	0	0	6.67261	1.671	3.5164	0	0	1.13568	0.897	1.5632	0.881683	0.297713	-0.23291	-0.323	-0.5157	0	0	-0.144425	0.18	0.2922	0.755079	0.405833	-0.218055	-0.444	-0.7225	0	0	-0.164577	0.106	0.1697	0.6463	0.393899	0	0.089	0.1447
TDH3	gi|6321631|ref|NP_011708.1|	-12.4699	-0.754	-5.8285	0	0	-6.60956	-2.558	-9.0262	0.001084	0	-7.09683	-2.862	-8.3178	3.9e-05	0	103.508	1.722	17.2115	0	0	-2.02747	-2.272	-4.2039	0	0.554646	-0.362929	-0.154	-1.1827	0.139524	0	-5.23544	-1.342	-4.8646	0	0.513072	110.513	2.382	32.045	0	0	-1.62375	-2.928	-5.0837	0	0.522191	-4.27874	-1.375	-5.3112
TEF1	gi|6325337|ref|NP_015405.1|	-17.5026	-0.902	-6.4172	0	0	-9.527	-1.822	-8.4636	0.002162	0	-15.2415	-0.535	-4.2834	0.002746	0	76.4482	1.647	15.6496	0	0	-3.9262	-0.609	-2.3533	0.000359	0.57693	-7.60446	-0.281	-2.1363	0.544896	0	38.5601	1.256	13.4248	0	0	33.139	0.679	7.2842	0.00068	5.1e-05	-5.89797	-0.125	-0.8352	0.942989	0.53871	2.09781	0.033	0.228
TEF4	gi|6322769|ref|NP_012842.1|	-0.694864	-1.393	-2.0686	0	0	0	-1.451	-2.1952	0	0	-0.891414	-1.023	-1.7755	0	0	21.1532	2.567	8.6185	0	0	-0.205624	0.122	0.1791	0.992519	0.62423	0.0885375	0.179	0.4224	0.195359	0.133432	-0.0595231	0.293	0.5844	0.725243	0.343323	-0.627015	-0.973	-1.4473	0.193919	0	0	-0.433	-0.6268	0.991774	0.514046	0.635411	0.403	0.8617
TFG1	gi|6321625|ref|NP_011702.1|	0	-5.492	-8.5528	0	0	0	-5.557	-8.7134	0.001297	0	0	-5.475	-8.5578	2.1e-05	0	-3.96013	-3.736	-5.944	0	0	-1.64185	-3.965	-6.2631	0	0.535267	-4.76638	-4.642	-8.8817	0.000316	0	-4.3682	-3.857	-8.5497	0	0.493766	0	-5.066	-7.8497	0.001559	0	0	-4.517	-7.0378	0	0.503959	3054.22	7.234	49.2422
TFG2	gi|6321442|ref|NP_011519.1|	0	-5.256	-8.3491	0	0	0	-5.309	-8.5236	0.001907	0	0	-5.235	-8.3951	3.1e-05	0	0	-3.999	-4.7964	0	0	0	-3.737	-5.9058	0	0.539372	0	-4.706	-7.5254	0.021135	0	0	-4.186	-6.5712	0	0.507666	0	-4.824	-7.5953	0.003141	0	0	-4.274	-6.7261	0	0.507296	2314.36	6.935	51.1399
TFP1	gi|6320016|ref|NP_010096.1|	-1.60733	-1.203	-2.5503	0	0	0	-1.865	-3.1345	0.020083	0	-1.553	-1.18	-2.4803	0.00324	0	47.1163	3.089	14.7529	0	0	-0.139605	0.318	0.6898	0.922387	0.547107	-0.26192	-0.129	-0.3371	nan	nan	-0.59316	-0.737	-1.2401	0.598772	0.558019	-0.807594	0.14	0.4481	0.58313	0.259769	0	-0.819	-1.369	0.652111	0.565325	-0.558623	-0.527	-0.9961
TIF1	gi|6322912|ref|NP_012985.1|	0	-0.908	-1.3396	0	0	0	-0.971	-1.4613	0	0	0	-0.873	-1.3323	0	0	3.17283	1.214	2.1111	0	0	0	0.605	0.9061	0.826822	0.502538	0.903504	0.298	0.5764	0.224662	0.129204	0.0676907	0.16	0.2443	0.750548	0.413824	-0.156486	-0.476	-0.7074	0	0	0	0.082	0.1235	0.658167	0.402774	0.763079	0.388	0.6705
TIF4631	gi|6321601|ref|NP_011678.1|	-1.26961	-1.179	-2.1942	0	0	-0.59512	-1.576	-2.4771	0	0	-0.7713	-1.503	-2.3751	0.00316	0	4.61186	1.398	3.5414	0	0	0.198108	0.005	0.0084	0.867064	0.637279	1.07183	0.466	1.3671	0.197601	0.101769	1.17633	0.553	1.3296	0.726466	0.139498	-0.24937	-0.269	-0.6038	0	0	-0.258142	-0.199	-0.3656	0.822375	0.479148	5.94352	1.39	4.8139
TIM44	gi|6322167|ref|NP_012242.1|	0	-0.763	-1.137	nan	nan	0	-0.809	-1.1878	nan	nan	0	-0.727	-1.1011	0	0	2.68161	1.004	1.4978	0	0	0	0.757	1.1242	0.785871	0.44845	0	-0.226	-0.3379	nan	nan	0	0.307	0.4675	0.748831	0.370663	0.353031	0.053	0.0925	nan	nan	0	0.226	0.3409	0.586448	0.358891	0	0.21	0.3134
TMA19	gi|6322794|ref|NP_012867.1|	0	-0.69	-0.9954	nan	nan	0	-0.759	-1.0884	nan	nan	0	-0.682	-1.0094	nan	nan	1.50904	0.54	0.6358	0	0	0	0.829	1.2074	0.768625	0.425144	0	-0.18	-0.2583	nan	nan	0	0.354	0.5276	0.73856	0.356897	0	-0.28	-0.407	nan	nan	0	0.282	0.4101	0.586191	0.34461	0	0.258	0.3861
TRA1	gi|6321891|ref|NP_011967.1|	0	-0.724	-1.0668	nan	nan	0	-0.77	-1.1306	nan	nan	0	-0.696	-1.0258	nan	nan	0	0.503	0.5976	0	0	0	0.784	1.1745	0.766699	0.434283	0	-0.185	-0.2742	nan	nan	2.14001	0.968	1.8424	0.449579	0.044455	0.692707	-0.303	-0.4569	0	0	0	0.259	0.3794	0.577401	0.350972	0	0.222	0.3321
TRP5	gi|6321412|ref|NP_011489.1|	0.143599	-0.714	-1.1005	nan	nan	0	-0.747	-1.1219	nan	nan	0	-0.685	-1.0479	nan	nan	1.08539	0.506	0.5989	0	0	0	0.813	1.2367	0.7787	0.416717	0.319691	-0.159	-0.2499	nan	nan	0	0.358	0.5347	0.737083	0.355227	0	-0.279	-0.4242	0	0	0	0.264	0.4094	0.585988	0.34476	0	0.245	0.3702
TUB1	gi|6323554|ref|NP_013625.1|	-3.13603	-1.59	-3.5346	0	0	-0.643302	-0.698	-2.4293	0	0	-3.22636	-1.185	-3.1505	0.003672	0	58.2858	2.776	15.5763	0	0	0	-0.87	-1.3269	0.058159	0.607157	2.91123	0.603	2.6051	0.126668	0.062	-0.235347	0.305	0.9962	0.76076	0.233322	-1.09943	-0.156	-0.5554	0	0	0	-1.433	-2.1138	0.277827	0.563073	-0.994512	-1.084	-1.9345
TUB2	gi|14318481|ref|NP_116616.1|	-10.5475	-1.229	-5.5493	0	0	-5.77393	-1.988	-6.4256	0.01767	0	-10.3171	-1.109	-5.1509	0.001862	0	184.313	2.927	27.7037	0	0	-2.07386	-0.243	-0.8785	0.187831	0.623455	-2.36647	0.085	0.5184	0.222259	0.130901	-0.662272	0.282	1.5725	0.649405	0.085787	-4.22831	-0.18	-1.0556	0.137386	0	-1.95511	0.203	1.122	0.858088	0.12955	-2.4824	-0.428	-1.8429
TUB3	gi|6323511|ref|NP_013582.1|	-1.99008	-1.31	-2.8109	0	0	-1.06856	-1.627	-3.1054	0.019933	0	-1.20953	-1.701	-2.9349	0.003514	0	36.2444	2.746	12.3292	0	0	0.33051	0.589	1.471	0.856877	0.334718	-0.545116	-0.004	-0.012	nan	nan	2.83498	1.085	3.6383	0.000635	4.2e-05	-0.0482448	-0.624	-1.475	0.200098	0	-0.696843	-0.953	-1.495	0.577452	0.566655	-0.6739	-0.619	-1.1999
UBP3	gi|6320999|ref|NP_011078.1|	0	-1.863	-2.7809	0	0	-0.88458	-1.291	-2.5982	0.017682	0	0	-1.844	-2.6713	0.003368	0	39.3914	2.931	12.2803	0	0	-0.388291	-0.34	-0.4932	0.403575	0.639544	-0.0663337	-0.139	-0.3665	nan	nan	-0.568712	-0.787	-1.1813	0.639479	0.557601	-0.147228	0.453	1.4975	0.523192	0.153379	-0.614757	-0.882	-1.3084	0.689568	0.564292	0.252834	0.127	0.3059
URA7	gi|6319432|ref|NP_009514.1|	0	-1.153	-1.7671	0	0	0	-1.219	-1.8418	0	0	-0.536168	-1.133	-1.7025	0	0	19.0135	2.62	7.9733	0	0	0	0.369	0.5642	0.982633	0.570201	-0.378184	-0.616	-0.9172	0	0	0.36224	0.549	1.0774	0.778877	0.209712	-0.268464	-0.743	-1.1292	0.145124	0	0	-0.157	-0.2428	0.749132	0.460174	0	-0.207	-0.3075
VMA2	gi|6319603|ref|NP_009685.1|	-17.2594	-1.523	-8.7591	0	0	-10.5507	-1.491	-9.1403	0.001078	0	-12.6273	-2.128	-8.6919	1.9e-05	0	182.62	2.196	27.8256	0	0	2.57534	0.258	1.6581	0.898331	0.258917	14.5703	0.506	5.4819	0.029273	0.00459	-3.24638	-0.025	-0.1712	0.994604	0.483185	20.6585	0.95	12.3331	0	0	-8.63839	-0.717	-3.6074	0.000898	0.536807	6.49994	0.159	1.312
VMA8	gi|6320784|ref|NP_010863.1|	0	-0.923	-1.4945	0	0	0	-0.969	-1.5176	0	0	0	-0.891	-1.4466	0	0	2.79285	1.19	2.194	0	0	0	0.594	0.9356	0.825566	0.496174	1.2505	0.486	1.0737	0.22919	0.112119	1.04837	0.796	1.5668	0.654079	0.086941	0.0377207	-0.491	-0.7561	0	0	0	0.053	0.0833	0.666816	0.410175	0.0660523	0.034	0.0541
VPS1	gi|6322853|ref|NP_012926.1|	0	-1.057	-1.6529	0	0	0	-1.113	-1.7522	0	0	0	-1.015	-1.6222	0	0	7.48529	1.743	3.9599	0	0	0	0.458	0.7275	0.901996	0.539553	-0.339656	-0.525	-0.8272	0	0	3.88975	1.529	4.0893	4.6e-05	3e-06	0.757043	-0.617	-0.9744	0	0	-0.252973	-0.076	-0.12	0.684682	0.441248	0	-0.102	-0.1609
VPS13	gi|6322988|ref|NP_013060.1|	0	-0.686	-1.0876	nan	nan	0	-0.752	-1.1678	nan	nan	0	-0.682	-1.0613	nan	nan	3.01809	1.045	1.6142	0	0	0	0.834	1.3336	0.81062	0.385575	0	-0.164	-0.2622	nan	nan	0	0.349	0.5469	0.734419	0.352339	0	-0.256	-0.4066	nan	nan	0	0.274	0.4315	0.592481	0.339914	0	0.27	0.4189
VPS72	gi|37362638|ref|NP_010773.2|	0	-0.657	-0.9192	nan	nan	0	-0.725	-1.0309	nan	nan	0	-0.641	-0.8878	nan	nan	0	0.55	0.6338	0	0	0	0.86	1.2293	0.77618	0.418892	0	-0.128	-0.1773	nan	nan	0.713338	0.399	0.5721	0.728415	0.346302	0.230902	-0.23	-0.3203	nan	nan	0	0.303	0.4258	0.590791	0.341185	0	0.277	0.3908
YDJ1	gi|6324265|ref|NP_014335.1|	-28.7658	-1.206	-9.0057	0	0	-6.78554	-0.57	-5.7499	0.017934	0	-28.738	-0.686	-6.4873	0.000784	0	624.393	3.225	55.1132	0	0	-5.56224	-1.597	-4.7658	0	0.549695	-15.8228	-0.351	-3.1775	0.406124	0	-11.9686	-0.523	-3.4012	0.000254	0.5303	-19.015	-0.549	-4.6758	0.173354	0	-13.0526	-1.067	-5.442	0	0.519192	-2.53147	-0.104	-0.8592
YEF3	gi|6323278|ref|NP_013350.1|	-0.815046	-0.034	-0.1246	0	0	-1.13402	-1.835	-3.4508	0.021992	0	0	-2.073	-3.3051	0.003826	0	54.2691	2.927	14.3285	0	0	0	-0.576	-0.9016	0.178812	0.622439	-1.41663	-0.982	-2.1035	0.518604	0	0	-1.027	-1.699	0.320452	0.556805	0.241791	0.652	2.6187	0.318869	0.06952	-0.965471	-0.553	-1.1493	0.78877	0.559628	0	-1.16	-1.8653
YHB1	gi|6321673|ref|NP_011750.1|	0	-0.74	-1.0784	nan	nan	0	-0.796	-1.1519	nan	nan	0	-0.716	-1.0288	nan	nan	4.52713	0.999	1.4199	0	0	0	0.776	1.1475	0.777401	0.441936	0	-0.207	-0.2976	nan	nan	0	0.331	0.4776	0.747387	0.368399	0	-0.332	-0.4811	0	0	0	0.206	0.2932	0.605389	0.368835	0	0.215	0.3143
YPK1	gi|6322723|ref|NP_012796.1|	0	-0.673	-1.0118	nan	nan	0	-0.733	-1.091	nan	nan	0	-0.659	-1.0029	nan	nan	0	0.551	0.6805	0	0	0	0.847	1.2802	0.793228	0.403323	0	-0.135	-0.2061	nan	nan	0.713338	0.379	0.5692	0.72914	0.347001	0.230902	-0.244	-0.3609	nan	nan	0	0.315	0.4735	0.605366	0.330104	0	0.253	0.3735
[truncated: 2 more columns]

## Sheet: SAINT_results
Supplemental Data 10B. Alternative Pipeline Analyses of the Yeast SWI/SNF Dataset: SAINTexpress-v3.6.3-2018 results
Bait	Prey	PreyGene	Spec	SpecSum	AvgSpec	NumReplicates	ctrlCounts	SaintScore	BFDR	Bait	Prey	PreyGene	Spec	SpecSum	AvgSpec	NumReplicates	ctrlCounts	SaintScore	BFDR	Bait	Prey	PreyGene	Spec	SpecSum	AvgSpec	NumReplicates	ctrlCounts	SaintScore	BFDR	Bait	Prey	PreyGene	Spec	SpecSum	AvgSpec	NumReplicates	ctrlCounts	SaintScore	FoldChange	Bait	Prey	PreyGene	Spec	SpecSum	AvgSpec	NumReplicates	ctrlCounts	SaintScore	BFDR
ARP7	ACC1	ACC1	0|0|0	0	0	3	0|0|0|0|0|0|2|0|0|1|0|0|0|0|0|0|0|0|0|0|0|0|0|0|0|0	0	0.77	ARP9	ACC1	ACC1	0|0|0	0	0	3	0|0|0|0|0|0|2|0|0|1|0|0|0|0|0|0|0|0|0|0|0|0|0|0|0|0|0	0	0.78	RTT102	ACC1	ACC1	0|0|0	0	0	3	0|0|0|0|0|0|2|0|0|1|0|0|0|0|0|0|0|0|0|0|0|0|0|0|0|0	0	0.74	SNF11	ACC1	ACC1	2|0	2	1	2	0|0|0|0|0|0|0|0|0|0|1|0|0|0|0|0|0|0|0|0|0|0|0|0|0|0|0	0.49	10	SNF2	ACC1	ACC1	0|1|0	1	0.33	3	0|0|0|0|0|0|0|0|0|2|0|0|0|0|0|0|0|0|0|0|0|0|0|0|0|0	0	0.97
ARP7	ACT1	ACT1	2|2|0	4	1.33	3	1|0|0|0|2|0|6|8|0|0|0|1|1|3|2|2|2|10|1|0|0|0|1|23|65|174	0	0.77	ARP9	ACT1	ACT1	1|0|0	1	0.33	3	2|2|0|0|2|0|6|8|0|0|0|1|1|3|2|2|2|10|1|0|0|0|1|23|65|174|0	0	0.78	RTT102	ACT1	ACT1	0|2|0	2	0.67	3	2|2|0|1|0|0|6|8|0|0|0|1|1|3|2|2|2|10|1|0|0|0|1|23|65|174	0	0.74	SNF11	ACT1	ACT1	6|8	14	7	2	2|2|0|1|0|0|0|2|0|0|0|0|1|1|3|2|2|2|10|1|0|0|0|1|23|65|174	0	0.65	SNF2	ACT1	ACT1	0|0|0	0	0	3	2|2|0|1|0|0|0|2|0|6|8|1|1|3|2|2|2|10|1|0|0|0|1|23|65|174	0	0.97
ARP7	ADE5	ADE5	0|0|0	0	0	3	0|0|0|0|0|0|6|16|0|0|0|0|0|0|0|0|0|2|0|0|0|0|0|0|0|0	0	0.77	ARP9	ADE5	ADE5	0|0|0	0	0	3	0|0|0|0|0|0|6|16|0|0|0|0|0|0|0|0|0|2|0|0|0|0|0|0|0|0|0	0	0.78	RTT102	ADE5	ADE5	0|0|0	0	0	3	0|0|0|0|0|0|6|16|0|0|0|0|0|0|0|0|0|2|0|0|0|0|0|0|0|0	0	0.74	SNF11	ADE5	ADE5	6|16	22	11	2	0|0|0|0|0|0|0|0|0|0|0|0|0|0|0|0|0|0|2|0|0|0|0|0|0|0|0	1	110	SNF2	ADE5	ADE5	0|0|0	0	0	3	0|0|0|0|0|0|0|0|0|6|16|0|0|0|0|0|0|2|0|0|0|0|0|0|0|0	0	0.97
ARP7	ADH1	ADH1	0|0|0	0	0	3	5|2|3|0|0|0|6|11|0|0|0|0|2|0|0|0|0|1|0|0|0|0|0|0|0|1	0	0.77	ARP9	ADH1	ADH1	5|2|3	10	3.33	3	0|0|0|0|0|0|6|11|0|0|0|0|2|0|0|0|0|1|0|0|0|0|0|0|0|1|0	0.33	0.27	RTT102	ADH1	ADH1	0|0|0	0	0	3	0|0|0|5|2|3|6|11|0|0|0|0|2|0|0|0|0|1|0|0|0|0|0|0|0|1	0	0.74	SNF11	ADH1	ADH1	6|11	17	8.5	2	0|0|0|5|2|3|0|0|0|0|0|0|0|2|0|0|0|0|1|0|0|0|0|0|0|0|1	0.99	16.39	SNF2	ADH1	ADH1	0|0|0	0	0	3	0|0|0|5|2|3|0|0|0|6|11|0|2|0|0|0|0|1|0|0|0|0|0|0|0|1	0	0.97
ARP7	ALA1	ALA1	0|3|0	3	1	3	1|0|0|0|0|0|0|8|0|0|0|0|0|0|0|0|0|0|0|0|0|0|0|0|0|0	0.24	0.3	ARP9	ALA1	ALA1	1|0|0	1	0.33	3	0|3|0|0|0|0|0|8|0|0|0|0|0|0|0|0|0|0|0|0|0|0|0|0|0|0|0	0	0.78	RTT102	ALA1	ALA1	0|0|0	0	0	3	0|3|0|1|0|0|0|8|0|0|0|0|0|0|0|0|0|0|0|0|0|0|0|0|0|0	0	0.74	SNF11	ALA1	ALA1	0|8	8	4	2	0|3|0|1|0|0|0|0|0|0|0|0|0|0|0|0|0|0|0|0|0|0|0|0|0|0|0	0.5	27	SNF2	ALA1	ALA1	0|0|0	0	0	3	0|3|0|1|0|0|0|0|0|0|8|0|0|0|0|0|0|0|0|0|0|0|0|0|0|0	0	0.97
ARP7	ARB1	ARB1	0|0|0	0	0	3	0|0|0|0|0|2|0|0|0|0|0|0|0|0|0|0|0|0|1|0|0|0|0|0|0|0	0	0.77	ARP9	ARB1	ARB1	0|0|0	0	0	3	0|0|0|0|0|2|0|0|0|0|0|0|0|0|0|0|0|0|1|0|0|0|0|0|0|0|0	0	0.78	RTT102	ARB1	ARB1	0|0|2	2	0.67	3	0|0|0|0|0|0|0|0|0|0|0|0|0|0|0|0|0|0|1|0|0|0|0|0|0|0	0.3	0.17	SNF11	ARB1	ARB1	0|0	0	0	2	0|0|0|0|0|0|0|0|2|0|0|0|0|0|0|0|0|0|0|1|0|0|0|0|0|0|0	0	0	SNF2	ARB1	ARB1	0|0|0	0	0	3	0|0|0|0|0|0|0|0|2|0|0|0|0|0|0|0|0|0|1|0|0|0|0|0|0|0	0	0.97
ARP7	ARC1	ARC1	0|0|0	0	0	3	0|0|0|1|0|0|4|7|0|0|0|0|1|0|0|2|2|6|4|0|0|0|0|0|0|2	0	0.77	ARP9	ARC1	ARC1	0|0|0	0	0	3	0|0|0|1|0|0|4|7|0|0|0|0|1|0|0|2|2|6|4|0|0|0|0|0|0|2|0	0	0.78	RTT102	ARC1	ARC1	1|0|0	1	0.33	3	0|0|0|0|0|0|4|7|0|0|0|0|1|0|0|2|2|6|4|0|0|0|0|0|0|2	0	0.74	SNF11	ARC1	ARC1	4|7	11	5.5	2	0|0|0|0|0|0|1|0|0|0|0|0|0|1|0|0|2|2|6|4|0|0|0|0|0|0|2	0.94	8.25	SNF2	ARC1	ARC1	0|0|0	0	0	3	0|0|0|0|0|0|1|0|0|4|7|0|1|0|0|2|2|6|4|0|0|0|0|0|0|2	0	0.97
ARP7	ARF1	ARF1	0|0|0	0	0	3	0|0|0|0|0|0|0|5|0|0|0|0|0|0|0|0|0|0|0|0|0|0|0|0|0|0	0	0.77	ARP9	ARF1	ARF1	0|0|0	0	0	3	0|0|0|0|0|0|0|5|0|0|0|0|0|0|0|0|0|0|0|0|0|0|0|0|0|0|0	0	0.78	RTT102	ARF1	ARF1	0|0|0	0	0	3	0|0|0|0|0|0|0|5|0|0|0|0|0|0|0|0|0|0|0|0|0|0|0|0|0|0	0	0.74	SNF11	ARF1	ARF1	0|5	5	2.5	2	0|0|0|0|0|0|0|0|0|0|0|0|0|0|0|0|0|0|0|0|0|0|0|0|0|0|0	0.5	25	SNF2	ARF1	ARF1	0|0|0	0	0	3	0|0|0|0|0|0|0|0|0|0|5|0|0|0|0|0|0|0|0|0|0|0|0|0|0|0	0	0.97
ARP7	ARP4	ARP4	0|0|0	0	0	3	0|0|0|0|0|0|0|0|0|0|0|0|0|0|0|1|0|0|0|0|0|0|0|30|16|117	0	0.77	ARP9	ARP4	ARP4	0|0|0	0	0	3	0|0|0|0|0|0|0|0|0|0|0|0|0|0|0|1|0|0|0|0|0|0|0|30|16|117|0	0	0.78	RTT102	ARP4	ARP4	0|0|0	0	0	3	0|0|0|0|0|0|0|0|0|0|0|0|0|0|0|1|0|0|0|0|0|0|0|30|16|117	0	0.74	SNF11	ARP4	ARP4	0|0	0	0	2	0|0|0|0|0|0|0|0|0|0|0|0|0|0|0|0|1|0|0|0|0|0|0|0|30|16|117	0	0	SNF2	ARP4	ARP4	0|0|0	0	0	3	0|0|0|0|0|0|0|0|0|0|0|0|0|0|0|1|0|0|0|0|0|0|0|30|16|117	0	0.97
ARP7	ARP5	ARP5	0|0|0	0	0	3	0|0|0|0|0|0|0|0|0|0|0|0|0|0|0|0|0|0|0|0|0|0|0|26|9|96	0	0.77	ARP9	ARP5	ARP5	0|0|0	0	0	3	0|0|0|0|0|0|0|0|0|0|0|0|0|0|0|0|0|0|0|0|0|0|0|26|9|96|0	0	0.78	RTT102	ARP5	ARP5	0|0|0	0	0	3	0|0|0|0|0|0|0|0|0|0|0|0|0|0|0|0|0|0|0|0|0|0|0|26|9|96	0	0.74	SNF11	ARP5	ARP5	0|0	0	0	2	0|0|0|0|0|0|0|0|0|0|0|0|0|0|0|0|0|0|0|0|0|0|0|0|26|9|96	0	0	SNF2	ARP5	ARP5	0|0|0	0	0	3	0|0|0|0|0|0|0|0|0|0|0|0|0|0|0|0|0|0|0|0|0|0|0|26|9|96	0	0.97
ARP7	ARP7p	ARP7p	2566|2670|2318	7554	2518	3	10941|5936|9914|1128|1734|1599|566|65|22|555|457|654|996|1147|237|140|774|1045|522|455|538|175|670|4|0|105	0	0.77	ARP9	ARP7	ARP7	10941|5936|9914	26791	8930.33	3	2566|2670|2318|1128|1734|1599|566|65|22|555|457|654|996|1147|237|140|774|1045|522|455|538|175|670|4|0|105|0	1	0	RTT102	ARP7	ARP7	1128|1734|1599	4461	1487	3	2566|2670|2318|10941|5936|9914|566|65|22|555|457|654|996|1147|237|140|774|1045|522|455|538|175|670|4|0|105	0	0.74	SNF11	ARP7	ARP7	566|65	631	315.5	2	2566|2670|2318|10941|5936|9914|1128|1734|1599|22|555|457|654|996|1147|237|140|774|1045|522|455|538|175|670|4|0|105	0	0.18	SNF2	ARP7	ARP7	22|555|457	1034	344.67	3	2566|2670|2318|10941|5936|9914|1128|1734|1599|566|65|654|996|1147|237|140|774|1045|522|455|538|175|670|4|0|105	0	0.97
ARP7	ARP8	ARP8	0|0|0	0	0	3	0|0|0|0|0|0|0|0|0|0|0|0|0|0|0|0|0|0|0|0|0|0|0|56|79|479	0	0.77	ARP9	ARP8	ARP8	0|0|0	0	0	3	0|0|0|0|0|0|0|0|0|0|0|0|0|0|0|0|0|0|0|0|0|0|0|56|79|479|0	0	0.78	RTT102	ARP8	ARP8	0|0|0	0	0	3	0|0|0|0|0|0|0|0|0|0|0|0|0|0|0|0|0|0|0|0|0|0|0|56|79|479	0	0.74	SNF11	ARP8	ARP8	0|0	0	0	2	0|0|0|0|0|0|0|0|0|0|0|0|0|0|0|0|0|0|0|0|0|0|0|0|56|79|479	0	0	SNF2	ARP8	ARP8	0|0|0	0	0	3	0|0|0|0|0|0|0|0|0|0|0|0|0|0|0|0|0|0|0|0|0|0|0|56|79|479	0	0.97
ARP7	ARP9	ARP9	1792|1700|1491	4983	1661	3	6538|4724|6517|1286|1041|1207|431|70|34|666|221|791|434|761|354|15|1089|1038|506|517|852|347|958|2|29|80	0	0.77	ARP9	ARP9p	ARP9p	6538|4724|6517	17779	5926.33	3	1792|1700|1491|1286|1041|1207|431|70|34|666|221|791|434|761|354|15|1089|1038|506|517|852|347|958|2|29|80|0	1	0	RTT102	ARP9	ARP9	1286|1041|1207	3534	1178	3	1792|1700|1491|6538|4724|6517|431|70|34|666|221|791|434|761|354|15|1089|1038|506|517|852|347|958|2|29|80	0	0.74	SNF11	ARP9	ARP9	431|70	501	250.5	2	1792|1700|1491|6538|4724|6517|1286|1041|1207|34|666|221|791|434|761|354|15|1089|1038|506|517|852|347|958|2|29|80	0	0.19	SNF2	ARP9	ARP9	34|666|221	921	307	3	1792|1700|1491|6538|4724|6517|1286|1041|1207|431|70|791|434|761|354|15|1089|1038|506|517|852|347|958|2|29|80	0	0.97
ARP7	ATP2	ATP2	2|0|0	2	0.67	3	1|0|0|0|0|0|17|21|0|1|0|0|3|0|0|0|4|4|1|0|0|0|0|0|0|3	0	0.77	ARP9	ATP2	ATP2	1|0|0	1	0.33	3	2|0|0|0|0|0|17|21|0|1|0|0|3|0|0|0|4|4|1|0|0|0|0|0|0|3|0	0	0.78	RTT102	ATP2	ATP2	0|0|0	0	0	3	2|0|0|1|0|0|17|21|0|1|0|0|3|0|0|0|4|4|1|0|0|0|0|0|0|3	0	0.74	SNF11	ATP2	ATP2	17|21	38	19	2	2|0|0|1|0|0|0|0|0|0|1|0|0|3|0|0|0|4|4|1|0|0|0|0|0|0|3	1	27	SNF2	ATP2	ATP2	0|1|0	1	0.33	3	2|0|0|1|0|0|0|0|0|17|21|0|3|0|0|0|4|4|1|0|0|0|0|0|0|3	0	0.97
ARP7	ATP3	ATP3	0|0|0	0	0	3	0|0|0|0|1|0|4|3|2|1|0|0|0|2|0|0|0|5|2|0|0|0|0|0|0|3	0	0.77	ARP9	ATP3	ATP3	0|0|0	0	0	3	0|0|0|0|1|0|4|3|2|1|0|0|0|2|0|0|0|5|2|0|0|0|0|0|0|3|0	0	0.78	RTT102	ATP3	ATP3	0|1|0	1	0.33	3	0|0|0|0|0|0|4|3|2|1|0|0|0|2|0|0|0|5|2|0|0|0|0|0|0|3	0	0.74	SNF11	ATP3	ATP3	4|3	7	3.5	2	0|0|0|0|0|0|0|1|0|2|1|0|0|0|2|0|0|0|5|2|0|0|0|0|0|0|3	0.88	5.91	SNF2	ATP3	ATP3	2|1|0	3	1	3	0|0|0|0|0|0|0|1|0|4|3|0|0|2|0|0|0|5|2|0|0|0|0|0|0|3	0	0.93
ARP7	CBF5	CBF5	0|1|0	1	0.33	3	0|0|0|0|0|0|1|0|0|0|0|0|0|0|0|0|0|1|0|0|0|0|0|0|0|1	0	0.77	ARP9	CBF5	CBF5	0|0|0	0	0	3	0|1|0|0|0|0|1|0|0|0|0|0|0|0|0|0|0|1|0|0|0|0|0|0|0|1|0	0	0.78	RTT102	CBF5	CBF5	0|0|0	0	0	3	0|1|0|0|0|0|1|0|0|0|0|0|0|0|0|0|0|1|0|0|0|0|0|0|0|1	0	0.74	SNF11	CBF5	CBF5	1|0	1	0.5	2	0|1|0|0|0|0|0|0|0|0|0|0|0|0|0|0|0|0|1|0|0|0|0|0|0|0|1	0	4.5	SNF2	CBF5	CBF5	0|0|0	0	0	3	0|1|0|0|0|0|0|0|0|1|0|0|0|0|0|0|0|1|0|0|0|0|0|0|0|1	0	0.97
ARP7	CCT3	CCT3	0|0|0	0	0	3	0|0|0|0|1|1|21|15|0|0|0|0|2|0|0|0|1|2|4|0|0|0|0|0|0|1	0	0.77	ARP9	CCT3	CCT3	0|0|0	0	0	3	0|0|0|0|1|1|21|15|0|0|0|0|2|0|0|0|1|2|4|0|0|0|0|0|0|1|0	0	0.78	RTT102	CCT3	CCT3	0|1|1	2	0.67	3	0|0|0|0|0|0|21|15|0|0|0|0|2|0|0|0|1|2|4|0|0|0|0|0|0|1	0	0.74	SNF11	CCT3	CCT3	21|15	36	18	2	0|0|0|0|0|0|0|1|1|0|0|0|0|2|0|0|0|1|2|4|0|0|0|0|0|0|1	1	40.5	SNF2	CCT3	CCT3	0|0|0	0	0	3	0|0|0|0|0|0|0|1|1|21|15|0|2|0|0|0|1|2|4|0|0|0|0|0|0|1	0	0.97
ARP7	CCT4	CCT4	1|1|1	3	1	3	0|0|0|0|0|0|8|8|0|0|0|0|3|0|0|0|5|8|0|1|0|2|0|0|0|1	0	0.77	ARP9	CCT4	CCT4	0|0|0	0	0	3	1|1|1|0|0|0|8|8|0|0|0|0|3|0|0|0|5|8|0|1|0|2|0|0|0|1|0	0	0.78	RTT102	CCT4	CCT4	0|0|0	0	0	3	1|1|1|0|0|0|8|8|0|0|0|0|3|0|0|0|5|8|0|1|0|2|0|0|0|1	0	0.74	SNF11	CCT4	CCT4	8|8	16	8	2	1|1|1|0|0|0|0|0|0|0|0|0|0|3|0|0|0|5|8|0|1|0|2|0|0|0|1	0.97	9.39	SNF2	CCT4	CCT4	0|0|0	0	0	3	1|1|1|0|0|0|0|0|0|8|8|0|3|0|0|0|5|8|0|1|0|2|0|0|0|1	0	0.97
ARP7	CCT5	CCT5	0|0|0	0	0	3	0|0|0|0|0|0|1|4|0|0|0|0|1|0|0|0|0|0|0|0|0|0|0|0|0|0	0	0.77	ARP9	CCT5	CCT5	0|0|0	0	0	3	0|0|0|0|0|0|1|4|0|0|0|0|1|0|0|0|0|0|0|0|0|0|0|0|0|0|0	0	0.78	RTT102	CCT5	CCT5	0|0|0	0	0	3	0|0|0|0|0|0|1|4|0|0|0|0|1|0|0|0|0|0|0|0|0|0|0|0|0|0	0	0.74	SNF11	CCT5	CCT5	1|4	5	2.5	2	0|0|0|0|0|0|0|0|0|0|0|0|0|1|0|0|0|0|0|0|0|0|0|0|0|0|0	0.5	25	SNF2	CCT5	CCT5	0|0|0	0	0	3	0|0|0|0|0|0|0|0|0|1|4|0|1|0|0|0|0|0|0|0|0|0|0|0|0|0	0	0.97
ARP7	CCT6	CCT6	2|3|0	5	1.67	3	0|0|0|0|0|0|19|11|0|0|0|0|0|0|0|0|3|12|0|0|0|0|0|0|0|0	0.02	0.6	ARP9	CCT6	CCT6	0|0|0	0	0	3	2|3|0|0|0|0|19|11|0|0|0|0|0|0|0|0|3|12|0|0|0|0|0|0|0|0|0	0	0.78	RTT102	CCT6	CCT6	0|0|0	0	0	3	2|3|0|0|0|0|19|11|0|0|0|0|0|0|0|0|3|12|0|0|0|0|0|0|0|0	0	0.74	SNF11	CCT6	CCT6	19|11	30	15	2	2|3|0|0|0|0|0|0|0|0|0|0|0|0|0|0|0|3|12|0|0|0|0|0|0|0|0	0.99	20.25	SNF2	CCT6	CCT6	0|0|0	0	0	3	2|3|0|0|0|0|0|0|0|19|11|0|0|0|0|0|3|12|0|0|0|0|0|0|0|0	0	0.97
ARP7	CCT8	CCT8	1|2|0	3	1	3	3|0|0|1|2|3|22|12|0|2|0|1|6|5|0|2|12|10|10|0|2|6|0|0|0|16	0	0.77	ARP9	CCT8	CCT8	3|0|0	3	1	3	1|2|0|1|2|3|22|12|0|2|0|1|6|5|0|2|12|10|10|0|2|6|0|0|0|16|0	0	0.78	RTT102	CCT8	CCT8	1|2|3	6	2	3	1|2|0|3|0|0|22|12|0|2|0|1|6|5|0|2|12|10|10|0|2|6|0|0|0|16	0	0.74	SNF11	CCT8	CCT8	22|12	34	17	2	1|2|0|3|0|0|1|2|3|0|2|0|1|6|5|0|2|12|10|10|0|2|6|0|0|0|16	0.93	5.46	SNF2	CCT8	CCT8	0|2|0	2	0.67	3	1|2|0|3|0|0|1|2|3|22|12|1|6|5|0|2|12|10|10|0|2|6|0|0|0|16	0	0.97
ARP7	CDC19	CDC19	1|13|0	14	4.67	3	3|0|0|3|8|9|6|19|1|1|0|4|15|4|1|2|5|1|0|0|0|2|0|0|0|9	0.13	0.49	ARP9	CDC19	CDC19	3|0|0	3	1	3	1|13|0|3|8|9|6|19|1|1|0|4|15|4|1|2|5|1|0|0|0|2|0|0|0|9|0	0	0.78	RTT102	CDC19	CDC19	3|8|9	20	6.67	3	1|13|0|3|0|0|6|19|1|1|0|4|15|4|1|2|5|1|0|0|0|2|0|0|0|9	0.08	0.5	SNF11	CDC19	CDC19	6|19	25	12.5	2	1|13|0|3|0|0|3|8|9|1|1|0|4|15|4|1|2|5|1|0|0|0|2|0|0|0|9	0.55	4.12	SNF2	CDC19	CDC19	1|1|0	2	0.67	3	1|13|0|3|0|0|3|8|9|6|19|4|15|4|1|2|5|1|0|0|0|2|0|0|0|9	0	0.97
ARP7	CDC48	CDC48	0|2|0	2	0.67	3	2|0|0|0|0|1|0|0|0|0|0|0|1|0|0|0|3|0|0|0|0|0|0|0|0|1	0.14	0.45	ARP9	CDC48	CDC48	2|0|0	2	0.67	3	0|2|0|0|0|1|0|0|0|0|0|0|1|0|0|0|3|0|0|0|0|0|0|0|0|1|0	0.11	0.5	RTT102	CDC48	CDC48	0|0|1	1	0.33	3	0|2|0|2|0|0|0|0|0|0|0|0|1|0|0|0|3|0|0|0|0|0|0|0|0|1	0	0.74	SNF11	CDC48	CDC48	0|0	0	0	2	0|2|0|2|0|0|0|0|1|0|0|0|0|1|0|0|0|3|0|0|0|0|0|0|0|0|1	0	0	SNF2	CDC48	CDC48	0|0|0	0	0	3	0|2|0|2|0|0|0|0|1|0|0|0|1|0|0|0|3|0|0|0|0|0|0|0|0|1	0	0.97
ARP7	CHC1	CHC1	1|10|0	11	3.67	3	0|0|0|0|0|5|7|5|0|0|0|0|1|1|0|0|3|2|0|0|0|0|0|0|0|0	0.29	0.2	ARP9	CHC1	CHC1	0|0|0	0	0	3	1|10|0|0|0|5|7|5|0|0|0|0|1|1|0|0|3|2|0|0|0|0|0|0|0|0|0	0	0.78	RTT102	CHC1	CHC1	0|0|5	5	1.67	3	1|10|0|0|0|0|7|5|0|0|0|0|1|1|0|0|3|2|0|0|0|0|0|0|0|0	0.19	0.38	SNF11	CHC1	CHC1	7|5	12	6	2	1|10|0|0|0|0|0|0|5|0|0|0|0|1|1|0|0|3|2|0|0|0|0|0|0|0|0	0.94	7.04	SNF2	CHC1	CHC1	0|0|0	0	0	3	1|10|0|0|0|0|0|0|5|7|5|0|1|1|0|0|3|2|0|0|0|0|0|0|0|0	0	0.97
ARP7	DBP5	DBP5	0|0|0	0	0	3	0|0|0|0|0|0|0|1|0|0|0|0|0|0|0|0|0|0|0|0|0|0|0|0|0|0	0	0.77	ARP9	DBP5	DBP5	0|0|0	0	0	3	0|0|0|0|0|0|0|1|0|0|0|0|0|0|0|0|0|0|0|0|0|0|0|0|0|0|0	0	0.78	RTT102	DBP5	DBP5	0|0|0	0	0	3	0|0|0|0|0|0|0|1|0|0|0|0|0|0|0|0|0|0|0|0|0|0|0|0|0|0	0	0.74	SNF11	DBP5	DBP5	0|1	1	0.5	2	0|0|0|0|0|0|0|0|0|0|0|0|0|0|0|0|0|0|0|0|0|0|0|0|0|0|0	0	5	SNF2	DBP5	DBP5	0|0|0	0	0	3	0|0|0|0|0|0|0|0|0|0|1|0|0|0|0|0|0|0|0|0|0|0|0|0|0|0	0	0.97
ARP7	DDR48	DDR48	0|0|0	0	0	3	0|0|0|0|0|0|0|0|0|0|0|5|0|1|0|0|0|0|0|0|0|0|0|0|0|0	0	0.77	ARP9	DDR48	DDR48	0|0|0	0	0	3	0|0|0|0|0|0|0|0|0|0|0|5|0|1|0|0|0|0|0|0|0|0|0|0|0|0|0	0	0.78	RTT102	DDR48	DDR48	0|0|0	0	0	3	0|0|0|0|0|0|0|0|0|0|0|5|0|1|0|0|0|0|0|0|0|0|0|0|0|0	0	0.74	SNF11	DDR48	DDR48	0|0	0	0	2	0|0|0|0|0|0|0|0|0|0|0|0|5|0|1|0|0|0|0|0|0|0|0|0|0|0|0	0	0	SNF2	DDR48	DDR48	0|0|0	0	0	3	0|0|0|0|0|0|0|0|0|0|0|5|0|1|0|0|0|0|0|0|0|0|0|0|0|0	0	0.97
ARP7	DED1	DED1	4|19|12	35	11.67	3	9|0|0|31|57|29|52|11|2|53|7|20|64|47|6|9|55|221|53|13|50|61|66|0|7|95	0	0.77	ARP9	DED1	DED1	9|0|0	9	3	3	4|19|12|31|57|29|52|11|2|53|7|20|64|47|6|9|55|221|53|13|50|61|66|0|7|95|0	0	0.78	RTT102	DED1	DED1	31|57|29	117	39	3	4|19|12|9|0|0|52|11|2|53|7|20|64|47|6|9|55|221|53|13|50|61|66|0|7|95	0	0.72	SNF11	DED1	DED1	52|11	63	31.5	2	4|19|12|9|0|0|31|57|29|2|53|7|20|64|47|6|9|55|221|53|13|50|61|66|0|7|95	0	0.86	SNF2	DED1	DED1	2|53|7	62	20.67	3	4|19|12|9|0|0|31|57|29|52|11|20|64|47|6|9|55|221|53|13|50|61|66|0|7|95	0	0.97
ARP7	DHH1	DHH1	0|0|0	0	0	3	0|0|0|0|1|0|1|3|0|0|0|0|0|0|0|0|5|0|0|0|0|0|0|0|0|5	0	0.77	ARP9	DHH1	DHH1	0|0|0	0	0	3	0|0|0|0|1|0|1|3|0|0|0|0|0|0|0|0|5|0|0|0|0|0|0|0|0|5|0	0	0.78	RTT102	DHH1	DHH1	0|1|0	1	0.33	3	0|0|0|0|0|0|1|3|0|0|0|0|0|0|0|0|5|0|0|0|0|0|0|0|0|5	0	0.74	SNF11	DHH1	DHH1	1|3	4	2	2	0|0|0|0|0|0|0|1|0|0|0|0|0|0|0|0|0|5|0|0|0|0|0|0|0|0|5	0.46	4.91	SNF2	DHH1	DHH1	0|0|0	0	0	3	0|0|0|0|0|0|0|1|0|1|3|0|0|0|0|0|5|0|0|0|0|0|0|0|0|5	0	0.97
ARP7	DIT1	DIT1	0|0|0	0	0	3	0|0|0|1|0|0|0|0|0|0|0|1|0|0|0|0|0|0|0|0|0|0|0|0|0|1	0	0.77	ARP9	DIT1	DIT1	0|0|0	0	0	3	0|0|0|1|0|0|0|0|0|0|0|1|0|0|0|0|0|0|0|0|0|0|0|0|0|1|0	0	0.78	RTT102	DIT1	DIT1	1|0|0	1	0.33	3	0|0|0|0|0|0|0|0|0|0|0|1|0|0|0|0|0|0|0|0|0|0|0|0|0|1	0	0.74	SNF11	DIT1	DIT1	0|0	0	0	2	0|0|0|0|0|0|1|0|0|0|0|0|1|0|0|0|0|0|0|0|0|0|0|0|0|0|1	0	0	SNF2	DIT1	DIT1	0|0|0	0	0	3	0|0|0|0|0|0|1|0|0|0|0|1|0|0|0|0|0|0|0|0|0|0|0|0|0|1	0	0.97
ARP7	EAF6	EAF6	0|0|0	0	0	3	0|0|0|0|0|0|0|0|0|0|0|0|0|0|0|0|0|0|0|0|0|0|0|0|2|6	0	0.77	ARP9	EAF6	EAF6	0|0|0	0	0	3	0|0|0|0|0|0|0|0|0|0|0|0|0|0|0|0|0|0|0|0|0|0|0|0|2|6|0	0	0.78	RTT102	EAF6	EAF6	0|0|0	0	0	3	0|0|0|0|0|0|0|0|0|0|0|0|0|0|0|0|0|0|0|0|0|0|0|0|2|6	0	0.74	SNF11	EAF6	EAF6	0|0	0	0	2	0|0|0|0|0|0|0|0|0|0|0|0|0|0|0|0|0|0|0|0|0|0|0|0|0|2|6	0	0	SNF2	EAF6	EAF6	0|0|0	0	0	3	0|0|0|0|0|0|0|0|0|0|0|0|0|0|0|0|0|0|0|0|0|0|0|0|2|6	0	0.97
ARP7	EFT1	EFT1	0|14|2	16	5.33	3	2|0|0|0|3|4|50|29|0|3|0|6|10|1|1|0|9|11|5|0|2|0|1|0|0|1	0.02	0.62	ARP9	EFT1	EFT1	2|0|0	2	0.67	3	0|14|2|0|3|4|50|29|0|3|0|6|10|1|1|0|9|11|5|0|2|0|1|0|0|1|0	0	0.78	RTT102	EFT1	EFT1	0|3|4	7	2.33	3	0|14|2|2|0|0|50|29|0|3|0|6|10|1|1|0|9|11|5|0|2|0|1|0|0|1	0	0.74	SNF11	EFT1	EFT1	50|29	79	39.5	2	0|14|2|2|0|0|0|3|4|0|3|0|6|10|1|1|0|9|11|5|0|2|0|1|0|0|1	1	14.22	SNF2	EFT1	EFT1	0|3|0	3	1	3	0|14|2|2|0|0|0|3|4|50|29|6|10|1|1|0|9|11|5|0|2|0|1|0|0|1	0	0.97
ARP7	ENO1	ENO1	0|0|0	0	0	3	0|0|0|0|0|0|2|3|0|0|0|0|1|0|0|0|0|0|0|0|0|0|0|0|0|0	0	0.77	ARP9	ENO1	ENO1	0|0|0	0	0	3	0|0|0|0|0|0|2|3|0|0|0|0|1|0|0|0|0|0|0|0|0|0|0|0|0|0|0	0	0.78	RTT102	ENO1	ENO1	0|0|0	0	0	3	0|0|0|0|0|0|2|3|0|0|0|0|1|0|0|0|0|0|0|0|0|0|0|0|0|0	0	0.74	SNF11	ENO1	ENO1	2|3	5	2.5	2	0|0|0|0|0|0|0|0|0|0|0|0|0|1|0|0|0|0|0|0|0|0|0|0|0|0|0	0.99	25	SNF2	ENO1	ENO1	0|0|0	0	0	3	0|0|0|0|0|0|0|0|0|2|3|0|1|0|0|0|0|0|0|0|0|0|0|0|0|0	0	0.97
ARP7	ENO2	ENO2	0|1|0	1	0.33	3	12|0|0|0|0|2|2|3|0|0|0|0|1|0|0|0|3|0|0|0|0|0|0|0|0|0	0	0.77	ARP9	ENO2	ENO2	12|0|0	12	4	3	0|1|0|0|0|2|2|3|0|0|0|0|1|0|0|0|3|0|0|0|0|0|0|0|0|0|0	0.33	0.34	RTT102	ENO2	ENO2	0|0|2	2	0.67	3	0|1|0|12|0|0|2|3|0|0|0|0|1|0|0|0|3|0|0|0|0|0|0|0|0|0	0.1	0.46	SNF11	ENO2	ENO2	2|3	5	2.5	2	0|1|0|12|0|0|0|0|2|0|0|0|0|1|0|0|0|3|0|0|0|0|0|0|0|0|0	0.83	3.55	SNF2	ENO2	ENO2	0|0|0	0	0	3	0|1|0|12|0|0|0|0|2|2|3|0|1|0|0|0|3|0|0|0|0|0|0|0|0|0	0	0.97
ARP7	FAA4	FAA4	0|0|0	0	0	3	0|0|0|0|0|2|14|12|0|0|0|0|1|0|0|0|0|3|1|0|0|0|0|0|0|0	0	0.77	ARP9	FAA4	FAA4	0|0|0	0	0	3	0|0|0|0|0|2|14|12|0|0|0|0|1|0|0|0|0|3|1|0|0|0|0|0|0|0|0	0	0.78	RTT102	FAA4	FAA4	0|0|2	2	0.67	3	0|0|0|0|0|0|14|12|0|0|0|0|1|0|0|0|0|3|1|0|0|0|0|0|0|0	0.04	0.53	SNF11	FAA4	FAA4	14|12	26	13	2	0|0|0|0|0|0|0|0|2|0|0|0|0|1|0|0|0|0|3|1|0|0|0|0|0|0|0	1	50.14	SNF2	FAA4	FAA4	0|0|0	0	0	3	0|0|0|0|0|0|0|0|2|14|12|0|1|0|0|0|0|3|1|0|0|0|0|0|0|0	0	0.97
ARP7	FAS1	FAS1	0|0|0	0	0	3	2|0|1|0|1|2|6|0|0|0|0|0|1|0|0|0|0|2|1|0|0|0|0|0|0|0	0	0.77	ARP9	FAS1	FAS1	2|0|1	3	1	3	0|0|0|0|1|2|6|0|0|0|0|0|1|0|0|0|0|2|1|0|0|0|0|0|0|0|0	0.08	0.54	RTT102	FAS1	FAS1	0|1|2	3	1	3	0|0|0|2|0|1|6|0|0|0|0|0|1|0|0|0|0|2|1|0|0|0|0|0|0|0	0.14	0.44	SNF11	FAS1	FAS1	6|0	6	3	2	0|0|0|2|0|1|0|1|2|0|0|0|0|1|0|0|0|0|2|1|0|0|0|0|0|0|0	0.5	8.1	SNF2	FAS1	FAS1	0|0|0	0	0	3	0|0|0|2|0|1|0|1|2|6|0|0|1|0|0|0|0|2|1|0|0|0|0|0|0|0	0	0.97
ARP7	FBA1	FBA1	0|0|0	0	0	3	1|0|0|0|0|0|0|0|0|1|0|0|0|0|0|0|1|0|0|0|0|0|0|0|0|1	0	0.77	ARP9	FBA1	FBA1	1|0|0	1	0.33	3	0|0|0|0|0|0|0|0|0|1|0|0|0|0|0|0|1|0|0|0|0|0|0|0|0|1|0	0	0.78	RTT102	FBA1	FBA1	0|0|0	0	0	3	0|0|0|1|0|0|0|0|0|1|0|0|0|0|0|0|1|0|0|0|0|0|0|0|0|1	0	0.74	SNF11	FBA1	FBA1	0|0	0	0	2	0|0|0|1|0|0|0|0|0|0|1|0|0|0|0|0|0|1|0|0|0|0|0|0|0|0|1	0	0	SNF2	FBA1	FBA1	0|1|0	1	0.33	3	0|0|0|1|0|0|0|0|0|0|0|0|0|0|0|0|1|0|0|0|0|0|0|0|0|1	0	0.97
ARP7	GCN1	GCN1	0|2|0	2	0.67	3	0|0|0|0|0|0|15|28|0|0|0|0|0|0|0|0|0|0|1|0|0|0|0|0|0|0	0.01	0.67	ARP9	GCN1	GCN1	0|0|0	0	0	3	0|2|0|0|0|0|15|28|0|0|0|0|0|0|0|0|0|0|1|0|0|0|0|0|0|0|0	0	0.78	RTT102	GCN1	GCN1	0|0|0	0	0	3	0|2|0|0|0|0|15|28|0|0|0|0|0|0|0|0|0|0|1|0|0|0|0|0|0|0	0	0.74	SNF11	GCN1	GCN1	15|28	43	21.5	2	0|2|0|0|0|0|0|0|0|0|0|0|0|0|0|0|0|0|0|1|0|0|0|0|0|0|0	1	193.5	SNF2	GCN1	GCN1	0|0|0	0	0	3	0|2|0|0|0|0|0|0|0|15|28|0|0|0|0|0|0|0|1|0|0|0|0|0|0|0	0	0.97
ARP7	GFA1	GFA1	0|1|0	1	0.33	3	0|0|0|0|0|0|2|3|0|0|0|0|1|0|0|0|0|0|0|0|0|0|0|0|0|0	0	0.77	ARP9	GFA1	GFA1	0|0|0	0	0	3	0|1|0|0|0|0|2|3|0|0|0|0|1|0|0|0|0|0|0|0|0|0|0|0|0|0|0	0	0.78	RTT102	GFA1	GFA1	0|0|0	0	0	3	0|1|0|0|0|0|2|3|0|0|0|0|1|0|0|0|0|0|0|0|0|0|0|0|0|0	0	0.74	SNF11	GFA1	GFA1	2|3	5	2.5	2	0|1|0|0|0|0|0|0|0|0|0|0|0|1|0|0|0|0|0|0|0|0|0|0|0|0|0	0.99	25	SNF2	GFA1	GFA1	0|0|0	0	0	3	0|1|0|0|0|0|0|0|0|2|3|0|1|0|0|0|0|0|0|0|0|0|0|0|0|0	0	0.97
ARP7	GPM1	GPM1	0|1|1	2	0.67	3	5|1|4|2|8|4|22|11|5|1|2|3|15|13|2|0|16|10|7|0|1|4|2|0|0|15	0	0.77	ARP9	GPM1	GPM1	5|1|4	10	3.33	3	0|1|1|2|8|4|22|11|5|1|2|3|15|13|2|0|16|10|7|0|1|4|2|0|0|15|0	0	0.78	RTT102	GPM1	GPM1	2|8|4	14	4.67	3	0|1|1|5|1|4|22|11|5|1|2|3|15|13|2|0|16|10|7|0|1|4|2|0|0|15	0	0.68	SNF11	GPM1	GPM1	22|11	33	16.5	2	0|1|1|5|1|4|2|8|4|5|1|2|3|15|13|2|0|16|10|7|0|1|4|2|0|0|15	0.57	3.65	SNF2	GPM1	GPM1	5|1|2	8	2.67	3	0|1|1|5|1|4|2|8|4|22|11|3|15|13|2|0|16|10|7|0|1|4|2|0|0|15	0	0.97
ARP7	GSP1	GSP1	0|0|0	0	0	3	0|0|0|0|0|0|0|2|0|0|0|0|0|0|0|0|0|0|0|0|0|0|0|0|0|0	0	0.77	ARP9	GSP1	GSP1	0|0|0	0	0	3	0|0|0|0|0|0|0|2|0|0|0|0|0|0|0|0|0|0|0|0|0|0|0|0|0|0|0	0	0.78	RTT102	GSP1	GSP1	0|0|0	0	0	3	0|0|0|0|0|0|0|2|0|0|0|0|0|0|0|0|0|0|0|0|0|0|0|0|0|0	0	0.74	SNF11	GSP1	GSP1	0|2	2	1	2	0|0|0|0|0|0|0|0|0|0|0|0|0|0|0|0|0|0|0|0|0|0|0|0|0|0|0	0.49	10	SNF2	GSP1	GSP1	0|0|0	0	0	3	0|0|0|0|0|0|0|0|0|0|2|0|0|0|0|0|0|0|0|0|0|0|0|0|0|0	0	0.97
ARP7	GSY1	GSY1	0|0|0	0	0	3	0|0|0|0|0|0|2|0|0|0|0|0|0|0|0|0|0|0|0|0|0|0|0|0|0|0	0	0.77	ARP9	GSY1	GSY1	0|0|0	0	0	3	0|0|0|0|0|0|2|0|0|0|0|0|0|0|0|0|0|0|0|0|0|0|0|0|0|0|0	0	0.78	RTT102	GSY1	GSY1	0|0|0	0	0	3	0|0|0|0|0|0|2|0|0|0|0|0|0|0|0|0|0|0|0|0|0|0|0|0|0|0	0	0.74	SNF11	GSY1	GSY1	2|0	2	1	2	0|0|0|0|0|0|0|0|0|0|0|0|0|0|0|0|0|0|0|0|0|0|0|0|0|0|0	0.49	10	SNF2	GSY1	GSY1	0|0|0	0	0	3	0|0|0|0|0|0|0|0|0|2|0|0|0|0|0|0|0|0|0|0|0|0|0|0|0|0	0	0.97
ARP7	HHF2	HHF2	0|0|2	2	0.67	3	0|0|0|12|12|10|12|7|3|16|0|0|1|2|3|2|18|17|30|0|0|12|13|4|10|23	0	0.77	ARP9	HHF2	HHF2	0|0|0	0	0	3	0|0|2|12|12|10|12|7|3|16|0|0|1|2|3|2|18|17|30|0|0|12|13|4|10|23|0	0	0.78	RTT102	HHF2	HHF2	12|12|10	34	11.33	3	0|0|2|0|0|0|12|7|3|16|0|0|1|2|3|2|18|17|30|0|0|12|13|4|10|23	0	0.65	SNF11	HHF2	HHF2	12|7	19	9.5	2	0|0|2|0|0|0|12|12|10|3|16|0|0|1|2|3|2|18|17|30|0|0|12|13|4|10|23	0	1.35	SNF2	HHF2	HHF2	3|16|0	19	6.33	3	0|0|2|0|0|0|12|12|10|12|7|0|1|2|3|2|18|17|30|0|0|12|13|4|10|23	0	0.96
ARP7	HHT2	HHT2	5|2|0	7	2.33	3	0|0|0|0|0|0|0|1|0|1|0|0|5|0|0|0|0|0|0|0|0|0|0|0|0|0	0.48	0.06	ARP9	HHT2	HHT2	0|0|0	0	0	3	5|2|0|0|0|0|0|1|0|1|0|0|5|0|0|0|0|0|0|0|0|0|0|0|0|0|0	0	0.78	RTT102	HHT2	HHT2	0|0|0	0	0	3	5|2|0|0|0|0|0|1|0|1|0|0|5|0|0|0|0|0|0|0|0|0|0|0|0|0	0	0.74	SNF11	HHT2	HHT2	0|1	1	0.5	2	5|2|0|0|0|0|0|0|0|0|1|0|0|5|0|0|0|0|0|0|0|0|0|0|0|0|0	0	1.04	SNF2	HHT2	HHT2	0|1|0	1	0.33	3	5|2|0|0|0|0|0|0|0|0|1|0|5|0|0|0|0|0|0|0|0|0|0|0|0|0	0	0.97
ARP7	HSC82	HSC82	4|12|10	26	8.67	3	12|3|24|0|11|12|29|18|2|3|2|8|9|0|4|1|12|12|3|0|0|0|2|0|0|10	0	0.74	ARP9	HSC82	HSC82	12|3|24	39	13	3	4|12|10|0|11|12|29|18|2|3|2|8|9|0|4|1|12|12|3|0|0|0|2|0|0|10|0	0.14	0.46	RTT102	HSC82	HSC82	0|11|12	23	7.67	3	4|12|10|12|3|24|29|18|2|3|2|8|9|0|4|1|12|12|3|0|0|0|2|0|0|10	0	0.67	SNF11	HSC82	HSC82	29|18	47	23.5	2	4|12|10|12|3|24|0|11|12|2|3|2|8|9|0|4|1|12|12|3|0|0|0|2|0|0|10	0.78	4.07	SNF2	HSC82	HSC82	2|3|2	7	2.33	3	4|12|10|12|3|24|0|11|12|29|18|8|9|0|4|1|12|12|3|0|0|0|2|0|0|10	0	0.97
ARP7	HSP26	HSP26	1|9|0	10	3.33	3	2|1|0|0|1|4|11|15|0|0|0|0|4|1|0|0|0|0|0|0|0|0|0|0|0|16	0.18	0.38	ARP9	HSP26	HSP26	2|1|0	3	1	3	1|9|0|0|1|4|11|15|0|0|0|0|4|1|0|0|0|0|0|0|0|0|0|0|0|16|0	0	0.78	RTT102	HSP26	HSP26	0|1|4	5	1.67	3	1|9|0|2|1|0|11|15|0|0|0|0|4|1|0|0|0|0|0|0|0|0|0|0|0|16	0.01	0.57	SNF11	HSP26	HSP26	11|15	26	13	2	1|9|0|2|1|0|0|1|4|0|0|0|0|4|1|0|0|0|0|0|0|0|0|0|0|0|16	0.97	9	SNF2	HSP26	HSP26	0|0|0	0	0	3	1|9|0|2|1|0|0|1|4|11|15|0|4|1|0|0|0|0|0|0|0|0|0|0|0|16	0	0.97
ARP7	HSP60	HSP60	0|2|0	2	0.67	3	0|0|0|0|0|1|0|10|2|0|0|2|8|0|0|0|0|2|0|0|0|0|0|0|0|2	0.04	0.58	ARP9	HSP60	HSP60	0|0|0	0	0	3	0|2|0|0|0|1|0|10|2|0|0|2|8|0|0|0|0|2|0|0|0|0|0|0|0|2|0	0	0.78	RTT102	HSP60	HSP60	0|0|1	1	0.33	3	0|2|0|0|0|0|0|10|2|0|0|2|8|0|0|0|0|2|0|0|0|0|0|0|0|2	0	0.74	SNF11	HSP60	HSP60	0|10	10	5	2	0|2|0|0|0|0|0|0|1|2|0|0|2|8|0|0|0|0|2|0|0|0|0|0|0|0|2	0.49	7.11	SNF2	HSP60	HSP60	2|0|0	2	0.67	3	0|2|0|0|0|0|0|0|1|0|10|2|8|0|0|0|0|2|0|0|0|0|0|0|0|2	0	0.93
ARP7	HTA2	HTA2	2|5|3	10	3.33	3	0|0|0|0|4|3|0|9|0|0|2|1|0|0|0|0|2|1|1|0|0|2|1|0|0|0	0.27	0.27	ARP9	HTA2	HTA2	0|0|0	0	0	3	2|5|3|0|4|3|0|9|0|0|2|1|0|0|0|0|2|1|1|0|0|2|1|0|0|0|0	0	0.78	RTT102	HTA2	HTA2	0|4|3	7	2.33	3	2|5|3|0|0|0|0|9|0|0|2|1|0|0|0|0|2|1|1|0|0|2|1|0|0|0	0.22	0.28	SNF11	HTA2	HTA2	0|9	9	4.5	2	2|5|3|0|0|0|0|4|3|0|0|2|1|0|0|0|0|2|1|1|0|0|2|1|0|0|0	0.5	4.5	SNF2	HTA2	HTA2	0|0|2	2	0.67	3	2|5|3|0|0|0|0|4|3|0|9|1|0|0|0|0|2|1|1|0|0|2|1|0|0|0	0	0.95
ARP7	HTB2	HTB2	6|18|5	29	9.67	3	2|0|0|1|41|42|61|7|2|1|18|8|41|56|20|0|70|52|0|4|0|1|3|0|5|76	0	0.77	ARP9	HTB2	HTB2	2|0|0	2	0.67	3	6|18|5|1|41|42|61|7|2|1|18|8|41|56|20|0|70|52|0|4|0|1|3|0|5|76|0	0	0.78	RTT102	HTB2	HTB2	1|41|42	84	28	3	6|18|5|2|0|0|61|7|2|1|18|8|41|56|20|0|70|52|0|4|0|1|3|0|5|76	0	0.69	SNF11	HTB2	HTB2	61|7	68	34	2	6|18|5|2|0|0|1|41|42|2|1|18|8|41|56|20|0|70|52|0|4|0|1|3|0|5|76	0.18	1.94	SNF2	HTB2	HTB2	2|1|18	21	7	3	6|18|5|2|0|0|1|41|42|61|7|8|41|56|20|0|70|52|0|4|0|1|3|0|5|76	0	0.97
ARP7	HTZ1	HTZ1	0|0|0	0	0	3	0|0|0|0|0|1|0|0|0|0|0|0|0|0|0|0|3|1|0|0|0|0|0|0|0|11	0	0.77	ARP9	HTZ1	HTZ1	0|0|0	0	0	3	0|0|0|0|0|1|0|0|0|0|0|0|0|0|0|0|3|1|0|0|0|0|0|0|0|11|0	0	0.78	RTT102	HTZ1	HTZ1	0|0|1	1	0.33	3	0|0|0|0|0|0|0|0|0|0|0|0|0|0|0|0|3|1|0|0|0|0|0|0|0|11	0	0.74	SNF11	HTZ1	HTZ1	0|0	0	0	2	0|0|0|0|0|0|0|0|1|0|0|0|0|0|0|0|0|3|1|0|0|0|0|0|0|0|11	0	0	SNF2	HTZ1	HTZ1	0|0|0	0	0	3	0|0|0|0|0|0|0|0|1|0|0|0|0|0|0|0|3|1|0|0|0|0|0|0|0|11	0	0.97
ARP7	IDH1	IDH1	0|0|0	0	0	3	0|0|0|0|0|0|7|1|0|0|0|0|5|2|0|0|0|0|0|0|0|1|0|0|0|0	0	0.77	ARP9	IDH1	IDH1	0|0|0	0	0	3	0|0|0|0|0|0|7|1|0|0|0|0|5|2|0|0|0|0|0|0|0|1|0|0|0|0|0	0	0.78	RTT102	IDH1	IDH1	0|0|0	0	0	3	0|0|0|0|0|0|7|1|0|0|0|0|5|2|0|0|0|0|0|0|0|1|0|0|0|0	0	0.74	SNF11	IDH1	IDH1	7|1	8	4	2	0|0|0|0|0|0|0|0|0|0|0|0|0|5|2|0|0|0|0|0|0|0|1|0|0|0|0	0.5	13.5	SNF2	IDH1	IDH1	0|0|0	0	0	3	0|0|0|0|0|0|0|0|0|7|1|0|5|2|0|0|0|0|0|0|0|1|0|0|0|0	0	0.97
ARP7	IDH2	IDH2	0|4|0	4	1.33	3	0|0|1|0|0|1|6|11|0|2|1|0|7|0|0|0|10|0|2|0|0|3|0|0|0|16	0.01	0.66	ARP9	IDH2	IDH2	0|0|1	1	0.33	3	0|4|0|0|0|1|6|11|0|2|1|0|7|0|0|0|10|0|2|0|0|3|0|0|0|16|0	0	0.78	RTT102	IDH2	IDH2	0|0|1	1	0.33	3	0|4|0|0|0|1|6|11|0|2|1|0|7|0|0|0|10|0|2|0|0|3|0|0|0|16	0	0.74	SNF11	IDH2	IDH2	6|11	17	8.5	2	0|4|0|0|0|1|0|0|1|0|2|1|0|7|0|0|0|10|0|2|0|0|3|0|0|0|16	0.89	4.88	SNF2	IDH2	IDH2	0|2|1	3	1	3	0|4|0|0|0|1|0|0|1|6|11|0|7|0|0|0|10|0|2|0|0|3|0|0|0|16	0	0.97
ARP7	IES1	IES1	0|0|0	0	0	3	0|0|0|0|0|0|0|0|0|0|0|0|0|0|0|0|0|0|0|0|0|0|0|63|44|322	0	0.77	ARP9	IES1	IES1	0|0|0	0	0	3	0|0|0|0|0|0|0|0|0|0|0|0|0|0|0|0|0|0|0|0|0|0|0|63|44|322|0	0	0.78	RTT102	IES1	IES1	0|0|0	0	0	3	0|0|0|0|0|0|0|0|0|0|0|0|0|0|0|0|0|0|0|0|0|0|0|63|44|322	0	0.74	SNF11	IES1	IES1	0|0	0	0	2	0|0|0|0|0|0|0|0|0|0|0|0|0|0|0|0|0|0|0|0|0|0|0|0|63|44|322	0	0	SNF2	IES1	IES1	0|0|0	0	0	3	0|0|0|0|0|0|0|0|0|0|0|0|0|0|0|0|0|0|0|0|0|0|0|63|44|322	0	0.97
ARP7	IES2	IES2	0|0|0	0	0	3	0|0|0|0|0|0|0|0|0|0|0|0|0|0|0|0|0|0|0|0|0|0|0|52|45|106	0	0.77	ARP9	IES2	IES2	0|0|0	0	0	3	0|0|0|0|0|0|0|0|0|0|0|0|0|0|0|0|0|0|0|0|0|0|0|52|45|106|0	0	0.78	RTT102	IES2	IES2	0|0|0	0	0	3	0|0|0|0|0|0|0|0|0|0|0|0|0|0|0|0|0|0|0|0|0|0|0|52|45|106	0	0.74	SNF11	IES2	IES2	0|0	0	0	2	0|0|0|0|0|0|0|0|0|0|0|0|0|0|0|0|0|0|0|0|0|0|0|0|52|45|106	0	0	SNF2	IES2	IES2	0|0|0	0	0	3	0|0|0|0|0|0|0|0|0|0|0|0|0|0|0|0|0|0|0|0|0|0|0|52|45|106	0	0.97
ARP7	IES3	IES3	0|0|0	0	0	3	0|0|0|0|0|0|0|0|0|0|0|0|0|0|0|0|0|0|0|0|0|0|0|22|46|92	0	0.77	ARP9	IES3	IES3	0|0|0	0	0	3	0|0|0|0|0|0|0|0|0|0|0|0|0|0|0|0|0|0|0|0|0|0|0|22|46|92|0	0	0.78	RTT102	IES3	IES3	0|0|0	0	0	3	0|0|0|0|0|0|0|0|0|0|0|0|0|0|0|0|0|0|0|0|0|0|0|22|46|92	0	0.74	SNF11	IES3	IES3	0|0	0	0	2	0|0|0|0|0|0|0|0|0|0|0|0|0|0|0|0|0|0|0|0|0|0|0|0|22|46|92	0	0	SNF2	IES3	IES3	0|0|0	0	0	3	0|0|0|0|0|0|0|0|0|0|0|0|0|0|0|0|0|0|0|0|0|0|0|22|46|92	0	0.97
ARP7	IES4	IES4	0|0|0	0	0	3	0|0|0|0|0|0|0|0|0|0|0|0|0|0|0|0|0|0|0|0|0|0|0|0|9|24	0	0.77	ARP9	IES4	IES4	0|0|0	0	0	3	0|0|0|0|0|0|0|0|0|0|0|0|0|0|0|0|0|0|0|0|0|0|0|0|9|24|0	0	0.78	RTT102	IES4	IES4	0|0|0	0	0	3	0|0|0|0|0|0|0|0|0|0|0|0|0|0|0|0|0|0|0|0|0|0|0|0|9|24	0	0.74	SNF11	IES4	IES4	0|0	0	0	2	0|0|0|0|0|0|0|0|0|0|0|0|0|0|0|0|0|0|0|0|0|0|0|0|0|9|24	0	0	SNF2	IES4	IES4	0|0|0	0	0	3	0|0|0|0|0|0|0|0|0|0|0|0|0|0|0|0|0|0|0|0|0|0|0|0|9|24	0	0.97
ARP7	IES5	IES5	0|0|0	0	0	3	0|0|0|0|0|0|0|0|0|0|0|0|0|0|0|0|0|0|0|0|0|0|0|26|30|80	0	0.77	ARP9	IES5	IES5	0|0|0	0	0	3	0|0|0|0|0|0|0|0|0|0|0|0|0|0|0|0|0|0|0|0|0|0|0|26|30|80|0	0	0.78	RTT102	IES5	IES5	0|0|0	0	0	3	0|0|0|0|0|0|0|0|0|0|0|0|0|0|0|0|0|0|0|0|0|0|0|26|30|80	0	0.74	SNF11	IES5	IES5	0|0	0	0	2	0|0|0|0|0|0|0|0|0|0|0|0|0|0|0|0|0|0|0|0|0|0|0|0|26|30|80	0	0	SNF2	IES5	IES5	0|0|0	0	0	3	0|0|0|0|0|0|0|0|0|0|0|0|0|0|0|0|0|0|0|0|0|0|0|26|30|80	0	0.97
ARP7	IES6	IES6	0|0|0	0	0	3	0|0|0|0|0|0|0|0|0|0|0|0|0|0|0|0|0|0|0|0|0|0|0|1|0|6	0	0.77	ARP9	IES6	IES6	0|0|0	0	0	3	0|0|0|0|0|0|0|0|0|0|0|0|0|0|0|0|0|0|0|0|0|0|0|1|0|6|0	0	0.78	RTT102	IES6	IES6	0|0|0	0	0	3	0|0|0|0|0|0|0|0|0|0|0|0|0|0|0|0|0|0|0|0|0|0|0|1|0|6	0	0.74	SNF11	IES6	IES6	0|0	0	0	2	0|0|0|0|0|0|0|0|0|0|0|0|0|0|0|0|0|0|0|0|0|0|0|0|1|0|6	0	0	SNF2	IES6	IES6	0|0|0	0	0	3	0|0|0|0|0|0|0|0|0|0|0|0|0|0|0|0|0|0|0|0|0|0|0|1|0|6	0	0.97
ARP7	ILS1	ILS1	0|0|0	0	0	3	0|0|0|0|0|0|0|0|0|0|0|0|0|0|0|0|0|0|1|0|0|0|0|0|0|0	0	0.77	ARP9	ILS1	ILS1	0|0|0	0	0	3	0|0|0|0|0|0|0|0|0|0|0|0|0|0|0|0|0|0|1|0|0|0|0|0|0|0|0	0	0.78	RTT102	ILS1	ILS1	0|0|0	0	0	3	0|0|0|0|0|0|0|0|0|0|0|0|0|0|0|0|0|0|1|0|0|0|0|0|0|0	0	0.74	SNF11	ILS1	ILS1	0|0	0	0	2	0|0|0|0|0|0|0|0|0|0|0|0|0|0|0|0|0|0|0|1|0|0|0|0|0|0|0	0	0	SNF2	ILS1	ILS1	0|0|0	0	0	3	0|0|0|0|0|0|0|0|0|0|0|0|0|0|0|0|0|0|1|0|0|0|0|0|0|0	0	0.97
ARP7	ILV1	ILV1	0|0|0	0	0	3	0|0|0|0|0|0|0|0|0|0|0|0|0|0|0|0|1|0|0|0|0|0|0|0|0|0	0	0.77	ARP9	ILV1	ILV1	0|0|0	0	0	3	0|0|0|0|0|0|0|0|0|0|0|0|0|0|0|0|1|0|0|0|0|0|0|0|0|0|0	0	0.78	RTT102	ILV1	ILV1	0|0|0	0	0	3	0|0|0|0|0|0|0|0|0|0|0|0|0|0|0|0|1|0|0|0|0|0|0|0|0|0	0	0.74	SNF11	ILV1	ILV1	0|0	0	0	2	0|0|0|0|0|0|0|0|0|0|0|0|0|0|0|0|0|1|0|0|0|0|0|0|0|0|0	0	0	SNF2	ILV1	ILV1	0|0|0	0	0	3	0|0|0|0|0|0|0|0|0|0|0|0|0|0|0|0|1|0|0|0|0|0|0|0|0|0	0	0.97
ARP7	ILV2	ILV2	0|0|0	0	0	3	0|0|0|0|0|2|4|7|0|0|0|0|1|0|0|0|0|0|0|0|0|0|0|0|0|2	0	0.77	ARP9	ILV2	ILV2	0|0|0	0	0	3	0|0|0|0|0|2|4|7|0|0|0|0|1|0|0|0|0|0|0|0|0|0|0|0|0|2|0	0	0.78	RTT102	ILV2	ILV2	0|0|2	2	0.67	3	0|0|0|0|0|0|4|7|0|0|0|0|1|0|0|0|0|0|0|0|0|0|0|0|0|2	0.15	0.42	SNF11	ILV2	ILV2	4|7	11	5.5	2	0|0|0|0|0|0|0|0|2|0|0|0|0|1|0|0|0|0|0|0|0|0|0|0|0|0|2	1	29.7	SNF2	ILV2	ILV2	0|0|0	0	0	3	0|0|0|0|0|0|0|0|2|4|7|0|1|0|0|0|0|0|0|0|0|0|0|0|0|2	0	0.97
ARP7	INO80	INO80	0|0|0	0	0	3	0|0|0|0|0|0|0|0|0|1|0|1|1|0|0|0|0|0|1|0|0|0|0|132|269|532	0	0.77	ARP9	INO80	INO80	0|0|0	0	0	3	0|0|0|0|0|0|0|0|0|1|0|1|1|0|0|0|0|0|1|0|0|0|0|132|269|532|0	0	0.78	RTT102	INO80	INO80	0|0|0	0	0	3	0|0|0|0|0|0|0|0|0|1|0|1|1|0|0|0|0|0|1|0|0|0|0|132|269|532	0	0.74	SNF11	INO80	INO80	0|0	0	0	2	0|0|0|0|0|0|0|0|0|0|1|0|1|1|0|0|0|0|0|1|0|0|0|0|132|269|532	0	0	SNF2	INO80	INO80	0|1|0	1	0.33	3	0|0|0|0|0|0|0|0|0|0|0|1|1|0|0|0|0|0|1|0|0|0|0|132|269|532	0	0.97
ARP7	KAP123	KAP123	0|0|0	0	0	3	0|0|0|0|0|1|28|20|0|1|0|5|9|3|0|0|1|0|0|0|0|0|1|0|1|3	0	0.77	ARP9	KAP123	KAP123	0|0|0	0	0	3	0|0|0|0|0|1|28|20|0|1|0|5|9|3|0|0|1|0|0|0|0|0|1|0|1|3|0	0	0.78	RTT102	KAP123	KAP123	0|0|1	1	0.33	3	0|0|0|0|0|0|28|20|0|1|0|5|9|3|0|0|1|0|0|0|0|0|1|0|1|3	0	0.74	SNF11	KAP123	KAP123	28|20	48	24	2	0|0|0|0|0|0|0|0|1|0|1|0|5|9|3|0|0|1|0|0|0|0|0|1|0|1|3	1	25.92	SNF2	KAP123	KAP123	0|1|0	1	0.33	3	0|0|0|0|0|0|0|0|1|28|20|5|9|3|0|0|1|0|0|0|0|0|1|0|1|3	0	0.97
ARP7	KAP95	KAP95	0|1|1	2	0.67	3	0|0|0|0|3|0|4|1|0|0|0|0|0|0|0|0|0|0|0|0|0|0|0|0|1|14	0	0.77	ARP9	KAP95	KAP95	0|0|0	0	0	3	0|1|1|0|3|0|4|1|0|0|0|0|0|0|0|0|0|0|0|0|0|0|0|0|1|14|0	0	0.78	RTT102	KAP95	KAP95	0|3|0	3	1	3	0|1|1|0|0|0|4|1|0|0|0|0|0|0|0|0|0|0|0|0|0|0|0|0|1|14	0.17	0.39	SNF11	KAP95	KAP95	4|1	5	2.5	2	0|1|1|0|0|0|0|3|0|0|0|0|0|0|0|0|0|0|0|0|0|0|0|0|0|1|14	0.46	3.38	SNF2	KAP95	KAP95	0|0|0	0	0	3	0|1|1|0|0|0|0|3|0|4|1|0|0|0|0|0|0|0|0|0|0|0|0|0|1|14	0	0.97
ARP7	LYS12	LYS12	0|0|0	0	0	3	0|0|0|0|0|0|1|4|0|0|0|0|4|0|0|0|1|0|0|0|0|0|0|0|0|1	0	0.77	ARP9	LYS12	LYS12	0|0|0	0	0	3	0|0|0|0|0|0|1|4|0|0|0|0|4|0|0|0|1|0|0|0|0|0|0|0|0|1|0	0	0.78	RTT102	LYS12	LYS12	0|0|0	0	0	3	0|0|0|0|0|0|1|4|0|0|0|0|4|0|0|0|1|0|0|0|0|0|0|0|0|1	0	0.74	SNF11	LYS12	LYS12	1|4	5	2.5	2	0|0|0|0|0|0|0|0|0|0|0|0|0|4|0|0|0|1|0|0|0|0|0|0|0|0|1	0.49	11.25	SNF2	LYS12	LYS12	0|0|0	0	0	3	0|0|0|0|0|0|0|0|0|1|4|0|4|0|0|0|1|0|0|0|0|0|0|0|0|1	0	0.97
ARP7	MAE1	MAE1	0|3|0	3	1	3	0|0|0|0|0|0|0|2|0|0|0|0|0|0|0|0|0|0|0|0|0|0|0|0|0|0	0.32	0.1	ARP9	MAE1	MAE1	0|0|0	0	0	3	0|3|0|0|0|0|0|2|0|0|0|0|0|0|0|0|0|0|0|0|0|0|0|0|0|0|0	0	0.78	RTT102	MAE1	MAE1	0|0|0	0	0	3	0|3|0|0|0|0|0|2|0|0|0|0|0|0|0|0|0|0|0|0|0|0|0|0|0|0	0	0.74	SNF11	MAE1	MAE1	0|2	2	1	2	0|3|0|0|0|0|0|0|0|0|0|0|0|0|0|0|0|0|0|0|0|0|0|0|0|0|0	0.49	9	SNF2	MAE1	MAE1	0|0|0	0	0	3	0|3|0|0|0|0|0|0|0|0|2|0|0|0|0|0|0|0|0|0|0|0|0|0|0|0	0	0.97
ARP7	MDJ1	MDJ1	0|0|1	1	0.33	3	1|2|0|2|2|2|12|0|0|0|0|0|0|0|0|0|1|1|0|0|2|1|0|0|0|4	0	0.77	ARP9	MDJ1	MDJ1	1|2|0	3	1	3	0|0|1|2|2|2|12|0|0|0|0|0|0|0|0|0|1|1|0|0|2|1|0|0|0|4|0	0.02	0.62	RTT102	MDJ1	MDJ1	2|2|2	6	2	3	0|0|1|1|2|0|12|0|0|0|0|0|0|0|0|0|1|1|0|0|2|1|0|0|0|4	0.2	0.34	SNF11	MDJ1	MDJ1	12|0	12	6	2	0|0|1|1|2|0|2|2|2|0|0|0|0|0|0|0|0|1|1|0|0|2|1|0|0|0|4	0.5	8.53	SNF2	MDJ1	MDJ1	0|0|0	0	0	3	0|0|1|1|2|0|2|2|2|12|0|0|0|0|0|0|1|1|0|0|2|1|0|0|0|4	0	0.97
ARP7	MDN1	MDN1	3|0|0	3	1	3	0|0|0|0|0|0|2|0|0|0|0|0|0|0|0|0|6|4|3|0|0|0|0|0|0|0	0.15	0.43	ARP9	MDN1	MDN1	0|0|0	0	0	3	3|0|0|0|0|0|2|0|0|0|0|0|0|0|0|0|6|4|3|0|0|0|0|0|0|0|0	0	0.78	RTT102	MDN1	MDN1	0|0|0	0	0	3	3|0|0|0|0|0|2|0|0|0|0|0|0|0|0|0|6|4|3|0|0|0|0|0|0|0	0	0.74	SNF11	MDN1	MDN1	2|0	2	1	2	3|0|0|0|0|0|0|0|0|0|0|0|0|0|0|0|0|6|4|3|0|0|0|0|0|0|0	0.38	1.69	SNF2	MDN1	MDN1	0|0|0	0	0	3	3|0|0|0|0|0|0|0|0|2|0|0|0|0|0|0|6|4|3|0|0|0|0|0|0|0	0	0.97
ARP7	MLC1	MLC1	0|2|1	3	1	3	0|0|1|1|11|9|11|1|1|0|2|0|2|1|0|0|0|0|0|0|0|0|0|0|0|7	0	0.71	ARP9	MLC1	MLC1	0|0|1	1	0.33	3	0|2|1|1|11|9|11|1|1|0|2|0|2|1|0|0|0|0|0|0|0|0|0|0|0|7|0	0	0.78	RTT102	MLC1	MLC1	1|11|9	21	7	3	0|2|1|0|0|1|11|1|1|0|2|0|2|1|0|0|0|0|0|0|0|0|0|0|0|7	0.57	0.12	SNF11	MLC1	MLC1	11|1	12	6	2	0|2|1|0|0|1|1|11|9|1|0|2|0|2|1|0|0|0|0|0|0|0|0|0|0|0|7	0.48	4.26	SNF2	MLC1	MLC1	1|0|2	3	1	3	0|2|1|0|0|1|1|11|9|11|1|0|2|1|0|0|0|0|0|0|0|0|0|0|0|7	0	0.96
ARP7	MNP1	MNP1	0|0|0	0	0	3	0|0|0|0|0|0|0|0|0|1|1|0|0|0|0|0|0|0|0|0|0|0|0|0|0|0	0	0.77	ARP9	MNP1	MNP1	0|0|0	0	0	3	0|0|0|0|0|0|0|0|0|1|1|0|0|0|0|0|0|0|0|0|0|0|0|0|0|0|0	0	0.78	RTT102	MNP1	MNP1	0|0|0	0	0	3	0|0|0|0|0|0|0|0|0|1|1|0|0|0|0|0|0|0|0|0|0|0|0|0|0|0	0	0.74	SNF11	MNP1	MNP1	0|0	0	0	2	0|0|0|0|0|0|0|0|0|0|1|1|0|0|0|0|0|0|0|0|0|0|0|0|0|0|0	0	0	SNF2	MNP1	MNP1	0|1|1	2	0.67	3	0|0|0|0|0|0|0|0|0|0|0|0|0|0|0|0|0|0|0|0|0|0|0|0|0|0	0	0.97
ARP7	NEW1	NEW1	0|1|0	1	0.33	3	0|0|0|0|0|0|2|1|0|1|0|1|3|0|2|1|0|2|5|0|1|1|0|0|0|1	0	0.77	ARP9	NEW1	NEW1	0|0|0	0	0	3	0|1|0|0|0|0|2|1|0|1|0|1|3|0|2|1|0|2|5|0|1|1|0|0|0|1|0	0	0.78	RTT102	NEW1	NEW1	0|0|0	0	0	3	0|1|0|0|0|0|2|1|0|1|0|1|3|0|2|1|0|2|5|0|1|1|0|0|0|1	0	0.74	SNF11	NEW1	NEW1	2|1	3	1.5	2	0|1|0|0|0|0|0|0|0|0|1|0|1|3|0|2|1|0|2|5|0|1|1|0|0|0|1	0.31	2.13	SNF2	NEW1	NEW1	0|1|0	1	0.33	3	0|1|0|0|0|0|0|0|0|2|1|1|3|0|2|1|0|2|5|0|1|1|0|0|0|1	0	0.97
ARP7	NHP10	NHP10	0|0|0	0	0	3	0|0|0|0|0|0|0|0|0|0|0|0|1|0|0|0|0|0|0|0|0|0|0|24|43|97	0	0.77	ARP9	NHP10	NHP10	0|0|0	0	0	3	0|0|0|0|0|0|0|0|0|0|0|0|1|0|0|0|0|0|0|0|0|0|0|24|43|97|0	0	0.78	RTT102	NHP10	NHP10	0|0|0	0	0	3	0|0|0|0|0|0|0|0|0|0|0|0|1|0|0|0|0|0|0|0|0|0|0|24|43|97	0	0.74	SNF11	NHP10	NHP10	0|0	0	0	2	0|0|0|0|0|0|0|0|0|0|0|0|0|1|0|0|0|0|0|0|0|0|0|0|24|43|97	0	0	SNF2	NHP10	NHP10	0|0|0	0	0	3	0|0|0|0|0|0|0|0|0|0|0|0|1|0|0|0|0|0|0|0|0|0|0|24|43|97	0	0.97
ARP7	NOP1	NOP1	2|0|3	5	1.67	3	1|0|0|2|5|6|4|0|0|0|0|0|2|2|0|0|5|2|0|0|1|4|2|0|0|11	0.01	0.64	ARP9	NOP1	NOP1	1|0|0	1	0.33	3	2|0|3|2|5|6|4|0|0|0|0|0|2|2|0|0|5|2|0|0|1|4|2|0|0|11|0	0	0.78	RTT102	NOP1	NOP1	2|5|6	13	4.33	3	2|0|3|1|0|0|4|0|0|0|0|0|2|2|0|0|5|2|0|0|1|4|2|0|0|11	0.31	0.14	SNF11	NOP1	NOP1	4|0	4	2	2	2|0|3|1|0|0|2|5|6|0|0|0|0|2|2|0|0|5|2|0|0|1|4|2|0|0|11	0.21	1.12	SNF2	NOP1	NOP1	0|0|0	0	0	3	2|0|3|1|0|0|2|5|6|4|0|0|2|2|0|0|5|2|0|0|1|4|2|0|0|11	0	0.97
ARP7	NOP56	NOP56	0|4|0	4	1.33	3	0|0|0|0|4|4|22|6|0|0|0|1|7|0|0|0|5|4|0|0|0|0|4|0|0|6	0.01	0.68	ARP9	NOP56	NOP56	0|0|0	0	0	3	0|4|0|0|4|4|22|6|0|0|0|1|7|0|0|0|5|4|0|0|0|0|4|0|0|6|0	0	0.78	RTT102	NOP56	NOP56	0|4|4	8	2.67	3	0|4|0|0|0|0|22|6|0|0|0|1|7|0|0|0|5|4|0|0|0|0|4|0|0|6	0.03	0.55	SNF11	NOP56	NOP56	22|6	28	14	2	0|4|0|0|0|0|0|4|4|0|0|0|1|7|0|0|0|5|4|0|0|0|0|4|0|0|6	0.93	9.69	SNF2	NOP56	NOP56	0|0|0	0	0	3	0|4|0|0|0|0|0|4|4|22|6|1|7|0|0|0|5|4|0|0|0|0|4|0|0|6	0	0.97
ARP7	NOP58	NOP58	0|1|1	2	0.67	3	0|0|0|1|2|7|9|7|0|0|0|3|6|2|0|0|0|3|0|0|0|3|0|0|0|0	0	0.77	ARP9	NOP58	NOP58	0|0|0	0	0	3	0|1|1|1|2|7|9|7|0|0|0|3|6|2|0|0|0|3|0|0|0|3|0|0|0|0|0	0	0.78	RTT102	NOP58	NOP58	1|2|7	10	3.33	3	0|1|1|0|0|0|9|7|0|0|0|3|6|2|0|0|0|3|0|0|0|3|0|0|0|0	0.24	0.25	SNF11	NOP58	NOP58	9|7	16	8	2	0|1|1|0|0|0|1|2|7|0|0|0|3|6|2|0|0|0|3|0|0|0|3|0|0|0|0	0.96	7.45	SNF2	NOP58	NOP58	0|0|0	0	0	3	0|1|1|0|0|0|1|2|7|9|7|3|6|2|0|0|0|3|0|0|0|3|0|0|0|0	0	0.97
ARP7	NPL3	NPL3	43|60|55	158	52.67	3	12|30|31|83|54|72|186|15|2|47|44|79|113|212|29|1|132|699|383|353|104|58|114|12|108|434	0	0.77	ARP9	NPL3	NPL3	12|30|31	73	24.33	3	43|60|55|83|54|72|186|15|2|47|44|79|113|212|29|1|132|699|383|353|104|58|114|12|108|434|0	0	0.78	RTT102	NPL3	NPL3	83|54|72	209	69.67	3	43|60|55|12|30|31|186|15|2|47|44|79|113|212|29|1|132|699|383|353|104|58|114|12|108|434	0	0.74	SNF11	NPL3	NPL3	186|15	201	100.5	2	43|60|55|12|30|31|83|54|72|2|47|44|79|113|212|29|1|132|699|383|353|104|58|114|12|108|434	0	0.81	SNF2	NPL3	NPL3	2|47|44	93	31	3	43|60|55|12|30|31|83|54|72|186|15|79|113|212|29|1|132|699|383|353|104|58|114|12|108|434	0	0.97
ARP7	NPL6	NPL6	629|740|1270	2639	879.67	3	84|38|70|574|1204|1101|0|0|0|1|0|0|1|0|0|0|2|2|0|0|0|0|0|0|0|0	0.96	0.02	ARP9	NPL6	NPL6	84|38|70	192	64	3	629|740|1270|574|1204|1101|0|0|0|1|0|0|1|0|0|0|2|2|0|0|0|0|0|0|0|0|0	0	0.78	RTT102	NPL6	NPL6	574|1204|1101	2879	959.67	3	629|740|1270|84|38|70|0|0|0|1|0|0|1|0|0|0|2|2|0|0|0|0|0|0|0|0	0.98	0.01	SNF11	NPL6	NPL6	0|0	0	0	2	629|740|1270|84|38|70|574|1204|1101|0|1|0|0|1|0|0|0|2|2|0|0|0|0|0|0|0|0	0	0	SNF2	NPL6	NPL6	0|1|0	1	0.33	3	629|740|1270|84|38|70|574|1204|1101|0|0|0|1|0|0|0|2|2|0|0|0|0|0|0|0|0	0	0.97
ARP7	NSP1	NSP1	0|4|0	4	1.33	3	2|0|11|0|2|0|2|1|0|3|0|1|2|6|0|2|0|12|6|0|0|0|0|0|0|8	0.01	0.65	ARP9	NSP1	NSP1	2|0|11	13	4.33	3	0|4|0|0|2|0|2|1|0|3|0|1|2|6|0|2|0|12|6|0|0|0|0|0|0|8|0	0.2	0.42	RTT102	NSP1	NSP1	0|2|0	2	0.67	3	0|4|0|2|0|11|2|1|0|3|0|1|2|6|0|2|0|12|6|0|0|0|0|0|0|8	0	0.74	SNF11	NSP1	NSP1	2|1	3	1.5	2	0|4|0|2|0|11|0|2|0|0|3|0|1|2|6|0|2|0|12|6|0|0|0|0|0|0|8	0	0.69	SNF2	NSP1	NSP1	0|3|0	3	1	3	0|4|0|2|0|11|0|2|0|2|1|1|2|6|0|2|0|12|6|0|0|0|0|0|0|8	0	0.96
ARP7	NUP57	NUP57	0|0|0	0	0	3	0|0|0|1|0|2|5|2|0|2|0|0|0|0|0|1|1|2|1|0|0|0|2|0|0|0	0	0.77	ARP9	NUP57	NUP57	0|0|0	0	0	3	0|0|0|1|0|2|5|2|0|2|0|0|0|0|0|1|1|2|1|0|0|0|2|0|0|0|0	0	0.78	RTT102	NUP57	NUP57	1|0|2	3	1	3	0|0|0|0|0|0|5|2|0|2|0|0|0|0|0|1|1|2|1|0|0|0|2|0|0|0	0.1	0.45	SNF11	NUP57	NUP57	5|2	7	3.5	2	0|0|0|0|0|0|1|0|2|0|2|0|0|0|0|0|1|1|2|1|0|0|0|2|0|0|0	0.87	7.88	SNF2	NUP57	NUP57	0|2|0	2	0.67	3	0|0|0|0|0|0|1|0|2|5|2|0|0|0|0|1|1|2|1|0|0|0|2|0|0|0	0.01	0.92
ARP7	OLA1	OLA1	0|1|0	1	0.33	3	0|0|0|0|0|0|0|4|0|0|0|0|0|0|2|0|0|0|0|0|0|0|0|0|0|0	0	0.77	ARP9	OLA1	OLA1	0|0|0	0	0	3	0|1|0|0|0|0|0|4|0|0|0|0|0|0|2|0|0|0|0|0|0|0|0|0|0|0|0	0	0.78	RTT102	OLA1	OLA1	0|0|0	0	0	3	0|1|0|0|0|0|0|4|0|0|0|0|0|0|2|0|0|0|0|0|0|0|0|0|0|0	0	0.74	SNF11	OLA1	OLA1	0|4	4	2	2	0|1|0|0|0|0|0|0|0|0|0|0|0|0|0|2|0|0|0|0|0|0|0|0|0|0|0	0.5	18	SNF2	OLA1	OLA1	0|0|0	0	0	3	0|1|0|0|0|0|0|0|0|0|4|0|0|0|2|0|0|0|0|0|0|0|0|0|0|0	0	0.97
ARP7	PAB1	PAB1	2|9|0	11	3.67	3	0|0|0|8|49|55|26|17|5|3|0|18|21|16|9|2|29|36|15|8|9|20|9|0|0|3	0	0.77	ARP9	PAB1	PAB1	0|0|0	0	0	3	2|9|0|8|49|55|26|17|5|3|0|18|21|16|9|2|29|36|15|8|9|20|9|0|0|3|0	0	0.78	RTT102	PAB1	PAB1	8|49|55	112	37.33	3	2|9|0|0|0|0|26|17|5|3|0|18|21|16|9|2|29|36|15|8|9|20|9|0|0|3	0.62	0.08	SNF11	PAB1	PAB1	26|17	43	21.5	2	2|9|0|0|0|0|8|49|55|5|3|0|18|21|16|9|2|29|36|15|8|9|20|9|0|0|3	0	1.78	SNF2	PAB1	PAB1	5|3|0	8	2.67	3	2|9|0|0|0|0|8|49|55|26|17|18|21|16|9|2|29|36|15|8|9|20|9|0|0|3	0	0.97
ARP7	PAN1	PAN1	0|0|0	0	0	3	2|0|4|0|2|4|21|0|4|1|0|7|2|9|0|1|4|6|2|0|3|1|4|0|3|6	0	0.77	ARP9	PAN1	PAN1	2|0|4	6	2	3	0|0|0|0|2|4|21|0|4|1|0|7|2|9|0|1|4|6|2|0|3|1|4|0|3|6|0	0	0.7	RTT102	PAN1	PAN1	0|2|4	6	2	3	0|0|0|2|0|4|21|0|4|1|0|7|2|9|0|1|4|6|2|0|3|1|4|0|3|6	0	0.64	SNF11	PAN1	PAN1	21|0	21	10.5	2	0|0|0|2|0|4|0|2|4|4|1|0|7|2|9|0|1|4|6|2|0|3|1|4|0|3|6	0.5	4.36	SNF2	PAN1	PAN1	4|1|0	5	1.67	3	0|0|0|2|0|4|0|2|4|21|0|7|2|9|0|1|4|6|2|0|3|1|4|0|3|6	0	0.96
ARP7	PBP1	PBP1	0|0|2	2	0.67	3	2|7|6|3|6|6|34|4|2|5|1|12|17|32|2|10|20|32|97|8|12|18|12|1|4|5	0	0.77	ARP9	PBP1	PBP1	2|7|6	15	5	3	0|0|2|3|6|6|34|4|2|5|1|12|17|32|2|10|20|32|97|8|12|18|12|1|4|5|0	0	0.78	RTT102	PBP1	PBP1	3|6|6	15	5	3	0|0|2|2|7|6|34|4|2|5|1|12|17|32|2|10|20|32|97|8|12|18|12|1|4|5	0	0.74	SNF11	PBP1	PBP1	34|4	38	19	2	0|0|2|2|7|6|3|6|6|2|5|1|12|17|32|2|10|20|32|97|8|12|18|12|1|4|5	0.03	1.59	SNF2	PBP1	PBP1	2|5|1	8	2.67	3	0|0|2|2|7|6|3|6|6|34|4|12|17|32|2|10|20|32|97|8|12|18|12|1|4|5	0	0.97
ARP7	PBP4	PBP4	0|0|2	2	0.67	3	0|0|0|1|2|2|15|2|1|7|0|4|4|8|0|1|17|4|8|0|5|6|4|1|0|3	0	0.77	ARP9	PBP4	PBP4	0|0|0	0	0	3	0|0|2|1|2|2|15|2|1|7|0|4|4|8|0|1|17|4|8|0|5|6|4|1|0|3|0	0	0.78	RTT102	PBP4	PBP4	1|2|2	5	1.67	3	0|0|2|0|0|0|15|2|1|7|0|4|4|8|0|1|17|4|8|0|5|6|4|1|0|3	0	0.74	SNF11	PBP4	PBP4	15|2	17	8.5	2	0|0|2|0|0|0|1|2|2|1|7|0|4|4|8|0|1|17|4|8|0|5|6|4|1|0|3	0.48	2.87	SNF2	PBP4	PBP4	1|7|0	8	2.67	3	0|0|2|0|0|0|1|2|2|15|2|4|4|8|0|1|17|4|8|0|5|6|4|1|0|3	0	0.95
ARP7	PDC1	PDC1	0|6|0	6	2	3	24|4|3|1|0|0|6|2|0|0|1|0|10|0|0|0|1|1|0|0|1|0|0|0|0|0	0.08	0.52	ARP9	PDC1	PDC1	24|4|3	31	10.33	3	0|6|0|1|0|0|6|2|0|0|1|0|10|0|0|0|1|1|0|0|1|0|0|0|0|0|0	0.47	0.21	RTT102	PDC1	PDC1	1|0|0	1	0.33	3	0|6|0|24|4|3|6|2|0|0|1|0|10|0|0|0|1|1|0|0|1|0|0|0|0|0	0	0.74	SNF11	PDC1	PDC1	6|2	8	4	2	0|6|0|24|4|3|1|0|0|0|0|1|0|10|0|0|0|1|1|0|0|1|0|0|0|0|0	0.43	2.08	SNF2	PDC1	PDC1	0|0|1	1	0.33	3	0|6|0|24|4|3|1|0|0|6|2|0|10|0|0|0|1|1|0|0|1|0|0|0|0|0	0	0.97
ARP7	PEP4	PEP4	0|0|0	0	0	3	0|0|0|0|0|0|5|12|2|1|0|1|0|0|0|0|0|0|0|0|0|0|0|0|0|2	0	0.77	ARP9	PEP4	PEP4	0|0|0	0	0	3	0|0|0|0|0|0|5|12|2|1|0|1|0|0|0|0|0|0|0|0|0|0|0|0|0|2|0	0	0.78	RTT102	PEP4	PEP4	0|0|0	0	0	3	0|0|0|0|0|0|5|12|2|1|0|1|0|0|0|0|0|0|0|0|0|0|0|0|0|2	0	0.74	SNF11	PEP4	PEP4	5|12	17	8.5	2	0|0|0|0|0|0|0|0|0|2|1|0|1|0|0|0|0|0|0|0|0|0|0|0|0|0|2	1	38.25	SNF2	PEP4	PEP4	2|1|0	3	1	3	0|0|0|0|0|0|0|0|0|5|12|1|0|0|0|0|0|0|0|0|0|0|0|0|0|2	0.01	0.91
ARP7	PFK1	PFK1	2|1|0	3	1	3	20|1|2|0|0|0|15|1|0|0|0|0|4|1|0|0|6|3|0|0|0|0|0|0|0|1	0	0.77	ARP9	PFK1	PFK1	20|1|2	23	7.67	3	2|1|0|0|0|0|15|1|0|0|0|0|4|1|0|0|6|3|0|0|0|0|0|0|0|1|0	0.32	0.38	RTT102	PFK1	PFK1	0|0|0	0	0	3	2|1|0|20|1|2|15|1|0|0|0|0|4|1|0|0|6|3|0|0|0|0|0|0|0|1	0	0.74	SNF11	PFK1	PFK1	15|1	16	8	2	2|1|0|20|1|2|0|0|0|0|0|0|0|4|1|0|0|6|3|0|0|0|0|0|0|0|1	0.49	5.27	SNF2	PFK1	PFK1	0|0|0	0	0	3	2|1|0|20|1|2|0|0|0|15|1|0|4|1|0|0|6|3|0|0|0|0|0|0|0|1	0	0.97
ARP7	PFK2	PFK2	0|4|0	4	1.33	3	15|2|15|0|2|0|8|2|0|0|0|0|2|1|0|0|2|9|0|0|0|0|0|0|0|0	0.01	0.63	ARP9	PFK2	PFK2	15|2|15	32	10.67	3	0|4|0|0|2|0|8|2|0|0|0|0|2|1|0|0|2|9|0|0|0|0|0|0|0|0|0	0.62	0	RTT102	PFK2	PFK2	0|2|0	2	0.67	3	0|4|0|15|2|15|8|2|0|0|0|0|2|1|0|0|2|9|0|0|0|0|0|0|0|0	0	0.74	SNF11	PFK2	PFK2	8|2	10	5	2	0|4|0|15|2|15|0|2|0|0|0|0|0|2|1|0|0|2|9|0|0|0|0|0|0|0|0	0.47	2.6	SNF2	PFK2	PFK2	0|0|0	0	0	3	0|4|0|15|2|15|0|2|0|8|2|0|2|1|0|0|2|9|0|0|0|0|0|0|0|0	0	0.97
ARP7	PGK1	PGK1	0|0|0	0	0	3	0|0|0|0|0|0|2|2|0|0|0|0|0|0|0|0|1|0|0|0|0|0|0|0|0|0	0	0.77	ARP9	PGK1	PGK1	0|0|0	0	0	3	0|0|0|0|0|0|2|2|0|0|0|0|0|0|0|0|1|0|0|0|0|0|0|0|0|0|0	0	0.78	RTT102	PGK1	PGK1	0|0|0	0	0	3	0|0|0|0|0|0|2|2|0|0|0|0|0|0|0|0|1|0|0|0|0|0|0|0|0|0	0	0.74	SNF11	PGK1	PGK1	2|2	4	2	2	0|0|0|0|0|0|0|0|0|0|0|0|0|0|0|0|0|1|0|0|0|0|0|0|0|0|0	0.98	20	SNF2	PGK1	PGK1	0|0|0	0	0	3	0|0|0|0|0|0|0|0|0|2|2|0|0|0|0|0|1|0|0|0|0|0|0|0|0|0	0	0.97
ARP7	PIL1	PIL1	0|0|3	3	1	3	5|0|2|4|2|4|9|5|0|10|2|5|4|10|1|2|12|5|4|0|2|7|2|0|0|10	0	0.77	ARP9	PIL1	PIL1	5|0|2	7	2.33	3	0|0|3|4|2|4|9|5|0|10|2|5|4|10|1|2|12|5|4|0|2|7|2|0|0|10|0	0	0.73	RTT102	PIL1	PIL1	4|2|4	10	3.33	3	0|0|3|5|0|2|9|5|0|10|2|5|4|10|1|2|12|5|4|0|2|7|2|0|0|10	0	0.67	SNF11	PIL1	PIL1	9|5	14	7	2	0|0|3|5|0|2|4|2|4|0|10|2|5|4|10|1|2|12|5|4|0|2|7|2|0|0|10	0.17	1.97	SNF2	PIL1	PIL1	0|10|2	12	4	3	0|0|3|5|0|2|4|2|4|9|5|5|4|10|1|2|12|5|4|0|2|7|2|0|0|10	0	0.95
ARP7	PIN4	PIN4	0|0|0	0	0	3	0|0|0|0|0|0|2|0|0|0|0|3|4|0|0|0|0|14|4|1|1|0|0|0|0|0	0	0.77	ARP9	PIN4	PIN4	0|0|0	0	0	3	0|0|0|0|0|0|2|0|0|0|0|3|4|0|0|0|0|14|4|1|1|0|0|0|0|0|0	0	0.78	RTT102	PIN4	PIN4	0|0|0	0	0	3	0|0|0|0|0|0|2|0|0|0|0|3|4|0|0|0|0|14|4|1|1|0|0|0|0|0	0	0.74	SNF11	PIN4	PIN4	2|0	2	1	2	0|0|0|0|0|0|0|0|0|0|0|0|3|4|0|0|0|0|14|4|1|1|0|0|0|0|0	0.29	1	SNF2	PIN4	PIN4	0|0|0	0	0	3	0|0|0|0|0|0|0|0|0|2|0|3|4|0|0|0|0|14|4|1|1|0|0|0|0|0	0	0.97
ARP7	PMA1	PMA1	3|4|2	9	3	3	0|0|0|0|1|0|4|0|0|0|0|0|0|0|0|0|1|9|13|0|0|0|0|0|0|0	0.27	0.24	ARP9	PMA1	PMA1	0|0|0	0	0	3	3|4|2|0|1|0|4|0|0|0|0|0|0|0|0|0|1|9|13|0|0|0|0|0|0|0|0	0	0.78	RTT102	PMA1	PMA1	0|1|0	1	0.33	3	3|4|2|0|0|0|4|0|0|0|0|0|0|0|0|0|1|9|13|0|0|0|0|0|0|0	0	0.74	SNF11	PMA1	PMA1	4|0	4	2	2	3|4|2|0|0|0|0|1|0|0|0|0|0|0|0|0|0|1|9|13|0|0|0|0|0|0|0	0.4	1.64	SNF2	PMA1	PMA1	0|0|0	0	0	3	3|4|2|0|0|0|0|1|0|4|0|0|0|0|0|0|1|9|13|0|0|0|0|0|0|0	0	0.97
ARP7	POR1	POR1	0|0|0	0	0	3	0|0|0|0|0|0|3|0|0|0|0|0|0|0|0|0|0|0|0|0|0|0|0|0|0|0	0	0.77	ARP9	POR1	POR1	0|0|0	0	0	3	0|0|0|0|0|0|3|0|0|0|0|0|0|0|0|0|0|0|0|0|0|0|0|0|0|0|0	0	0.78	RTT102	POR1	POR1	0|0|0	0	0	3	0|0|0|0|0|0|3|0|0|0|0|0|0|0|0|0|0|0|0|0|0|0|0|0|0|0	0	0.74	SNF11	POR1	POR1	3|0	3	1.5	2	0|0|0|0|0|0|0|0|0|0|0|0|0|0|0|0|0|0|0|0|0|0|0|0|0|0|0	0.5	15	SNF2	POR1	POR1	0|0|0	0	0	3	0|0|0|0|0|0|0|0|0|3|0|0|0|0|0|0|0|0|0|0|0|0|0|0|0|0	0	0.97
ARP7	PSA1	PSA1	0|0|0	0	0	3	4|0|0|0|0|5|16|26|0|0|1|0|4|0|0|0|2|0|0|0|0|0|0|0|0|0	0	0.77	ARP9	PSA1	PSA1	4|0|0	4	1.33	3	0|0|0|0|0|5|16|26|0|0|1|0|4|0|0|0|2|0|0|0|0|0|0|0|0|0|0	0.02	0.65	RTT102	PSA1	PSA1	0|0|5	5	1.67	3	0|0|0|4|0|0|16|26|0|0|1|0|4|0|0|0|2|0|0|0|0|0|0|0|0|0	0.08	0.49	SNF11	PSA1	PSA1	16|26	42	21	2	0|0|0|4|0|0|0|0|5|0|0|1|0|4|0|0|0|2|0|0|0|0|0|0|0|0|0	1	35.44	SNF2	PSA1	PSA1	0|0|1	1	0.33	3	0|0|0|4|0|0|0|0|5|16|26|0|4|0|0|0|2|0|0|0|0|0|0|0|0|0	0	0.97
ARP7	PSE1	PSE1	1|0|0	1	0.33	3	0|0|0|0|0|0|6|4|0|0|0|0|0|0|0|0|0|0|0|0|0|0|0|0|0|0	0	0.77	ARP9	PSE1	PSE1	0|0|0	0	0	3	1|0|0|0|0|0|6|4|0|0|0|0|0|0|0|0|0|0|0|0|0|0|0|0|0|0|0	0	0.78	RTT102	PSE1	PSE1	0|0|0	0	0	3	1|0|0|0|0|0|6|4|0|0|0|0|0|0|0|0|0|0|0|0|0|0|0|0|0|0	0	0.74	SNF11	PSE1	PSE1	6|4	10	5	2	1|0|0|0|0|0|0|0|0|0|0|0|0|0|0|0|0|0|0|0|0|0|0|0|0|0|0	1	50	SNF2	PSE1	PSE1	0|0|0	0	0	3	1|0|0|0|0|0|0|0|0|6|4|0|0|0|0|0|0|0|0|0|0|0|0|0|0|0	0	0.97
ARP7	RIM1	RIM1	0|2|0	2	0.67	3	0|0|0|4|3|2|2|2|1|0|0|2|0|0|2|0|0|1|0|0|0|0|0|0|0|0	0.05	0.56	ARP9	RIM1	RIM1	0|0|0	0	0	3	0|2|0|4|3|2|2|2|1|0|0|2|0|0|2|0|0|1|0|0|0|0|0|0|0|0|0	0	0.78	RTT102	RIM1	RIM1	4|3|2	9	3	3	0|2|0|0|0|0|2|2|1|0|0|2|0|0|2|0|0|1|0|0|0|0|0|0|0|0	0.61	0.1	SNF11	RIM1	RIM1	2|2	4	2	2	0|2|0|0|0|0|4|3|2|1|0|0|2|0|0|2|0|0|1|0|0|0|0|0|0|0|0	0.67	3.18	SNF2	RIM1	RIM1	1|0|0	1	0.33	3	0|2|0|0|0|0|4|3|2|2|2|2|0|0|2|0|0|1|0|0|0|0|0|0|0|0	0	0.97
ARP7	RNR1	RNR1	0|0|0	0	0	3	0|0|0|0|0|0|0|1|0|0|0|0|0|0|0|0|0|0|0|0|0|0|0|0|0|1	0	0.77	ARP9	RNR1	RNR1	0|0|0	0	0	3	0|0|0|0|0|0|0|1|0|0|0|0|0|0|0|0|0|0|0|0|0|0|0|0|0|1|0	0	0.78	RTT102	RNR1	RNR1	0|0|0	0	0	3	0|0|0|0|0|0|0|1|0|0|0|0|0|0|0|0|0|0|0|0|0|0|0|0|0|1	0	0.74	SNF11	RNR1	RNR1	0|1	1	0.5	2	0|0|0|0|0|0|0|0|0|0|0|0|0|0|0|0|0|0|0|0|0|0|0|0|0|0|1	0	5	SNF2	RNR1	RNR1	0|0|0	0	0	3	0|0|0|0|0|0|0|0|0|0|1|0|0|0|0|0|0|0|0|0|0|0|0|0|0|1	0	0.97
ARP7	RPB2	RPB2	0|1|0	1	0.33	3	0|0|0|0|0|0|2|0|0|0|0|0|2|0|0|0|1|6|2|0|1|0|2|3|1|42	0	0.77	ARP9	RPB2	RPB2	0|0|0	0	0	3	0|1|0|0|0|0|2|0|0|0|0|0|2|0|0|0|1|6|2|0|1|0|2|3|1|42|0	0	0.78	RTT102	RPB2	RPB2	0|0|0	0	0	3	0|1|0|0|0|0|2|0|0|0|0|0|2|0|0|0|1|6|2|0|1|0|2|3|1|42	0	0.74	SNF11	RPB2	RPB2	2|0	2	1	2	0|1|0|0|0|0|0|0|0|0|0|0|0|2|0|0|0|1|6|2|0|1|0|2|3|1|42	0	0.44	SNF2	RPB2	RPB2	0|0|0	0	0	3	0|1|0|0|0|0|0|0|0|2|0|0|2|0|0|0|1|6|2|0|1|0|2|3|1|42	0	0.97
ARP7	RPL10	RPL10	5|21|8	34	11.33	3	0|0|0|2|2|8|15|1|3|6|5|6|59|0|7|13|5|0|0|2|19|2|48|3|4|0	0	0.69	ARP9	RPL10	RPL10	0|0|0	0	0	3	5|21|8|2|2|8|15|1|3|6|5|6|59|0|7|13|5|0|0|2|19|2|48|3|4|0|0	0	0.78	RTT102	RPL10	RPL10	2|2|8	12	4	3	5|21|8|0|0|0|15|1|3|6|5|6|59|0|7|13|5|0|0|2|19|2|48|3|4|0	0	0.74	SNF11	RPL10	RPL10	15|1	16	8	2	5|21|8|0|0|0|2|2|8|3|6|5|6|59|0|7|13|5|0|0|2|19|2|48|3|4|0	0	0.95	SNF2	RPL10	RPL10	3|6|5	14	4.67	3	5|21|8|0|0|0|2|2|8|15|1|6|59|0|7|13|5|0|0|2|19|2|48|3|4|0	0	0.97
ARP7	RPL11B	RPL11B	0|0|0	0	0	3	0|0|0|0|0|2|2|2|0|2|0|1|0|2|3|0|2|2|15|0|0|2|0|0|0|2	0	0.77	ARP9	RPL11B	RPL11B	0|0|0	0	0	3	0|0|0|0|0|2|2|2|0|2|0|1|0|2|3|0|2|2|15|0|0|2|0|0|0|2|0	0	0.78	RTT102	RPL11B	RPL11B	0|0|2	2	0.67	3	0|0|0|0|0|0|2|2|0|2|0|1|0|2|3|0|2|2|15|0|0|2|0|0|0|2	0.02	0.56	SNF11	RPL11B	RPL11B	2|2	4	2	2	0|0|0|0|0|0|0|0|2|0|2|0|1|0|2|3|0|2|2|15|0|0|2|0|0|0|2	0.37	1.64	SNF2	RPL11B	RPL11B	0|2|0	2	0.67	3	0|0|0|0|0|0|0|0|2|2|2|1|0|2|3|0|2|2|15|0|0|2|0|0|0|2	0	0.95
ARP7	RPL15A	RPL15A	0|0|2	2	0.67	3	0|0|0|2|4|4|2|0|0|9|0|20|4|0|17|4|3|7|9|1|6|3|10|0|0|2	0	0.77	ARP9	RPL15A	RPL15A	0|0|0	0	0	3	0|0|2|2|4|4|2|0|0|9|0|20|4|0|17|4|3|7|9|1|6|3|10|0|0|2|0	0	0.78	RTT102	RPL15A	RPL15A	2|4|4	10	3.33	3	0|0|2|0|0|0|2|0|0|9|0|20|4|0|17|4|3|7|9|1|6|3|10|0|0|2	0	0.66	SNF11	RPL15A	RPL15A	2|0	2	1	2	0|0|2|0|0|0|2|4|4|0|9|0|20|4|0|17|4|3|7|9|1|6|3|10|0|0|2	0	0.25	SNF2	RPL15A	RPL15A	0|9|0	9	3	3	0|0|2|0|0|0|2|4|4|2|0|20|4|0|17|4|3|7|9|1|6|3|10|0|0|2	0	0.95
ARP7	RPL16A	RPL16A	0|0|1	1	0.33	3	1|0|0|0|0|0|0|2|2|0|0|2|0|2|3|2|1|0|0|0|2|0|0|0|0|0	0	0.77	ARP9	RPL16A	RPL16A	1|0|0	1	0.33	3	0|0|1|0|0|0|0|2|2|0|0|2|0|2|3|2|1|0|0|0|2|0|0|0|0|0|0	0	0.78	RTT102	RPL16A	RPL16A	0|0|0	0	0	3	0|0|1|1|0|0|0|2|2|0|0|2|0|2|3|2|1|0|0|0|2|0|0|0|0|0	0	0.74	SNF11	RPL16A	RPL16A	0|2	2	1	2	0|0|1|1|0|0|0|0|0|2|0|0|2|0|2|3|2|1|0|0|0|2|0|0|0|0|0	0.33	1.69	SNF2	RPL16A	RPL16A	2|0|0	2	0.67	3	0|0|1|1|0|0|0|0|0|0|2|2|0|2|3|2|1|0|0|0|2|0|0|0|0|0	0.01	0.92
ARP7	RPL16B	RPL16B	0|0|3	3	1	3	0|0|0|1|0|2|3|0|5|5|0|7|6|0|4|2|0|4|3|0|5|1|3|0|2|0	0	0.7	ARP9	RPL16B	RPL16B	0|0|0	0	0	3	0|0|3|1|0|2|3|0|5|5|0|7|6|0|4|2|0|4|3|0|5|1|3|0|2|0|0	0	0.78	RTT102	RPL16B	RPL16B	1|0|2	3	1	3	0|0|3|0|0|0|3|0|5|5|0|7|6|0|4|2|0|4|3|0|5|1|3|0|2|0	0	0.74	SNF11	RPL16B	RPL16B	3|0	3	1.5	2	0|0|3|0|0|0|1|0|2|5|5|0|7|6|0|4|2|0|4|3|0|5|1|3|0|2|0	0.04	0.76	SNF2	RPL16B	RPL16B	5|5|0	10	3.33	3	0|0|3|0|0|0|1|0|2|3|0|7|6|0|4|2|0|4|3|0|5|1|3|0|2|0	0.01	0.9
ARP7	RPL17A	RPL17A	0|0|4	4	1.33	3	2|2|4|2|4|4|7|0|1|34|0|21|9|3|11|1|6|39|2|2|0|20|24|0|1|4	0	0.77	ARP9	RPL17A	RPL17A	2|2|4	8	2.67	3	0|0|4|2|4|4|7|0|1|34|0|21|9|3|11|1|6|39|2|2|0|20|24|0|1|4|0	0	0.78	RTT102	RPL17A	RPL17A	2|4|4	10	3.33	3	0|0|4|2|2|4|7|0|1|34|0|21|9|3|11|1|6|39|2|2|0|20|24|0|1|4	0	0.74	SNF11	RPL17A	RPL17A	7|0	7	3.5	2	0|0|4|2|2|4|2|4|4|1|34|0|21|9|3|11|1|6|39|2|2|0|20|24|0|1|4	0	0.47	SNF2	RPL17A	RPL17A	1|34|0	35	11.67	3	0|0|4|2|2|4|2|4|4|7|0|21|9|3|11|1|6|39|2|2|0|20|24|0|1|4	0.07	0.81
ARP7	RPL17B	RPL17B	0|0|4	4	1.33	3	2|2|0|0|4|4|7|0|1|0|0|0|6|0|6|1|6|16|2|2|16|0|0|0|1|4	0	0.73	ARP9	RPL17B	RPL17B	2|2|0	4	1.33	3	0|0|4|0|4|4|7|0|1|0|0|0|6|0|6|1|6|16|2|2|16|0|0|0|1|4|0	0	0.78	RTT102	RPL17B	RPL17B	0|4|4	8	2.67	3	0|0|4|2|2|0|7|0|1|0|0|0|6|0|6|1|6|16|2|2|16|0|0|0|1|4	0	0.61	SNF11	RPL17B	RPL17B	7|0	7	3.5	2	0|0|4|2|2|0|0|4|4|1|0|0|0|6|0|6|1|6|16|2|2|16|0|0|0|1|4	0.2	1.23	SNF2	RPL17B	RPL17B	1|0|0	1	0.33	3	0|0|4|2|2|0|0|4|4|7|0|0|6|0|6|1|6|16|2|2|16|0|0|0|1|4	0	0.97
ARP7	RPL18A	RPL18A	0|1|0	1	0.33	3	0|0|0|0|0|2|4|0|0|42|0|6|3|0|13|0|2|2|4|0|5|3|11|0|0|0	0	0.77	ARP9	RPL18A	RPL18A	0|0|0	0	0	3	0|1|0|0|0|2|4|0|0|42|0|6|3|0|13|0|2|2|4|0|5|3|11|0|0|0|0	0	0.78	RTT102	RPL18A	RPL18A	0|0|2	2	0.67	3	0|1|0|0|0|0|4|0|0|42|0|6|3|0|13|0|2|2|4|0|5|3|11|0|0|0	0	0.74	SNF11	RPL18A	RPL18A	4|0	4	2	2	0|1|0|0|0|0|0|0|2|0|42|0|6|3|0|13|0|2|2|4|0|5|3|11|0|0|0	0	0.57	SNF2	RPL18A	RPL18A	0|42|0	42	14	3	0|1|0|0|0|0|0|0|2|4|0|6|3|0|13|0|2|2|4|0|5|3|11|0|0|0	0.33	0.67
ARP7	RPL19A	RPL19A	0|7|2	9	3	3	1|0|2|0|2|4|4|2|0|5|0|22|7|2|26|7|30|11|14|2|22|14|28|0|7|6	0	0.77	ARP9	RPL19A	RPL19A	1|0|2	3	1	3	0|7|2|0|2|4|4|2|0|5|0|22|7|2|26|7|30|11|14|2|22|14|28|0|7|6|0	0	0.78	RTT102	RPL19A	RPL19A	0|2|4	6	2	3	0|7|2|1|0|2|4|2|0|5|0|22|7|2|26|7|30|11|14|2|22|14|28|0|7|6	0	0.74	SNF11	RPL19A	RPL19A	4|2	6	3	2	0|7|2|1|0|2|0|2|4|0|5|0|22|7|2|26|7|30|11|14|2|22|14|28|0|7|6	0	0.37	SNF2	RPL19A	RPL19A	0|5|0	5	1.67	3	0|7|2|1|0|2|0|2|4|4|2|22|7|2|26|7|30|11|14|2|22|14|28|0|7|6	0	0.97
ARP7	RPL1A	RPL1A	0|0|0	0	0	3	0|0|0|0|0|0|2|0|2|6|0|0|0|0|8|0|0|1|0|0|0|0|1|0|0|0	0	0.77	ARP9	RPL1A	RPL1A	0|0|0	0	0	3	0|0|0|0|0|0|2|0|2|6|0|0|0|0|8|0|0|1|0|0|0|0|1|0|0|0|0	0	0.78	RTT102	RPL1A	RPL1A	0|0|0	0	0	3	0|0|0|0|0|0|2|0|2|6|0|0|0|0|8|0|0|1|0|0|0|0|1|0|0|0	0	0.74	SNF11	RPL1A	RPL1A	2|0	2	1	2	0|0|0|0|0|0|0|0|0|2|6|0|0|0|0|8|0|0|1|0|0|0|0|1|0|0|0	0.38	1.5	SNF2	RPL1A	RPL1A	2|6|0	8	2.67	3	0|0|0|0|0|0|0|0|0|2|0|0|0|0|8|0|0|1|0|0|0|0|1|0|0|0	0.11	0.74
ARP7	RPL20B	RPL20B	0|0|0	0	0	3	0|0|0|0|0|0|3|4|14|5|0|12|6|2|18|6|5|6|25|3|5|7|7|1|1|0	0	0.77	ARP9	RPL20B	RPL20B	0|0|0	0	0	3	0|0|0|0|0|0|3|4|14|5|0|12|6|2|18|6|5|6|25|3|5|7|7|1|1|0|0	0	0.78	RTT102	RPL20B	RPL20B	0|0|0	0	0	3	0|0|0|0|0|0|3|4|14|5|0|12|6|2|18|6|5|6|25|3|5|7|7|1|1|0	0	0.74	SNF11	RPL20B	RPL20B	3|4	7	3.5	2	0|0|0|0|0|0|0|0|0|14|5|0|12|6|2|18|6|5|6|25|3|5|7|7|1|1|0	0	0.77	SNF2	RPL20B	RPL20B	14|5|0	19	6.33	3	0|0|0|0|0|0|0|0|0|3|4|12|6|2|18|6|5|6|25|3|5|7|7|1|1|0	0.01	0.91
ARP7	RPL21A	RPL21A	0|3|3	6	2	3	0|0|0|3|2|3|2|0|4|12|0|11|9|1|2|31|2|2|1|0|7|7|9|8|3|1	0	0.77	ARP9	RPL21A	RPL21A	0|0|0	0	0	3	0|3|3|3|2|3|2|0|4|12|0|11|9|1|2|31|2|2|1|0|7|7|9|8|3|1|0	0	0.78	RTT102	RPL21A	RPL21A	3|2|3	8	2.67	3	0|3|3|0|0|0|2|0|4|12|0|11|9|1|2|31|2|2|1|0|7|7|9|8|3|1	0	0.74	SNF11	RPL21A	RPL21A	2|0	2	1	2	0|3|3|0|0|0|3|2|3|4|12|0|11|9|1|2|31|2|2|1|0|7|7|9|8|3|1	0	0.22	SNF2	RPL21A	RPL21A	4|12|0	16	5.33	3	0|3|3|0|0|0|3|2|3|2|0|11|9|1|2|31|2|2|1|0|7|7|9|8|3|1	0	0.94
ARP7	RPL23B	RPL23B	0|1|8	9	3	3	0|0|0|0|2|5|16|2|0|7|0|23|25|0|0|0|11|36|4|2|19|16|34|0|0|7	0	0.77	ARP9	RPL23B	RPL23B	0|0|0	0	0	3	0|1|8|0|2|5|16|2|0|7|0|23|25|0|0|0|11|36|4|2|19|16|34|0|0|7|0	0	0.78	RTT102	RPL23B	RPL23B	0|2|5	7	2.33	3	0|1|8|0|0|0|16|2|0|7|0|23|25|0|0|0|11|36|4|2|19|16|34|0|0|7	0	0.74	SNF11	RPL23B	RPL23B	16|2	18	9	2	0|1|8|0|0|0|0|2|5|0|7|0|23|25|0|0|0|11|36|4|2|19|16|34|0|0|7	0.01	1.22	SNF2	RPL23B	RPL23B	0|7|0	7	2.33	3	0|1|8|0|0|0|0|2|5|16|2|23|25|0|0|0|11|36|4|2|19|16|34|0|0|7	0	0.97
ARP7	RPL24A	RPL24A	0|0|0	0	0	3	0|0|0|0|0|0|0|0|1|7|0|0|0|0|0|2|1|0|2|0|1|0|0|0|0|1	0	0.77	ARP9	RPL24A	RPL24A	0|0|0	0	0	3	0|0|0|0|0|0|0|0|1|7|0|0|0|0|0|2|1|0|2|0|1|0|0|0|0|1|0	0	0.78	RTT102	RPL24A	RPL24A	0|0|0	0	0	3	0|0|0|0|0|0|0|0|1|7|0|0|0|0|0|2|1|0|2|0|1|0|0|0|0|1	0	0.74	SNF11	RPL24A	RPL24A	0|0	0	0	2	0|0|0|0|0|0|0|0|0|1|7|0|0|0|0|0|2|1|0|2|0|1|0|0|0|0|1	0	0	SNF2	RPL24A	RPL24A	1|7|0	8	2.67	3	0|0|0|0|0|0|0|0|0|0|0|0|0|0|0|2|1|0|2|0|1|0|0|0|0|1	0.33	0
ARP7	RPL24B	RPL24B	0|0|0	0	0	3	0|0|0|0|0|0|0|0|0|0|0|0|12|0|0|2|1|0|0|0|1|0|0|0|0|1	0	0.77	ARP9	RPL24B	RPL24B	0|0|0	0	0	3	0|0|0|0|0|0|0|0|0|0|0|0|12|0|0|2|1|0|0|0|1|0|0|0|0|1|0	0	0.78	RTT102	RPL24B	RPL24B	0|0|0	0	0	3	0|0|0|0|0|0|0|0|0|0|0|0|12|0|0|2|1|0|0|0|1|0|0|0|0|1	0	0.74	SNF11	RPL24B	RPL24B	0|0	0	0	2	0|0|0|0|0|0|0|0|0|0|0|0|0|12|0|0|2|1|0|0|0|1|0|0|0|0|1	0	0	SNF2	RPL24B	RPL24B	0|0|0	0	0	3	0|0|0|0|0|0|0|0|0|0|0|0|12|0|0|2|1|0|0|0|1|0|0|0|0|1	0	0.97
ARP7	RPL25	RPL25	0|0|0	0	0	3	0|0|0|0|0|4|3|3|9|10|0|20|11|5|11|3|6|7|25|2|8|14|14|0|0|0	0	0.77	ARP9	RPL25	RPL25	0|0|0	0	0	3	0|0|0|0|0|4|3|3|9|10|0|20|11|5|11|3|6|7|25|2|8|14|14|0|0|0|0	0	0.78	RTT102	RPL25	RPL25	0|0|4	4	1.33	3	0|0|0|0|0|0|3|3|9|10|0|20|11|5|11|3|6|7|25|2|8|14|14|0|0|0	0	0.74	SNF11	RPL25	RPL25	3|3	6	3	2	0|0|0|0|0|0|0|0|4|9|10|0|20|11|5|11|3|6|7|25|2|8|14|14|0|0|0	0	0.54	SNF2	RPL25	RPL25	9|10|0	19	6.33	3	0|0|0|0|0|0|0|0|4|3|3|20|11|5|11|3|6|7|25|2|8|14|14|0|0|0	0	0.96
ARP7	RPL26B	RPL26B	0|0|0	0	0	3	0|0|0|0|0|0|0|0|3|0|0|1|0|3|0|2|0|0|0|0|0|0|0|0|0|0	0	0.77	ARP9	RPL26B	RPL26B	0|0|0	0	0	3	0|0|0|0|0|0|0|0|3|0|0|1|0|3|0|2|0|0|0|0|0|0|0|0|0|0|0	0	0.78	RTT102	RPL26B	RPL26B	0|0|0	0	0	3	0|0|0|0|0|0|0|0|3|0|0|1|0|3|0|2|0|0|0|0|0|0|0|0|0|0	0	0.74	SNF11	RPL26B	RPL26B	0|0	0	0	2	0|0|0|0|0|0|0|0|0|3|0|0|1|0|3|0|2|0|0|0|0|0|0|0|0|0|0	0	0	SNF2	RPL26B	RPL26B	3|0|0	3	1	3	0|0|0|0|0|0|0|0|0|0|0|1|0|3|0|2|0|0|0|0|0|0|0|0|0|0	0.06	0.82
ARP7	RPL27B	RPL27B	0|1|1	2	0.67	3	0|0|0|0|1|2|2|2|12|3|0|7|5|0|3|2|0|2|2|0|2|5|2|0|0|0	0	0.77	ARP9	RPL27B	RPL27B	0|0|0	0	0	3	0|1|1|0|1|2|2|2|12|3|0|7|5|0|3|2|0|2|2|0|2|5|2|0|0|0|0	0	0.78	RTT102	RPL27B	RPL27B	0|1|2	3	1	3	0|1|1|0|0|0|2|2|12|3|0|7|5|0|3|2|0|2|2|0|2|5|2|0|0|0	0	0.63	SNF11	RPL27B	RPL27B	2|2	4	2	2	0|1|1|0|0|0|0|1|2|12|3|0|7|5|0|3|2|0|2|2|0|2|5|2|0|0|0	0.04	1.08	SNF2	RPL27B	RPL27B	12|3|0	15	5	3	0|1|1|0|0|0|0|1|2|2|2|7|5|0|3|2|0|2|2|0|2|5|2|0|0|0	0.2	0.67
ARP7	RPL28	RPL28	0|2|2	4	1.33	3	0|0|0|0|2|2|3|0|0|4|0|5|6|2|5|2|2|2|17|1|6|5|9|0|6|1	0	0.77	ARP9	RPL28	RPL28	0|0|0	0	0	3	0|2|2|0|2|2|3|0|0|4|0|5|6|2|5|2|2|2|17|1|6|5|9|0|6|1|0	0	0.78	RTT102	RPL28	RPL28	0|2|2	4	1.33	3	0|2|2|0|0|0|3|0|0|4|0|5|6|2|5|2|2|2|17|1|6|5|9|0|6|1	0	0.74	SNF11	RPL28	RPL28	3|0	3	1.5	2	0|2|2|0|0|0|0|2|2|0|4|0|5|6|2|5|2|2|2|17|1|6|5|9|0|6|1	0	0.5	SNF2	RPL28	RPL28	0|4|0	4	1.33	3	0|2|2|0|0|0|0|2|2|3|0|5|6|2|5|2|2|2|17|1|6|5|9|0|6|1	0	0.96
ARP7	RPL2A	RPL2A	0|2|2	4	1.33	3	0|0|0|0|0|2|2|0|0|13|0|10|10|1|14|0|4|8|1|1|6|2|0|1|0|5	0	0.77	ARP9	RPL2A	RPL2A	0|0|0	0	0	3	0|2|2|0|0|2|2|0|0|13|0|10|10|1|14|0|4|8|1|1|6|2|0|1|0|5|0	0	0.78	RTT102	RPL2A	RPL2A	0|0|2	2	0.67	3	0|2|2|0|0|0|2|0|0|13|0|10|10|1|14|0|4|8|1|1|6|2|0|1|0|5	0	0.74	SNF11	RPL2A	RPL2A	2|0	2	1	2	0|2|2|0|0|0|0|0|2|0|13|0|10|10|1|14|0|4|8|1|1|6|2|0|1|0|5	0	0.33	SNF2	RPL2A	RPL2A	0|13|0	13	4.33	3	0|2|2|0|0|0|0|0|2|2|0|10|10|1|14|0|4|8|1|1|6|2|0|1|0|5	0.04	0.87
ARP7	RPL3	RPL3	2|2|2	6	2	3	0|0|0|4|3|8|3|2|7|13|0|2|12|0|28|33|2|6|2|0|6|0|8|0|0|0	0	0.77	ARP9	RPL3	RPL3	0|0|0	0	0	3	2|2|2|4|3|8|3|2|7|13|0|2|12|0|28|33|2|6|2|0|6|0|8|0|0|0|0	0	0.78	RTT102	RPL3	RPL3	4|3|8	15	5	3	2|2|2|0|0|0|3|2|7|13|0|2|12|0|28|33|2|6|2|0|6|0|8|0|0|0	0	0.65	SNF11	RPL3	RPL3	3|2	5	2.5	2	2|2|2|0|0|0|4|3|8|7|13|0|2|12|0|28|33|2|6|2|0|6|0|8|0|0|0	0	0.48	SNF2	RPL3	RPL3	7|13|0	20	6.67	3	2|2|2|0|0|0|4|3|8|3|2|2|12|0|28|33|2|6|2|0|6|0|8|0|0|0	0	0.95
ARP7	RPL30	RPL30	0|0|0	0	0	3	0|0|0|0|1|2|5|0|1|4|0|9|4|0|13|0|0|2|0|0|0|0|1|0|0|0	0	0.77	ARP9	RPL30	RPL30	0|0|0	0	0	3	0|0|0|0|1|2|5|0|1|4|0|9|4|0|13|0|0|2|0|0|0|0|1|0|0|0|0	0	0.78	RTT102	RPL30	RPL30	0|1|2	3	1	3	0|0|0|0|0|0|5|0|1|4|0|9|4|0|13|0|0|2|0|0|0|0|1|0|0|0	0.01	0.58	SNF11	RPL30	RPL30	5|0	5	2.5	2	0|0|0|0|0|0|0|1|2|1|4|0|9|4|0|13|0|0|2|0|0|0|0|1|0|0|0	0.42	1.82	SNF2	RPL30	RPL30	1|4|0	5	1.67	3	0|0|0|0|0|0|0|1|2|5|0|9|4|0|13|0|0|2|0|0|0|0|1|0|0|0	0.01	0.92
ARP7	RPL32	RPL32	0|0|1	1	0.33	3	0|0|2|1|0|0|1|0|0|14|0|2|3|3|0|1|3|3|0|0|11|7|17|0|0|3	0	0.77	ARP9	RPL32	RPL32	0|0|2	2	0.67	3	0|0|1|1|0|0|1|0|0|14|0|2|3|3|0|1|3|3|0|0|11|7|17|0|0|3|0	0	0.78	RTT102	RPL32	RPL32	1|0|0	1	0.33	3	0|0|1|0|0|2|1|0|0|14|0|2|3|3|0|1|3|3|0|0|11|7|17|0|0|3	0	0.74	SNF11	RPL32	RPL32	1|0	1	0.5	2	0|0|1|0|0|2|1|0|0|0|14|0|2|3|3|0|1|3|3|0|0|11|7|17|0|0|3	0	0.19	SNF2	RPL32	RPL32	0|14|0	14	4.67	3	0|0|1|0|0|2|1|0|0|1|0|2|3|3|0|1|3|3|0|0|11|7|17|0|0|3	0.06	0.84
ARP7	RPL33A	RPL33A	0|0|0	0	0	3	0|0|0|0|0|1|2|0|2|2|0|6|2|0|6|0|0|0|2|0|3|2|3|0|0|1	0	0.77	ARP9	RPL33A	RPL33A	0|0|0	0	0	3	0|0|0|0|0|1|2|0|2|2|0|6|2|0|6|0|0|0|2|0|3|2|3|0|0|1|0	0	0.78	RTT102	RPL33A	RPL33A	0|0|1	1	0.33	3	0|0|0|0|0|0|2|0|2|2|0|6|2|0|6|0|0|0|2|0|3|2|3|0|0|1	0	0.74	SNF11	RPL33A	RPL33A	2|0	2	1	2	0|0|0|0|0|0|0|0|1|2|2|0|6|2|0|6|0|0|0|2|0|3|2|3|0|0|1	0.17	0.9	SNF2	RPL33A	RPL33A	2|2|0	4	1.33	3	0|0|0|0|0|0|0|0|1|2|0|6|2|0|6|0|0|0|2|0|3|2|3|0|0|1	0	0.93
ARP7	RPL4A	RPL4A	2|2|6	10	3.33	3	0|0|0|2|13|9|2|0|8|23|0|18|13|1|64|17|20|16|8|0|17|8|18|0|0|10	0	0.77	ARP9	RPL4A	RPL4A	0|0|0	0	0	3	2|2|6|2|13|9|2|0|8|23|0|18|13|1|64|17|20|16|8|0|17|8|18|0|0|10|0	0	0.78	RTT102	RPL4A	RPL4A	2|13|9	24	8	3	2|2|6|0|0|0|2|0|8|23|0|18|13|1|64|17|20|16|8|0|17|8|18|0|0|10	0	0.7	SNF11	RPL4A	RPL4A	2|0	2	1	2	2|2|6|0|0|0|2|13|9|8|23|0|18|13|1|64|17|20|16|8|0|17|8|18|0|0|10	0	0.1	SNF2	RPL4A	RPL4A	8|23|0	31	10.33	3	2|2|6|0|0|0|2|13|9|2|0|18|13|1|64|17|20|16|8|0|17|8|18|0|0|10	0	0.96
ARP7	RPL4B	RPL4B	2|2|6	10	3.33	3	0|0|0|2|0|9|2|0|8|12|0|18|13|0|0|17|20|16|8|0|17|8|18|0|0|10	0	0.77	ARP9	RPL4B	RPL4B	0|0|0	0	0	3	2|2|6|2|0|9|2|0|8|12|0|18|13|0|0|17|20|16|8|0|17|8|18|0|0|10|0	0	0.78	RTT102	RPL4B	RPL4B	2|0|9	11	3.67	3	2|2|6|0|0|0|2|0|8|12|0|18|13|0|0|17|20|16|8|0|17|8|18|0|0|10	0	0.69	SNF11	RPL4B	RPL4B	2|0	2	1	2	2|2|6|0|0|0|2|0|9|8|12|0|18|13|0|0|17|20|16|8|0|17|8|18|0|0|10	0	0.15	SNF2	RPL4B	RPL4B	8|12|0	20	6.67	3	2|2|6|0|0|0|2|0|9|2|0|18|13|0|0|17|20|16|8|0|17|8|18|0|0|10	0	0.97
ARP7	RPL5	RPL5	0|13|1	14	4.67	3	0|0|0|1|1|2|3|0|0|9|1|9|14|0|1|4|17|11|0|0|14|2|14|0|0|4	0.07	0.53	ARP9	RPL5	RPL5	0|0|0	0	0	3	0|13|1|1|1|2|3|0|0|9|1|9|14|0|1|4|17|11|0|0|14|2|14|0|0|4|0	0	0.78	RTT102	RPL5	RPL5	1|1|2	4	1.33	3	0|13|1|0|0|0|3|0|0|9|1|9|14|0|1|4|17|11|0|0|14|2|14|0|0|4	0	0.74	SNF11	RPL5	RPL5	3|0	3	1.5	2	0|13|1|0|0|0|1|1|2|0|9|1|9|14|0|1|4|17|11|0|0|14|2|14|0|0|4	0	0.34	SNF2	RPL5	RPL5	0|9|1	10	3.33	3	0|13|1|0|0|0|1|1|2|3|0|9|14|0|1|4|17|11|0|0|14|2|14|0|0|4	0	0.96
ARP7	RPL6A	RPL6A	0|0|0	0	0	3	0|0|0|0|0|0|0|0|0|0|0|0|0|0|6|0|0|0|0|0|0|0|0|0|0|0	0	0.77	ARP9	RPL6A	RPL6A	0|0|0	0	0	3	0|0|0|0|0|0|0|0|0|0|0|0|0|0|6|0|0|0|0|0|0|0|0|0|0|0|0	0	0.78	RTT102	RPL6A	RPL6A	0|0|0	0	0	3	0|0|0|0|0|0|0|0|0|0|0|0|0|0|6|0|0|0|0|0|0|0|0|0|0|0	0	0.74	SNF11	RPL6A	RPL6A	0|0	0	0	2	0|0|0|0|0|0|0|0|0|0|0|0|0|0|0|6|0|0|0|0|0|0|0|0|0|0|0	0	0	SNF2	RPL6A	RPL6A	0|0|0	0	0	3	0|0|0|0|0|0|0|0|0|0|0|0|0|0|6|0|0|0|0|0|0|0|0|0|0|0	0	0.97
ARP7	RPL6B	RPL6B	0|0|0	0	0	3	0|0|0|0|0|0|0|0|5|4|0|6|11|0|0|5|0|1|0|0|0|1|2|0|0|0	0	0.77	ARP9	RPL6B	RPL6B	0|0|0	0	0	3	0|0|0|0|0|0|0|0|5|4|0|6|11|0|0|5|0|1|0|0|0|1|2|0|0|0|0	0	0.78	RTT102	RPL6B	RPL6B	0|0|0	0	0	3	0|0|0|0|0|0|0|0|5|4|0|6|11|0|0|5|0|1|0|0|0|1|2|0|0|0	0	0.74	SNF11	RPL6B	RPL6B	0|0	0	0	2	0|0|0|0|0|0|0|0|0|5|4|0|6|11|0|0|5|0|1|0|0|0|1|2|0|0|0	0	0	SNF2	RPL6B	RPL6B	5|4|0	9	3	3	0|0|0|0|0|0|0|0|0|0|0|6|11|0|0|5|0|1|0|0|0|1|2|0|0|0	0.04	0.86
ARP7	RPL7A	RPL7A	0|0|0	0	0	3	3|0|0|1|1|2|13|2|0|9|0|9|4|1|8|6|6|0|0|0|8|7|16|0|2|1	0	0.77	ARP9	RPL7A	RPL7A	3|0|0	3	1	3	0|0|0|1|1|2|13|2|0|9|0|9|4|1|8|6|6|0|0|0|8|7|16|0|2|1|0	0	0.78	RTT102	RPL7A	RPL7A	1|1|2	4	1.33	3	0|0|0|3|0|0|13|2|0|9|0|9|4|1|8|6|6|0|0|0|8|7|16|0|2|1	0	0.74	SNF11	RPL7A	RPL7A	13|2	15	7.5	2	0|0|0|3|0|0|1|1|2|0|9|0|9|4|1|8|6|6|0|0|0|8|7|16|0|2|1	0.45	2.41	SNF2	RPL7A	RPL7A	0|9|0	9	3	3	0|0|0|3|0|0|1|1|2|13|2|9|4|1|8|6|6|0|0|0|8|7|16|0|2|1	0	0.94
ARP7	RPL7B	RPL7B	0|0|0	0	0	3	3|0|0|1|1|2|7|2|0|9|0|9|4|0|0|2|6|11|8|0|8|7|16|0|0|1	0	0.77	ARP9	RPL7B	RPL7B	3|0|0	3	1	3	0|0|0|1|1|2|7|2|0|9|0|9|4|0|0|2|6|11|8|0|8|7|16|0|0|1|0	0	0.78	RTT102	RPL7B	RPL7B	1|1|2	4	1.33	3	0|0|0|3|0|0|7|2|0|9|0|9|4|0|0|2|6|11|8|0|8|7|16|0|0|1	0	0.74	SNF11	RPL7B	RPL7B	7|2	9	4.5	2	0|0|0|3|0|0|1|1|2|0|9|0|9|4|0|0|2|6|11|8|0|8|7|16|0|0|1	0.09	1.38	SNF2	RPL7B	RPL7B	0|9|0	9	3	3	0|0|0|3|0|0|1|1|2|7|2|9|4|0|0|2|6|11|8|0|8|7|16|0|0|1	0	0.94
ARP7	RPL8B	RPL8B	0|0|1	1	0.33	3	5|0|0|4|3|9|17|5|45|13|0|20|11|0|43|11|3|22|14|2|5|3|17|2|0|0	0	0.77	ARP9	RPL8B	RPL8B	5|0|0	5	1.67	3	0|0|1|4|3|9|17|5|45|13|0|20|11|0|43|11|3|22|14|2|5|3|17|2|0|0|0	0	0.78	RTT102	RPL8B	RPL8B	4|3|9	16	5.33	3	0|0|1|5|0|0|17|5|45|13|0|20|11|0|43|11|3|22|14|2|5|3|17|2|0|0	0	0.74	SNF11	RPL8B	RPL8B	17|5	22	11	2	0|0|1|5|0|0|4|3|9|45|13|0|20|11|0|43|11|3|22|14|2|5|3|17|2|0|0	0	1.27	SNF2	RPL8B	RPL8B	45|13|0	58	19.33	3	0|0|1|5|0|0|4|3|9|17|5|20|11|0|43|11|3|22|14|2|5|3|17|2|0|0	0.11	0.77
ARP7	RPN1	RPN1	0|0|0	0	0	3	0|0|0|0|0|0|1|1|0|0|0|0|1|0|0|0|1|2|5|0|0|0|0|0|0|3	0	0.77	ARP9	RPN1	RPN1	0|0|0	0	0	3	0|0|0|0|0|0|1|1|0|0|0|0|1|0|0|0|1|2|5|0|0|0|0|0|0|3|0	0	0.78	RTT102	RPN1	RPN1	0|0|0	0	0	3	0|0|0|0|0|0|1|1|0|0|0|0|1|0|0|0|1|2|5|0|0|0|0|0|0|3	0	0.74	SNF11	RPN1	RPN1	1|1	2	1	2	0|0|0|0|0|0|0|0|0|0|0|0|0|1|0|0|0|1|2|5|0|0|0|0|0|0|3	0	2.25	SNF2	RPN1	RPN1	0|0|0	0	0	3	0|0|0|0|0|0|0|0|0|1|1|0|1|0|0|0|1|2|5|0|0|0|0|0|0|3	0	0.97
ARP7	RPN13	RPN13	0|1|0	1	0.33	3	0|0|0|0|0|0|0|0|0|0|0|0|0|1|0|0|2|2|0|0|0|0|0|0|0|0	0	0.77	ARP9	RPN13	RPN13	0|0|0	0	0	3	0|1|0|0|0|0|0|0|0|0|0|0|0|1|0|0|2|2|0|0|0|0|0|0|0|0|0	0	0.78	RTT102	RPN13	RPN13	0|0|0	0	0	3	0|1|0|0|0|0|0|0|0|0|0|0|0|1|0|0|2|2|0|0|0|0|0|0|0|0	0	0.74	SNF11	RPN13	RPN13	0|0	0	0	2	0|1|0|0|0|0|0|0|0|0|0|0|0|0|1|0|0|2|2|0|0|0|0|0|0|0|0	0	0	SNF2	RPN13	RPN13	0|0|0	0	0	3	0|1|0|0|0|0|0|0|0|0|0|0|0|1|0|0|2|2|0|0|0|0|0|0|0|0	0	0.97
ARP7	RPN2	RPN2	0|0|0	0	0	3	0|0|0|0|0|0|2|0|1|0|0|0|0|0|0|0|3|2|6|0|1|0|0|0|0|0	0	0.77	ARP9	RPN2	RPN2	0|0|0	0	0	3	0|0|0|0|0|0|2|0|1|0|0|0|0|0|0|0|3|2|6|0|1|0|0|0|0|0|0	0	0.78	RTT102	RPN2	RPN2	0|0|0	0	0	3	0|0|0|0|0|0|2|0|1|0|0|0|0|0|0|0|3|2|6|0|1|0|0|0|0|0	0	0.74	SNF11	RPN2	RPN2	2|0	2	1	2	0|0|0|0|0|0|0|0|0|1|0|0|0|0|0|0|0|3|2|6|0|1|0|0|0|0|0	0.4	2.08	SNF2	RPN2	RPN2	1|0|0	1	0.33	3	0|0|0|0|0|0|0|0|0|2|0|0|0|0|0|0|3|2|6|0|1|0|0|0|0|0	0	0.97
ARP7	RPP1A	RPP1A	2|9|0	11	3.67	3	0|0|0|0|1|10|0|1|0|5|0|9|14|0|1|0|0|0|0|0|0|0|0|0|0|0	0.22	0.33	ARP9	RPP1A	RPP1A	0|0|0	0	0	3	2|9|0|0|1|10|0|1|0|5|0|9|14|0|1|0|0|0|0|0|0|0|0|0|0|0|0	0	0.78	RTT102	RPP1A	RPP1A	0|1|10	11	3.67	3	2|9|0|0|0|0|0|1|0|5|0|9|14|0|1|0|0|0|0|0|0|0|0|0|0|0	0.26	0.23	SNF11	RPP1A	RPP1A	0|1	1	0.5	2	2|9|0|0|0|0|0|1|10|0|5|0|9|14|0|1|0|0|0|0|0|0|0|0|0|0|0	0	0.26	SNF2	RPP1A	RPP1A	0|5|0	5	1.67	3	2|9|0|0|0|0|0|1|10|0|1|9|14|0|1|0|0|0|0|0|0|0|0|0|0|0	0.01	0.92
ARP7	RPP2B	RPP2B	0|0|0	0	0	3	0|0|0|0|4|3|9|5|45|41|0|87|5|1|49|0|0|4|0|0|2|3|9|1|0|0	0	0.77	ARP9	RPP2B	RPP2B	0|0|0	0	0	3	0|0|0|0|4|3|9|5|45|41|0|87|5|1|49|0|0|4|0|0|2|3|9|1|0|0|0	0	0.78	RTT102	RPP2B	RPP2B	0|4|3	7	2.33	3	0|0|0|0|0|0|9|5|45|41|0|87|5|1|49|0|0|4|0|0|2|3|9|1|0|0	0	0.74	SNF11	RPP2B	RPP2B	9|5	14	7	2	0|0|0|0|0|0|0|4|3|45|41|0|87|5|1|49|0|0|4|0|0|2|3|9|1|0|0	0	0.74	SNF2	RPP2B	RPP2B	45|41|0	86	28.67	3	0|0|0|0|0|0|0|4|3|9|5|87|5|1|49|0|0|4|0|0|2|3|9|1|0|0	0.2	0.71
ARP7	RPS10B	RPS10B	0|0|0	0	0	3	0|0|0|0|0|0|0|3|0|0|0|0|2|0|0|1|0|0|0|0|0|0|0|0|0|0	0	0.77	ARP9	RPS10B	RPS10B	0|0|0	0	0	3	0|0|0|0|0|0|0|3|0|0|0|0|2|0|0|1|0|0|0|0|0|0|0|0|0|0|0	0	0.78	RTT102	RPS10B	RPS10B	0|0|0	0	0	3	0|0|0|0|0|0|0|3|0|0|0|0|2|0|0|1|0|0|0|0|0|0|0|0|0|0	0	0.74	SNF11	RPS10B	RPS10B	0|3	3	1.5	2	0|0|0|0|0|0|0|0|0|0|0|0|0|2|0|0|1|0|0|0|0|0|0|0|0|0|0	0.5	13.5	SNF2	RPS10B	RPS10B	0|0|0	0	0	3	0|0|0|0|0|0|0|0|0|0|3|0|2|0|0|1|0|0|0|0|0|0|0|0|0|0	0	0.97
ARP7	RPS11A	RPS11A	0|1|2	3	1	3	0|0|0|2|2|1|0|1|2|8|0|0|1|0|2|4|11|1|1|0|0|0|2|0|0|8	0	0.72	ARP9	RPS11A	RPS11A	0|0|0	0	0	3	0|1|2|2|2|1|0|1|2|8|0|0|1|0|2|4|11|1|1|0|0|0|2|0|0|8|0	0	0.78	RTT102	RPS11A	RPS11A	2|2|1	5	1.67	3	0|1|2|0|0|0|0|1|2|8|0|0|1|0|2|4|11|1|1|0|0|0|2|0|0|8	0.01	0.59	SNF11	RPS11A	RPS11A	0|1	1	0.5	2	0|1|2|0|0|0|2|2|1|2|8|0|0|1|0|2|4|11|1|1|0|0|0|2|0|0|8	0	0.28	SNF2	RPS11A	RPS11A	2|8|0	10	3.33	3	0|1|2|0|0|0|2|2|1|0|1|0|1|0|2|4|11|1|1|0|0|0|2|0|0|8	0.03	0.88
ARP7	RPS12	RPS12	0|0|0	0	0	3	0|0|0|0|0|0|2|2|3|0|0|1|0|0|2|0|0|0|0|0|0|0|0|0|0|0	0	0.77	ARP9	RPS12	RPS12	0|0|0	0	0	3	0|0|0|0|0|0|2|2|3|0|0|1|0|0|2|0|0|0|0|0|0|0|0|0|0|0|0	0	0.78	RTT102	RPS12	RPS12	0|0|0	0	0	3	0|0|0|0|0|0|2|2|3|0|0|1|0|0|2|0|0|0|0|0|0|0|0|0|0|0	0	0.74	SNF11	RPS12	RPS12	2|2	4	2	2	0|0|0|0|0|0|0|0|0|3|0|0|1|0|0|2|0|0|0|0|0|0|0|0|0|0|0	0.91	9	SNF2	RPS12	RPS12	3|0|0	3	1	3	0|0|0|0|0|0|0|0|0|2|2|1|0|0|2|0|0|0|0|0|0|0|0|0|0|0	0.06	0.83
ARP7	RPS13	RPS13	1|12|1	14	4.67	3	0|0|0|2|0|0|16|4|0|27|1|22|16|9|41|5|23|57|64|11|29|16|36|4|9|13	0	0.77	ARP9	RPS13	RPS13	0|0|0	0	0	3	1|12|1|2|0|0|16|4|0|27|1|22|16|9|41|5|23|57|64|11|29|16|36|4|9|13|0	0	0.78	RTT102	RPS13	RPS13	2|0|0	2	0.67	3	1|12|1|0|0|0|16|4|0|27|1|22|16|9|41|5|23|57|64|11|29|16|36|4|9|13	0	0.74	SNF11	RPS13	RPS13	16|4	20	10	2	1|12|1|0|0|0|2|0|0|0|27|1|22|16|9|41|5|23|57|64|11|29|16|36|4|9|13	0	0.68	SNF2	RPS13	RPS13	0|27|1	28	9.33	3	1|12|1|0|0|0|2|0|0|16|4|22|16|9|41|5|23|57|64|11|29|16|36|4|9|13	0	0.97
ARP7	RPS14A	RPS14A	1|0|1	2	0.67	3	0|0|0|5|4|3|7|7|9|7|0|10|8|10|11|10|15|14|21|0|8|11|15|0|6|5	0	0.77	ARP9	RPS14A	RPS14A	0|0|0	0	0	3	1|0|1|5|4|3|7|7|9|7|0|10|8|10|11|10|15|14|21|0|8|11|15|0|6|5|0	0	0.78	RTT102	RPS14A	RPS14A	5|4|3	12	4	3	1|0|1|0|0|0|7|7|9|7|0|10|8|10|11|10|15|14|21|0|8|11|15|0|6|5	0	0.74	SNF11	RPS14A	RPS14A	7|7	14	7	2	1|0|1|0|0|0|5|4|3|9|7|0|10|8|10|11|10|15|14|21|0|8|11|15|0|6|5	0	1.09	SNF2	RPS14A	RPS14A	9|7|0	16	5.33	3	1|0|1|0|0|0|5|4|3|7|7|10|8|10|11|10|15|14|21|0|8|11|15|0|6|5	0	0.97
ARP7	RPS17B	RPS17B	0|1|3	4	1.33	3	3|0|0|5|6|3|24|12|2|20|0|20|20|17|39|0|29|105|97|6|24|24|53|3|5|12	0	0.77	ARP9	RPS17B	RPS17B	3|0|0	3	1	3	0|1|3|5|6|3|24|12|2|20|0|20|20|17|39|0|29|105|97|6|24|24|53|3|5|12|0	0	0.78	RTT102	RPS17B	RPS17B	5|6|3	14	4.67	3	0|1|3|3|0|0|24|12|2|20|0|20|20|17|39|0|29|105|97|6|24|24|53|3|5|12	0	0.74	SNF11	RPS17B	RPS17B	24|12	36	18	2	0|1|3|3|0|0|5|6|3|2|20|0|20|20|17|39|0|29|105|97|6|24|24|53|3|5|12	0	0.98	SNF2	RPS17B	RPS17B	2|20|0	22	7.33	3	0|1|3|3|0|0|5|6|3|24|12|20|20|17|39|0|29|105|97|6|24|24|53|3|5|12	0	0.97
ARP7	RPS18B	RPS18B	0|5|9	14	4.67	3	3|0|0|4|7|8|11|4|8|16|2|13|5|11|45|12|13|24|14|6|17|17|24|3|2|9	0	0.77	ARP9	RPS18B	RPS18B	3|0|0	3	1	3	0|5|9|4|7|8|11|4|8|16|2|13|5|11|45|12|13|24|14|6|17|17|24|3|2|9|0	0	0.78	RTT102	RPS18B	RPS18B	4|7|8	19	6.33	3	0|5|9|3|0|0|11|4|8|16|2|13|5|11|45|12|13|24|14|6|17|17|24|3|2|9	0	0.74	SNF11	RPS18B	RPS18B	11|4	15	7.5	2	0|5|9|3|0|0|4|7|8|8|16|2|13|5|11|45|12|13|24|14|6|17|17|24|3|2|9	0	0.73	SNF2	RPS18B	RPS18B	8|16|2	26	8.67	3	0|5|9|3|0|0|4|7|8|11|4|13|5|11|45|12|13|24|14|6|17|17|24|3|2|9	0	0.97
ARP7	RPS1A	RPS1A	0|0|2	2	0.67	3	0|0|0|0|0|0|4|3|3|8|0|0|11|0|2|4|11|4|0|3|0|4|2|0|0|0	0	0.77	ARP9	RPS1A	RPS1A	0|0|0	0	0	3	0|0|2|0|0|0|4|3|3|8|0|0|11|0|2|4|11|4|0|3|0|4|2|0|0|0|0	0	0.78	RTT102	RPS1A	RPS1A	0|0|0	0	0	3	0|0|2|0|0|0|4|3|3|8|0|0|11|0|2|4|11|4|0|3|0|4|2|0|0|0	0	0.74	SNF11	RPS1A	RPS1A	4|3	7	3.5	2	0|0|2|0|0|0|0|0|0|3|8|0|0|11|0|2|4|11|4|0|3|0|4|2|0|0|0	0.21	1.75	SNF2	RPS1A	RPS1A	3|8|0	11	3.67	3	0|0|2|0|0|0|0|0|0|4|3|0|11|0|2|4|11|4|0|3|0|4|2|0|0|0	0.02	0.89
ARP7	RPS1B	RPS1B	0|0|2	2	0.67	3	0|0|0|1|1|0|7|3|4|8|0|2|11|5|3|4|11|4|11|3|6|5|4|0|2|10	0	0.77	ARP9	RPS1B	RPS1B	0|0|0	0	0	3	0|0|2|1|1|0|7|3|4|8|0|2|11|5|3|4|11|4|11|3|6|5|4|0|2|10|0	0	0.78	RTT102	RPS1B	RPS1B	1|1|0	2	0.67	3	0|0|2|0|0|0|7|3|4|8|0|2|11|5|3|4|11|4|11|3|6|5|4|0|2|10	0	0.74	SNF11	RPS1B	RPS1B	7|3	10	5	2	0|0|2|0|0|0|1|1|0|4|8|0|2|11|5|3|4|11|4|11|3|6|5|4|0|2|10	0.03	1.39	SNF2	RPS1B	RPS1B	4|8|0	12	4	3	0|0|2|0|0|0|1|1|0|7|3|2|11|5|3|4|11|4|11|3|6|5|4|0|2|10	0	0.95
ARP7	RPS2	RPS2	7|13|6	26	8.67	3	0|0|0|2|5|3|28|5|1|5|1|6|37|3|2|10|25|53|8|9|5|9|9|0|0|3	0	0.74	ARP9	RPS2	RPS2	0|0|0	0	0	3	7|13|6|2|5|3|28|5|1|5|1|6|37|3|2|10|25|53|8|9|5|9|9|0|0|3|0	0	0.78	RTT102	RPS2	RPS2	2|5|3	10	3.33	3	7|13|6|0|0|0|28|5|1|5|1|6|37|3|2|10|25|53|8|9|5|9|9|0|0|3	0	0.74	SNF11	RPS2	RPS2	28|5	33	16.5	2	7|13|6|0|0|0|2|5|3|1|5|1|6|37|3|2|10|25|53|8|9|5|9|9|0|0|3	0.33	2.01	SNF2	RPS2	RPS2	1|5|1	7	2.33	3	7|13|6|0|0|0|2|5|3|28|5|6|37|3|2|10|25|53|8|9|5|9|9|0|0|3	0	0.97
ARP7	RPS20	RPS20	0|0|0	0	0	3	2|0|2|0|0|0|3|7|2|0|0|0|2|0|0|0|1|4|5|0|0|1|0|0|0|0	0	0.77	ARP9	RPS20	RPS20	2|0|2	4	1.33	3	0|0|0|0|0|0|3|7|2|0|0|0|2|0|0|0|1|4|5|0|0|1|0|0|0|0|0	0.05	0.6	RTT102	RPS20	RPS20	0|0|0	0	0	3	0|0|0|2|0|2|3|7|2|0|0|0|2|0|0|0|1|4|5|0|0|1|0|0|0|0	0	0.74	SNF11	RPS20	RPS20	3|7	10	5	2	0|0|0|2|0|2|0|0|0|2|0|0|0|2|0|0|0|1|4|5|0|0|1|0|0|0|0	0.89	7.11	SNF2	RPS20	RPS20	2|0|0	2	0.67	3	0|0|0|2|0|2|0|0|0|3|7|0|2|0|0|0|1|4|5|0|0|1|0|0|0|0	0	0.94
ARP7	RPS23B	RPS23B	2|4|1	7	2.33	3	0|0|0|0|0|0|3|0|0|1|0|0|17|0|3|1|2|0|0|0|1|0|2|0|0|1	0.15	0.41	ARP9	RPS23B	RPS23B	0|0|0	0	0	3	2|4|1|0|0|0|3|0|0|1|0|0|17|0|3|1|2|0|0|0|1|0|2|0|0|1|0	0	0.78	RTT102	RPS23B	RPS23B	0|0|0	0	0	3	2|4|1|0|0|0|3|0|0|1|0|0|17|0|3|1|2|0|0|0|1|0|2|0|0|1	0	0.74	SNF11	RPS23B	RPS23B	3|0	3	1.5	2	2|4|1|0|0|0|0|0|0|0|1|0|0|17|0|3|1|2|0|0|0|1|0|2|0|0|1	0.31	1.16	SNF2	RPS23B	RPS23B	0|1|0	1	0.33	3	2|4|1|0|0|0|0|0|0|3|0|0|17|0|3|1|2|0|0|0|1|0|2|0|0|1	0	0.97
ARP7	RPS24B	RPS24B	1|0|7	8	2.67	3	2|0|0|0|1|2|6|4|1|3|0|3|15|0|7|2|2|0|0|0|2|4|0|0|3|7	0.05	0.55	ARP9	RPS24B	RPS24B	2|0|0	2	0.67	3	1|0|7|0|1|2|6|4|1|3|0|3|15|0|7|2|2|0|0|0|2|4|0|0|3|7|0	0	0.78	RTT102	RPS24B	RPS24B	0|1|2	3	1	3	1|0|7|2|0|0|6|4|1|3|0|3|15|0|7|2|2|0|0|0|2|4|0|0|3|7	0	0.74	SNF11	RPS24B	RPS24B	6|4	10	5	2	1|0|7|2|0|0|0|1|2|1|3|0|3|15|0|7|2|2|0|0|0|2|4|0|0|3|7	0.33	2.18	SNF2	RPS24B	RPS24B	1|3|0	4	1.33	3	1|0|7|2|0|0|0|1|2|6|4|3|15|0|7|2|2|0|0|0|2|4|0|0|3|7	0	0.96
ARP7	RPS26A	RPS26A	0|0|2	2	0.67	3	0|0|0|10|3|2|5|4|5|6|0|6|3|6|9|11|2|3|18|2|7|12|4|2|6|5	0	0.77	ARP9	RPS26A	RPS26A	0|0|0	0	0	3	0|0|2|10|3|2|5|4|5|6|0|6|3|6|9|11|2|3|18|2|7|12|4|2|6|5|0	0	0.78	RTT102	RPS26A	RPS26A	10|3|2	15	5	3	0|0|2|0|0|0|5|4|5|6|0|6|3|6|9|11|2|3|18|2|7|12|4|2|6|5	0.01	0.61	SNF11	RPS26A	RPS26A	5|4	9	4.5	2	0|0|2|0|0|0|10|3|2|5|6|0|6|3|6|9|11|2|3|18|2|7|12|4|2|6|5	0	0.98	SNF2	RPS26A	RPS26A	5|6|0	11	3.67	3	0|0|2|0|0|0|10|3|2|5|4|6|3|6|9|11|2|3|18|2|7|12|4|2|6|5	0	0.97
ARP7	RPS3	RPS3	0|4|4	8	2.67	3	0|0|0|1|0|2|19|7|5|5|0|6|11|9|8|0|8|11|15|3|3|14|6|2|2|2	0	0.77	ARP9	RPS3	RPS3	0|0|0	0	0	3	0|4|4|1|0|2|19|7|5|5|0|6|11|9|8|0|8|11|15|3|3|14|6|2|2|2|0	0	0.78	RTT102	RPS3	RPS3	1|0|2	3	1	3	0|4|4|0|0|0|19|7|5|5|0|6|11|9|8|0|8|11|15|3|3|14|6|2|2|2	0	0.74	SNF11	RPS3	RPS3	19|7	26	13	2	0|4|4|0|0|0|1|0|2|5|5|0|6|11|9|8|0|8|11|15|3|3|14|6|2|2|2	0.48	2.9	SNF2	RPS3	RPS3	5|5|0	10	3.33	3	0|4|4|0|0|0|1|0|2|19|7|6|11|9|8|0|8|11|15|3|3|14|6|2|2|2	0	0.97
ARP7	RPS4A	RPS4A	2|1|2	5	1.67	3	0|0|0|2|8|5|6|3|1|5|6|2|15|4|6|5|7|4|6|0|5|2|2|0|0|10	0	0.77	ARP9	RPS4A	RPS4A	0|0|0	0	0	3	2|1|2|2|8|5|6|3|1|5|6|2|15|4|6|5|7|4|6|0|5|2|2|0|0|10|0	0	0.78	RTT102	RPS4A	RPS4A	2|8|5	15	5	3	2|1|2|0|0|0|6|3|1|5|6|2|15|4|6|5|7|4|6|0|5|2|2|0|0|10	0.01	0.6	SNF11	RPS4A	RPS4A	6|3	9	4.5	2	2|1|2|0|0|0|2|8|5|1|5|6|2|15|4|6|5|7|4|6|0|5|2|2|0|0|10	0.01	1.22	SNF2	RPS4A	RPS4A	1|5|6	12	4	3	2|1|2|0|0|0|2|8|5|6|3|2|15|4|6|5|7|4|6|0|5|2|2|0|0|10	0	0.96
ARP7	RPS5	RPS5	6|14|2	22	7.33	3	0|0|0|1|7|4|37|13|0|9|0|1|30|1|1|0|37|48|12|3|10|12|6|1|0|6	0	0.75	ARP9	RPS5	RPS5	0|0|0	0	0	3	6|14|2|1|7|4|37|13|0|9|0|1|30|1|1|0|37|48|12|3|10|12|6|1|0|6|0	0	0.78	RTT102	RPS5	RPS5	1|7|4	12	4	3	6|14|2|0|0|0|37|13|0|9|0|1|30|1|1|0|37|48|12|3|10|12|6|1|0|6	0	0.74	SNF11	RPS5	RPS5	37|13	50	25	2	6|14|2|0|0|0|1|7|4|0|9|0|1|30|1|1|0|37|48|12|3|10|12|6|1|0|6	0.48	3.2	SNF2	RPS5	RPS5	0|9|0	9	3	3	6|14|2|0|0|0|1|7|4|37|13|1|30|1|1|0|37|48|12|3|10|12|6|1|0|6	0	0.97
ARP7	RPS6A	RPS6A	10|1|10	21	7	3	0|0|0|13|5|4|13|4|8|11|10|6|34|6|8|2|7|22|105|2|9|7|12|6|11|12	0	0.77	ARP9	RPS6A	RPS6A	0|0|0	0	0	3	10|1|10|13|5|4|13|4|8|11|10|6|34|6|8|2|7|22|105|2|9|7|12|6|11|12|0	0	0.78	RTT102	RPS6A	RPS6A	13|5|4	22	7.33	3	10|1|10|0|0|0|13|4|8|11|10|6|34|6|8|2|7|22|105|2|9|7|12|6|11|12	0	0.71	SNF11	RPS6A	RPS6A	13|4	17	8.5	2	10|1|10|0|0|0|13|5|4|8|11|10|6|34|6|8|2|7|22|105|2|9|7|12|6|11|12	0	0.71	SNF2	RPS6A	RPS6A	8|11|10	29	9.67	3	10|1|10|0|0|0|13|5|4|13|4|6|34|6|8|2|7|22|105|2|9|7|12|6|11|12	0	0.97
ARP7	RPS7A	RPS7A	1|4|1	6	2	3	0|0|0|0|0|0|4|4|0|3|0|0|6|0|1|1|3|1|0|1|0|1|0|0|0|3	0.1	0.5	ARP9	RPS7A	RPS7A	0|0|0	0	0	3	1|4|1|0|0|0|4|4|0|3|0|0|6|0|1|1|3|1|0|1|0|1|0|0|0|3|0	0	0.78	RTT102	RPS7A	RPS7A	0|0|0	0	0	3	1|4|1|0|0|0|4|4|0|3|0|0|6|0|1|1|3|1|0|1|0|1|0|0|0|3	0	0.74	SNF11	RPS7A	RPS7A	4|4	8	4	2	1|4|1|0|0|0|0|0|0|0|3|0|0|6|0|1|1|3|1|0|1|0|1|0|0|0|3	0.83	4.15	SNF2	RPS7A	RPS7A	0|3|0	3	1	3	1|4|1|0|0|0|0|0|0|4|4|0|6|0|1|1|3|1|0|1|0|1|0|0|0|3	0	0.93
ARP7	RPS8B	RPS8B	0|3|2	5	1.67	3	0|0|2|0|2|9|12|0|0|11|0|13|20|0|5|0|15|14|7|2|13|12|5|3|0|10	0	0.77	ARP9	RPS8B	RPS8B	0|0|2	2	0.67	3	0|3|2|0|2|9|12|0|0|11|0|13|20|0|5|0|15|14|7|2|13|12|5|3|0|10|0	0	0.78	RTT102	RPS8B	RPS8B	0|2|9	11	3.67	3	0|3|2|0|0|2|12|0|0|11|0|13|20|0|5|0|15|14|7|2|13|12|5|3|0|10	0	0.68	SNF11	RPS8B	RPS8B	12|0	12	6	2	0|3|2|0|0|2|0|2|9|0|11|0|13|20|0|5|0|15|14|7|2|13|12|5|3|0|10	0.02	1.09	SNF2	RPS8B	RPS8B	0|11|0	11	3.67	3	0|3|2|0|0|2|0|2|9|12|0|13|20|0|5|0|15|14|7|2|13|12|5|3|0|10	0	0.96
ARP7	RPS9B	RPS9B	0|0|0	0	0	3	0|0|0|0|4|3|2|2|3|5|0|2|1|0|2|2|2|0|0|0|5|0|4|0|2|0	0	0.77	ARP9	RPS9B	RPS9B	0|0|0	0	0	3	0|0|0|0|4|3|2|2|3|5|0|2|1|0|2|2|2|0|0|0|5|0|4|0|2|0|0	0	0.78	RTT102	RPS9B	RPS9B	0|4|3	7	2.33	3	0|0|0|0|0|0|2|2|3|5|0|2|1|0|2|2|2|0|0|0|5|0|4|0|2|0	0.16	0.41	SNF11	RPS9B	RPS9B	2|2	4	2	2	0|0|0|0|0|0|0|4|3|3|5|0|2|1|0|2|2|2|0|0|0|5|0|4|0|2|0	0.19	1.54	SNF2	RPS9B	RPS9B	3|5|0	8	2.67	3	0|0|0|0|0|0|0|4|3|2|2|2|1|0|2|2|2|0|0|0|5|0|4|0|2|0	0.02	0.89
ARP7	RPT1	RPT1	0|0|1	1	0.33	3	0|0|0|0|0|0|0|0|0|2|0|0|4|0|0|0|1|1|1|0|0|0|0|0|1|0	0	0.77	ARP9	RPT1	RPT1	0|0|0	0	0	3	0|0|1|0|0|0|0|0|0|2|0|0|4|0|0|0|1|1|1|0|0|0|0|0|1|0|0	0	0.78	RTT102	RPT1	RPT1	0|0|0	0	0	3	0|0|1|0|0|0|0|0|0|2|0|0|4|0|0|0|1|1|1|0|0|0|0|0|1|0	0	0.74	SNF11	RPT1	RPT1	0|0	0	0	2	0|0|1|0|0|0|0|0|0|0|2|0|0|4|0|0|0|1|1|1|0|0|0|0|0|1|0	0	0	SNF2	RPT1	RPT1	0|2|0	2	0.67	3	0|0|1|0|0|0|0|0|0|0|0|0|4|0|0|0|1|1|1|0|0|0|0|0|1|0	0.02	0.9
ARP7	RPT2	RPT2	0|2|0	2	0.67	3	1|0|0|0|2|2|2|3|0|2|0|0|2|0|0|0|8|5|0|0|0|0|0|0|0|1	0.02	0.61	ARP9	RPT2	RPT2	1|0|0	1	0.33	3	0|2|0|0|2|2|2|3|0|2|0|0|2|0|0|0|8|5|0|0|0|0|0|0|0|1|0	0	0.78	RTT102	RPT2	RPT2	0|2|2	4	1.33	3	0|2|0|1|0|0|2|3|0|2|0|0|2|0|0|0|8|5|0|0|0|0|0|0|0|1	0.09	0.48	SNF11	RPT2	RPT2	2|3	5	2.5	2	0|2|0|1|0|0|0|2|2|0|2|0|0|2|0|0|0|8|5|0|0|0|0|0|0|0|1	0.64	2.7	SNF2	RPT2	RPT2	0|2|0	2	0.67	3	0|2|0|1|0|0|0|2|2|2|3|0|2|0|0|0|8|5|0|0|0|0|0|0|0|1	0	0.94
ARP7	RPT3	RPT3	0|0|0	0	0	3	0|0|0|0|0|0|0|2|0|0|0|0|7|0|0|0|1|2|0|0|0|1|0|0|0|0	0	0.77	ARP9	RPT3	RPT3	0|0|0	0	0	3	0|0|0|0|0|0|0|2|0|0|0|0|7|0|0|0|1|2|0|0|0|1|0|0|0|0|0	0	0.78	RTT102	RPT3	RPT3	0|0|0	0	0	3	0|0|0|0|0|0|0|2|0|0|0|0|7|0|0|0|1|2|0|0|0|1|0|0|0|0	0	0.74	SNF11	RPT3	RPT3	0|2	2	1	2	0|0|0|0|0|0|0|0|0|0|0|0|0|7|0|0|0|1|2|0|0|0|1|0|0|0|0	0.43	2.45	SNF2	RPT3	RPT3	0|0|0	0	0	3	0|0|0|0|0|0|0|0|0|0|2|0|7|0|0|0|1|2|0|0|0|1|0|0|0|0	0	0.97
ARP7	RPT4	RPT4	0|0|0	0	0	3	0|0|0|0|0|0|0|1|0|0|0|0|0|0|0|0|0|1|0|0|0|0|0|0|0|0	0	0.77	ARP9	RPT4	RPT4	0|0|0	0	0	3	0|0|0|0|0|0|0|1|0|0|0|0|0|0|0|0|0|1|0|0|0|0|0|0|0|0|0	0	0.78	RTT102	RPT4	RPT4	0|0|0	0	0	3	0|0|0|0|0|0|0|1|0|0|0|0|0|0|0|0|0|1|0|0|0|0|0|0|0|0	0	0.74	SNF11	RPT4	RPT4	0|1	1	0.5	2	0|0|0|0|0|0|0|0|0|0|0|0|0|0|0|0|0|0|1|0|0|0|0|0|0|0|0	0	5	SNF2	RPT4	RPT4	0|0|0	0	0	3	0|0|0|0|0|0|0|0|0|0|1|0|0|0|0|0|0|1|0|0|0|0|0|0|0|0	0	0.97
ARP7	RPT5	RPT5	0|4|0	4	1.33	3	2|0|0|0|2|6|2|5|0|1|0|2|11|0|0|0|4|28|5|0|0|0|0|0|0|2	0	0.7	ARP9	RPT5	RPT5	2|0|0	2	0.67	3	0|4|0|0|2|6|2|5|0|1|0|2|11|0|0|0|4|28|5|0|0|0|0|0|0|2|0	0	0.78	RTT102	RPT5	RPT5	0|2|6	8	2.67	3	0|4|0|2|0|0|2|5|0|1|0|2|11|0|0|0|4|28|5|0|0|0|0|0|0|2	0.05	0.51	SNF11	RPT5	RPT5	2|5	7	3.5	2	0|4|0|2|0|0|0|2|6|0|1|0|2|11|0|0|0|4|28|5|0|0|0|0|0|0|2	0.16	1.41	SNF2	RPT5	RPT5	0|1|0	1	0.33	3	0|4|0|2|0|0|0|2|6|2|5|2|11|0|0|0|4|28|5|0|0|0|0|0|0|2	0	0.97
ARP7	RPT6	RPT6	0|2|0	2	0.67	3	0|0|0|0|0|0|6|7|0|0|0|1|0|2|0|2|5|2|1|0|0|0|0|0|0|2	0.02	0.59	ARP9	RPT6	RPT6	0|0|0	0	0	3	0|2|0|0|0|0|6|7|0|0|0|1|0|2|0|2|5|2|1|0|0|0|0|0|0|2|0	0	0.78	RTT102	RPT6	RPT6	0|0|0	0	0	3	0|2|0|0|0|0|6|7|0|0|0|1|0|2|0|2|5|2|1|0|0|0|0|0|0|2	0	0.74	SNF11	RPT6	RPT6	6|7	13	6.5	2	0|2|0|0|0|0|0|0|0|0|0|0|1|0|2|0|2|5|2|1|0|0|0|0|0|0|2	0.98	10.32	SNF2	RPT6	RPT6	0|0|0	0	0	3	0|2|0|0|0|0|0|0|0|6|7|1|0|2|0|2|5|2|1|0|0|0|0|0|0|2	0	0.97
ARP7	RSC1	RSC1	742|897|824	2463	821	3	25|5|18|373|662|622|0|0|0|0|0|0|0|0|0|0|0|0|0|0|0|0|0|0|0|0	0.99	0.01	ARP9	RSC1	RSC1	25|5|18	48	16	3	742|897|824|373|662|622|0|0|0|0|0|0|0|0|0|0|0|0|0|0|0|0|0|0|0|0|0	0	0.78	RTT102	RSC1	RSC1	373|662|622	1657	552.33	3	742|897|824|25|5|18|0|0|0|0|0|0|0|0|0|0|0|0|0|0|0|0|0|0|0|0	0.65	0.05	SNF11	RSC1	RSC1	0|0	0	0	2	742|897|824|25|5|18|373|662|622|0|0|0|0|0|0|0|0|0|0|0|0|0|0|0|0|0|0	0	0	SNF2	RSC1	RSC1	0|0|0	0	0	3	742|897|824|25|5|18|373|662|622|0|0|0|0|0|0|0|0|0|0|0|0|0|0|0|0|0	0	0.97
ARP7	RSC2	RSC2	1572|1853|2491	5916	1972	3	97|26|34|1327|2647|2570|0|0|0|0|0|0|0|0|0|0|3|3|0|0|0|0|0|0|0|2	0.98	0.02	ARP9	RSC2	RSC2	97|26|34	157	52.33	3	1572|1853|2491|1327|2647|2570|0|0|0|0|0|0|0|0|0|0|3|3|0|0|0|0|0|0|0|2|0	0	0.78	RTT102	RSC2	RSC2	1327|2647|2570	6544	2181.33	3	1572|1853|2491|97|26|34|0|0|0|0|0|0|0|0|0|0|3|3|0|0|0|0|0|0|0|2	0.99	0.01	SNF11	RSC2	RSC2	0|0	0	0	2	1572|1853|2491|97|26|34|1327|2647|2570|0|0|0|0|0|0|0|0|3|3|0|0|0|0|0|0|0|2	0	0	SNF2	RSC2	RSC2	0|0|0	0	0	3	1572|1853|2491|97|26|34|1327|2647|2570|0|0|0|0|0|0|0|3|3|0|0|0|0|0|0|0|2	0	0.97
ARP7	RSC58	RSC58	784|1093|1412	3289	1096.33	3	50|37|48|1944|1422|1458|0|0|0|0|0|0|1|0|0|0|0|0|1|0|0|0|0|0|0|0	0.65	0.02	ARP9	RSC58	RSC58	50|37|48	135	45	3	784|1093|1412|1944|1422|1458|0|0|0|0|0|0|1|0|0|0|0|0|1|0|0|0|0|0|0|0|0	0	0.78	RTT102	RSC58	RSC58	1944|1422|1458	4824	1608	3	784|1093|1412|50|37|48|0|0|0|0|0|0|1|0|0|0|0|0|1|0|0|0|0|0|0|0	0.99	0	SNF11	RSC58	RSC58	0|0	0	0	2	784|1093|1412|50|37|48|1944|1422|1458|0|0|0|0|1|0|0|0|0|0|1|0|0|0|0|0|0|0	0	0	SNF2	RSC58	RSC58	0|0|0	0	0	3	784|1093|1412|50|37|48|1944|1422|1458|0|0|0|1|0|0|0|0|0|1|0|0|0|0|0|0|0	0	0.97
ARP7	RSC6	RSC6	1170|1637|1436	4243	1414.33	3	108|105|94|1070|1259|1454|0|0|0|0|0|0|0|0|0|0|0|0|0|0|0|0|0|0|0|0	0.98	0.01	ARP9	RSC6	RSC6	108|105|94	307	102.33	3	1170|1637|1436|1070|1259|1454|0|0|0|0|0|0|0|0|0|0|0|0|0|0|0|0|0|0|0|0|0	0	0.78	RTT102	RSC6	RSC6	1070|1259|1454	3783	1261	3	1170|1637|1436|108|105|94|0|0|0|0|0|0|0|0|0|0|0|0|0|0|0|0|0|0|0|0	0.98	0.01	SNF11	RSC6	RSC6	0|0	0	0	2	1170|1637|1436|108|105|94|1070|1259|1454|0|0|0|0|0|0|0|0|0|0|0|0|0|0|0|0|0|0	0	0	SNF2	RSC6	RSC6	0|0|0	0	0	3	1170|1637|1436|108|105|94|1070|1259|1454|0|0|0|0|0|0|0|0|0|0|0|0|0|0|0|0|0	0	0.97
ARP7	RSC8	RSC8	2707|3052|3164	8923	2974.33	3	227|232|282|3805|2913|3130|1|1|0|2|0|0|1|4|0|0|2|0|0|0|0|0|0|0|0|3	0.98	0.01	ARP9	RSC8	RSC8	227|232|282	741	247	3	2707|3052|3164|3805|2913|3130|1|1|0|2|0|0|1|4|0|0|2|0|0|0|0|0|0|0|0|3|0	0	0.78	RTT102	RSC8	RSC8	3805|2913|3130	9848	3282.67	3	2707|3052|3164|227|232|282|1|1|0|2|0|0|1|4|0|0|2|0|0|0|0|0|0|0|0|3	0.99	0	SNF11	RSC8	RSC8	1|1	2	1	2	2707|3052|3164|227|232|282|3805|2913|3130|0|2|0|0|1|4|0|0|2|0|0|0|0|0|0|0|0|3	0	0	SNF2	RSC8	RSC8	0|2|0	2	0.67	3	2707|3052|3164|227|232|282|3805|2913|3130|1|1|0|1|4|0|0|2|0|0|0|0|0|0|0|0|3	0	0.97
ARP7	RSC9	RSC9	922|1105|1142	3169	1056.33	3	44|18|18|755|794|932|0|0|0|0|0|0|0|0|0|0|2|0|0|0|0|0|0|0|0|0	0.98	0.01	ARP9	RSC9	RSC9	44|18|18	80	26.67	3	922|1105|1142|755|794|932|0|0|0|0|0|0|0|0|0|0|2|0|0|0|0|0|0|0|0|0|0	0	0.78	RTT102	RSC9	RSC9	755|794|932	2481	827	3	922|1105|1142|44|18|18|0|0|0|0|0|0|0|0|0|0|2|0|0|0|0|0|0|0|0|0	0.98	0.01	SNF11	RSC9	RSC9	0|0	0	0	2	922|1105|1142|44|18|18|755|794|932|0|0|0|0|0|0|0|0|2|0|0|0|0|0|0|0|0|0	0	0	SNF2	RSC9	RSC9	0|0|0	0	0	3	922|1105|1142|44|18|18|755|794|932|0|0|0|0|0|0|0|2|0|0|0|0|0|0|0|0|0	0	0.97
ARP7	RTT102	RTT102	32|85|106	223	74.33	3	493|799|576|245|114|119|27|33|256|155|0|302|47|71|78|97|96|159|927|65|75|78|102|20|19|27	0	0.77	ARP9	RTT102	RTT102	493|799|576	1868	622.67	3	32|85|106|245|114|119|27|33|256|155|0|302|47|71|78|97|96|159|927|65|75|78|102|20|19|27|0	0.56	0.13	RTT102	RTT102p	RTT102p	245|114|119	478	159.33	3	32|85|106|493|799|576|27|33|256|155|0|302|47|71|78|97|96|159|927|65|75|78|102|20|19|27	0	0.73	SNF11	RTT102	RTT102	27|33	60	30	2	32|85|106|493|799|576|245|114|119|256|155|0|302|47|71|78|97|96|159|927|65|75|78|102|20|19|27	0	0.16	SNF2	RTT102	RTT102	256|155|0	411	137	3	32|85|106|493|799|576|245|114|119|27|33|302|47|71|78|97|96|159|927|65|75|78|102|20|19|27	0	0.97
ARP7	RVB1	RVB1	0|0|0	0	0	3	1|0|0|1|1|0|7|3|0|5|0|8|7|2|2|2|3|3|2|0|2|1|0|64|170|1182	0	0.77	ARP9	RVB1	RVB1	1|0|0	1	0.33	3	0|0|0|1|1|0|7|3|0|5|0|8|7|2|2|2|3|3|2|0|2|1|0|64|170|1182|0	0	0.78	RTT102	RVB1	RVB1	1|1|0	2	0.67	3	0|0|0|1|0|0|7|3|0|5|0|8|7|2|2|2|3|3|2|0|2|1|0|64|170|1182	0	0.74	SNF11	RVB1	RVB1	7|3	10	5	2	0|0|0|1|0|0|1|1|0|0|5|0|8|7|2|2|2|3|3|2|0|2|1|0|64|170|1182	0	0.09	SNF2	RVB1	RVB1	0|5|0	5	1.67	3	0|0|0|1|0|0|1|1|0|7|3|8|7|2|2|2|3|3|2|0|2|1|0|64|170|1182	0	0.97
ARP7	RVB2	RVB2	0|0|0	0	0	3	0|0|0|0|2|4|6|4|0|1|1|5|4|0|0|1|5|3|1|0|1|0|0|121|270|1212	0	0.77	ARP9	RVB2	RVB2	0|0|0	0	0	3	0|0|0|0|2|4|6|4|0|1|1|5|4|0|0|1|5|3|1|0|1|0|0|121|270|1212|0	0	0.78	RTT102	RVB2	RVB2	0|2|4	6	2	3	0|0|0|0|0|0|6|4|0|1|1|5|4|0|0|1|5|3|1|0|1|0|0|121|270|1212	0	0.74	SNF11	RVB2	RVB2	6|4	10	5	2	0|0|0|0|0|0|0|2|4|0|1|1|5|4|0|0|1|5|3|1|0|1|0|0|121|270|1212	0	0.08	SNF2	RVB2	RVB2	0|1|1	2	0.67	3	0|0|0|0|0|0|0|2|4|6|4|5|4|0|0|1|5|3|1|0|1|0|0|121|270|1212	0	0.97
ARP7	RVS161	RVS161	0|1|0	1	0.33	3	0|0|0|0|0|0|7|8|0|0|0|0|4|0|0|0|2|0|0|0|0|0|0|0|0|0	0	0.77	ARP9	RVS161	RVS161	0|0|0	0	0	3	0|1|0|0|0|0|7|8|0|0|0|0|4|0|0|0|2|0|0|0|0|0|0|0|0|0|0	0	0.78	RTT102	RVS161	RVS161	0|0|0	0	0	3	0|1|0|0|0|0|7|8|0|0|0|0|4|0|0|0|2|0|0|0|0|0|0|0|0|0	0	0.74	SNF11	RVS161	RVS161	7|8	15	7.5	2	0|1|0|0|0|0|0|0|0|0|0|0|0|4|0|0|0|2|0|0|0|0|0|0|0|0|0	1	28.93	SNF2	RVS161	RVS161	0|0|0	0	0	3	0|1|0|0|0|0|0|0|0|7|8|0|4|0|0|0|2|0|0|0|0|0|0|0|0|0	0	0.97
ARP7	RVS167	RVS167	0|0|0	0	0	3	0|0|0|0|0|3|2|5|0|0|0|0|0|0|0|0|3|1|0|0|0|0|0|0|0|0	0	0.77	ARP9	RVS167	RVS167	0|0|0	0	0	3	0|0|0|0|0|3|2|5|0|0|0|0|0|0|0|0|3|1|0|0|0|0|0|0|0|0|0	0	0.78	RTT102	RVS167	RVS167	0|0|3	3	1	3	0|0|0|0|0|0|2|5|0|0|0|0|0|0|0|0|3|1|0|0|0|0|0|0|0|0	0.22	0.3	SNF11	RVS167	RVS167	2|5	7	3.5	2	0|0|0|0|0|0|0|0|3|0|0|0|0|0|0|0|0|3|1|0|0|0|0|0|0|0|0	0.94	13.5	SNF2	RVS167	RVS167	0|0|0	0	0	3	0|0|0|0|0|0|0|0|3|2|5|0|0|0|0|0|3|1|0|0|0|0|0|0|0|0	0	0.97
ARP7	SAM1	SAM1	0|1|0	1	0.33	3	5|0|0|1|2|0|6|14|0|6|1|4|11|3|0|0|6|7|1|0|0|1|0|0|0|3	0	0.77	ARP9	SAM1	SAM1	5|0|0	5	1.67	3	0|1|0|1|2|0|6|14|0|6|1|4|11|3|0|0|6|7|1|0|0|1|0|0|0|3|0	0.01	0.67	RTT102	SAM1	SAM1	1|2|0	3	1	3	0|1|0|5|0|0|6|14|0|6|1|4|11|3|0|0|6|7|1|0|0|1|0|0|0|3	0	0.74	SNF11	SAM1	SAM1	6|14	20	10	2	0|1|0|5|0|0|1|2|0|0|6|1|4|11|3|0|0|6|7|1|0|0|1|0|0|0|3	0.85	5.19	SNF2	SAM1	SAM1	0|6|1	7	2.33	3	0|1|0|5|0|0|1|2|0|6|14|4|11|3|0|0|6|7|1|0|0|1|0|0|0|3	0	0.94
ARP7	SAM2	SAM2	0|0|0	0	0	3	0|0|0|1|2|0|0|2|0|0|0|4|0|0|0|0|0|0|1|0|0|0|0|0|0|0	0	0.77	ARP9	SAM2	SAM2	0|0|0	0	0	3	0|0|0|1|2|0|0|2|0|0|0|4|0|0|0|0|0|0|1|0|0|0|0|0|0|0|0	0	0.78	RTT102	SAM2	SAM2	1|2|0	3	1	3	0|0|0|0|0|0|0|2|0|0|0|4|0|0|0|0|0|0|1|0|0|0|0|0|0|0	0.21	0.32	SNF11	SAM2	SAM2	0|2	2	1	2	0|0|0|0|0|0|1|2|0|0|0|0|4|0|0|0|0|0|0|1|0|0|0|0|0|0|0	0.44	3.38	SNF2	SAM2	SAM2	0|0|0	0	0	3	0|0|0|0|0|0|1|2|0|0|2|4|0|0|0|0|0|0|1|0|0|0|0|0|0|0	0	0.97
ARP7	SAR1	SAR1	0|1|0	1	0.33	3	3|1|0|0|3|2|1|0|5|0|0|0|0|3|0|0|1|3|0|0|1|0|0|0|0|1	0	0.77	ARP9	SAR1	SAR1	3|1|0	4	1.33	3	0|1|0|0|3|2|1|0|5|0|0|0|0|3|0|0|1|3|0|0|1|0|0|0|0|1|0	0.07	0.57	RTT102	SAR1	SAR1	0|3|2	5	1.67	3	0|1|0|3|1|0|1|0|5|0|0|0|0|3|0|0|1|3|0|0|1|0|0|0|0|1	0.2	0.36	SNF11	SAR1	SAR1	1|0	1	0.5	2	0|1|0|3|1|0|0|3|2|5|0|0|0|0|3|0|0|1|3|0|0|1|0|0|0|0|1	0	0.56	SNF2	SAR1	SAR1	5|0|0	5	1.67	3	0|1|0|3|1|0|0|3|2|1|0|0|0|3|0|0|1|3|0|0|1|0|0|0|0|1	0.06	0.85
ARP7	SAS3	SAS3	0|0|0	0	0	3	0|0|0|0|0|0|0|0|0|0|0|0|0|0|0|0|0|0|0|0|0|0|0|2|3|62	0	0.77	ARP9	SAS3	SAS3	0|0|0	0	0	3	0|0|0|0|0|0|0|0|0|0|0|0|0|0|0|0|0|0|0|0|0|0|0|2|3|62|0	0	0.78	RTT102	SAS3	SAS3	0|0|0	0	0	3	0|0|0|0|0|0|0|0|0|0|0|0|0|0|0|0|0|0|0|0|0|0|0|2|3|62	0	0.74	SNF11	SAS3	SAS3	0|0	0	0	2	0|0|0|0|0|0|0|0|0|0|0|0|0|0|0|0|0|0|0|0|0|0|0|0|2|3|62	0	0	SNF2	SAS3	SAS3	0|0|0	0	0	3	0|0|0|0|0|0|0|0|0|0|0|0|0|0|0|0|0|0|0|0|0|0|0|2|3|62	0	0.97
ARP7	SES1	SES1	0|0|0	0	0	3	0|0|0|0|0|0|0|1|0|0|0|0|0|0|0|0|0|0|0|0|0|0|0|0|0|0	0	0.77	ARP9	SES1	SES1	0|0|0	0	0	3	0|0|0|0|0|0|0|1|0|0|0|0|0|0|0|0|0|0|0|0|0|0|0|0|0|0|0	0	0.78	RTT102	SES1	SES1	0|0|0	0	0	3	0|0|0|0|0|0|0|1|0|0|0|0|0|0|0|0|0|0|0|0|0|0|0|0|0|0	0	0.74	SNF11	SES1	SES1	0|1	1	0.5	2	0|0|0|0|0|0|0|0|0|0|0|0|0|0|0|0|0|0|0|0|0|0|0|0|0|0|0	0	5	SNF2	SES1	SES1	0|0|0	0	0	3	0|0|0|0|0|0|0|0|0|0|1|0|0|0|0|0|0|0|0|0|0|0|0|0|0|0	0	0.97
ARP7	SFH1	SFH1	1434|1790|1567	4791	1597	3	142|195|131|1716|1454|1289|0|0|0|0|0|0|0|0|0|0|1|0|0|0|0|0|0|0|0|0	0.98	0.01	ARP9	SFH1	SFH1	142|195|131	468	156	3	1434|1790|1567|1716|1454|1289|0|0|0|0|0|0|0|0|0|0|1|0|0|0|0|0|0|0|0|0|0	0	0.78	RTT102	SFH1	SFH1	1716|1454|1289	4459	1486.33	3	1434|1790|1567|142|195|131|0|0|0|0|0|0|0|0|0|0|1|0|0|0|0|0|0|0|0|0	0.98	0.01	SNF11	SFH1	SFH1	0|0	0	0	2	1434|1790|1567|142|195|131|1716|1454|1289|0|0|0|0|0|0|0|0|1|0|0|0|0|0|0|0|0|0	0	0	SNF2	SFH1	SFH1	0|0|0	0	0	3	1434|1790|1567|142|195|131|1716|1454|1289|0|0|0|0|0|0|0|1|0|0|0|0|0|0|0|0|0	0	0.97
ARP7	SHM2	SHM2	0|0|0	0	0	3	1|0|0|0|0|1|0|0|0|0|0|0|0|0|0|0|1|0|0|0|1|0|0|0|0|1	0	0.77	ARP9	SHM2	SHM2	1|0|0	1	0.33	3	0|0|0|0|0|1|0|0|0|0|0|0|0|0|0|0|1|0|0|0|1|0|0|0|0|1|0	0	0.78	RTT102	SHM2	SHM2	0|0|1	1	0.33	3	0|0|0|1|0|0|0|0|0|0|0|0|0|0|0|0|1|0|0|0|1|0|0|0|0|1	0	0.74	SNF11	SHM2	SHM2	0|0	0	0	2	0|0|0|1|0|0|0|0|1|0|0|0|0|0|0|0|0|1|0|0|0|1|0|0|0|0|1	0	0	SNF2	SHM2	SHM2	0|0|0	0	0	3	0|0|0|1|0|0|0|0|1|0|0|0|0|0|0|0|1|0|0|0|1|0|0|0|0|1	0	0.97
ARP7	SNF11	SNF11	1|1|7	9	3	3	0|0|0|0|4|1|103|16|0|64|1|29|14|18|7|0|40|19|0|11|28|6|42|0|0|1	0	0.77	ARP9	SNF11	SNF11	0|0|0	0	0	3	1|1|7|0|4|1|103|16|0|64|1|29|14|18|7|0|40|19|0|11|28|6|42|0|0|1|0	0	0.78	RTT102	SNF11	SNF11	0|4|1	5	1.67	3	1|1|7|0|0|0|103|16|0|64|1|29|14|18|7|0|40|19|0|11|28|6|42|0|0|1	0	0.74	SNF11	SNF11p	SNF11p	103|16	119	59.5	2	1|1|7|0|0|0|0|4|1|0|64|1|29|14|18|7|0|40|19|0|11|28|6|42|0|0|1	0.5	5.46	SNF2	SNF11	SNF11	0|64|1	65	21.67	3	1|1|7|0|0|0|0|4|1|103|16|29|14|18|7|0|40|19|0|11|28|6|42|0|0|1	0.08	0.79
ARP7	SNF12	SNF12	72|118|224	414	138	3	17|11|8|31|83|53|862|158|108|836|630|1707|1833|1300|693|249|1192|1667|1110|1171|832|289|682|13|81|130	0	0.77	ARP9	SNF12	SNF12	17|11|8	36	12	3	72|118|224|31|83|53|862|158|108|836|630|1707|1833|1300|693|249|1192|1667|1110|1171|832|289|682|13|81|130|0	0	0.78	RTT102	SNF12	SNF12	31|83|53	167	55.67	3	72|118|224|17|11|8|862|158|108|836|630|1707|1833|1300|693|249|1192|1667|1110|1171|832|289|682|13|81|130	0	0.74	SNF11	SNF12	SNF12	862|158	1020	510	2	72|118|224|17|11|8|31|83|53|108|836|630|1707|1833|1300|693|249|1192|1667|1110|1171|832|289|682|13|81|130	0	0.91	SNF2	SNF12	SNF12	108|836|630	1574	524.67	3	72|118|224|17|11|8|31|83|53|862|158|1707|1833|1300|693|249|1192|1667|1110|1171|832|289|682|13|81|130	0	0.97
ARP7	SNF2	SNF2	279|225|390	894	298	3	20|3|15|353|180|147|1333|151|171|2333|533|1882|1442|1480|1011|433|3271|2859|1338|1984|2463|1223|2320|10|65|235	0	0.77	ARP9	SNF2	SNF2	20|3|15	38	12.67	3	279|225|390|353|180|147|1333|151|171|2333|533|1882|1442|1480|1011|433|3271|2859|1338|1984|2463|1223|2320|10|65|235|0	0	0.78	RTT102	SNF2	SNF2	353|180|147	680	226.67	3	279|225|390|20|3|15|1333|151|171|2333|533|1882|1442|1480|1011|433|3271|2859|1338|1984|2463|1223|2320|10|65|235	0	0.74	SNF11	SNF2	SNF2	1333|151	1484	742	2	279|225|390|20|3|15|353|180|147|171|2333|533|1882|1442|1480|1011|433|3271|2859|1338|1984|2463|1223|2320|10|65|235	0	0.75	SNF2	SNF2p	SNF2p	171|2333|533	3037	1012.33	3	279|225|390|20|3|15|353|180|147|1333|151|1882|1442|1480|1011|433|3271|2859|1338|1984|2463|1223|2320|10|65|235	0	0.97
ARP7	SNF5	SNF5	52|91|152	295	98.33	3	22|18|22|176|125|82|695|124|38|977|295|1951|863|1414|634|66|1836|2995|1029|1893|1247|605|1594|12|78|401	0	0.77	ARP9	SNF5	SNF5	22|18|22	62	20.67	3	52|91|152|176|125|82|695|124|38|977|295|1951|863|1414|634|66|1836|2995|1029|1893|1247|605|1594|12|78|401|0	0	0.78	RTT102	SNF5	SNF5	176|125|82	383	127.67	3	52|91|152|22|18|22|695|124|38|977|295|1951|863|1414|634|66|1836|2995|1029|1893|1247|605|1594|12|78|401	0	0.74	SNF11	SNF5	SNF5	695|124	819	409.5	2	52|91|152|22|18|22|176|125|82|38|977|295|1951|863|1414|634|66|1836|2995|1029|1893|1247|605|1594|12|78|401	0	0.59	SNF2	SNF5	SNF5	38|977|295	1310	436.67	3	52|91|152|22|18|22|176|125|82|695|124|1951|863|1414|634|66|1836|2995|1029|1893|1247|605|1594|12|78|401	0	0.97
ARP7	SNF6	SNF6	36|37|53	126	42	3	4|1|6|24|27|29|216|53|217|247|111|966|659|411|188|386|483|602|336|154|367|166|214|43|7|51	0	0.77	ARP9	SNF6	SNF6	4|1|6	11	3.67	3	36|37|53|24|27|29|216|53|217|247|111|966|659|411|188|386|483|602|336|154|367|166|214|43|7|51|0	0	0.78	RTT102	SNF6	SNF6	24|27|29	80	26.67	3	36|37|53|4|1|6|216|53|217|247|111|966|659|411|188|386|483|602|336|154|367|166|214|43|7|51	0	0.74	SNF11	SNF6	SNF6	216|53	269	134.5	2	36|37|53|4|1|6|24|27|29|217|247|111|966|659|411|188|386|483|602|336|154|367|166|214|43|7|51	0	0.62	SNF2	SNF6	SNF6	217|247|111	575	191.67	3	36|37|53|4|1|6|24|27|29|216|53|966|659|411|188|386|483|602|336|154|367|166|214|43|7|51	0	0.97
ARP7	SNU13	SNU13	0|3|0	3	1	3	0|0|0|0|2|1|0|0|0|0|1|0|0|0|0|0|0|0|0|0|0|0|0|0|0|0	0.31	0.15	ARP9	SNU13	SNU13	0|0|0	0	0	3	0|3|0|0|2|1|0|0|0|0|1|0|0|0|0|0|0|0|0|0|0|0|0|0|0|0|0	0	0.78	RTT102	SNU13	SNU13	0|2|1	3	1	3	0|3|0|0|0|0|0|0|0|0|1|0|0|0|0|0|0|0|0|0|0|0|0|0|0|0	0.27	0.2	SNF11	SNU13	SNU13	0|0	0	0	2	0|3|0|0|0|0|0|2|1|0|0|1|0|0|0|0|0|0|0|0|0|0|0|0|0|0|0	0	0	SNF2	SNU13	SNU13	0|0|1	1	0.33	3	0|3|0|0|0|0|0|2|1|0|0|0|0|0|0|0|0|0|0|0|0|0|0|0|0|0	0	0.97
ARP7	SOD1	SOD1	0|0|0	0	0	3	0|0|0|1|0|0|0|0|0|0|0|0|0|0|0|0|0|0|0|0|0|0|0|0|0|0	0	0.77	ARP9	SOD1	SOD1	0|0|0	0	0	3	0|0|0|1|0|0|0|0|0|0|0|0|0|0|0|0|0|0|0|0|0|0|0|0|0|0|0	0	0.78	RTT102	SOD1	SOD1	1|0|0	1	0.33	3	0|0|0|0|0|0|0|0|0|0|0|0|0|0|0|0|0|0|0|0|0|0|0|0|0|0	0	0.74	SNF11	SOD1	SOD1	0|0	0	0	2	0|0|0|0|0|0|1|0|0|0|0|0|0|0|0|0|0|0|0|0|0|0|0|0|0|0|0	0	0	SNF2	SOD1	SOD1	0|0|0	0	0	3	0|0|0|0|0|0|1|0|0|0|0|0|0|0|0|0|0|0|0|0|0|0|0|0|0|0	0	0.97
ARP7	SPT5	SPT5	0|0|0	0	0	3	0|0|0|0|0|1|12|0|0|17|0|6|7|0|2|9|4|16|11|0|4|5|9|2|2|9	0	0.77	ARP9	SPT5	SPT5	0|0|0	0	0	3	0|0|0|0|0|1|12|0|0|17|0|6|7|0|2|9|4|16|11|0|4|5|9|2|2|9|0	0	0.78	RTT102	SPT5	SPT5	0|0|1	1	0.33	3	0|0|0|0|0|0|12|0|0|17|0|6|7|0|2|9|4|16|11|0|4|5|9|2|2|9	0	0.74	SNF11	SPT5	SPT5	12|0	12	6	2	0|0|0|0|0|0|0|0|1|0|17|0|6|7|0|2|9|4|16|11|0|4|5|9|2|2|9	0.33	1.56	SNF2	SPT5	SPT5	0|17|0	17	5.67	3	0|0|0|0|0|0|0|0|1|12|0|6|7|0|2|9|4|16|11|0|4|5|9|2|2|9	0.04	0.87
ARP7	SRO9	SRO9	0|13|5	18	6	3	1|0|0|30|47|36|95|16|0|0|2|0|9|4|0|0|10|5|0|2|2|5|1|0|0|16	0	0.75	ARP9	SRO9	SRO9	1|0|0	1	0.33	3	0|13|5|30|47|36|95|16|0|0|2|0|9|4|0|0|10|5|0|2|2|5|1|0|0|16|0	0	0.78	RTT102	SRO9	SRO9	30|47|36	113	37.67	3	0|13|5|1|0|0|95|16|0|0|2|0|9|4|0|0|10|5|0|2|2|5|1|0|0|16	0.83	0.01	SNF11	SRO9	SRO9	95|16	111	55.5	2	0|13|5|1|0|0|30|47|36|0|0|2|0|9|4|0|0|10|5|0|2|2|5|1|0|0|16	0.52	7.97	SNF2	SRO9	SRO9	0|0|2	2	0.67	3	0|13|5|1|0|0|30|47|36|95|16|0|9|4|0|0|10|5|0|2|2|5|1|0|0|16	0	0.97
ARP7	SSA1	SSA1	0|12|0	12	4	3	22|74|38|55|58|76|21|26|6|24|9|138|58|66|23|6|26|171|123|24|31|26|38|0|12|190	0	0.77	ARP9	SSA1	SSA1	22|74|38	134	44.67	3	0|12|0|55|58|76|21|26|6|24|9|138|58|66|23|6|26|171|123|24|31|26|38|0|12|190|0	0	0.76	RTT102	SSA1	SSA1	55|58|76	189	63	3	0|12|0|22|74|38|21|26|6|24|9|138|58|66|23|6|26|171|123|24|31|26|38|0|12|190	0	0.73	SNF11	SSA1	SSA1	21|26	47	23.5	2	0|12|0|22|74|38|55|58|76|6|24|9|138|58|66|23|6|26|171|123|24|31|26|38|0|12|190	0	0.49	SNF2	SSA1	SSA1	6|24|9	39	13	3	0|12|0|22|74|38|55|58|76|21|26|138|58|66|23|6|26|171|123|24|31|26|38|0|12|190	0	0.97
ARP7	SSA2	SSA2	0|0|0	0	0	3	64|74|61|168|56|92|37|37|10|48|0|186|129|110|44|0|79|159|369|24|45|35|39|18|46|88	0	0.77	ARP9	SSA2	SSA2	64|74|61	199	66.33	3	0|0|0|168|56|92|37|37|10|48|0|186|129|110|44|0|79|159|369|24|45|35|39|18|46|88|0	0	0.77	RTT102	SSA2	SSA2	168|56|92	316	105.33	3	0|0|0|64|74|61|37|37|10|48|0|186|129|110|44|0|79|159|369|24|45|35|39|18|46|88	0	0.72	SNF11	SSA2	SSA2	37|37	74	37	2	0|0|0|64|74|61|168|56|92|10|48|0|186|129|110|44|0|79|159|369|24|45|35|39|18|46|88	0	0.51	SNF2	SSA2	SSA2	10|48|0	58	19.33	3	0|0|0|64|74|61|168|56|92|37|37|186|129|110|44|0|79|159|369|24|45|35|39|18|46|88	0	0.97
ARP7	SSA3	SSA3	0|0|0	0	0	3	0|0|0|0|0|0|0|0|0|0|0|0|12|0|0|0|11|1|0|0|0|0|0|0|0|5	0	0.77	ARP9	SSA3	SSA3	0|0|0	0	0	3	0|0|0|0|0|0|0|0|0|0|0|0|12|0|0|0|11|1|0|0|0|0|0|0|0|5|0	0	0.78	RTT102	SSA3	SSA3	0|0|0	0	0	3	0|0|0|0|0|0|0|0|0|0|0|0|12|0|0|0|11|1|0|0|0|0|0|0|0|5	0	0.74	SNF11	SSA3	SSA3	0|0	0	0	2	0|0|0|0|0|0|0|0|0|0|0|0|0|12|0|0|0|11|1|0|0|0|0|0|0|0|5	0	0	SNF2	SSA3	SSA3	0|0|0	0	0	3	0|0|0|0|0|0|0|0|0|0|0|0|12|0|0|0|11|1|0|0|0|0|0|0|0|5	0	0.97
ARP7	SSA4	SSA4	0|0|0	0	0	3	0|0|0|0|0|0|0|0|0|0|0|0|0|0|0|0|0|1|0|0|0|0|0|0|0|6	0	0.77	ARP9	SSA4	SSA4	0|0|0	0	0	3	0|0|0|0|0|0|0|0|0|0|0|0|0|0|0|0|0|1|0|0|0|0|0|0|0|6|0	0	0.78	RTT102	SSA4	SSA4	0|0|0	0	0	3	0|0|0|0|0|0|0|0|0|0|0|0|0|0|0|0|0|1|0|0|0|0|0|0|0|6	0	0.74	SNF11	SSA4	SSA4	0|0	0	0	2	0|0|0|0|0|0|0|0|0|0|0|0|0|0|0|0|0|0|1|0|0|0|0|0|0|0|6	0	0	SNF2	SSA4	SSA4	0|0|0	0	0	3	0|0|0|0|0|0|0|0|0|0|0|0|0|0|0|0|0|1|0|0|0|0|0|0|0|6	0	0.97
ARP7	SSB1	SSB1	1|30|4	35	11.67	3	6|3|4|909|239|263|19|51|12|8|0|35|68|37|20|0|0|39|95|0|23|21|0|4|6|0	0	0.77	ARP9	SSB1	SSB1	6|3|4	13	4.33	3	1|30|4|909|239|263|19|51|12|8|0|35|68|37|20|0|0|39|95|0|23|21|0|4|6|0|0	0	0.78	RTT102	SSB1	SSB1	909|239|263	1411	470.33	3	1|30|4|6|3|4|19|51|12|8|0|35|68|37|20|0|0|39|95|0|23|21|0|4|6|0	1	0	SNF11	SSB1	SSB1	19|51	70	35	2	1|30|4|6|3|4|909|239|263|12|8|0|35|68|37|20|0|0|39|95|0|23|21|0|4|6|0	0	0.52	SNF2	SSB1	SSB1	12|8|0	20	6.67	3	1|30|4|6|3|4|909|239|263|19|51|35|68|37|20|0|0|39|95|0|23|21|0|4|6|0	0	0.97
ARP7	SSB2	SSB2	1|30|4	35	11.67	3	6|3|4|170|374|417|29|0|12|8|0|95|23|47|6|0|67|184|64|46|11|21|22|4|6|77	0	0.77	ARP9	SSB2	SSB2	6|3|4	13	4.33	3	1|30|4|170|374|417|29|0|12|8|0|95|23|47|6|0|67|184|64|46|11|21|22|4|6|77|0	0	0.78	RTT102	SSB2	SSB2	170|374|417	961	320.33	3	1|30|4|6|3|4|29|0|12|8|0|95|23|47|6|0|67|184|64|46|11|21|22|4|6|77	0.98	0.01	SNF11	SSB2	SSB2	29|0	29	14.5	2	1|30|4|6|3|4|170|374|417|12|8|0|95|23|47|6|0|67|184|64|46|11|21|22|4|6|77	0	0.23	SNF2	SSB2	SSB2	12|8|0	20	6.67	3	1|30|4|6|3|4|170|374|417|29|0|95|23|47|6|0|67|184|64|46|11|21|22|4|6|77	0	0.97
ARP7	SSC1	SSC1	0|0|0	0	0	3	16|7|21|6|16|12|16|13|2|10|2|11|16|12|3|4|13|13|8|0|12|22|9|2|5|40	0	0.77	ARP9	SSC1	SSC1	16|7|21	44	14.67	3	0|0|0|6|16|12|16|13|2|10|2|11|16|12|3|4|13|13|8|0|12|22|9|2|5|40|0	0	0.72	RTT102	SSC1	SSC1	6|16|12	34	11.33	3	0|0|0|16|7|21|16|13|2|10|2|11|16|12|3|4|13|13|8|0|12|22|9|2|5|40	0	0.7	SNF11	SSC1	SSC1	16|13	29	14.5	2	0|0|0|16|7|21|6|16|12|2|10|2|11|16|12|3|4|13|13|8|0|12|22|9|2|5|40	0	1.49	SNF2	SSC1	SSC1	2|10|2	14	4.67	3	0|0|0|16|7|21|6|16|12|16|13|11|16|12|3|4|13|13|8|0|12|22|9|2|5|40	0	0.97
ARP7	SSE1	SSE1	0|0|0	0	0	3	0|0|0|0|9|4|0|2|0|0|0|0|0|0|0|0|0|0|0|0|0|0|0|0|0|0	0	0.77	ARP9	SSE1	SSE1	0|0|0	0	0	3	0|0|0|0|9|4|0|2|0|0|0|0|0|0|0|0|0|0|0|0|0|0|0|0|0|0|0	0	0.78	RTT102	SSE1	SSE1	0|9|4	13	4.33	3	0|0|0|0|0|0|0|2|0|0|0|0|0|0|0|0|0|0|0|0|0|0|0|0|0|0	0.66	0.03	SNF11	SSE1	SSE1	0|2	2	1	2	0|0|0|0|0|0|0|9|4|0|0|0|0|0|0|0|0|0|0|0|0|0|0|0|0|0|0	0.43	2.08	SNF2	SSE1	SSE1	0|0|0	0	0	3	0|0|0|0|0|0|0|9|4|0|2|0|0|0|0|0|0|0|0|0|0|0|0|0|0|0	0	0.97
ARP7	SSZ1	SSZ1	0|2|0	2	0.67	3	1|0|0|0|0|0|0|14|0|0|0|0|2|0|0|0|0|0|0|0|0|0|0|0|0|0	0.13	0.47	ARP9	SSZ1	SSZ1	1|0|0	1	0.33	3	0|2|0|0|0|0|0|14|0|0|0|0|2|0|0|0|0|0|0|0|0|0|0|0|0|0|0	0	0.78	RTT102	SSZ1	SSZ1	0|0|0	0	0	3	0|2|0|1|0|0|0|14|0|0|0|0|2|0|0|0|0|0|0|0|0|0|0|0|0|0	0	0.74	SNF11	SSZ1	SSZ1	0|14	14	7	2	0|2|0|1|0|0|0|0|0|0|0|0|0|2|0|0|0|0|0|0|0|0|0|0|0|0|0	0.5	37.8	SNF2	SSZ1	SSZ1	0|0|0	0	0	3	0|2|0|1|0|0|0|0|0|0|14|0|2|0|0|0|0|0|0|0|0|0|0|0|0|0	0	0.97
ARP7	STH1	STH1	4318|4093|4658	13069	4356.33	3	108|57|115|2793|3709|3474|8|2|0|112|0|44|11|21|20|0|24|49|14|15|18|12|16|0|0|4	0.99	0	ARP9	STH1	STH1	108|57|115	280	93.33	3	4318|4093|4658|2793|3709|3474|8|2|0|112|0|44|11|21|20|0|24|49|14|15|18|12|16|0|0|4|0	0	0.78	RTT102	STH1	STH1	2793|3709|3474	9976	3325.33	3	4318|4093|4658|108|57|115|8|2|0|112|0|44|11|21|20|0|24|49|14|15|18|12|16|0|0|4	0.99	0.01	SNF11	STH1	STH1	8|2	10	5	2	4318|4093|4658|108|57|115|2793|3709|3474|0|112|0|44|11|21|20|0|24|49|14|15|18|12|16|0|0|4	0	0.01	SNF2	STH1	STH1	0|112|0	112	37.33	3	4318|4093|4658|108|57|115|2793|3709|3474|8|2|44|11|21|20|0|24|49|14|15|18|12|16|0|0|4	0	0.97
ARP7	SUP35	SUP35	1|0|0	1	0.33	3	0|0|0|0|2|3|8|0|0|11|0|23|33|3|2|3|1|14|16|0|6|2|17|1|0|9	0	0.77	ARP9	SUP35	SUP35	0|0|0	0	0	3	1|0|0|0|2|3|8|0|0|11|0|23|33|3|2|3|1|14|16|0|6|2|17|1|0|9|0	0	0.78	RTT102	SUP35	SUP35	0|2|3	5	1.67	3	1|0|0|0|0|0|8|0|0|11|0|23|33|3|2|3|1|14|16|0|6|2|17|1|0|9	0	0.74	SNF11	SUP35	SUP35	8|0	8	4	2	1|0|0|0|0|0|0|2|3|0|11|0|23|33|3|2|3|1|14|16|0|6|2|17|1|0|9	0	0.73	SNF2	SUP35	SUP35	0|11|0	11	3.67	3	1|0|0|0|0|0|0|2|3|8|0|23|33|3|2|3|1|14|16|0|6|2|17|1|0|9	0	0.96
ARP7	SUP45	SUP45	0|0|0	0	0	3	0|0|0|0|0|0|1|0|0|0|0|0|0|0|0|0|0|0|0|0|0|0|0|0|0|1	0	0.77	ARP9	SUP45	SUP45	0|0|0	0	0	3	0|0|0|0|0|0|1|0|0|0|0|0|0|0|0|0|0|0|0|0|0|0|0|0|0|1|0	0	0.78	RTT102	SUP45	SUP45	0|0|0	0	0	3	0|0|0|0|0|0|1|0|0|0|0|0|0|0|0|0|0|0|0|0|0|0|0|0|0|1	0	0.74	SNF11	SUP45	SUP45	1|0	1	0.5	2	0|0|0|0|0|0|0|0|0|0|0|0|0|0|0|0|0|0|0|0|0|0|0|0|0|0|1	0	5	SNF2	SUP45	SUP45	0|0|0	0	0	3	0|0|0|0|0|0|0|0|0|1|0|0|0|0|0|0|0|0|0|0|0|0|0|0|0|1	0	0.97
ARP7	SWI1	SWI1	68|94|238	400	133.33	3	16|3|8|90|112|79|830|128|26|1868|152|1458|751|2082|1112|353|2901|3420|1438|3039|2320|760|2543|7|9|274	0	0.77	ARP9	SWI1	SWI1	16|3|8	27	9	3	68|94|238|90|112|79|830|128|26|1868|152|1458|751|2082|1112|353|2901|3420|1438|3039|2320|760|2543|7|9|274|0	0	0.78	RTT102	SWI1	SWI1	90|112|79	281	93.67	3	68|94|238|16|3|8|830|128|26|1868|152|1458|751|2082|1112|353|2901|3420|1438|3039|2320|760|2543|7|9|274	0	0.74	SNF11	SWI1	SWI1	830|128	958	479	2	68|94|238|16|3|8|90|112|79|26|1868|152|1458|751|2082|1112|353|2901|3420|1438|3039|2320|760|2543|7|9|274	0	0.51	SNF2	SWI1	SWI1	26|1868|152	2046	682	3	68|94|238|16|3|8|90|112|79|830|128|1458|751|2082|1112|353|2901|3420|1438|3039|2320|760|2543|7|9|274	0	0.97
ARP7	SWI3	SWI3	122|78|300	500	166.67	3	34|27|25|248|180|145|1094|187|156|932|392|3072|1136|1290|950|644|2337|2505|3504|538|1498|885|1180|36|148|256	0	0.77	ARP9	SWI3	SWI3	34|27|25	86	28.67	3	122|78|300|248|180|145|1094|187|156|932|392|3072|1136|1290|950|644|2337|2505|3504|538|1498|885|1180|36|148|256|0	0	0.78	RTT102	SWI3	SWI3	248|180|145	573	191	3	122|78|300|34|27|25|1094|187|156|932|392|3072|1136|1290|950|644|2337|2505|3504|538|1498|885|1180|36|148|256	0	0.74	SNF11	SWI3	SWI3	1094|187	1281	640.5	2	122|78|300|34|27|25|248|180|145|156|932|392|3072|1136|1290|950|644|2337|2505|3504|538|1498|885|1180|36|148|256	0	0.76	SNF2	SWI3	SWI3	156|932|392	1480	493.33	3	122|78|300|34|27|25|248|180|145|1094|187|3072|1136|1290|950|644|2337|2505|3504|538|1498|885|1180|36|148|256	0	0.97
ARP7	SWP82	SWP82	26|17|65	108	36	3	5|4|2|68|46|43|291|57|52|538|99|664|579|652|389|126|594|1078|1027|623|536|226|702|11|22|64	0	0.77	ARP9	SWP82	SWP82	5|4|2	11	3.67	3	26|17|65|68|46|43|291|57|52|538|99|664|579|652|389|126|594|1078|1027|623|536|226|702|11|22|64|0	0	0.78	RTT102	SWP82	SWP82	68|46|43	157	52.33	3	26|17|65|5|4|2|291|57|52|538|99|664|579|652|389|126|594|1078|1027|623|536|226|702|11|22|64	0	0.74	SNF11	SWP82	SWP82	291|57	348	174	2	26|17|65|5|4|2|68|46|43|52|538|99|664|579|652|389|126|594|1078|1027|623|536|226|702|11|22|64	0	0.57	SNF2	SWP82	SWP82	52|538|99	689	229.67	3	26|17|65|5|4|2|68|46|43|291|57|664|579|652|389|126|594|1078|1027|623|536|226|702|11|22|64	0	0.97
ARP7	TAF14	TAF14	41|39|15	95	31.67	3	0|6|2|38|18|13|179|30|11|226|185|641|469|486|126|8|310|240|119|216|300|44|321|65|737|2217	0	0.77	ARP9	TAF14	TAF14	0|6|2	8	2.67	3	41|39|15|38|18|13|179|30|11|226|185|641|469|486|126|8|310|240|119|216|300|44|321|65|737|2217|0	0	0.78	RTT102	TAF14	TAF14	38|18|13	69	23	3	41|39|15|0|6|2|179|30|11|226|185|641|469|486|126|8|310|240|119|216|300|44|321|65|737|2217	0	0.74	SNF11	TAF14	TAF14	179|30	209	104.5	2	41|39|15|0|6|2|38|18|13|11|226|185|641|469|486|126|8|310|240|119|216|300|44|321|65|737|2217	0	0.41	SNF2	TAF14	TAF14	11|226|185	422	140.67	3	41|39|15|0|6|2|38|18|13|179|30|641|469|486|126|8|310|240|119|216|300|44|321|65|737|2217	0	0.97
ARP7	TAF2	TAF2	0|0|0	0	0	3	0|0|0|0|0|0|0|0|0|0|0|0|0|0|0|0|0|0|0|0|0|0|0|26|110|430	0	0.77	ARP9	TAF2	TAF2	0|0|0	0	0	3	0|0|0|0|0|0|0|0|0|0|0|0|0|0|0|0|0|0|0|0|0|0|0|26|110|430|0	0	0.78	RTT102	TAF2	TAF2	0|0|0	0	0	3	0|0|0|0|0|0|0|0|0|0|0|0|0|0|0|0|0|0|0|0|0|0|0|26|110|430	0	0.74	SNF11	TAF2	TAF2	0|0	0	0	2	0|0|0|0|0|0|0|0|0|0|0|0|0|0|0|0|0|0|0|0|0|0|0|0|26|110|430	0	0	SNF2	TAF2	TAF2	0|0|0	0	0	3	0|0|0|0|0|0|0|0|0|0|0|0|0|0|0|0|0|0|0|0|0|0|0|26|110|430	0	0.97
ARP7	TAF8	TAF8	0|0|0	0	0	3	0|0|0|0|0|0|0|0|0|0|0|0|1|0|0|0|0|0|0|0|0|0|0|13|47|138	0	0.77	ARP9	TAF8	TAF8	0|0|0	0	0	3	0|0|0|0|0|0|0|0|0|0|0|0|1|0|0|0|0|0|0|0|0|0|0|13|47|138|0	0	0.78	RTT102	TAF8	TAF8	0|0|0	0	0	3	0|0|0|0|0|0|0|0|0|0|0|0|1|0|0|0|0|0|0|0|0|0|0|13|47|138	0	0.74	SNF11	TAF8	TAF8	0|0	0	0	2	0|0|0|0|0|0|0|0|0|0|0|0|0|1|0|0|0|0|0|0|0|0|0|0|13|47|138	0	0	SNF2	TAF8	TAF8	0|0|0	0	0	3	0|0|0|0|0|0|0|0|0|0|0|0|1|0|0|0|0|0|0|0|0|0|0|13|47|138	0	0.97
ARP7	TCP1	TCP1	0|1|0	1	0.33	3	0|0|0|0|0|0|22|10|0|0|1|0|0|0|0|0|1|2|1|0|0|0|0|0|0|1	0	0.77	ARP9	TCP1	TCP1	0|0|0	0	0	3	0|1|0|0|0|0|22|10|0|0|1|0|0|0|0|0|1|2|1|0|0|0|0|0|0|1|0	0	0.78	RTT102	TCP1	TCP1	0|0|0	0	0	3	0|1|0|0|0|0|22|10|0|0|1|0|0|0|0|0|1|2|1|0|0|0|0|0|0|1	0	0.74	SNF11	TCP1	TCP1	22|10	32	16	2	0|1|0|0|0|0|0|0|0|0|0|1|0|0|0|0|0|1|2|1|0|0|0|0|0|0|1	1	61.71	SNF2	TCP1	TCP1	0|0|1	1	0.33	3	0|1|0|0|0|0|0|0|0|22|10|0|0|0|0|0|1|2|1|0|0|0|0|0|0|1	0	0.97
ARP7	TDH1	TDH1	0|0|0	0	0	3	0|0|1|0|1|1|1|4|2|1|0|0|0|1|1|0|0|0|0|0|0|0|0|0|0|0	0	0.77	ARP9	TDH1	TDH1	0|0|1	1	0.33	3	0|0|0|0|1|1|1|4|2|1|0|0|0|1|1|0|0|0|0|0|0|0|0|0|0|0|0	0	0.78	RTT102	TDH1	TDH1	0|1|1	2	0.67	3	0|0|0|0|0|1|1|4|2|1|0|0|0|1|1|0|0|0|0|0|0|0|0|0|0|0	0	0.74	SNF11	TDH1	TDH1	1|4	5	2.5	2	0|0|0|0|0|1|0|1|1|2|1|0|0|0|1|1|0|0|0|0|0|0|0|0|0|0|0	0.5	8.44	SNF2	TDH1	TDH1	2|1|0	3	1	3	0|0|0|0|0|1|0|1|1|1|4|0|0|1|1|0|0|0|0|0|0|0|0|0|0|0	0.01	0.9
ARP7	TDH3	TDH3	52|9|1	62	20.67	3	8|1|3|5|2|2|52|65|2|1|0|46|18|2|1|0|11|276|133|11|1|0|0|0|0|12	0	0.76	ARP9	TDH3	TDH3	8|1|3	12	4	3	52|9|1|5|2|2|52|65|2|1|0|46|18|2|1|0|11|276|133|11|1|0|0|0|0|12|0	0	0.78	RTT102	TDH3	TDH3	5|2|2	9	3	3	52|9|1|8|1|3|52|65|2|1|0|46|18|2|1|0|11|276|133|11|1|0|0|0|0|12	0	0.74	SNF11	TDH3	TDH3	52|65	117	58.5	2	52|9|1|8|1|3|5|2|2|2|1|0|46|18|2|1|0|11|276|133|11|1|0|0|0|0|12	0	2.65	SNF2	TDH3	TDH3	2|1|0	3	1	3	52|9|1|8|1|3|5|2|2|52|65|46|18|2|1|0|11|276|133|11|1|0|0|0|0|12	0	0.97
ARP7	TEF1	TEF1	9|18|25	52	17.33	3	11|1|11|7|36|28|65|41|0|6|9|7|40|9|2|0|132|83|45|14|13|15|15|1|0|49	0	0.76	ARP9	TEF1	TEF1	11|1|11	23	7.67	3	9|18|25|7|36|28|65|41|0|6|9|7|40|9|2|0|132|83|45|14|13|15|15|1|0|49|0	0	0.78	RTT102	TEF1	TEF1	7|36|28	71	23.67	3	9|18|25|11|1|11|65|41|0|6|9|7|40|9|2|0|132|83|45|14|13|15|15|1|0|49	0	0.71	SNF11	TEF1	TEF1	65|41	106	53	2	9|18|25|11|1|11|7|36|28|0|6|9|7|40|9|2|0|132|83|45|14|13|15|15|1|0|49	0	2.44	SNF2	TEF1	TEF1	0|6|9	15	5	3	9|18|25|11|1|11|7|36|28|65|41|7|40|9|2|0|132|83|45|14|13|15|15|1|0|49	0	0.97
ARP7	TEF4	TEF4	0|0|1	1	0.33	3	0|0|0|0|0|2|3|14|0|1|0|0|5|0|0|0|3|0|0|0|0|0|0|0|0|4	0	0.77	ARP9	TEF4	TEF4	0|0|0	0	0	3	0|0|1|0|0|2|3|14|0|1|0|0|5|0|0|0|3|0|0|0|0|0|0|0|0|4|0	0	0.78	RTT102	TEF4	TEF4	0|0|2	2	0.67	3	0|0|1|0|0|0|3|14|0|1|0|0|5|0|0|0|3|0|0|0|0|0|0|0|0|4	0.04	0.54	SNF11	TEF4	TEF4	3|14	17	8.5	2	0|0|1|0|0|0|0|0|2|0|1|0|0|5|0|0|0|3|0|0|0|0|0|0|0|0|4	0.93	14.34	SNF2	TEF4	TEF4	0|1|0	1	0.33	3	0|0|1|0|0|0|0|0|2|3|14|0|5|0|0|0|3|0|0|0|0|0|0|0|0|4	0	0.97
ARP7	TFG1	TFG1	0|0|0	0	0	3	0|0|0|0|0|0|2|0|0|0|1|2|1|0|0|3|0|0|0|0|0|0|0|350|652|2207	0	0.77	ARP9	TFG1	TFG1	0|0|0	0	0	3	0|0|0|0|0|0|2|0|0|0|1|2|1|0|0|3|0|0|0|0|0|0|0|350|652|2207|0	0	0.78	RTT102	TFG1	TFG1	0|0|0	0	0	3	0|0|0|0|0|0|2|0|0|0|1|2|1|0|0|3|0|0|0|0|0|0|0|350|652|2207	0	0.74	SNF11	TFG1	TFG1	2|0	2	1	2	0|0|0|0|0|0|0|0|0|0|0|1|2|1|0|0|3|0|0|0|0|0|0|0|350|652|2207	0	0.01	SNF2	TFG1	TFG1	0|0|1	1	0.33	3	0|0|0|0|0|0|0|0|0|2|0|2|1|0|0|3|0|0|0|0|0|0|0|350|652|2207	0	0.97
ARP7	TFG2	TFG2	0|0|0	0	0	3	0|0|0|0|0|0|0|0|0|0|0|0|0|0|0|0|0|0|0|0|0|0|0|65|486|1878	0	0.77	ARP9	TFG2	TFG2	0|0|0	0	0	3	0|0|0|0|0|0|0|0|0|0|0|0|0|0|0|0|0|0|0|0|0|0|0|65|486|1878|0	0	0.78	RTT102	TFG2	TFG2	0|0|0	0	0	3	0|0|0|0|0|0|0|0|0|0|0|0|0|0|0|0|0|0|0|0|0|0|0|65|486|1878	0	0.74	SNF11	TFG2	TFG2	0|0	0	0	2	0|0|0|0|0|0|0|0|0|0|0|0|0|0|0|0|0|0|0|0|0|0|0|0|65|486|1878	0	0	SNF2	TFG2	TFG2	0|0|0	0	0	3	0|0|0|0|0|0|0|0|0|0|0|0|0|0|0|0|0|0|0|0|0|0|0|65|486|1878	0	0.97
ARP7	TFP1	TFP1	0|3|0	3	1	3	0|0|0|0|3|0|8|28|0|3|0|3|3|2|0|0|1|6|4|0|0|0|0|0|0|2	0	0.72	ARP9	TFP1	TFP1	0|0|0	0	0	3	0|3|0|0|3|0|8|28|0|3|0|3|3|2|0|0|1|6|4|0|0|0|0|0|0|2|0	0	0.78	RTT102	TFP1	TFP1	0|3|0	3	1	3	0|3|0|0|0|0|8|28|0|3|0|3|3|2|0|0|1|6|4|0|0|0|0|0|0|2	0	0.62	SNF11	TFP1	TFP1	8|28	36	18	2	0|3|0|0|0|0|0|3|0|0|3|0|3|3|2|0|0|1|6|4|0|0|0|0|0|0|2	0.98	16.2	SNF2	TFP1	TFP1	0|3|0	3	1	3	0|3|0|0|0|0|0|3|0|8|28|3|3|2|0|0|1|6|4|0|0|0|0|0|0|2	0	0.96
ARP7	TIF1	TIF1	0|0|0	0	0	3	0|0|0|0|0|0|0|3|0|0|0|0|3|0|1|0|0|0|0|0|0|0|0|0|0|2	0	0.77	ARP9	TIF1	TIF1	0|0|0	0	0	3	0|0|0|0|0|0|0|3|0|0|0|0|3|0|1|0|0|0|0|0|0|0|0|0|0|2|0	0	0.78	RTT102	TIF1	TIF1	0|0|0	0	0	3	0|0|0|0|0|0|0|3|0|0|0|0|3|0|1|0|0|0|0|0|0|0|0|0|0|2	0	0.74	SNF11	TIF1	TIF1	0|3	3	1.5	2	0|0|0|0|0|0|0|0|0|0|0|0|0|3|0|1|0|0|0|0|0|0|0|0|0|0|2	0.48	6.75	SNF2	TIF1	TIF1	0|0|0	0	0	3	0|0|0|0|0|0|0|0|0|0|3|0|3|0|1|0|0|0|0|0|0|0|0|0|0|2	0	0.97
ARP7	TIF4631	TIF4631	0|2|1	3	1	3	1|0|0|0|0|1|7|0|1|1|1|0|5|4|2|2|3|2|3|0|1|1|2|0|0|13	0	0.73	ARP9	TIF4631	TIF4631	1|0|0	1	0.33	3	0|2|1|0|0|1|7|0|1|1|1|0|5|4|2|2|3|2|3|0|1|1|2|0|0|13|0	0	0.78	RTT102	TIF4631	TIF4631	0|0|1	1	0.33	3	0|2|1|1|0|0|7|0|1|1|1|0|5|4|2|2|3|2|3|0|1|1|2|0|0|13	0	0.74	SNF11	TIF4631	TIF4631	7|0	7	3.5	2	0|2|1|1|0|0|0|0|1|1|1|1|0|5|4|2|2|3|2|3|0|1|1|2|0|0|13	0.43	2.05	SNF2	TIF4631	TIF4631	1|1|1	3	1	3	0|2|1|1|0|0|0|0|1|7|0|0|5|4|2|2|3|2|3|0|1|1|2|0|0|13	0	0.97
ARP7	TIM44	TIM44	0|0|0	0	0	3	0|0|0|0|0|0|0|2|0|0|0|0|0|0|0|0|0|0|2|0|0|0|0|0|0|0	0	0.77	ARP9	TIM44	TIM44	0|0|0	0	0	3	0|0|0|0|0|0|0|2|0|0|0|0|0|0|0|0|0|0|2|0|0|0|0|0|0|0|0	0	0.78	RTT102	TIM44	TIM44	0|0|0	0	0	3	0|0|0|0|0|0|0|2|0|0|0|0|0|0|0|0|0|0|2|0|0|0|0|0|0|0	0	0.74	SNF11	TIM44	TIM44	0|2	2	1	2	0|0|0|0|0|0|0|0|0|0|0|0|0|0|0|0|0|0|0|2|0|0|0|0|0|0|0	0.49	10	SNF2	TIM44	TIM44	0|0|0	0	0	3	0|0|0|0|0|0|0|0|0|0|2|0|0|0|0|0|0|0|2|0|0|0|0|0|0|0	0	0.97
ARP7	TMA19	TMA19	0|0|0	0	0	3	0|0|0|0|0|0|0|1|0|0|0|0|0|0|0|0|0|0|0|0|0|0|0|0|0|0	0	0.77	ARP9	TMA19	TMA19	0|0|0	0	0	3	0|0|0|0|0|0|0|1|0|0|0|0|0|0|0|0|0|0|0|0|0|0|0|0|0|0|0	0	0.78	RTT102	TMA19	TMA19	0|0|0	0	0	3	0|0|0|0|0|0|0|1|0|0|0|0|0|0|0|0|0|0|0|0|0|0|0|0|0|0	0	0.74	SNF11	TMA19	TMA19	0|1	1	0.5	2	0|0|0|0|0|0|0|0|0|0|0|0|0|0|0|0|0|0|0|0|0|0|0|0|0|0|0	0	5	SNF2	TMA19	TMA19	0|0|0	0	0	3	0|0|0|0|0|0|0|0|0|0|1|0|0|0|0|0|0|0|0|0|0|0|0|0|0|0	0	0.97
ARP7	TRA1	TRA1	0|0|0	0	0	3	0|0|0|0|0|0|0|0|0|0|0|0|0|0|0|0|3|0|0|0|0|0|0|0|0|0	0	0.77	ARP9	TRA1	TRA1	0|0|0	0	0	3	0|0|0|0|0|0|0|0|0|0|0|0|0|0|0|0|3|0|0|0|0|0|0|0|0|0|0	0	0.78	RTT102	TRA1	TRA1	0|0|0	0	0	3	0|0|0|0|0|0|0|0|0|0|0|0|0|0|0|0|3|0|0|0|0|0|0|0|0|0	0	0.74	SNF11	TRA1	TRA1	0|0	0	0	2	0|0|0|0|0|0|0|0|0|0|0|0|0|0|0|0|0|3|0|0|0|0|0|0|0|0|0	0	0	SNF2	TRA1	TRA1	0|0|0	0	0	3	0|0|0|0|0|0|0|0|0|0|0|0|0|0|0|0|3|0|0|0|0|0|0|0|0|0	0	0.97
ARP7	TRP5	TRP5	0|1|0	1	0.33	3	0|0|0|0|0|0|0|1|0|0|0|0|1|0|0|0|0|0|0|0|0|0|0|0|0|0	0	0.77	ARP9	TRP5	TRP5	0|0|0	0	0	3	0|1|0|0|0|0|0|1|0|0|0|0|1|0|0|0|0|0|0|0|0|0|0|0|0|0|0	0	0.78	RTT102	TRP5	TRP5	0|0|0	0	0	3	0|1|0|0|0|0|0|1|0|0|0|0|1|0|0|0|0|0|0|0|0|0|0|0|0|0	0	0.74	SNF11	TRP5	TRP5	0|1	1	0.5	2	0|1|0|0|0|0|0|0|0|0|0|0|0|1|0|0|0|0|0|0|0|0|0|0|0|0|0	0	5	SNF2	TRP5	TRP5	0|0|0	0	0	3	0|1|0|0|0|0|0|0|0|0|1|0|1|0|0|0|0|0|0|0|0|0|0|0|0|0	0	0.97
ARP7	TUB1	TUB1	3|2|1	6	2	3	9|3|2|0|4|3|23|28|0|0|0|7|17|0|0|0|11|12|2|0|0|0|0|0|0|2	0	0.77	ARP9	TUB1	TUB1	9|3|2	14	4.67	3	3|2|1|0|4|3|23|28|0|0|0|7|17|0|0|0|11|12|2|0|0|0|0|0|0|2|0	0	0.69	RTT102	TUB1	TUB1	0|4|3	7	2.33	3	3|2|1|9|3|2|23|28|0|0|0|7|17|0|0|0|11|12|2|0|0|0|0|0|0|2	0	0.74	SNF11	TUB1	TUB1	23|28	51	25.5	2	3|2|1|9|3|2|0|4|3|0|0|0|7|17|0|0|0|11|12|2|0|0|0|0|0|0|2	0.99	8.83	SNF2	TUB1	TUB1	0|0|0	0	0	3	3|2|1|9|3|2|0|4|3|23|28|7|17|0|0|0|11|12|2|0|0|0|0|0|0|2	0	0.97
ARP7	TUB2	TUB2	9|12|2	23	7.67	3	7|3|2|4|9|12|76|84|0|10|3|19|23|4|4|2|28|23|7|10|13|11|11|0|1|18	0	0.77	ARP9	TUB2	TUB2	7|3|2	12	4	3	9|12|2|4|9|12|76|84|0|10|3|19|23|4|4|2|28|23|7|10|13|11|11|0|1|18|0	0	0.78	RTT102	TUB2	TUB2	4|9|12	25	8.33	3	9|12|2|7|3|2|76|84|0|10|3|19|23|4|4|2|28|23|7|10|13|11|11|0|1|18	0	0.74	SNF11	TUB2	TUB2	76|84	160	80	2	9|12|2|7|3|2|4|9|12|0|10|3|19|23|4|4|2|28|23|7|10|13|11|11|0|1|18	1	8.74	SNF2	TUB2	TUB2	0|10|3	13	4.33	3	9|12|2|7|3|2|4|9|12|76|84|19|23|4|4|2|28|23|7|10|13|11|11|0|1|18	0	0.97
ARP7	TUB3	TUB3	2|2|0	4	1.33	3	0|0|2|0|2|0|17|14|0|5|0|0|8|1|0|0|13|1|0|4|1|0|0|0|0|2	0	0.77	ARP9	TUB3	TUB3	0|0|2	2	0.67	3	2|2|0|0|2|0|17|14|0|5|0|0|8|1|0|0|13|1|0|4|1|0|0|0|0|2|0	0	0.78	RTT102	TUB3	TUB3	0|2|0	2	0.67	3	2|2|0|0|0|2|17|14|0|5|0|0|8|1|0|0|13|1|0|4|1|0|0|0|0|2	0	0.74	SNF11	TUB3	TUB3	17|14	31	15.5	2	2|2|0|0|0|2|0|2|0|0|5|0|0|8|1|0|0|13|1|0|4|1|0|0|0|0|2	0.98	9.73	SNF2	TUB3	TUB3	0|5|0	5	1.67	3	2|2|0|0|0|2|0|2|0|17|14|0|8|1|0|0|13|1|0|4|1|0|0|0|0|2	0	0.95
ARP7	UBP3	UBP3	0|0|0	0	0	3	2|0|2|0|0|0|31|0|0|1|0|1|4|3|1|0|0|7|6|0|0|1|0|0|0|5	0	0.77	ARP9	UBP3	UBP3	2|0|2	4	1.33	3	0|0|0|0|0|0|31|0|0|1|0|1|4|3|1|0|0|7|6|0|0|1|0|0|0|5|0	0	0.78	RTT102	UBP3	UBP3	0|0|0	0	0	3	0|0|0|2|0|2|31|0|0|1|0|1|4|3|1|0|0|7|6|0|0|1|0|0|0|5	0	0.74	SNF11	UBP3	UBP3	31|0	31	15.5	2	0|0|0|2|0|2|0|0|0|0|1|0|1|4|3|1|0|0|7|6|0|0|1|0|0|0|5	0.5	12.68	SNF2	UBP3	UBP3	0|1|0	1	0.33	3	0|0|0|2|0|2|0|0|0|31|0|1|4|3|1|0|0|7|6|0|0|1|0|0|0|5	0	0.97
ARP7	URA7	URA7	0|0|0	0	0	3	0|0|0|0|1|0|3|11|0|0|0|0|1|0|0|0|3|1|0|0|0|0|0|0|0|0	0	0.77	ARP9	URA7	URA7	0|0|0	0	0	3	0|0|0|0|1|0|3|11|0|0|0|0|1|0|0|0|3|1|0|0|0|0|0|0|0|0|0	0	0.78	RTT102	URA7	URA7	0|1|0	1	0.33	3	0|0|0|0|0|0|3|11|0|0|0|0|1|0|0|0|3|1|0|0|0|0|0|0|0|0	0	0.74	SNF11	URA7	URA7	3|11	14	7	2	0|0|0|0|0|0|0|1|0|0|0|0|0|1|0|0|0|3|1|0|0|0|0|0|0|0|0	0.98	31.5	SNF2	URA7	URA7	0|0|0	0	0	3	0|0|0|0|0|0|0|1|0|3|11|0|1|0|0|0|3|1|0|0|0|0|0|0|0|0	0	0.97
ARP7	VMA2	VMA2	14|19|1	34	11.33	3	11|18|8|0|8|10|95|94|4|31|8|45|74|10|6|2|43|139|42|20|13|13|3|0|0|65	0	0.77	ARP9	VMA2	VMA2	11|18|8	37	12.33	3	14|19|1|0|8|10|95|94|4|31|8|45|74|10|6|2|43|139|42|20|13|13|3|0|0|65|0	0	0.78	RTT102	VMA2	VMA2	0|8|10	18	6	3	14|19|1|11|18|8|95|94|4|31|8|45|74|10|6|2|43|139|42|20|13|13|3|0|0|65	0	0.74	SNF11	VMA2	VMA2	95|94	189	94.5	2	14|19|1|11|18|8|0|8|10|4|31|8|45|74|10|6|2|43|139|42|20|13|13|3|0|0|65	0.91	4.2	SNF2	VMA2	VMA2	4|31|8	43	14.33	3	14|19|1|11|18|8|0|8|10|95|94|45|74|10|6|2|43|139|42|20|13|13|3|0|0|65	0	0.97
ARP7	VMA8	VMA8	0|0|0	0	0	3	0|0|0|0|0|0|0|3|0|0|0|0|4|0|0|0|3|0|0|0|0|0|0|0|0|1	0	0.77	ARP9	VMA8	VMA8	0|0|0	0	0	3	0|0|0|0|0|0|0|3|0|0|0|0|4|0|0|0|3|0|0|0|0|0|0|0|0|1|0	0	0.78	RTT102	VMA8	VMA8	0|0|0	0	0	3	0|0|0|0|0|0|0|3|0|0|0|0|4|0|0|0|3|0|0|0|0|0|0|0|0|1	0	0.74	SNF11	VMA8	VMA8	0|3	3	1.5	2	0|0|0|0|0|0|0|0|0|0|0|0|0|4|0|0|0|3|0|0|0|0|0|0|0|0|1	0.47	5.06	SNF2	VMA8	VMA8	0|0|0	0	0	3	0|0|0|0|0|0|0|0|0|0|3|0|4|0|0|0|3|0|0|0|0|0|0|0|0|1	0	0.97
ARP7	VPS1	VPS1	0|0|0	0	0	3	0|0|0|0|0|0|2|5|0|0|0|0|1|0|0|0|8|0|0|0|0|1|0|0|0|0	0	0.77	ARP9	VPS1	VPS1	0|0|0	0	0	3	0|0|0|0|0|0|2|5|0|0|0|0|1|0|0|0|8|0|0|0|0|1|0|0|0|0|0	0	0.78	RTT102	VPS1	VPS1	0|0|0	0	0	3	0|0|0|0|0|0|2|5|0|0|0|0|1|0|0|0|8|0|0|0|0|1|0|0|0|0	0	0.74	SNF11	VPS1	VPS1	2|5	7	3.5	2	0|0|0|0|0|0|0|0|0|0|0|0|0|1|0|0|0|8|0|0|0|0|1|0|0|0|0	0.94	9.45	SNF2	VPS1	VPS1	0|0|0	0	0	3	0|0|0|0|0|0|0|0|0|2|5|0|1|0|0|0|8|0|0|0|0|1|0|0|0|0	0	0.97
ARP7	VPS13	VPS13	0|0|0	0	0	3	0|0|0|0|0|0|2|0|0|0|0|0|0|0|0|0|0|0|0|0|0|0|0|0|0|0	0	0.77	ARP9	VPS13	VPS13	0|0|0	0	0	3	0|0|0|0|0|0|2|0|0|0|0|0|0|0|0|0|0|0|0|0|0|0|0|0|0|0|0	0	0.78	RTT102	VPS13	VPS13	0|0|0	0	0	3	0|0|0|0|0|0|2|0|0|0|0|0|0|0|0|0|0|0|0|0|0|0|0|0|0|0	0	0.74	SNF11	VPS13	VPS13	2|0	2	1	2	0|0|0|0|0|0|0|0|0|0|0|0|0|0|0|0|0|0|0|0|0|0|0|0|0|0|0	0.49	10	SNF2	VPS13	VPS13	0|0|0	0	0	3	0|0|0|0|0|0|0|0|0|2|0|0|0|0|0|0|0|0|0|0|0|0|0|0|0|0	0	0.97
ARP7	VPS72	VPS72	0|0|0	0	0	3	0|0|0|0|0|0|0|0|0|0|0|0|0|0|0|0|1|0|0|0|0|0|0|0|0|0	0	0.77	ARP9	VPS72	VPS72	0|0|0	0	0	3	0|0|0|0|0|0|0|0|0|0|0|0|0|0|0|0|1|0|0|0|0|0|0|0|0|0|0	0	0.78	RTT102	VPS72	VPS72	0|0|0	0	0	3	0|0|0|0|0|0|0|0|0|0|0|0|0|0|0|0|1|0|0|0|0|0|0|0|0|0	0	0.74	SNF11	VPS72	VPS72	0|0	0	0	2	0|0|0|0|0|0|0|0|0|0|0|0|0|0|0|0|0|1|0|0|0|0|0|0|0|0|0	0	0	SNF2	VPS72	VPS72	0|0|0	0	0	3	0|0|0|0|0|0|0|0|0|0|0|0|0|0|0|0|1|0|0|0|0|0|0|0|0|0	0	0.97
ARP7	YDJ1	YDJ1	13|40|9	62	20.67	3	50|16|51|30|31|37|480|29|0|4|5|38|27|18|12|0|30|42|26|9|5|18|5|0|0|69	0	0.77	ARP9	YDJ1	YDJ1	50|16|51	117	39	3	13|40|9|30|31|37|480|29|0|4|5|38|27|18|12|0|30|42|26|9|5|18|5|0|0|69|0	0	0.75	RTT102	YDJ1	YDJ1	30|31|37	98	32.67	3	13|40|9|50|16|51|480|29|0|4|5|38|27|18|12|0|30|42|26|9|5|18|5|0|0|69	0	0.74	SNF11	YDJ1	YDJ1	480|29	509	254.5	2	13|40|9|50|16|51|30|31|37|0|4|5|38|27|18|12|0|30|42|26|9|5|18|5|0|0|69	0.5	11.75	SNF2	YDJ1	YDJ1	0|4|5	9	3	3	13|40|9|50|16|51|30|31|37|480|29|38|27|18|12|0|30|42|26|9|5|18|5|0|0|69	0	0.97
ARP7	YEF3	YEF3	0|13|4	17	5.67	3	2|0|0|0|0|0|17|26|0|0|0|1|3|0|0|0|0|8|13|1|2|1|2|0|0|0	0.2	0.36	ARP9	YEF3	YEF3	2|0|0	2	0.67	3	0|13|4|0|0|0|17|26|0|0|0|1|3|0|0|0|0|8|13|1|2|1|2|0|0|0|0	0	0.78	RTT102	YEF3	YEF3	0|0|0	0	0	3	0|13|4|2|0|0|17|26|0|0|0|1|3|0|0|0|0|8|13|1|2|1|2|0|0|0	0	0.74	SNF11	YEF3	YEF3	17|26	43	21.5	2	0|13|4|2|0|0|0|0|0|0|0|0|1|3|0|0|0|0|8|13|1|2|1|2|0|0|0	0.99	11.61	SNF2	YEF3	YEF3	0|0|0	0	0	3	0|13|4|2|0|0|0|0|0|17|26|1|3|0|0|0|0|8|13|1|2|1|2|0|0|0	0	0.97
ARP7	YHB1	YHB1	0|0|0	0	0	3	0|0|0|0|0|0|1|2|0|0|0|0|0|0|0|0|0|0|0|0|0|0|0|0|0|0	0	0.77	ARP9	YHB1	YHB1	0|0|0	0	0	3	0|0|0|0|0|0|1|2|0|0|0|0|0|0|0|0|0|0|0|0|0|0|0|0|0|0|0	0	0.78	RTT102	YHB1	YHB1	0|0|0	0	0	3	0|0|0|0|0|0|1|2|0|0|0|0|0|0|0|0|0|0|0|0|0|0|0|0|0|0	0	0.74	SNF11	YHB1	YHB1	1|2	3	1.5	2	0|0|0|0|0|0|0|0|0|0|0|0|0|0|0|0|0|0|0|0|0|0|0|0|0|0|0	0.49	15	SNF2	YHB1	YHB1	0|0|0	0	0	3	0|0|0|0|0|0|0|0|0|1|2|0|0|0|0|0|0|0|0|0|0|0|0|0|0|0	0	0.97
ARP7	YPK1	YPK1	0|0|0	0	0	3	0|0|0|0|0|0|0|0|0|0|0|0|0|0|0|0|1|0|0|0|0|0|0|0|0|0	0	0.77	ARP9	YPK1	YPK1	0|0|0	0	0	3	0|0|0|0|0|0|0|0|0|0|0|0|0|0|0|0|1|0|0|0|0|0|0|0|0|0|0	0	0.78	RTT102	YPK1	YPK1	0|0|0	0	0	3	0|0|0|0|0|0|0|0|0|0|0|0|0|0|0|0|1|0|0|0|0|0|0|0|0|0	0	0.74	SNF11	YPK1	YPK1	0|0	0	0	2	0|0|0|0|0|0|0|0|0|0|0|0|0|0|0|0|0|1|0|0|0|0|0|0|0|0|0	0	0	SNF2	YPK1	YPK1	0|0|0	0	0	3	0|0|0|0|0|0|0|0|0|0|0|0|0|0|0|0|1|0|0|0|0|0|0|0|0|0	0	0.97
ARP7	YEF3	0.51	0.05	0	ARP9	YEF3	0.17	0.02	0	RTT102	YEF3	0	0	0	SNF11	YEF3	33.82	6.54	0	SNF2	YEF3	0	0	0	SNF6	YEF3	0.28	0.03	0	SWI1	YEF3	0	0	0	SWI3	YEF3	0.85	0.09	0	SWP82	YEF3	0.37	0.05	0	TAF14	YEF3	0	0	0
ARP7	YHB1	0	0	0	ARP9	YHB1	0	0	0	RTT102	YHB1	0	0	0	SNF11	YHB1	7.22	5.41	0	SNF2	YHB1	0	0	0	SNF6	YHB1	0	0	0	SWI1	YHB1	0	0	0	SWI3	YHB1	0	0	0	SWP82	YHB1	0	0	0	TAF14	YHB1	0	0	0
ARP7	YPK1	0	0	0	ARP9	YPK1	0	0	0	RTT102	YPK1	0	0	0	SNF11	YPK1	0	0	0	SNF2	YPK1	0	0	0	SNF6	YPK1	0	0	0	SWI1	YPK1	1.26	1.21	0	SWI3	YPK1	0	0	0	SWP82	YPK1	0	0	0	TAF14	YPK1	0	0	0
[truncated: 50 more columns]

## Sheet: CompPASS_results
Supplemental Data 10C. Alternative Pipeline Analyses of the Yeast SWI/SNF Dataset: CompPASS results
Bait	Prey	AvePSM	Z	WD	Entropy	Bait	Prey	AvePSM	Z	WD	Entropy	Bait	Prey	AvePSM	Z	WD	Entropy	Bait	Prey	AvePSM	Z	WD	Entropy	Bait	Prey	AvePSM	Z	WD	Entropy	Bait	Prey	AvePSM	Z	WD	Entropy	Bait	Prey	AvePSM	Z	WD	Entropy	Bait	Prey	AvePSM	Z	WD	Entropy	Bait	Prey
ARP7	ACC1	0	-0.414039	0	1.58496	ARP9	ACC1	0	-0.414039	0	1.58496	RTT102	ACC1	0	-0.414039	0	1.58496	SNF11	ACC1	1	2.69126	0.0396895	0.650022	SNF2	ACC1	0.333333	0.621059	0.0229147	1.25163	SNF6	ACC1	0	-0.414039	0	1.58496	SWI1	ACC1	0	-0.414039	0	1.58496	SWI3	ACC1	0	-0.414039	0	1.58496	SWP82	ACC1
ARP7	ACT1	1.33333	-0.33064	0.0804767	1.28669	ARP9	ACT1	0.333333	-0.357485	0.0243578	1.25163	RTT102	ACT1	0.666667	-0.348537	0.0344471	0.986427	SNF11	ACT1	7	-0.178519	0.184395	0.987138	SNF2	ACT1	0	-0.366434	0	1.58496	SNF6	ACT1	1.66667	-0.321692	0.148637	1.43552	SWI1	ACT1	2	-0.312744	0.162824	1.58496	SWI3	ACT1	3.66667	-0.268002	0.133456	0.681589	SWP82	ACT1
ARP7	ADE5,7	0	-0.337048	0	1.58496	ARP9	ADE5,7	0	-0.337048	0	1.58496	RTT102	ADE5,7	0	-0.337048	0	1.58496	SNF11	ADE5,7	11	2.84083	0.251305	0.858981	SNF2	ADE5,7	0	-0.337048	0	1.58496	SNF6	ADE5,7	0	-0.337048	0	1.58496	SWI1	ADE5,7	0	-0.337048	0	1.58496	SWI3	ADE5,7	0.666667	-0.144449	0.0359174	0.986427	SWP82	ADE5,7
ARP7	ADH1	0	-0.490922	0	1.58496	ARP9	ADH1	3.33333	0.736383	0.135556	1.50286	RTT102	ADH1	0	-0.490922	0	1.58496	SNF11	ADH1	8.5	2.6387	0.151668	0.943602	SNF2	ADH1	0	-0.490922	0	1.58496	SNF6	ADH1	0.666667	-0.245461	0.0297608	0.986427	SWI1	ADH1	0	-0.490922	0	1.58496	SWI3	ADH1	0.333333	-0.368191	0.0210441	1.25163	SWP82	ADH1
ARP7	ALA1	1	0.370652	0.0392389	0.816689	ARP9	ALA1	0.333333	-0.158851	0.0226546	1.25163	RTT102	ALA1	0	-0.423603	0	1.58496	SNF11	ALA1	4	2.75342	0.0784778	0.309543	SNF2	ALA1	0	-0.423603	0	1.58496	SNF6	ALA1	0	-0.423603	0	1.58496	SWI1	ALA1	0	-0.423603	0	1.58496	SWI3	ALA1	0	-0.423603	0	1.58496	SWP82	ALA1
ARP7	ARB1	0	-0.444478	0	1.58496	ARP9	ARB1	0	-0.444478	0	1.58496	RTT102	ARB1	0.666667	2.51871	0.031277	0.986427	SNF11	ARB1	0	-0.444478	0	1	SNF2	ARB1	0	-0.444478	0	1.58496	SNF6	ARB1	0	-0.444478	0	1.58496	SWI1	ARB1	0	-0.444478	0	1.58496	SWI3	ARB1	0.333333	1.03712	0.0221162	1.25163	SWP82	ARB1
ARP7	ARC1	0	-0.644302	0	1.58496	ARP9	ARC1	0	-0.644302	0	1.58496	RTT102	ARC1	0.333333	-0.462808	0.0183692	1.25163	SNF11	ARC1	5.5	2.35034	0.0929583	0.954434	SNF2	ARC1	0	-0.644302	0	1.58496	SNF6	ARC1	0.333333	-0.462808	0.0183692	1.25163	SWI1	ARC1	1.33333	0.0816721	0.0457695	1.28669	SWI3	ARC1	3.33333	1.17063	0.072368	1.14087	SWP82	ARC1
ARP7	ARF1	0	-0.316228	0	1.58496	ARP9	ARF1	0	-0.316228	0	1.58496	RTT102	ARF1	0	-0.316228	0	1.58496	SNF11	ARF1	2.5	2.84605	0.0718069	0.413817	SNF2	ARF1	0	-0.316228	0	1.58496	SNF6	ARF1	0	-0.316228	0	1.58496	SWI1	ARF1	0	-0.316228	0	1.58496	SWI3	ARF1	0	-0.316228	0	1.58496	SWP82	ARF1
ARP7	ARP4	0	-0.317986	0	1.58496	ARP9	ARP4	0	-0.317986	0	1.58496	RTT102	ARP4	0	-0.317986	0	1.58496	SNF11	ARP4	0	-0.317986	0	1	SNF2	ARP4	0	-0.317986	0	1.58496	SNF6	ARP4	0	-0.317986	0	1.58496	SWI1	ARP4	0.333333	-0.302126	0.0261476	1.25163	SWI3	ARP4	0	-0.317986	0	1.58496	SWP82	ARP4
ARP7	ARP5	0	-0.316228	0	1.58496	ARP9	ARP5	0	-0.316228	0	1.58496	RTT102	ARP5	0	-0.316228	0	1.58496	SNF11	ARP5	0	-0.316228	0	1	SNF2	ARP5	0	-0.316228	0	1.58496	SNF6	ARP5	0	-0.316228	0	1.58496	SWI1	ARP5	0	-0.316228	0	1.58496	SWI3	ARP5	0	-0.316228	0	1.58496	SWP82	ARP5
ARP7	ARP7	2518	0.436405	3.50851	1.58246	ARP9	ARP7	8930.33	2.84901	6.60737	1.54009	RTT102	ARP7	1487	0.0484978	2.69619	1.56204	SNF11	ARP7	315.5	-0.392272	0.887759	0.480427	SNF2	ARP7	344.667	-0.381298	1.29806	1.12201	SNF6	ARP7	932.333	-0.160192	2.13491	1.54807	SWI1	ARP7	383.667	-0.366624	1.36953	1.22476	SWI3	ARP7	674	-0.257388	1.8152	1.48083	SWP82	ARP7
ARP7	ARP8	0	-0.316228	0	1.58496	ARP9	ARP8	0	-0.316228	0	1.58496	RTT102	ARP8	0	-0.316228	0	1.58496	SNF11	ARP8	0	-0.316228	0	1	SNF2	ARP8	0	-0.316228	0	1.58496	SNF6	ARP8	0	-0.316228	0	1.58496	SWI1	ARP8	0	-0.316228	0	1.58496	SWI3	ARP8	0	-0.316228	0	1.58496	SWP82	ARP8
ARP7	ARP9	1661	2.24778	0.724846	1.58077	ARP9	ARP9	5926.33	11.2884	1.36916	1.56953	RTT102	ARP9	1178	1.22404	0.610427	1.57947	SNF11	ARP9	250.5	-0.741843	0.317573	0.585385	SNF2	ARP9	307	-0.622088	0.311624	1.00954	SNF6	ARP9	662	0.130352	0.457604	1.53878	SWI1	ARP9	486	-0.242689	0.392084	0.879673	SWI3	ARP9	687	0.183341	0.466165	1.49637	SWP82	ARP9
ARP7	ATP2	0.666667	-0.330473	0.0312439	0.986427	ARP9	ATP2	0.333333	-0.387946	0.0220928	1.25163	RTT102	ATP2	0	-0.44542	0	1.58496	SNF11	ATP2	19	2.83057	0.249921	0.992398	SNF2	ATP2	0.333333	-0.387946	0.0220928	1.25163	SNF6	ATP2	1	-0.272999	0.0382659	0.816689	SWI1	ATP2	1.33333	-0.215526	0.0441856	0.699843	SWI3	ATP2	1.66667	-0.158052	0.0740203	1.05294	SWP82	ATP2
ARP7	ATP3	0	-0.782964	0	1.58496	ARP9	ATP3	0	-0.782964	0	1.58496	RTT102	ATP3	0.333333	-0.503334	0.0166634	1.25163	SNF11	ATP3	3.5	2.15315	0.0610223	0.988699	SNF2	ATP3	1	0.055926	0.0326178	1.28067	SNF6	ATP3	0.666667	-0.223704	0.0235657	0.986427	SWI1	ATP3	0	-0.782964	0	1.58496	SWI3	ATP3	2.33333	1.17445	0.0498245	1.09948	SWP82	ATP3
ARP7	CBF5	0.333333	0.75	0.0170257	1.25163	ARP9	CBF5	0	-0.75	0	1.58496	RTT102	CBF5	0	-0.75	0	1.58496	SNF11	CBF5	0.5	1.5	0.0208521	0.811278	SNF2	CBF5	0	-0.75	0	1.58496	SNF6	CBF5	0	-0.75	0	1.58496	SWI1	CBF5	0	-0.75	0	1.58496	SWI3	CBF5	0.333333	0.75	0.0170257	1.25163	SWP82	CBF5
ARP7	CCT3	0	-0.397333	0	1.58496	ARP9	CCT3	0	-0.397333	0	1.58496	RTT102	CCT3	0.666667	-0.277834	0.0524803	1.39215	SNF11	CCT3	18	2.82913	0.272696	0.980947	SNF2	CCT3	0	-0.397333	0	1.58496	SNF6	CCT3	0.666667	-0.277834	0.0330806	0.986427	SWI1	CCT3	0.333333	-0.337583	0.0233915	1.25163	SWI3	CCT3	2	-0.038837	0.0908986	1.16578	SWP82	CCT3
ARP7	CCT4	1	-0.239473	0.0487336	1.58496	ARP9	CCT4	0	-0.649997	0	1.58496	RTT102	CCT4	0	-0.649997	0	1.58496	SNF11	CCT4	8	2.6342	0.11113	1	SNF2	CCT4	0	-0.649997	0	1.58496	SNF6	CCT4	1	-0.239473	0.0316767	0.816689	SWI1	CCT4	1.66667	0.0342104	0.0408945	0.614369	SWI3	CCT4	3	0.581577	0.0680527	0.770344	SWP82	CCT4
ARP7	CCT5	0	-0.360534	0	1.58496	ARP9	CCT5	0	-0.360534	0	1.58496	RTT102	CCT5	0	-0.360534	0	1.58496	SNF11	CCT5	2.5	2.82065	0.112	0.811278	SNF2	CCT5	0	-0.360534	0	1.58496	SNF6	CCT5	0.333333	0.0636237	0.0245563	1.25163	SWI1	CCT5	0	-0.360534	0	1.58496	SWI3	CCT5	0	-0.360534	0	1.58496	SWP82	CCT5
ARP7	CCT6	1.66667	-0.106645	0.0713439	1.23266	ARP9	CCT6	0	-0.462129	0	1.58496	RTT102	CCT6	0	-0.462129	0	1.58496	SNF11	CCT6	15	2.73723	0.214032	0.951412	SNF2	CCT6	0	-0.462129	0	1.58496	SNF6	CCT6	0	-0.462129	0	1.58496	SWI1	CCT6	1	-0.248839	0.0375677	0.816689	SWI3	CCT6	4	0.391033	0.0751354	0.3431	SWP82	CCT6
ARP7	CCT8	1	-0.759148	0.0265835	1.28067	ARP9	CCT8	1	-0.759148	0.0260558	0.816689	RTT102	CCT8	2	-0.557604	0.0383562	1.49371	SNF11	CCT8	17	2.46555	0.109607	0.940286	SNF2	CCT8	0.666667	-0.826329	0.0212745	0.986427	SNF6	CCT8	4	-0.154517	0.0542439	1.36975	SWI1	CCT8	4.66667	-0.0201544	0.057427	0.771825	SWI3	CCT8	6.66667	0.382933	0.0686384	1.10172	SWP82	CCT8
ARP7	CDC19	4.66667	0.135338	0.0525993	0.583473	ARP9	CDC19	1	-0.795108	0.0249366	0.816689	RTT102	CDC19	6.66667	0.642853	0.0613862	1.47059	SNF11	CDC19	12.5	2.12311	0.0860858	0.811278	SNF2	CDC19	0.666667	-0.879694	0.0198807	1.39215	SNF6	CDC19	7.66667	0.896611	0.0658294	1.30471	SWI1	CDC19	2.66667	-0.372178	0.0388241	1.36039	SWI3	CDC19	0.333333	-0.96428	0.0143971	1.25163	SWP82	CDC19
ARP7	CDC48	0.666667	0.891278	0.0210093	0.986427	ARP9	CDC48	0.666667	0.891278	0.0210093	0.986427	RTT102	CDC48	0.333333	-0.0469094	0.0148558	1.25163	SNF11	CDC48	0	-0.985097	0	1	SNF2	CDC48	0	-0.985097	0	1.58496	SNF6	CDC48	0.333333	-0.0469094	0.0148558	1.25163	SWI1	CDC48	1	1.82947	0.025731	0.816689	SWI3	CDC48	0	-0.985097	0	1.58496	SWP82	CDC48
ARP7	CHC1	3.66667	1.15916	0.0709993	0.681589	ARP9	CHC1	0	-0.688776	0	1.58496	RTT102	CHC1	1.66667	0.151195	0.0397266	0.614369	SNF11	CHC1	6	2.33512	0.0908226	0.982859	SNF2	CHC1	0	-0.688776	0	1.58496	SNF6	CHC1	0.666667	-0.352788	0.0302742	1.39215	SWI1	CHC1	1	-0.184793	0.0307721	0.816689	SWI3	CHC1	0.666667	-0.352788	0.0251253	0.986427	SWP82	CHC1
ARP7	DBP5	0	-0.316228	0	1.58496	ARP9	DBP5	0	-0.316228	0	1.58496	RTT102	DBP5	0	-0.316228	0	1.58496	SNF11	DBP5	0.5	2.84605	0.032113	0.811278	SNF2	DBP5	0	-0.316228	0	1.58496	SNF6	DBP5	0	-0.316228	0	1.58496	SWI1	DBP5	0	-0.316228	0	1.58496	SWI3	DBP5	0	-0.316228	0	1.58496	SWP82	DBP5
ARP7	DDR48	0	-0.316228	0	1.58496	ARP9	DDR48	0	-0.316228	0	1.58496	RTT102	DDR48	0	-0.316228	0	1.58496	SNF11	DDR48	0	-0.316228	0	1	SNF2	DDR48	0	-0.316228	0	1.58496	SNF6	DDR48	2	2.84605	0.114212	0.963746	SWI1	DDR48	0	-0.316228	0	1.58496	SWI3	DDR48	0	-0.316228	0	1.58496	SWP82	DDR48
ARP7	DED1	11.6667	-0.978473	0.0518543	1.37879	ARP9	DED1	3	-1.30235	0.0371931	0.420026	RTT102	DED1	39	0.0429756	0.0948078	1.51315	SNF11	DED1	31.5	-0.2373	0.101336	0.679393	SNF2	DED1	20.6667	-0.642142	0.0690155	0.740721	SNF6	DED1	43.6667	0.217369	0.10032	1.45162	SWI1	DED1	23.3333	-0.542489	0.0733331	0.97615	SWI3	DED1	95.6667	2.16061	0.148488	0.947698	SWP82	DED1
ARP7	DHH1	0	-0.653132	0	1.58496	ARP9	DHH1	0	-0.653132	0	1.58496	RTT102	DHH1	0.333333	-0.318193	0.0182446	1.25163	SNF11	DHH1	2	1.35651	0.0552981	0.881291	SNF2	DHH1	0	-0.653132	0	1.58496	SNF6	DHH1	0	-0.653132	0	1.58496	SWI1	DHH1	1.66667	1.02157	0.0407962	0.614369	SWI3	DHH1	0	-0.653132	0	1.58496	SWP82	DHH1
ARP7	DIT1	0	-0.603708	0	1.58496	ARP9	DIT1	0	-0.603708	0	1.58496	RTT102	DIT1	0.333333	1.12117	0.0189768	1.25163	SNF11	DIT1	0	-0.603708	0	1	SNF2	DIT1	0	-0.603708	0	1.58496	SNF6	DIT1	0.333333	1.12117	0.0189768	1.25163	SWI1	DIT1	0	-0.603708	0	1.58496	SWI3	DIT1	0	-0.603708	0	1.58496	SWP82	DIT1
ARP7	EAF6	0	-0.316228	0	1.58496	ARP9	EAF6	0	-0.316228	0	1.58496	RTT102	EAF6	0	-0.316228	0	1.58496	SNF11	EAF6	0	-0.316228	0	1	SNF2	EAF6	0	-0.316228	0	1.58496	SNF6	EAF6	0	-0.316228	0	1.58496	SWI1	EAF6	0	-0.316228	0	1.58496	SWI3	EAF6	0	-0.316228	0	1.58496	SWP82	EAF6
ARP7	EFT1	5.33333	-0.0961541	0.107499	0.712016	ARP9	EFT1	0.666667	-0.492083	0.0281517	0.986427	RTT102	EFT1	2.33333	-0.35068	0.071104	1.19642	SNF11	EFT1	39.5	2.80261	0.292553	0.949707	SNF2	EFT1	1	-0.463802	0.0344787	0.816689	SNF6	EFT1	5.66667	-0.0678735	0.149597	1.26802	SWI1	EFT1	3.33333	-0.265838	0.0849855	0.723002	SWI3	EFT1	5.33333	-0.0961541	0.107499	1.02588	SWP82	EFT1
ARP7	ENO1	0	-0.360534	0	1.58496	ARP9	ENO1	0	-0.360534	0	1.58496	RTT102	ENO1	0	-0.360534	0	1.58496	SNF11	ENO1	2.5	2.82065	0.112	0.979869	SNF2	ENO1	0	-0.360534	0	1.58496	SNF6	ENO1	0.333333	0.0636237	0.0245563	1.25163	SWI1	ENO1	0	-0.360534	0	1.58496	SWI3	ENO1	0	-0.360534	0	1.58496	SWP82	ENO1
ARP7	ENO2	0.333333	-0.41104	0.0181473	1.25163	ARP9	ENO2	4	2.32922	0.0628642	0.3431	RTT102	ENO2	0.666667	-0.161925	0.0256642	0.986427	SNF11	ENO2	2.5	1.20821	0.0611675	0.979869	SNF2	ENO2	0	-0.660155	0	1.58496	SNF6	ENO2	0.333333	-0.41104	0.0181473	1.25163	SWI1	ENO2	1	0.0871902	0.0314321	0.816689	SWI3	ENO2	0	-0.660155	0	1.58496	SWP82	ENO2
ARP7	FAA4	0	-0.378345	0	1.58496	ARP9	FAA4	0	-0.378345	0	1.58496	RTT102	FAA4	0.666667	-0.213847	0.0339005	0.986427	SNF11	FAA4	13	2.82936	0.243377	0.996038	SNF2	FAA4	0	-0.378345	0	1.58496	SNF6	FAA4	0.333333	-0.296096	0.0239713	1.25163	SWI1	FAA4	0	-0.378345	0	1.58496	SWI3	FAA4	1.33333	-0.0493493	0.0779431	1.15894	SWP82	FAA4
ARP7	FAS1	0	-0.667592	0	1.58496	ARP9	FAS1	1	0.386501	0.0382547	1.28067	RTT102	FAS1	1	0.386501	0.0382547	1.28067	SNF11	FAS1	3	2.49469	0.0541379	0.371232	SNF2	FAS1	0	-0.667592	0	1.58496	SNF6	FAS1	0.333333	-0.316228	0.018046	1.25163	SWI1	FAS1	0	-0.667592	0	1.58496	SWI3	FAS1	1	0.386501	0.0382547	1.28067	SWP82	FAS1
ARP7	FBA1	0	-0.751742	0	1.58496	ARP9	FBA1	0.333333	0.918796	0.017006	1.25163	RTT102	FBA1	0	-0.751742	0	1.58496	SNF11	FBA1	0	-0.751742	0	1	SNF2	FBA1	0.333333	0.918796	0.017006	1.25163	SNF6	FBA1	0	-0.751742	0	1.58496	SWI1	FBA1	0.333333	0.918796	0.017006	1.25163	SWI3	FBA1	0	-0.751742	0	1.58496	SWP82	FBA1
ARP7	GCN1	0.666667	-0.233964	0.0361635	0.986427	ARP9	GCN1	0	-0.332476	0	1.58496	RTT102	GCN1	0	-0.332476	0	1.58496	SNF11	GCN1	21.5	2.84452	0.356169	0.936081	SNF2	GCN1	0	-0.332476	0	1.58496	SNF6	GCN1	0	-0.332476	0	1.58496	SWI1	GCN1	0	-0.332476	0	1.58496	SWI3	GCN1	0.333333	-0.28322	0.0255715	1.25163	SWP82	GCN1
ARP7	GFA1	0.333333	0.0213795	0.0231345	1.25163	ARP9	GFA1	0	-0.406211	0	1.58496	RTT102	GFA1	0	-0.406211	0	1.58496	SNF11	GFA1	2.5	2.80072	0.0994064	0.979869	SNF2	GFA1	0	-0.406211	0	1.58496	SNF6	GFA1	0.333333	0.0213795	0.0231345	1.25163	SWI1	GFA1	0	-0.406211	0	1.58496	SWI3	GFA1	0	-0.406211	0	1.58496	SWP82	GFA1
ARP7	gi|6321399|ref|NP_011476.1|	0.333333	0.621059	0.0229147	1.25163	ARP9	gi|6321399|ref|NP_011476.1|	0	-0.414039	0	1.58496	RTT102	gi|6321399|ref|NP_011476.1|	0	-0.414039	0	1.58496	SNF11	gi|6321399|ref|NP_011476.1|	1	2.69126	0.0396895	0.650022	SNF2	gi|6321399|ref|NP_011476.1|	0	-0.414039	0	1.58496	SNF6	gi|6321399|ref|NP_011476.1|	0	-0.414039	0	1.58496	SWI1	gi|6321399|ref|NP_011476.1|	0	-0.414039	0	1.58496	SWI3	gi|6321399|ref|NP_011476.1|	0	-0.414039	0	1.58496	SWP82	gi|6321399|ref|NP_011476.1|
ARP7	gi|6321808|ref|NP_011884.1|	0	-0.5	0	1.58496	ARP9	gi|6321808|ref|NP_011884.1|	0.333333	-8.33e-17	0.0208521	1.25163	RTT102	gi|6321808|ref|NP_011884.1|	0	-0.5	0	1.58496	SNF11	gi|6321808|ref|NP_011884.1|	2	2.5	0.0722339	0.881291	SNF2	gi|6321808|ref|NP_011884.1|	0	-0.5	0	1.58496	SNF6	gi|6321808|ref|NP_011884.1|	1	1	0.036117	0.816689	SWI1	gi|6321808|ref|NP_011884.1|	0	-0.5	0	1.58496	SWI3	gi|6321808|ref|NP_011884.1|	0	-0.5	0	1.58496	SWP82	gi|6321808|ref|NP_011884.1|
ARP7	gi|7839187|ref|NP_058171.1|	0.333333	0.468405	0.0158089	1.25163	ARP9	gi|7839187|ref|NP_058171.1|	0	-0.869894	0	1.58496	RTT102	gi|7839187|ref|NP_058171.1|	0	-0.869894	0	1.58496	SNF11	gi|7839187|ref|NP_058171.1|	0.5	1.13755	0.0193619	0.811278	SNF2	gi|7839187|ref|NP_058171.1|	0.666667	1.8067	0.0223572	0.986427	SNF6	gi|7839187|ref|NP_058171.1|	0	-0.869894	0	1.58496	SWI1	gi|7839187|ref|NP_058171.1|	0.333333	0.468405	0.0158089	1.25163	SWI3	gi|7839187|ref|NP_058171.1|	0.333333	0.468405	0.0158089	1.25163	SWP82	gi|7839187|ref|NP_058171.1|
ARP7	GPM1	0.666667	-1.14372	0.0161948	1.39215	ARP9	GPM1	3.33333	-0.568262	0.0319135	1.40483	RTT102	GPM1	4.66667	-0.280534	0.0377605	1.40622	SNF11	GPM1	16.5	2.27305	0.0805682	0.92312	SNF2	GPM1	2.66667	-0.712126	0.0285443	1.36039	SNF6	GPM1	10.3333	0.942308	0.0561894	1.37475	SWI1	GPM1	6	0.00719319	0.0485845	0.661447	SWI3	GPM1	5.66667	-0.0647387	0.0472156	1.09401	SWP82	GPM1
ARP7	GSP1	0	-0.316228	0	1.58496	ARP9	GSP1	0	-0.316228	0	1.58496	RTT102	GSP1	0	-0.316228	0	1.58496	SNF11	GSP1	1	2.84605	0.0454147	0.650022	SNF2	GSP1	0	-0.316228	0	1.58496	SNF6	GSP1	0	-0.316228	0	1.58496	SWI1	GSP1	0	-0.316228	0	1.58496	SWI3	GSP1	0	-0.316228	0	1.58496	SWP82	GSP1
ARP7	GSY1	0	-0.316228	0	1.58496	ARP9	GSY1	0	-0.316228	0	1.58496	RTT102	GSY1	0	-0.316228	0	1.58496	SNF11	GSY1	1	2.84605	0.0454147	0.650022	SNF2	GSY1	0	-0.316228	0	1.58496	SNF6	GSY1	0	-0.316228	0	1.58496	SWI1	GSY1	0	-0.316228	0	1.58496	SWI3	GSY1	0	-0.316228	0	1.58496	SWP82	GSY1
ARP7	HHF2	0.666667	-1.19213	0.0182525	0.986427	ARP9	HHF2	0	-1.30513	0	1.58496	RTT102	HHF2	11.3333	0.615842	0.0576624	1.58015	SNF11	HHF2	9.5	0.305096	0.0603119	0.954434	SNF2	HHF2	6.33333	-0.231647	0.0492445	0.76789	SNF6	HHF2	1	-1.13564	0.0195678	1.28067	SWI1	HHF2	7.66667	-0.00564993	0.0474261	1.01929	SWI3	HHF2	15.6667	1.35033	0.0774515	0.998868	SWP82	HHF2
ARP7	HHT2	2.33333	2.22049	0.067245	1.09948	ARP9	HHT2	0	-0.580129	0	1.58496	RTT102	HHT2	0	-0.580129	0	1.58496	SNF11	HHT2	0.5	0.0200044	0.0237093	0.811278	SNF2	HHT2	0.333333	-0.18004	0.0193586	1.25163	SNF6	HHT2	1.66667	1.42032	0.0432871	0.614369	SWI1	HHT2	0	-0.580129	0	1.58496	SWI3	HHT2	0	-0.580129	0	1.58496	SWP82	HHT2
ARP7	HSC82	8.66667	0.146244	0.0580691	1.47027	ARP9	HSC82	13	0.813323	0.0711199	1.25834	RTT102	HSC82	7.66667	-0.00769706	0.0595271	1.09043	SNF11	HSC82	23.5	2.42971	0.104219	0.961778	SNF2	HSC82	2.33333	-0.828717	0.0301306	1.5632	SNF6	HSC82	5.66667	-0.315579	0.0511771	1.11225	SWI1	HSC82	5.66667	-0.315579	0.0469551	1.14645	SWI3	HSC82	5	-0.418207	0.0480725	0.877274	SWP82	HSC82
ARP7	HSP26	3.33333	0.107856	0.0703757	0.723002	ARP9	HSP26	1	-0.431422	0.0385464	1.28067	RTT102	HSP26	1.66667	-0.277343	0.0497632	1.05294	SNF11	HSP26	13	2.34201	0.138981	0.98411	SNF2	HSP26	0	-0.662541	0	1.58496	SNF6	HSP26	1.66667	-0.277343	0.0497632	1.05294	SWI1	HSP26	0	-0.662541	0	1.58496	SWI3	HSP26	0	-0.662541	0	1.58496	SWP82	HSP26
ARP7	HSP60	0.666667	-0.300334	0.0249092	0.986427	ARP9	HSP60	0	-0.700779	0	1.58496	RTT102	HSP60	0.333333	-0.500556	0.0176135	1.25163	SNF11	HSP60	5	2.30256	0.0682167	0.266765	SNF2	HSP60	0.666667	-0.300334	0.0249092	0.986427	SNF6	HSP60	3.33333	1.30145	0.0665357	0.930822	SWI1	HSP60	0	-0.700779	0	1.58496	SWI3	HSP60	0.666667	-0.300334	0.0249092	0.986427	SWP82	HSP60
ARP7	HTA2	3.33333	1.29762	0.0561701	1.50286	ARP9	HTA2	0	-0.883257	0	1.58496	RTT102	HTA2	2.33333	0.64336	0.044167	1.19642	SNF11	HTA2	4.5	2.06093	0.0576447	0.286397	SNF2	HTA2	0.666667	-0.447081	0.0221874	0.986427	SNF6	HTA2	0.333333	-0.665169	0.0156889	1.25163	SWI1	HTA2	0.666667	-0.447081	0.0221874	0.986427	SWI3	HTA2	0.666667	-0.447081	0.0236082	1.39215	SWP82	HTA2
ARP7	HTB2	9.66667	-0.725116	0.0493472	1.3509	ARP9	HTB2	0.666667	-1.32845	0.0177948	0.986427	RTT102	HTB2	28	0.503894	0.0839853	1.10069	SNF11	HTB2	34	0.906116	0.108448	0.495969	SNF2	HTB2	7	-0.903881	0.0419926	0.807632	SNF6	HTB2	35	0.973153	0.0938984	1.30293	SWI1	HTB2	30	0.637968	0.101869	0.799985	SWI3	HTB2	18.6667	-0.121784	0.0803554	0.439132	SWP82	HTB2
ARP7	HTZ1	0	-0.41895	0	1.58496	ARP9	HTZ1	0	-0.41895	0	1.58496	RTT102	HTZ1	0.333333	-0.22409	0.02278	1.25163	SNF11	HTZ1	0	-0.41895	0	1	SNF2	HTZ1	0	-0.41895	0	1.58496	SNF6	HTZ1	0	-0.41895	0	1.58496	SWI1	HTZ1	1	0.165632	0.0394562	0.816689	SWI3	HTZ1	0.333333	-0.22409	0.02278	1.25163	SWP82	HTZ1
ARP7	IDH1	0	-0.483494	0	1.58496	ARP9	IDH1	0	-0.483494	0	1.58496	RTT102	IDH1	0	-0.483494	0	1.58496	SNF11	IDH1	4	2.41747	0.105642	0.650022	SNF2	IDH1	0	-0.483494	0	1.58496	SNF6	IDH1	2.33333	1.20873	0.0806852	1.09948	SWI1	IDH1	0	-0.483494	0	1.58496	SWI3	IDH1	0	-0.483494	0	1.58496	SWP82	IDH1
ARP7	IDH2	1.33333	-0.438647	0.0315819	0.699843	ARP9	IDH2	0.333333	-0.76357	0.0157909	1.25163	RTT102	IDH2	0.333333	-0.76357	0.0157909	1.25163	SNF11	IDH2	8.5	1.88997	0.0853985	0.943602	SNF2	IDH2	1	-0.546955	0.0292914	1.28067	SNF6	IDH2	2.33333	-0.113723	0.0417789	0.49715	SWI1	IDH2	3.33333	0.2112	0.0499353	0.390452	SWI3	IDH2	0.666667	-0.655262	0.0223318	0.986427	SWP82	IDH2
ARP7	IES1	0	-0.316228	0	1.58496	ARP9	IES1	0	-0.316228	0	1.58496	RTT102	IES1	0	-0.316228	0	1.58496	SNF11	IES1	0	-0.316228	0	1	SNF2	IES1	0	-0.316228	0	1.58496	SNF6	IES1	0	-0.316228	0	1.58496	SWI1	IES1	0	-0.316228	0	1.58496	SWI3	IES1	0	-0.316228	0	1.58496	SWP82	IES1
ARP7	IES2	0	-0.316228	0	1.58496	ARP9	IES2	0	-0.316228	0	1.58496	RTT102	IES2	0	-0.316228	0	1.58496	SNF11	IES2	0	-0.316228	0	1	SNF2	IES2	0	-0.316228	0	1.58496	SNF6	IES2	0	-0.316228	0	1.58496	SWI1	IES2	0	-0.316228	0	1.58496	SWI3	IES2	0	-0.316228	0	1.58496	SWP82	IES2
ARP7	IES3	0	-0.316228	0	1.58496	ARP9	IES3	0	-0.316228	0	1.58496	RTT102	IES3	0	-0.316228	0	1.58496	SNF11	IES3	0	-0.316228	0	1	SNF2	IES3	0	-0.316228	0	1.58496	SNF6	IES3	0	-0.316228	0	1.58496	SWI1	IES3	0	-0.316228	0	1.58496	SWI3	IES3	0	-0.316228	0	1.58496	SWP82	IES3
ARP7	IES4	0	-0.316228	0	1.58496	ARP9	IES4	0	-0.316228	0	1.58496	RTT102	IES4	0	-0.316228	0	1.58496	SNF11	IES4	0	-0.316228	0	1	SNF2	IES4	0	-0.316228	0	1.58496	SNF6	IES4	0	-0.316228	0	1.58496	SWI1	IES4	0	-0.316228	0	1.58496	SWI3	IES4	0	-0.316228	0	1.58496	SWP82	IES4
ARP7	IES5	0	-0.316228	0	1.58496	ARP9	IES5	0	-0.316228	0	1.58496	RTT102	IES5	0	-0.316228	0	1.58496	SNF11	IES5	0	-0.316228	0	1	SNF2	IES5	0	-0.316228	0	1.58496	SNF6	IES5	0	-0.316228	0	1.58496	SWI1	IES5	0	-0.316228	0	1.58496	SWI3	IES5	0	-0.316228	0	1.58496	SWP82	IES5
ARP7	IES6	0	-0.316228	0	1.58496	ARP9	IES6	0	-0.316228	0	1.58496	RTT102	IES6	0	-0.316228	0	1.58496	SNF11	IES6	0	-0.316228	0	1	SNF2	IES6	0	-0.316228	0	1.58496	SNF6	IES6	0	-0.316228	0	1.58496	SWI1	IES6	0	-0.316228	0	1.58496	SWI3	IES6	0	-0.316228	0	1.58496	SWP82	IES6
ARP7	ILS1	0	-0.316228	0	1.58496	ARP9	ILS1	0	-0.316228	0	1.58496	RTT102	ILS1	0	-0.316228	0	1.58496	SNF11	ILS1	0	-0.316228	0	1	SNF2	ILS1	0	-0.316228	0	1.58496	SNF6	ILS1	0	-0.316228	0	1.58496	SWI1	ILS1	0	-0.316228	0	1.58496	SWI3	ILS1	0.333333	2.84605	0.0262202	1.25163	SWP82	ILS1
ARP7	ILV1	0	-0.316228	0	1.58496	ARP9	ILV1	0	-0.316228	0	1.58496	RTT102	ILV1	0	-0.316228	0	1.58496	SNF11	ILV1	0	-0.316228	0	1	SNF2	ILV1	0	-0.316228	0	1.58496	SNF6	ILV1	0	-0.316228	0	1.58496	SWI1	ILV1	0.333333	2.84605	0.0262202	1.25163	SWI3	ILV1	0	-0.316228	0	1.58496	SWP82	ILV1
ARP7	ILV2	0	-0.439737	0	1.58496	ARP9	ILV2	0	-0.439737	0	1.58496	RTT102	ILV2	0.666667	-0.0488597	0.0314452	0.986427	SNF11	ILV2	5.5	2.785	0.136202	0.954434	SNF2	ILV2	0	-0.439737	0	1.58496	SNF6	ILV2	0.333333	-0.244298	0.0222351	1.25163	SWI1	ILV2	0	-0.439737	0	1.58496	SWI3	ILV2	0	-0.439737	0	1.58496	SWP82	ILV2
ARP7	INO80	0	-0.317397	0	1.58496	ARP9	INO80	0	-0.317397	0	1.58496	RTT102	INO80	0	-0.317397	0	1.58496	SNF11	INO80	0	-0.317397	0	1	SNF2	INO80	0.333333	-0.314765	0.0261718	1.25163	SNF6	INO80	0.666667	-0.312132	0.0656973	1.39215	SWI1	INO80	0	-0.317397	0	1.58496	SWI3	INO80	0.333333	-0.314765	0.0261718	1.25163	SWP82	INO80
ARP7	KAP123	0	-0.441132	0	1.58496	ARP9	KAP123	0	-0.441132	0	1.58496	RTT102	KAP123	0.333333	-0.396573	0.0221999	1.25163	SNF11	KAP123	24	2.7671	0.283618	0.980686	SNF2	KAP123	0.333333	-0.396573	0.0221999	1.25163	SNF6	KAP123	5.66667	0.316367	0.207495	1.46183	SWI1	KAP123	0.333333	-0.396573	0.0221999	1.25163	SWI3	KAP123	0	-0.441132	0	1.58496	SWP82	KAP123
ARP7	KAP95	0.666667	-0.211428	0.0422679	1.39215	ARP9	KAP95	0	-0.493333	0	1.58496	RTT102	KAP95	1	-0.0704761	0.0363602	0.816689	SNF11	KAP95	2.5	0.563809	0.0818514	0.811278	SNF2	KAP95	0	-0.493333	0	1.58496	SNF6	KAP95	0	-0.493333	0	1.58496	SWI1	KAP95	0	-0.493333	0	1.58496	SWI3	KAP95	0	-0.493333	0	1.58496	SWP82	KAP95
ARP7	LYS12	0	-0.56175	0	1.58496	ARP9	LYS12	0	-0.56175	0	1.58496	RTT102	LYS12	0	-0.56175	0	1.58496	SNF11	LYS12	2.5	2.44763	0.0718825	0.811278	SNF2	LYS12	0	-0.56175	0	1.58496	SNF6	LYS12	1.33333	1.04325	0.0393454	0.699843	SWI1	LYS12	0.333333	-0.1605	0.0196727	1.25163	SWI3	LYS12	0	-0.56175	0	1.58496	SWP82	LYS12
ARP7	MAE1	1	1.89737	0.0370809	0.816689	ARP9	MAE1	0	-0.474342	0	1.58496	RTT102	MAE1	0	-0.474342	0	1.58496	SNF11	MAE1	1	1.89737	0.0370809	0.650022	SNF2	MAE1	0	-0.474342	0	1.58496	SNF6	MAE1	0	-0.474342	0	1.58496	SWI1	MAE1	0	-0.474342	0	1.58496	SWI3	MAE1	0	-0.474342	0	1.58496	SWP82	MAE1
ARP7	MDJ1	0.333333	-0.534538	0.0173905	1.25163	ARP9	MDJ1	1	-0.165891	0.0355264	1.28067	RTT102	MDJ1	2	0.387079	0.0592576	1.58496	SNF11	MDJ1	6	2.59896	0.0737818	0.235193	SNF2	MDJ1	0	-0.718861	0	1.58496	SNF6	MDJ1	0	-0.718861	0	1.58496	SWI1	MDJ1	0.333333	-0.534538	0.0173905	1.25163	SWI3	MDJ1	0.333333	-0.534538	0.0173905	1.25163	SWP82	MDJ1
ARP7	MDN1	1	0.40346	0.0305925	0.816689	ARP9	MDN1	0	-0.696886	0	1.58496	RTT102	MDN1	0	-0.696886	0	1.58496	SNF11	MDN1	1	0.40346	0.0305925	0.650022	SNF2	MDN1	0	-0.696886	0	1.58496	SNF6	MDN1	0	-0.696886	0	1.58496	SWI1	MDN1	2	1.50381	0.0432644	0.548954	SWI3	MDN1	2.33333	1.87059	0.0559787	1.19642	SWP82	MDN1
ARP7	MLC1	1	-0.377631	0.03353	1.28067	ARP9	MLC1	0.333333	-0.633653	0.0168948	1.25163	RTT102	MLC1	7	1.92656	0.101648	1.26288	SNF11	MLC1	6	1.54253	0.0821313	0.515947	SNF2	MLC1	1	-0.377631	0.03353	1.28067	SNF6	MLC1	1	-0.377631	0.03353	1.28067	SWI1	MLC1	0	-0.761663	0	1.58496	SWI3	MLC1	0	-0.761663	0	1.58496	SWP82	MLC1
ARP7	MNP1	0	-0.316228	0	1.58496	ARP9	MNP1	0	-0.316228	0	1.58496	RTT102	MNP1	0	-0.316228	0	1.58496	SNF11	MNP1	0	-0.316228	0	1	SNF2	MNP1	0.666667	2.84605	0.0659403	1.39215	SNF6	MNP1	0	-0.316228	0	1.58496	SWI1	MNP1	0	-0.316228	0	1.58496	SWI3	MNP1	0	-0.316228	0	1.58496	SWP82	MNP1
ARP7	NEW1	0.333333	-0.626796	0.0142243	1.25163	ARP9	NEW1	0	-1.07451	0	1.58496	RTT102	NEW1	0	-1.07451	0	1.58496	SNF11	NEW1	1.5	0.940194	0.0291094	0.954434	SNF2	NEW1	0.333333	-0.626796	0.0142243	1.25163	SNF6	NEW1	1.33333	0.716338	0.0274446	1.15894	SWI1	NEW1	1	0.268627	0.0237677	1.28067	SWI3	NEW1	2.33333	2.05947	0.0363057	1.09948	SWP82	NEW1
ARP7	NHP10	0	-0.317898	0	1.58496	ARP9	NHP10	0	-0.317898	0	1.58496	RTT102	NHP10	0	-0.317898	0	1.58496	SNF11	NHP10	0	-0.317898	0	1	SNF2	NHP10	0	-0.317898	0	1.58496	SNF6	NHP10	0.333333	-0.302832	0.0261512	1.25163	SWI1	NHP10	0	-0.317898	0	1.58496	SWI3	NHP10	0	-0.317898	0	1.58496	SWP82	NHP10
ARP7	NOP1	1.66667	-0.182743	0.0288062	1.23266	ARP9	NOP1	0.333333	-0.952187	0.0137822	1.25163	RTT102	NOP1	4.33333	1.35615	0.0434166	1.47893	SNF11	NOP1	2	0.00961805	0.0337594	0.468996	SNF2	NOP1	0	-1.14455	0	1.58496	SNF6	NOP1	1.33333	-0.375104	0.0257651	1.28669	SWI1	NOP1	1.66667	-0.182743	0.0308179	0.614369	SWI3	NOP1	0.666667	-0.759826	0.019491	0.986427	SWP82	NOP1
ARP7	NOP56	1.33333	-0.360543	0.0355446	0.699843	ARP9	NOP56	0	-0.688309	0	1.58496	RTT102	NOP56	2.66667	-0.0327766	0.0605895	1.1915	SNF11	NOP56	14	2.75324	0.138828	0.767652	SNF2	NOP56	0	-0.688309	0	1.58496	SNF6	NOP56	2.66667	-0.0327766	0.0605895	0.82498	SWI1	NOP56	1.66667	-0.278601	0.0397401	0.614369	SWI3	NOP56	1.33333	-0.360543	0.0355446	0.699843	SWP82	NOP56
ARP7	NOP58	0.666667	-0.42678	0.0304218	1.39215	ARP9	NOP58	0	-0.685434	0	1.58496	RTT102	NOP58	3.33333	0.607838	0.0821651	1.23352	SNF11	NOP58	8	2.41842	0.105384	0.989993	SNF2	NOP58	0	-0.685434	0	1.58496	SNF6	NOP58	3.66667	0.737165	0.0861755	1.45933	SWI1	NOP58	0	-0.685434	0	1.58496	SWI3	NOP58	1	-0.297452	0.030847	0.816689	SWP82	NOP58
ARP7	NPL3	52.6667	-0.552743	0.208247	1.57156	ARP9	NPL3	24.3333	-0.75314	0.14155	1.4832	RTT102	NPL3	69.6667	-0.432505	0.23951	1.56342	SNF11	NPL3	100.5	-0.214425	0.276708	0.390561	SNF2	NPL3	31	-0.705988	0.159769	1.14215	SNF6	NPL3	134.667	0.0272305	0.332997	1.46328	SWI1	NPL3	54	-0.543313	0.210866	0.746106	SWI3	NPL3	478.333	2.45793	0.627589	1.5119	SWP82	NPL3
ARP7	NPL6	879.667	1.78874	2.17788	1.51533	ARP9	NPL6	64	-0.328435	0.587441	1.51579	RTT102	NPL6	959.667	1.99639	2.27475	1.5202	SNF11	NPL6	0	-0.494555	0	1	SNF2	NPL6	0.333333	-0.49369	0.0209666	1.25163	SNF6	NPL6	0.333333	-0.49369	0.0209666	1.25163	SWI1	NPL6	0.666667	-0.492825	0.0296513	0.986427	SWI3	NPL6	0.666667	-0.492825	0.0296513	0.986427	SWP82	NPL6
ARP7	NSP1	1.33333	-0.464374	0.0276214	0.699843	ARP9	NSP1	4.33333	1.0554	0.046641	0.806003	RTT102	NSP1	0.666667	-0.802101	0.0195313	0.986427	SNF11	NSP1	1.5	-0.379943	0.0274412	0.954434	SNF2	NSP1	1	-0.633238	0.0239209	0.816689	SNF6	NSP1	3	0.379943	0.0363495	1.29482	SWI1	NSP1	0.666667	-0.802101	0.0195313	0.986427	SWI3	NSP1	6	1.89971	0.0548823	1.03534	SWP82	NSP1
ARP7	NUP57	0	-0.712999	0	1.58496	ARP9	NUP57	0	-0.712999	0	1.58496	RTT102	NUP57	1	0.237666	0.0358185	1.28067	SNF11	NUP57	3.5	2.61433	0.0670102	0.896038	SNF2	NUP57	0.666667	-0.0792222	0.0246948	0.986427	SNF6	NUP57	0	-0.712999	0	1.58496	SWI1	NUP57	0.666667	-0.0792222	0.0292457	1.39215	SWI3	NUP57	1	0.237666	0.0358185	1.28067	SWP82	NUP57
ARP7	OLA1	0.333333	0.0523026	0.0214908	1.25163	ARP9	OLA1	0	-0.470723	0	1.58496	RTT102	OLA1	0	-0.470723	0	1.58496	SNF11	OLA1	2	2.66743	0.0526415	0.468996	SNF2	OLA1	0	-0.470723	0	1.58496	SNF6	OLA1	0	-0.470723	0	1.58496	SWI1	OLA1	0.666667	0.575329	0.0303926	0.986427	SWI3	OLA1	0	-0.470723	0	1.58496	SWP82	OLA1
ARP7	PAB1	3.66667	-0.803237	0.0437977	0.884997	ARP9	PAB1	0	-1.11656	0	1.58496	RTT102	PAB1	37.3333	2.07361	0.132258	1.30381	SNF11	PAB1	21.5	0.720635	0.106056	0.969606	SNF2	PAB1	2.66667	-0.888688	0.0373508	1.15417	SNF6	PAB1	18.3333	0.450041	0.0926821	1.57627	SWI1	PAB1	13.3333	0.0227869	0.0790395	1.06701	SWI3	PAB1	19.6667	0.563975	0.0959932	1.33678	SWP82	PAB1
ARP7	PAN1	0	-1.12268	0	1.58496	ARP9	PAN1	2	-0.455743	0.0321702	1.16578	RTT102	PAN1	2	-0.455743	0.0321702	1.16578	SNF11	PAN1	10.5	2.37876	0.078102	0.156491	SNF2	PAN1	1.66667	-0.5669	0.0293672	1.05294	SNF6	PAN1	6	0.878139	0.0525879	1.40544	SWI1	PAN1	1.66667	-0.5669	0.0293672	1.05294	SWI3	PAN1	2.66667	-0.233429	0.0371469	1.03777	SWP82	PAN1
ARP7	PBP1	0.666667	-0.900125	0.0213962	0.986427	ARP9	PBP1	5	-0.577322	0.0616938	1.45018	RTT102	PBP1	5	-0.577322	0.0616938	1.52995	SNF11	PBP1	19	0.465582	0.117205	0.515947	SNF2	PBP1	2.66667	-0.751139	0.0450548	1.36039	SNF6	PBP1	20.3333	0.564906	0.124412	1.46731	SWI1	PBP1	10.6667	-0.155194	0.0901096	1.22525	SWI3	PBP1	45.6667	2.45207	0.186447	1.09031	SWP82	PBP1
ARP7	PBP4	0.666667	-1.06316	0.0182158	0.986427	ARP9	PBP4	0	-1.31041	0	1.58496	RTT102	PBP4	1.66667	-0.692291	0.0219792	1.54198	SNF11	PBP4	8.5	1.84199	0.0568198	0.581321	SNF2	PBP4	2.66667	-0.321421	0.0318254	0.82498	SNF6	PBP4	5.33333	0.667566	0.0393175	1.50953	SWI1	PBP4	6	0.914813	0.0477382	0.492138	SWI3	PBP4	4	0.173073	0.038978	1.07509	SWP82	PBP4
ARP7	PDC1	2	-0.0414929	0.0443266	0.548954	ARP9	PDC1	10.3333	2.55182	0.151766	1.03098	RTT102	PDC1	0.333333	-0.560155	0.0180963	1.25163	SNF11	PDC1	4	0.580901	0.0769364	0.852405	SNF2	PDC1	0.333333	-0.560155	0.0180963	1.25163	SNF6	PDC1	3.33333	0.373436	0.0572254	0.390452	SWI1	PDC1	0.333333	-0.560155	0.0180963	1.25163	SWI3	PDC1	0.333333	-0.560155	0.0180963	1.25163	SWP82	PDC1
ARP7	PEP4	0	-0.410686	0	1.58496	ARP9	PEP4	0	-0.410686	0	1.58496	RTT102	PEP4	0	-0.410686	0	1.58496	SNF11	PEP4	8.5	2.81162	0.181299	0.887976	SNF2	PEP4	1	-0.0315912	0.0621852	1.28067	SNF6	PEP4	0.333333	-0.284321	0.0230081	1.25163	SWI1	PEP4	0	-0.410686	0	1.58496	SWI3	PEP4	0	-0.410686	0	1.58496	SWP82	PEP4
ARP7	PFK1	1	-0.387023	0.035764	1.28067	ARP9	PFK1	7.66667	1.79339	0.117186	0.761224	RTT102	PFK1	0	-0.714085	0	1.58496	SNF11	PFK1	8	1.90241	0.101156	0.430552	SNF2	PFK1	0	-0.714085	0	1.58496	SNF6	PFK1	1.66667	-0.168982	0.0461711	1.05294	SWI1	PFK1	2	-0.0599614	0.0427402	0.548954	SWI3	PFK1	1	-0.387023	0.0302219	0.816689	SWP82	PFK1
ARP7	PFK2	1.33333	-0.26791	0.0361673	0.699843	ARP9	PFK2	10.6667	2.51041	0.153873	1.29785	RTT102	PFK2	0.666667	-0.466361	0.0255741	0.986427	SNF11	PFK2	5	0.823574	0.0858978	0.773227	SNF2	PFK2	0	-0.664813	0	1.58496	SNF6	PFK2	1	-0.367135	0.0384147	1.28067	SWI1	PFK2	0.666667	-0.466361	0.0255741	0.986427	SWI3	PFK2	3	0.228219	0.054251	0.420026	SWP82	PFK2
ARP7	PGK1	0	-0.370652	0	1.58496	ARP9	PGK1	0	-0.370652	0	1.58496	RTT102	PGK1	0	-0.370652	0	1.58496	SNF11	PGK1	2	2.80637	0.0974416	1	SNF2	PGK1	0	-0.370652	0	1.58496	SNF6	PGK1	0	-0.370652	0	1.58496	SWI1	PGK1	0.333333	0.158851	0.0242188	1.25163	SWI3	PGK1	0	-0.370652	0	1.58496	SWP82	PGK1
ARP7	PIL1	1	-1.6872	0.0170737	0.816689	ARP9	PIL1	2.33333	-0.953634	0.017436	1.09948	RTT102	PIL1	3.33333	-0.40346	0.0139325	1.5334	SNF11	PIL1	7	1.61384	0.0302	0.948078	SNF2	PIL1	4	-0.0366782	0.0228291	0.843567	SNF6	PIL1	6.33333	1.24706	0.0192046	1.47879	SWI1	PIL1	5	0.513495	0.0170637	0.99327	SWI3	PIL1	3	-0.586851	0.0197706	1.17003	SWP82	PIL1
ARP7	PIN4	0	-0.495434	0	1.58496	ARP9	PIN4	0	-0.495434	0	1.58496	RTT102	PIN4	0	-0.495434	0	1.58496	SNF11	PIN4	1	0	0.036283	0.650022	SNF2	PIN4	0	-0.495434	0	1.58496	SNF6	PIN4	2.33333	0.660578	0.0787407	1.19642	SWI1	PIN4	0	-0.495434	0	1.58496	SWI3	PIN4	6.33333	2.64231	0.184304	1.08297	SWP82	PIN4
ARP7	PMA1	3	0.720529	0.108153	1.54101	ARP9	PMA1	0	-0.550993	0	1.58496	RTT102	PMA1	0.333333	-0.409712	0.0198638	1.25163	SNF11	PMA1	2	0.296688	0.0486562	0.468996	SNF2	PMA1	0	-0.550993	0	1.58496	SNF6	PMA1	0	-0.550993	0	1.58496	SWI1	PMA1	0.333333	-0.409712	0.0198638	1.25163	SWI3	PMA1	7.33333	2.55717	0.125517	1.07254	SWP82	PMA1
ARP7	POR1	0	-0.316228	0	1.58496	ARP9	POR1	0	-0.316228	0	1.58496	RTT102	POR1	0	-0.316228	0	1.58496	SNF11	POR1	1.5	2.84605	0.0556214	0.543564	SNF2	POR1	0	-0.316228	0	1.58496	SNF6	POR1	0	-0.316228	0	1.58496	SWI1	POR1	0	-0.316228	0	1.58496	SWI3	POR1	0	-0.316228	0	1.58496	SWP82	POR1
ARP7	PSA1	0	-0.40604	0	1.58496	ARP9	PSA1	1.33333	-0.20045	0.0462787	0.699843	RTT102	PSA1	1.66667	-0.149053	0.0517412	0.614369	SNF11	PSA1	21	2.832	0.288229	0.960628	SNF2	PSA1	0.333333	-0.354642	0.0231394	1.25163	SNF6	PSA1	1.33333	-0.20045	0.0462787	0.699843	SWI1	PSA1	0.666667	-0.303245	0.032724	0.986427	SWI3	PSA1	0	-0.40604	0	1.58496	SWP82	PSA1
ARP7	PSE1	0.333333	-0.127152	0.0253215	1.25163	ARP9	PSE1	0	-0.339072	0	1.58496	RTT102	PSE1	0	-0.339072	0	1.58496	SNF11	PSE1	5	2.83973	0.168418	0.976021	SNF2	PSE1	0	-0.339072	0	1.58496	SNF6	PSE1	0	-0.339072	0	1.58496	SWI1	PSE1	0	-0.339072	0	1.58496	SWI3	PSE1	0	-0.339072	0	1.58496	SWP82	PSE1
ARP7	RIM1	0.666667	-0.10184	0.0235987	0.986427	ARP9	RIM1	0	-0.780771	0	1.58496	RTT102	RIM1	3	2.27442	0.0641168	1.54101	SNF11	RIM1	2	1.25602	0.0462581	1	SNF2	RIM1	0.333333	-0.441305	0.0166868	1.25163	SNF6	RIM1	0.666667	-0.10184	0.0235987	0.986427	SWI1	RIM1	0.666667	-0.10184	0.0235987	0.986427	SWI3	RIM1	0.333333	-0.441305	0.0166868	1.25163	SWP82	RIM1
ARP7	RNR1	0	-0.474342	0	1.58496	ARP9	RNR1	0	-0.474342	0	1.58496	RTT102	RNR1	0	-0.474342	0	1.58496	SNF11	RNR1	0.5	1.89737	0.0262202	0.811278	SNF2	RNR1	0	-0.474342	0	1.58496	SNF6	RNR1	0	-0.474342	0	1.58496	SWI1	RNR1	0	-0.474342	0	1.58496	SWI3	RNR1	0	-0.474342	0	1.58496	SWP82	RNR1
ARP7	RPB2	0.333333	-0.364141	0.0229057	1.25163	ARP9	RPB2	0	-0.414367	0	1.58496	RTT102	RPB2	0	-0.414367	0	1.58496	SNF11	RPB2	1	-0.263688	0.0396738	0.650022	SNF2	RPB2	0	-0.414367	0	1.58496	SNF6	RPB2	0.666667	-0.313915	0.0323935	0.986427	SWI1	RPB2	0.333333	-0.364141	0.0229057	1.25163	SWI3	RPB2	2.66667	-0.0125566	0.100646	1.03777	SWP82	RPB2
ARP7	RPL10	11.3333	0.349224	0.079235	1.3419	ARP9	RPL10	0	-1.05594	0	1.58496	RTT102	RPL10	4	-0.559999	0.0470726	1.3008	SNF11	RPL10	8	-0.0640589	0.0684073	0.430552	SNF2	RPL10	4.66667	-0.477342	0.0508442	1.53786	SNF6	RPL10	21.6667	1.6304	0.112578	0.501118	SWI1	RPL10	8.33333	-0.0227306	0.0679434	1.47791	SWI3	RPL10	0.666667	-0.973282	0.0202923	0.986427	SWP82	RPL10
ARP7	RPL11B	0	-0.80904	0	1.58496	ARP9	RPL11B	0	-0.80904	0	1.58496	RTT102	RPL11B	0.666667	-0.40452	0.0231828	0.986427	SNF11	RPL11B	2	0.40452	0.0446418	1	SNF2	RPL11B	0.666667	-0.40452	0.0231828	0.986427	SNF6	RPL11B	1	-0.20226	0.0315665	1.28067	SWI1	RPL11B	1.66667	0.20226	0.0407522	1.23266	SWI3	RPL11B	5.66667	2.62938	0.0751433	0.685715	SWP82	RPL11B
ARP7	RPL15A	0.666667	-0.981976	0.0190528	0.986427	ARP9	RPL15A	0	-1.1978	0	1.58496	RTT102	RPL15A	3.33333	-0.1187	0.0355682	1.5334	SNF11	RPL15A	1	-0.874067	0.0233349	0.650022	SNF2	RPL15A	3	-0.22661	0.0404171	0.420026	SNF6	RPL15A	8	1.39203	0.0603058	0.763743	SWI1	RPL15A	8	1.39203	0.055102	1.19218	SWI3	RPL15A	5.66667	0.636666	0.0463753	1.29723	SWP82	RPL15A
ARP7	RPL16A	0.333333	-0.457037	0.0150108	1.25163	ARP9	RPL16A	0.333333	-0.457037	0.0150108	1.25163	RTT102	RPL16A	0	-0.964855	0	1.58496	SNF11	RPL16A	1	0.5586	0.0259995	0.650022	SNF2	RPL16A	0.666667	0.0507819	0.0212285	0.986427	SNF6	RPL16A	1.33333	1.06642	0.0305635	1.28669	SWI1	RPL16A	2	2.08206	0.0381082	1.49371	SWI3	RPL16A	0	-0.964855	0	1.58496	SWP82	RPL16A
ARP7	RPL16B	1	-0.722542	0.0209705	0.816689	ARP9	RPL16B	0	-1.48311	0	1.58496	RTT102	RPL16B	1	-0.722542	0.0172196	1.28067	SNF11	RPL16B	1.5	-0.342257	0.0256835	0.543564	SNF2	RPL16B	3.33333	1.05212	0.0314385	1.16561	SNF6	RPL16B	4.33333	1.81269	0.0358454	1.13474	SWI1	RPL16B	2	0.0380285	0.0243521	1.16578	SWI3	RPL16B	2.33333	0.291552	0.0263033	1.19642	SWP82	RPL16B
ARP7	RPL17A	1.33333	-1.0984	0.0253582	0.699843	ARP9	RPL17A	2.66667	-0.844437	0.0265178	1.51753	RTT102	RPL17A	3.33333	-0.717454	0.0296478	1.5334	SNF11	RPL17A	3.5	-0.685709	0.0410849	0.33729	SNF2	RPL17A	11.6667	0.869834	0.0645022	0.303873	SNF6	RPL17A	11	0.742851	0.0538579	1.26237	SWI1	RPL17A	6	-0.209522	0.0397767	1.24194	SWI3	RPL17A	14.3333	1.37777	0.061479	0.593979	SWP82	RPL17A
ARP7	RPL17B	1.33333	-0.845826	0.0238995	0.699843	ARP9	RPL17B	1.33333	-0.845826	0.0193692	1.28669	RTT102	RPL17B	2.66667	-0.169165	0.0273922	1.1915	SNF11	RPL17B	3.5	0.253748	0.0387216	0.33729	SNF2	RPL17B	0.333333	-1.35332	0.0119498	1.25163	SNF6	RPL17B	2	-0.507495	0.0292708	0.548954	SWI1	RPL17B	4.33333	0.676661	0.0282994	1.35848	SWI3	RPL17B	6.66667	1.86082	0.0351011	0.986427	SWP82	RPL17B
ARP7	RPL18A	0.333333	-0.695285	0.0167755	1.25163	ARP9	RPL18A	0	-0.772539	0	1.58496	RTT102	RPL18A	0.666667	-0.618031	0.0237241	0.986427	SNF11	RPL18A	2	-0.309016	0.0410914	0.468996	SNF2	RPL18A	14	2.47213	0.108718	0.130894	SNF6	RPL18A	3	-0.0772539	0.057258	1.10923	SWI1	RPL18A	5	0.38627	0.0739198	0.740616	SWI3	RPL18A	2	-0.309016	0.046751	1.16578	SWP82	RPL18A
ARP7	RPL19A	3	-0.636087	0.0430771	0.981591	ARP9	RPL19A	1	-0.8966	0.0248706	1.28067	RTT102	RPL19A	2	-0.766344	0.0351723	1.16578	SNF11	RPL19A	3	-0.636087	0.0430771	0.940286	SNF2	RPL19A	1.66667	-0.809763	0.0325361	0.614369	SNF6	RPL19A	10.3333	0.319129	0.0788954	1.12468	SWI1	RPL19A	21	1.70853	0.112471	1.39582	SWI3	RPL19A	9	0.145453	0.0736296	1.32143	SWP82	RPL19A
ARP7	RPL1A	0	-0.646707	0	1.58496	ARP9	RPL1A	0	-0.646707	0	1.58496	RTT102	RPL1A	0	-0.646707	0	1.58496	SNF11	RPL1A	1	0.27716	0.0317572	0.650022	SNF2	RPL1A	2.66667	1.81694	0.0644872	1.03777	SNF6	RPL1A	0	-0.646707	0	1.58496	SWI1	RPL1A	2.66667	1.81694	0.0518593	0.455021	SWI3	RPL1A	0.333333	-0.338751	0.018335	1.25163	SWP82	RPL1A
ARP7	RPL20B	0	-1.06732	0	1.58496	ARP9	RPL20B	0	-1.06732	0	1.58496	RTT102	RPL20B	0	-1.06732	0	1.58496	SNF11	RPL20B	3.5	-0.234095	0.0447648	0.988699	SNF2	RPL20B	6.33333	0.440417	0.060217	0.951401	SNF6	RPL20B	6.66667	0.519771	0.0598013	1.32471	SWI1	RPL20B	9.66667	1.23396	0.0720103	1.3509	SWI3	RPL20B	11.3333	1.63073	0.0779714	1.10689	SWP82	RPL20B
ARP7	RPL21A	2	-0.643236	0.0305296	1.22858	ARP9	RPL21A	0	-1.18301	0	1.58496	RTT102	RPL21A	2.66667	-0.46331	0.0324113	1.56637	SNF11	RPL21A	1	-0.913125	0.0234802	0.650022	SNF2	RPL21A	5.33333	0.256395	0.0498547	0.949769	SNF6	RPL21A	7	0.70621	0.0525123	1.26288	SWI1	RPL21A	11.6667	1.96569	0.067793	0.686051	SWI3	RPL21A	1	-0.913125	0.0215877	1.28067	SWP82	RPL21A
ARP7	RPL23B	3	-0.617771	0.0436451	0.770344	ARP9	RPL23B	0	-1.0135	0	1.58496	RTT102	RPL23B	2.33333	-0.705709	0.0384913	1.09948	SNF11	RPL23B	9	0.173679	0.0755955	0.561753	SNF2	RPL23B	2.33333	-0.705709	0.0387502	0.49715	SNF6	RPL23B	16	1.09704	0.100794	1.05075	SWI1	RPL23B	3.66667	-0.529832	0.0485759	0.365099	SWI3	RPL23B	14	0.833221	0.0936543	0.767124	SWP82	RPL23B
ARP7	RPL24A	0	-0.620138	0	1.58496	ARP9	RPL24A	0	-0.620138	0	1.58496	RTT102	RPL24A	0	-0.620138	0	1.58496	SNF11	RPL24A	0	-0.620138	0	1	SNF2	RPL24A	2.66667	2.58057	0.06725	0.82498	SNF6	RPL24A	0	-0.620138	0	1.58496	SWI1	RPL24A	1	0.580129	0.0411821	1.28067	SWI3	RPL24A	0.666667	0.18004	0.0264793	0.986427	SWP82	RPL24A
ARP7	RPL24B	0	-0.468405	0	1.58496	ARP9	RPL24B	0	-0.468405	0	1.58496	RTT102	RPL24B	0	-0.468405	0	1.58496	SNF11	RPL24B	0	-0.468405	0	1	SNF2	RPL24B	0	-0.468405	0	1.58496	SNF6	RPL24B	4	2.74351	0.0746304	0.3431	SWI1	RPL24B	1	0.334575	0.0545224	1.28067	SWI3	RPL24B	0	-0.468405	0	1.58496	SWP82	RPL24B
ARP7	RPL25	0	-1.032	0	1.58496	ARP9	RPL25	0	-1.032	0	1.58496	RTT102	RPL25	1.33333	-0.770732	0.0290286	0.699843	SNF11	RPL25	3	-0.44415	0.0428626	1	SNF2	RPL25	6.33333	0.209012	0.0622779	1.10379	SNF6	RPL25	12	1.31939	0.0843858	1.40028	SWI1	RPL25	6.66667	0.274328	0.0628975	1.42325	SWI3	RPL25	11.3333	1.18876	0.0820083	1.07042	SWP82	RPL25
ARP7	RPL26B	0	-0.590596	0	1.58496	ARP9	RPL26B	0	-0.590596	0	1.58496	RTT102	RPL26B	0	-0.590596	0	1.58496	SNF11	RPL26B	0	-0.590596	0	1	SNF2	RPL26B	1	1.37806	0.0332316	0.816689	SNF6	RPL26B	1.33333	2.03428	0.0499316	1.15894	SWI1	RPL26B	0.666667	0.72184	0.0271335	0.986427	SWI3	RPL26B	0	-0.590596	0	1.58496	SWP82	RPL26B
ARP7	RPL27B	0.666667	-0.71777	0.0186758	1.39215	ARP9	RPL27B	0	-1.11653	0	1.58496	RTT102	RPL27B	1	-0.51839	0.0228731	1.28067	SNF11	RPL27B	2	0.0797523	0.0323475	1	SNF2	RPL27B	5	1.87418	0.0511458	0.877274	SNF6	RPL27B	4	1.27604	0.0457462	1.1288	SWI1	RPL27B	1.66667	-0.119628	0.0295291	1.23266	SWI3	RPL27B	1.33333	-0.319009	0.0264116	1.28669	SWP82	RPL27B
ARP7	RPL28	1.33333	-0.70368	0.0230726	1.28669	ARP9	RPL28	0	-1.27811	0	1.58496	RTT102	RPL28	1.33333	-0.70368	0.0230726	1.28669	SNF11	RPL28	1.5	-0.631876	0.0276667	0.543564	SNF2	RPL28	1.33333	-0.70368	0.0260844	0.699843	SNF6	RPL28	4.33333	0.588793	0.0367921	1.47893	SWI1	RPL28	3	0.0143608	0.0306128	1.46346	SWI3	RPL28	6.66667	1.59405	0.0456349	0.833243	SWP82	RPL28
ARP7	RPL2A	1.33333	-0.668832	0.023702	1.28669	ARP9	RPL2A	0	-1.24417	0	1.58496	RTT102	RPL2A	0.666667	-0.956502	0.0186944	0.986427	SNF11	RPL2A	1	-0.812667	0.0228958	0.650022	SNF2	RPL2A	4.33333	0.625682	0.0476615	0.323814	SNF6	RPL2A	7	1.77636	0.0486883	1.26924	SWI1	RPL2A	6	1.34486	0.0502796	0.895432	SWI3	RPL2A	3.33333	0.194177	0.0335981	1.04147	SWP82	RPL2A
ARP7	RPL3	2	-0.481946	0.0493217	1.58496	ARP9	RPL3	0	-0.812423	0	1.58496	RTT102	RPL3	5	0.0137699	0.0779845	1.47202	SNF11	RPL3	2.5	-0.399326	0.0497032	0.979869	SNF2	RPL3	6.66667	0.289167	0.081165	1.04102	SNF6	RPL3	4.66667	-0.0413096	0.0679075	0.771825	SWI1	RPL3	21	2.65759	0.159821	1.18478	SWI3	RPL3	2.66667	-0.371787	0.0513332	1.03777	SWP82	RPL3
ARP7	RPL30	0	-0.870441	0	1.58496	ARP9	RPL30	0	-0.870441	0	1.58496	RTT102	RPL30	1	-0.283627	0.0293398	1.28067	SNF11	RPL30	2.5	0.596595	0.0432809	0.413817	SNF2	RPL30	1.66667	0.107583	0.0378775	1.05294	SNF6	RPL30	4.33333	1.67242	0.0610756	1.04204	SWI1	RPL30	4.33333	1.67242	0.056982	0.323814	SWI3	RPL30	0.666667	-0.479232	0.0223502	0.986427	SWP82	RPL30
ARP7	RPL32	0.333333	-0.609939	0.0175577	1.25163	ARP9	RPL32	0.666667	-0.514636	0.0248303	0.986427	RTT102	RPL32	0.333333	-0.609939	0.0175577	1.25163	SNF11	RPL32	0.5	-0.562287	0.0215037	0.811278	SNF2	RPL32	4.66667	0.628999	0.0656948	0.306756	SNF6	RPL32	2.66667	0.0571818	0.0704164	1.56637	SWI1	RPL32	1.33333	-0.32403	0.0418146	1.15894	SWI3	RPL32	1	-0.419333	0.0304108	0.816689	SWP82	RPL32
ARP7	RPL33A	0	-1.09638	0	1.58496	ARP9	RPL33A	0	-1.09638	0	1.58496	RTT102	RPL33A	0.333333	-0.769104	0.0140817	1.25163	SNF11	RPL33A	1	-0.114547	0.0243902	0.650022	SNF2	RPL33A	1.33333	0.212731	0.026897	1.28669	SNF6	RPL33A	2.66667	1.52184	0.0380381	1.03777	SWI1	RPL33A	2	0.867287	0.034493	0.548954	SWI3	RPL33A	0.666667	-0.441825	0.0199145	0.986427	SWP82	RPL33A
ARP7	RPL4A	3.33333	-0.63342	0.0480945	1.40762	ARP9	RPL4A	0	-0.979551	0	1.58496	RTT102	RPL4A	8	-0.148836	0.0745076	1.33369	SNF11	RPL4A	1	-0.875712	0.0258038	0.650022	SNF2	RPL4A	10.3333	0.0934554	0.0838088	0.906356	SNF6	RPL4A	10.6667	0.128068	0.086034	1.18641	SWI1	RPL4A	33.6667	2.51637	0.152847	1.31771	SWI3	RPL4A	8	-0.148836	0.0737419	1.01259	SWP82	RPL4A
ARP7	RPL4B	3.33333	-0.656276	0.0295798	1.40762	ARP9	RPL4B	0	-1.35444	0	1.58496	RTT102	RPL4B	3.66667	-0.586459	0.0361054	0.884997	SNF11	RPL4B	1	-1.14499	0.021944	0.650022	SNF2	RPL4B	6.66667	0.0418899	0.0486845	1.07496	SNF6	RPL4B	10.3333	0.809872	0.0606117	1.05526	SWI1	RPL4B	12.3333	1.22877	0.0662181	1.05922	SWI3	RPL4B	8	0.321156	0.0533312	1.01259	SWP82	RPL4B
ARP7	RPL5	4.66667	0.159285	0.0431207	0.583473	ARP9	RPL5	0	-1.27942	0	1.58496	RTT102	RPL5	1.33333	-0.868362	0.0203772	1.53012	SNF11	RPL5	1.5	-0.81698	0.0276526	0.543564	SNF2	RPL5	3.33333	-0.251774	0.0364437	0.723002	SNF6	RPL5	7.66667	1.08417	0.0552696	1.05971	SWI1	RPL5	7.33333	0.981403	0.0477889	0.999415	SWI3	RPL5	3.66667	-0.149009	0.043234	0.365099	SWP82	RPL5
ARP7	RPL6A	0	-0.316228	0	1.58496	ARP9	RPL6A	0	-0.316228	0	1.58496	RTT102	RPL6A	0	-0.316228	0	1.58496	SNF11	RPL6A	0	-0.316228	0	1	SNF2	RPL6A	0	-0.316228	0	1.58496	SNF6	RPL6A	0	-0.316228	0	1.58496	SWI1	RPL6A	2	2.84605	0.0642261	0.548954	SWI3	RPL6A	0	-0.316228	0	1.58496	SWP82	RPL6A
ARP7	RPL6B	0	-0.624712	0	1.58496	ARP9	RPL6B	0	-0.624712	0	1.58496	RTT102	RPL6B	0	-0.624712	0	1.58496	SNF11	RPL6B	0	-0.624712	0	1	SNF2	RPL6B	3	0.981691	0.0708071	1.17003	SNF6	RPL6B	5.66667	2.4096	0.0973151	1.05703	SWI1	RPL6B	1.66667	0.267734	0.0417139	0.614369	SWI3	RPL6B	0.333333	-0.446223	0.018655	1.25163	SWP82	RPL6B
ARP7	RPL7A	0	-1.01295	0	1.58496	ARP9	RPL7A	1	-0.731572	0.0253748	0.816689	RTT102	RPL7A	1.33333	-0.63778	0.0289259	1.53012	SNF11	RPL7A	7.5	1.09736	0.0690464	0.625262	SNF2	RPL7A	3	-0.168824	0.0439505	0.420026	SNF6	RPL7A	4.66667	0.300132	0.0541154	1.25382	SWI1	RPL7A	6.66667	0.862879	0.0646803	1.57224	SWI3	RPL7A	0	-1.01295	0	1.58496	SWP82	RPL7A
ARP7	RPL7B	0	-1.07844	0	1.58496	ARP9	RPL7B	1	-0.761253	0.0245922	0.816689	RTT102	RPL7B	1.33333	-0.655523	0.0263312	1.53012	SNF11	RPL7B	4.5	0.348907	0.050235	0.811278	SNF2	RPL7B	3	-0.126875	0.042595	0.420026	SNF6	RPL7B	4.33333	0.296043	0.0492959	1.04204	SWI1	RPL7B	2.66667	-0.232605	0.0386709	1.03777	SWI3	RPL7B	6.33333	0.93042	0.0595958	1.08905	SWP82	RPL7B
ARP7	RPL8B	0.333333	-1.23552	0.0130143	1.25163	ARP9	RPL8B	1.66667	-1.04322	0.0291009	0.614369	RTT102	RPL8B	5.33333	-0.514401	0.0405557	1.43849	SNF11	RPL8B	11	0.302871	0.0659878	0.793591	SNF2	RPL8B	19.3333	1.50474	0.0874824	0.819176	SNF6	RPL8B	10.3333	0.206722	0.0639569	1.01466	SWI1	RPL8B	19	1.45667	0.0765473	1.01133	SWI3	RPL8B	12.6667	0.543246	0.0625006	1.23439	SWP82	RPL8B
ARP7	RPN1	0	-0.679774	0	1.58496	ARP9	RPN1	0	-0.679774	0	1.58496	RTT102	RPN1	0	-0.679774	0	1.58496	SNF11	RPN1	1	0.556179	0.0375692	1	SNF2	RPN1	0	-0.679774	0	1.58496	SNF6	RPN1	0.333333	-0.26779	0.0178835	1.25163	SWI1	RPN1	0.333333	-0.26779	0.0178835	1.25163	SWI3	RPN1	2.33333	2.20412	0.0573878	1.09948	SWP82	RPN1
ARP7	RPN13	0.333333	0.474342	0.0174801	1.25163	ARP9	RPN13	0	-0.711512	0	1.58496	RTT102	RPN13	0	-0.711512	0	1.58496	SNF11	RPN13	0	-0.711512	0	1	SNF2	RPN13	0	-0.711512	0	1.58496	SNF6	RPN13	0.333333	0.474342	0.0174801	1.25163	SWI1	RPN13	0.666667	1.6602	0.0247206	0.986427	SWI3	RPN13	0.666667	1.6602	0.0247206	0.986427	SWP82	RPN13
ARP7	RPN2	0	-0.628109	0	1.58496	ARP9	RPN2	0	-0.628109	0	1.58496	RTT102	RPN2	0	-0.628109	0	1.58496	SNF11	RPN2	1	0.549595	0.032224	0.650022	SNF2	RPN2	0.333333	-0.235541	0.0186045	1.25163	SNF6	RPN2	0	-0.628109	0	1.58496	SWI1	RPN2	1	0.549595	0.032224	0.816689	SWI3	RPN2	2.66667	2.51243	0.0663966	1.03777	SWP82	RPN2
ARP7	RPP1A	3.66667	0.75384	0.0710496	0.884997	ARP9	RPP1A	0	-0.688288	0	1.58496	RTT102	RPP1A	3.66667	0.75384	0.0710496	0.681589	SNF11	RPP1A	0.5	-0.491634	0.0217669	0.811278	SNF2	RPP1A	1.66667	-0.0327756	0.0397407	0.614369	SNF6	RPP1A	7.66667	2.32707	0.102738	1.05971	SWI1	RPP1A	0.333333	-0.557186	0.0177726	1.25163	SWI3	RPP1A	0	-0.688288	0	1.58496	SWP82	RPP1A
ARP7	RPP2B	0	-0.768705	0	1.58496	ARP9	RPP2B	0	-0.768705	0	1.58496	RTT102	RPP2B	2.33333	-0.57339	0.0507487	1.19642	SNF11	RPP2B	7	-0.182759	0.0878993	0.948078	SNF2	RPP2B	28.6667	1.63088	0.177879	1.03091	SNF6	RPP2B	31	1.8262	0.210978	0.420556	SWI1	RPP2B	16.3333	0.598502	0.117721	0.115491	SWI3	RPP2B	1.33333	-0.657096	0.0336346	0.699843	SWP82	RPP2B
ARP7	RPS10B	0	-0.507899	0	1.58496	ARP9	RPS10B	0	-0.507899	0	1.58496	RTT102	RPS10B	0	-0.507899	0	1.58496	SNF11	RPS10B	1.5	2.5395	0.0438887	0.543564	SNF2	RPS10B	0	-0.507899	0	1.58496	SNF6	RPS10B	0.666667	0.846499	0.0292592	0.986427	SWI1	RPS10B	0.333333	0.1693	0.0206893	1.25163	SWI3	RPS10B	0	-0.507899	0	1.58496	SWP82	RPS10B
ARP7	RPS11A	1	-0.412552	0.0271914	1.28067	ARP9	RPS11A	0	-0.939215	0	1.58496	RTT102	RPS11A	1.66667	-0.061444	0.0362221	1.54198	SNF11	RPS11A	0.5	-0.675884	0.0186337	0.811278	SNF2	RPS11A	3.33333	0.816327	0.0496444	0.930822	SNF6	RPS11A	0.333333	-0.763661	0.0152143	1.25163	SWI1	RPS11A	5.66667	2.04521	0.0667902	1.29691	SWI3	RPS11A	0.666667	-0.588107	0.0222017	1.39215	SWP82	RPS11A
ARP7	RPS12	0	-0.603361	0	1.58496	ARP9	RPS12	0	-0.603361	0	1.58496	RTT102	RPS12	0	-0.603361	0	1.58496	SNF11	RPS12	2	2.41345	0.0598596	1	SNF2	RPS12	1	0.905042	0.0328782	0.816689	SNF6	RPS12	0.333333	-0.10056	0.0189822	1.25163	SWI1	RPS12	0.666667	0.402241	0.0268449	0.986427	SWI3	RPS12	0	-0.603361	0	1.58496	SWP82	RPS12
ARP7	RPS13	4.66667	-0.727029	0.0497829	0.852969	ARP9	RPS13	0	-1.07089	0	1.58496	RTT102	RPS13	0.666667	-1.02177	0.0201501	0.986427	SNF11	RPS13	10	-0.33404	0.0754136	0.749595	SNF2	RPS13	9.33333	-0.383164	0.0728565	0.358814	SNF6	RPS13	15.6667	0.0835101	0.0912147	1.50218	SWI1	RPS13	23	0.62387	0.11052	1.2601	SWI3	RPS13	44	2.17126	0.152863	1.33289	SWP82	RPS13
ARP7	RPS14A	0.666667	-1.37178	0.0136845	1.39215	ARP9	RPS14A	0	-1.52377	0	1.58496	RTT102	RPS14A	4	-0.61179	0.0271547	1.55912	SNF11	RPS14A	7	0.0721988	0.044343	1	SNF2	RPS14A	5.33333	-0.307795	0.0387057	1.10942	SNF6	RPS14A	9.33333	0.60419	0.0414795	1.57793	SWI1	RPS14A	12	1.21218	0.0470334	1.56345	SWI3	RPS14A	11.6667	1.13618	0.0572465	1.03887	SWP82	RPS14A
ARP7	RPS17B	1.33333	-0.832535	0.0328752	1.15894	ARP9	RPS17B	1	-0.848654	0.0269648	0.816689	RTT102	RPS17B	4.66667	-0.671347	0.0649387	1.53786	SNF11	RPS17B	18	-0.026596	0.120791	0.922735	SNF2	RPS17B	7.33333	-0.542397	0.0770992	0.580605	SNF6	RPS17B	19	0.0217604	0.131032	1.58103	SWI1	RPS17B	22.6667	0.199067	0.135548	1.02401	SWI3	RPS17B	69.3333	2.4557	0.250306	1.16452	SWP82	RPS17B
ARP7	RPS18B	4.66667	-0.774154	0.0382279	1.07839	ARP9	RPS18B	1	-1.29981	0.0212587	0.816689	RTT102	RPS18B	6.33333	-0.535218	0.0370709	1.53506	SNF11	RPS18B	7.5	-0.367962	0.0484627	0.857148	SNF2	RPS18B	8.66667	-0.200707	0.0433654	1.2674	SNF6	RPS18B	9.66667	-0.0573448	0.0457989	1.49351	SWI1	RPS18B	23.3333	1.90193	0.071155	1.30503	SWI3	RPS18B	14.6667	0.659465	0.0564135	1.4035	SWP82	RPS18B
ARP7	RPS1A	0.666667	-0.753114	0.0199582	0.986427	ARP9	RPS1A	0	-1.09159	0	1.58496	RTT102	RPS1A	0	-1.09159	0	1.58496	SNF11	RPS1A	3.5	0.685419	0.0437693	0.988699	SNF2	RPS1A	3.66667	0.770038	0.0447993	1.02227	SNF6	RPS1A	3.66667	0.770038	0.046806	0.365099	SWI1	RPS1A	5.66667	1.78547	0.0533052	1.29691	SWI3	RPS1A	2.33333	0.0930815	0.0357375	1.19642	SWP82	RPS1A
ARP7	RPS1B	0.666667	-1.30751	0.0166188	0.986427	ARP9	RPS1B	0	-1.57434	0	1.58496	RTT102	RPS1B	0.666667	-1.30751	0.013245	1.39215	SNF11	RPS1B	5	0.426941	0.0362728	0.902393	SNF2	RPS1B	4	0.0266838	0.0324434	1.07509	SNF6	RPS1B	6	0.827198	0.0316681	1.33069	SWI1	RPS1B	6	0.827198	0.0316681	1.37151	SWI3	RPS1B	6	0.827198	0.0316681	1.37151	SWP82	RPS1B
ARP7	RPS2	8.66667	-0.0565479	0.058099	1.50411	ARP9	RPS2	0	-1.18751	0	1.58496	RTT102	RPS2	3.33333	-0.752522	0.0360315	1.50286	SNF11	RPS2	16.5	0.965664	0.087358	0.638515	SNF2	RPS2	2.33333	-0.883017	0.0301461	1.25163	SNF6	RPS2	15.3333	0.813419	0.077279	0.924277	SWI1	RPS2	12.3333	0.421934	0.069308	1.14803	SWI3	RPS2	23.3333	1.85738	0.0953304	1.05766	SWP82	RPS2
ARP7	RPS20	0	-0.69338	0	1.58496	ARP9	RPS20	1.33333	0.122361	0.0425299	1.28669	RTT102	RPS20	0	-0.69338	0	1.58496	SNF11	RPS20	5	2.36565	0.0823588	0.902393	SNF2	RPS20	0.666667	-0.28551	0.0250418	0.986427	SNF6	RPS20	0.666667	-0.28551	0.0250418	0.986427	SWI1	RPS20	0.333333	-0.489445	0.0177072	1.25163	SWI3	RPS20	3	1.14204	0.0637948	1.17003	SWP82	RPS20
ARP7	RPS23B	2.33333	0.573237	0.0583815	1.42841	ARP9	RPS23B	0	-0.764316	0	1.58496	RTT102	RPS23B	0	-0.764316	0	1.58496	SNF11	RPS23B	1.5	0.0955395	0.0357771	0.543564	SNF2	RPS23B	0.333333	-0.573237	0.0168655	1.25163	SNF6	RPS23B	5.66667	2.48403	0.0695383	0.265575	SWI1	RPS23B	2	0.382158	0.0540508	1.49371	SWI3	RPS23B	0	-0.764316	0	1.58496	SWP82	RPS23B
ARP7	RPS24B	2.66667	-0.0319983	0.0317885	0.82498	ARP9	RPS24B	0.666667	-0.991947	0.0182052	0.986427	RTT102	RPS24B	1	-0.831956	0.0194664	1.28067	SNF11	RPS24B	5	1.08794	0.0435282	0.976021	SNF2	RPS24B	1.33333	-0.671964	0.0224779	1.15894	SNF6	RPS24B	6	1.56792	0.0476827	0.792484	SWI1	RPS24B	3.66667	0.447976	0.0325436	1.35297	SWI3	RPS24B	0	-1.31193	0	1.58496	SWP82	RPS24B
ARP7	RPS26A	0.666667	-1.50288	0.0157569	0.986427	ARP9	RPS26A	0	-1.75129	0	1.58496	RTT102	RPS26A	5	0.111784	0.0246403	1.2839	SNF11	RPS26A	4.5	-0.0745228	0.0309347	0.992774	SNF2	RPS26A	3.66667	-0.385035	0.0279238	1.15019	SNF6	RPS26A	5	0.111784	0.0246403	1.52995	SWI1	RPS26A	7.33333	0.981217	0.0298409	1.36604	SWI3	RPS26A	7.66667	1.10542	0.0305115	1.01929	SWP82	RPS26A
ARP7	RPS3	2.66667	-0.625543	0.0333345	1.1915	ARP9	RPS3	0	-1.25109	0	1.58496	RTT102	RPS3	1	-1.01651	0.0204131	1.28067	SNF11	RPS3	13	1.79844	0.0736005	0.852405	SNF2	RPS3	3.33333	-0.469157	0.0372691	1.16561	SNF6	RPS3	8.66667	0.781929	0.0537268	1.54614	SWI1	RPS3	5.33333	0	0.047142	1.11963	SWI3	RPS3	9.66667	1.01651	0.0567419	1.37767	SWP82	RPS3
ARP7	RPS4A	1.66667	-1.10956	0.0123981	1.54198	ARP9	RPS4A	0	-1.91945	0	1.58496	RTT102	RPS4A	5	0.510233	0.0214742	1.42355	SNF11	RPS4A	4.5	0.267265	0.0282245	0.934068	SNF2	RPS4A	4	0.0242968	0.0192071	1.36975	SNF6	RPS4A	7	1.48211	0.0254086	1.16801	SWI1	RPS4A	6	0.99617	0.0235238	1.57292	SWI3	RPS4A	3.33333	-0.299661	0.0242918	1.14087	SWP82	RPS4A
ARP7	RPS5	7.33333	-0.279122	0.0538059	1.27242	ARP9	RPS5	0	-1.18216	0	1.58496	RTT102	RPS5	4	-0.689596	0.0397383	1.33122	SNF11	RPS5	25	1.89639	0.108016	0.833765	SNF2	RPS5	3	-0.812738	0.0406835	0.420026	SNF6	RPS5	10.6667	0.131352	0.0648924	0.485828	SWI1	RPS5	12.6667	0.377636	0.0768864	0.285546	SWI3	RPS5	21	1.40382	0.0910519	0.985713	SWP82	RPS5
ARP7	RPS6A	7	-0.405327	0.0670898	1.26924	ARP9	RPS6A	0	-1.00475	0	1.58496	RTT102	RPS6A	7.33333	-0.376782	0.0686686	1.39863	SNF11	RPS6A	8.5	-0.276878	0.0741048	0.811278	SNF2	RPS6A	9.66667	-0.176974	0.0788398	1.57352	SNF6	RPS6A	15.3333	0.308277	0.0992946	1.11025	SWI1	RPS6A	5.66667	-0.519503	0.060363	1.42423	SWI3	RPS6A	43	2.67744	0.166281	0.786627	SWP82	RPS6A
ARP7	RPS7A	2	0.563237	0.0319455	1.33966	ARP9	RPS7A	0	-1.08526	0	1.58496	RTT102	RPS7A	0	-1.08526	0	1.58496	SNF11	RPS7A	4	2.21174	0.0470643	1	SNF2	RPS7A	1	-0.261012	0.0245148	0.816689	SNF6	RPS7A	2	0.563237	0.0346692	0.548954	SWI1	RPS7A	1.66667	0.288487	0.0291621	1.43552	SWI3	RPS7A	0.666667	-0.535762	0.0192139	1.39215	SWP82	RPS7A
ARP7	RPS8B	1.66667	-1.1699	0.0197944	1.23266	ARP9	RPS8B	0.666667	-1.46734	0.016157	0.986427	RTT102	RPS8B	3.66667	-0.575038	0.0293599	0.884997	SNF11	RPS8B	6	0.118973	0.0484711	0.235193	SNF2	RPS8B	3.66667	-0.575038	0.0378916	0.365099	SNF6	RPS8B	11	1.60614	0.0508528	1.03858	SWI1	RPS8B	6.66667	0.317262	0.0395889	0.92833	SWI3	RPS8B	7.66667	0.614696	0.0328952	1.2937	SWP82	RPS8B
ARP7	RPS9B	0	-1.21469	0	1.58496	ARP9	RPS9B	0	-1.21469	0	1.58496	RTT102	RPS9B	2.33333	0.809791	0.0321159	1.19642	SNF11	RPS9B	2	0.52058	0.0297336	1	SNF2	RPS9B	2.66667	1.099	0.0343334	1.15417	SNF6	RPS9B	1	-0.347053	0.0210248	1.28067	SWI1	RPS9B	2	0.52058	0.0269783	1.58496	SWI3	RPS9B	0	-1.21469	0	1.58496	SWP82	RPS9B
ARP7	RPT1	0.333333	-0.116093	0.0156289	1.25163	ARP9	RPT1	0	-0.890045	0	1.58496	RTT102	RPT1	0	-0.890045	0	1.58496	SNF11	RPT1	0	-0.890045	0	1	SNF2	RPT1	0.666667	0.657859	0.0221027	0.986427	SNF6	RPT1	1.33333	2.20576	0.0312579	0.699843	SWI1	RPT1	0.333333	-0.116093	0.0156289	1.25163	SWI3	RPT1	0.666667	0.657859	0.0234282	1.39215	SWP82	RPT1
ARP7	RPT2	0.666667	-0.474342	0.0190029	0.986427	ARP9	RPT2	0.333333	-0.83922	0.0134371	1.25163	RTT102	RPT2	1.33333	0.255415	0.0244908	1.28669	SNF11	RPT2	2.5	1.53249	0.0335355	0.979869	SNF2	RPT2	0.666667	-0.474342	0.0190029	0.986427	SNF6	RPT2	0.666667	-0.474342	0.0190029	0.986427	SWI1	RPT2	2.66667	1.71493	0.0380058	0.455021	SWI3	RPT2	1.66667	0.620293	0.0300462	0.614369	SWP82	RPT2
ARP7	RPT3	0	-0.630315	0	1.58496	ARP9	RPT3	0	-0.630315	0	1.58496	RTT102	RPT3	0	-0.630315	0	1.58496	SNF11	RPT3	1	0.72036	0.0321675	0.650022	SNF2	RPT3	0	-0.630315	0	1.58496	SNF6	RPT3	2.33333	2.52126	0.0491367	0.49715	SWI1	RPT3	0.333333	-0.18009	0.0185719	1.25163	SWI3	RPT3	0.666667	0.270135	0.0262647	0.986427	SWP82	RPT3
ARP7	RPT4	0	-0.46291	0	1.58496	ARP9	RPT4	0	-0.46291	0	1.58496	RTT102	RPT4	0	-0.46291	0	1.58496	SNF11	RPT4	0.5	2.31455	0.026542	0.811278	SNF2	RPT4	0	-0.46291	0	1.58496	SNF6	RPT4	0	-0.46291	0	1.58496	SWI1	RPT4	0	-0.46291	0	1.58496	SWI3	RPT4	0.333333	1.38873	0.0216714	1.25163	SWP82	RPT4
ARP7	RPT5	1.33333	-0.393389	0.0329269	0.699843	ARP9	RPT5	0.666667	-0.597747	0.0232828	0.986427	RTT102	RPT5	2.66667	0.0153268	0.0519936	1.03777	SNF11	RPT5	3.5	0.270774	0.0595661	0.896038	SNF2	RPT5	0.333333	-0.699926	0.0164634	1.25163	SNF6	RPT5	4.33333	0.526221	0.0662791	0.806003	SWI1	RPT5	1.33333	-0.393389	0.0329269	0.699843	SWI3	RPT5	11	2.5698	0.105599	0.703815	SWP82	RPT5
ARP7	RPT6	0.666667	-0.293656	0.0262866	0.986427	ARP9	RPT6	0	-0.629263	0	1.58496	RTT102	RPT6	0	-0.629263	0	1.58496	SNF11	RPT6	6.5	2.6429	0.103472	0.996317	SNF2	RPT6	0	-0.629263	0	1.58496	SNF6	RPT6	1	-0.125853	0.0405849	1.28067	SWI1	RPT6	2.33333	0.545361	0.0619944	1.09948	SWI3	RPT6	1	-0.125853	0.0405849	1.28067	SWP82	RPT6
ARP7	RSC1	821	2.3075	2.27084	1.58066	ARP9	RSC1	16	-0.415896	0.317011	1.37098	RTT102	RSC1	552.333	1.39857	1.86258	1.54378	SNF11	RSC1	0	-0.470025	0	1	SNF2	RSC1	0	-0.470025	0	1.58496	SNF6	RSC1	0	-0.470025	0	1.58496	SWI1	RSC1	0	-0.470025	0	1.58496	SWI3	RSC1	0	-0.470025	0	1.58496	SWP82	RSC1
ARP7	RSC2	1972	1.77429	3.39523	1.55808	ARP9	RSC2	52.3333	-0.421553	0.553102	1.33993	RTT102	RSC2	2181.33	2.01374	3.57089	1.52457	SNF11	RSC2	0	-0.481416	0	1	SNF2	RSC2	0	-0.481416	0	1.58496	SNF6	RSC2	0	-0.481416	0	1.58496	SWI1	RSC2	1	-0.480272	0.0368075	0.816689	SWI3	RSC2	1	-0.480272	0.0368075	0.816689	SWP82	RSC2
ARP7	RSC58	1096.33	1.41474	2.59378	1.54504	ARP9	RSC58	45	-0.396173	0.525494	1.57314	RTT102	RSC58	1608	2.29608	3.14126	1.56962	SNF11	RSC58	0	-0.473686	0	1	SNF2	RSC58	0	-0.473686	0	1.58496	SNF6	RSC58	0.333333	-0.473111	0.0214235	1.25163	SWI1	RSC58	0	-0.473686	0	1.58496	SWI3	RSC58	0.333333	-0.473111	0.0214235	1.25163	SWP82	RSC58
ARP7	RSC6	1414.33	2.02708	2.75448	1.57161	ARP9	RSC6	102.333	-0.312887	0.740922	1.58245	RTT102	RSC6	1261	1.7536	2.60089	1.57378	SNF11	RSC6	0	-0.495399	0	1	SNF2	RSC6	0	-0.495399	0	1.58496	SNF6	RSC6	0	-0.495399	0	1.58496	SWI1	RSC6	0	-0.495399	0	1.58496	SWI3	RSC6	0	-0.495399	0	1.58496	SWP82	RSC6
ARP7	RSC8	2974.33	1.7735	3.97653	1.58184	ARP9	RSC8	247	-0.308346	1.14593	1.57784	RTT102	RSC8	3282.67	2.00886	4.17756	1.57548	SNF11	RSC8	1	-0.496124	0.0513971	1	SNF2	RSC8	0.666667	-0.496378	0.0295816	0.986427	SNF6	RSC8	1.66667	-0.495615	0.0663534	1.05294	SWI1	RSC8	0.666667	-0.496378	0.0295816	0.986427	SWI3	RSC8	0	-0.496887	0	1.58496	SWP82	RSC8
ARP7	RSC9	1056.33	2.16662	2.50825	1.57886	ARP9	RSC9	26.6667	-0.411656	0.398524	1.4462	RTT102	RSC9	827	1.59237	2.21934	1.57898	SNF11	RSC9	0	-0.478429	0	1	SNF2	RSC9	0	-0.478429	0	1.58496	SNF6	RSC9	0	-0.478429	0	1.58496	SWI1	RSC9	0.666667	-0.476759	0.0301469	0.986427	SWI3	RSC9	0	-0.478429	0	1.58496	SWP82	RSC9
ARP7	RTT102	74.3333	-0.447641	0.284723	1.44374	ARP9	RTT102	622.667	2.46521	0.824058	1.55469	RTT102	RTT102	159.333	0.00389561	0.416853	1.48723	SNF11	RTT102	30	-0.683149	0.166027	0.99301	SNF2	RTT102	137	-0.114743	0.354796	0.964836	SNF6	RTT102	140	-0.0988069	0.390746	1.13148	SWI1	RTT102	90.3333	-0.362646	0.313873	1.57811	SWI3	RTT102	383.667	1.1956	0.646855	0.881484	SWP82	RTT102
ARP7	RVB1	0	-0.325773	0	1.58496	ARP9	RVB1	0.333333	-0.324209	0.0258332	1.25163	RTT102	RVB1	0.666667	-0.322645	0.0640082	1.39215	SNF11	RVB1	5	-0.302313	0.175294	0.902393	SNF2	RVB1	1.66667	-0.317953	0.0577648	0.614369	SNF6	RVB1	5.66667	-0.299185	0.326955	1.42423	SWI1	RVB1	2.33333	-0.314825	0.209803	1.5632	SWI3	RVB1	1.66667	-0.317953	0.101206	1.23266	SWP82	RVB1
ARP7	RVB2	0	-0.323032	0	1.58496	ARP9	RVB2	0	-0.323032	0	1.58496	RTT102	RVB2	2	-0.314479	0.111806	1.16578	SNF11	RVB2	5	-0.301648	0.176781	0.976021	SNF2	RVB2	0.666667	-0.320181	0.0645514	1.39215	SNF6	RVB2	3	-0.310202	0.136934	1.17003	SWI1	RVB2	2	-0.314479	0.111806	0.963746	SWI3	RVB2	1.33333	-0.31733	0.0912894	1.15894	SWP82	RVB2
ARP7	RVS161	0.333333	-0.278817	0.022703	1.25163	ARP9	RVS161	0	-0.421799	0	1.58496	RTT102	RVS161	0	-0.421799	0	1.58496	SNF11	RVS161	7.5	2.79531	0.165814	0.99718	SNF2	RVS161	0	-0.421799	0	1.58496	SNF6	RVS161	1.33333	0.150132	0.0454059	0.699843	SWI1	RVS161	0.666667	-0.135834	0.0321069	0.986427	SWI3	RVS161	0	-0.421799	0	1.58496	SWP82	RVS161
ARP7	RVS167	0	-0.528647	0	1.58496	ARP9	RVS167	0	-0.528647	0	1.58496	RTT102	RVS167	1	0.377605	0.0351248	0.816689	SNF11	RVS167	3.5	2.64324	0.0903784	0.896038	SNF2	RVS167	0	-0.528647	0	1.58496	SNF6	RVS167	0	-0.528647	0	1.58496	SWI1	RVS167	1	0.377605	0.0351248	0.816689	SWI3	RVS167	0.333333	-0.226563	0.0202793	1.25163	SWP82	RVS167
ARP7	SAM1	0.333333	-0.814978	0.0153237	1.25163	ARP9	SAM1	1.66667	-0.371452	0.0342648	0.614369	RTT102	SAM1	1	-0.593215	0.0275836	1.28067	SNF11	SAM1	10	2.40058	0.0872271	0.892623	SNF2	SAM1	2.33333	-0.14969	0.0421347	0.888687	SNF6	SAM1	6	1.07	0.070219	1.37151	SWI1	SAM1	2	-0.260571	0.0375352	0.548954	SWI3	SAM1	2.66667	-0.0388085	0.0450439	0.82498	SWP82	SAM1
ARP7	SAM2	0	-0.689598	0	1.58496	ARP9	SAM2	0	-0.689598	0	1.58496	RTT102	SAM2	1	1.19112	0.037034	1.28067	SNF11	SAM2	1	1.19112	0.0307538	0.650022	SNF2	SAM2	0	-0.689598	0	1.58496	SNF6	SAM2	1.33333	1.81803	0.0355114	0.699843	SWI1	SAM2	0	-0.689598	0	1.58496	SWI3	SAM2	0.333333	-0.0626908	0.0177557	1.25163	SWP82	SAM2
ARP7	SAR1	0.333333	-0.981844	0.0116731	1.25163	ARP9	SAR1	1.33333	0.859113	0.0184829	1.15894	RTT102	SAR1	1.66667	1.47277	0.0206645	1.23266	SNF11	SAR1	0.5	-0.675017	0.0142966	0.811278	SNF2	SAR1	1.66667	1.47277	0.0261019	0.614369	SNF6	SAR1	1	0.245461	0.0202185	0.816689	SWI1	SAR1	0.333333	-0.981844	0.0116731	1.25163	SWI3	SAR1	1	0.245461	0.0202185	0.816689	SWP82	SAR1
ARP7	SAS3	0	-0.316228	0	1.58496	ARP9	SAS3	0	-0.316228	0	1.58496	RTT102	SAS3	0	-0.316228	0	1.58496	SNF11	SAS3	0	-0.316228	0	1	SNF2	SAS3	0	-0.316228	0	1.58496	SNF6	SAS3	0	-0.316228	0	1.58496	SWI1	SAS3	0	-0.316228	0	1.58496	SWI3	SAS3	0	-0.316228	0	1.58496	SWP82	SAS3
ARP7	SES1	0	-0.316228	0	1.58496	ARP9	SES1	0	-0.316228	0	1.58496	RTT102	SES1	0	-0.316228	0	1.58496	SNF11	SES1	0.5	2.84605	0.032113	0.811278	SNF2	SES1	0	-0.316228	0	1.58496	SNF6	SES1	0	-0.316228	0	1.58496	SWI1	SES1	0	-0.316228	0	1.58496	SWI3	SES1	0	-0.316228	0	1.58496	SWP82	SES1
ARP7	SFH1	1597	1.97629	2.86142	1.57891	ARP9	SFH1	156	-0.260756	0.894316	1.56261	RTT102	SFH1	1486.33	1.80449	2.76049	1.57495	SNF11	SFH1	0	-0.502935	0	1	SNF2	SFH1	0	-0.502935	0	1.58496	SNF6	SFH1	0	-0.502935	0	1.58496	SWI1	SFH1	0.333333	-0.502418	0.0207912	1.25163	SWI3	SFH1	0	-0.502935	0	1.58496	SWP82	SFH1
ARP7	SHM2	0	-0.918796	0	1.58496	ARP9	SHM2	0.333333	0.751742	0.0153825	1.25163	RTT102	SHM2	0.333333	0.751742	0.0153825	1.25163	SNF11	SHM2	0	-0.918796	0	1	SNF2	SHM2	0	-0.918796	0	1.58496	SNF6	SHM2	0	-0.918796	0	1.58496	SWI1	SHM2	0.333333	0.751742	0.0153825	1.25163	SWI3	SHM2	0	-0.918796	0	1.58496	SWP82	SHM2
ARP7	SNF11	3	-0.713231	0.0424936	1.10331	ARP9	SNF11	0	-1.02712	0	1.58496	RTT102	SNF11	1.66667	-0.852739	0.0320995	1.05294	SNF11	SNF11	59.5	5.19839	0.191793	0.577654	SNF2	SNF11	21.6667	1.23987	0.115736	0.188224	SNF6	SNF11	20.3333	1.10036	0.110629	1.51908	SWI1	SNF11	15.6667	0.612088	0.0984152	0.674856	SWI3	SNF11	10	0.0191823	0.0786274	1.02586	SWP82	SNF11
ARP7	SNF12	138	-0.775588	0.287011	1.4352	ARP9	SNF12	12	-1.00785	0.084635	1.5197	RTT102	SNF12	55.6667	-0.927357	0.182288	1.47909	SNF11	SNF12	510	-0.0898632	0.55996	0.622799	SNF2	SNF12	524.667	-0.0628274	0.55963	1.27929	SNF6	SNF12	1613.33	1.94396	0.981344	1.57018	SWI1	SNF12	711.333	0.281264	0.651622	1.35811	SWI3	SNF12	1316	1.39587	0.886313	1.55996	SWP82	SNF12
ARP7	SNF2	298	-0.711673	0.390224	1.5474	ARP9	SNF2	12.6667	-1.06889	0.080452	1.32269	RTT102	SNF2	226.667	-0.800976	0.340329	1.4766	SNF11	SNF2	742	-0.155822	0.641315	0.475367	SNF2	SNF2	1012.33	0.182613	0.719229	0.967009	SNF6	SNF2	1601.33	0.919992	0.904579	1.5741	SWI1	SNF2	1571.67	0.882851	0.89616	1.15885	SWI3	SNF2	2060.33	1.49462	1.02606	1.51867	SWP82	SNF2
ARP7	SNF5	98.3333	-0.874957	0.243951	1.45861	ARP9	SNF5	20.6667	-0.993662	0.111837	1.57901	RTT102	SNF5	127.667	-0.830124	0.277966	1.51914	SNF11	SNF5	409.5	-0.39937	0.504073	0.614399	SNF2	SNF5	436.667	-0.357849	0.514076	0.949294	SNF6	SNF5	1409.33	1.12877	0.923547	1.51132	SWI1	SNF5	845.333	0.266756	0.715264	0.974991	SWI3	SNF5	1972.33	1.98926	1.09255	1.46215	SWP82	SNF5
ARP7	SNF6	42	-0.722009	0.157477	1.5614	ARP9	SNF6	3.66667	-1.00651	0.0465294	1.36947	RTT102	SNF6	26.6667	-0.835808	0.12548	1.58075	SNF11	SNF6	134.5	-0.0355005	0.28652	0.718209	SNF2	SNF6	191.667	0.388774	0.336407	1.51258	SNF6	SNF6	678.667	4.00315	0.633023	1.50319	SWI1	SNF6	352.333	1.5812	0.456109	1.4903	SWI3	SNF6	364	1.66778	0.463599	1.39574	SWP82	SNF6
ARP7	SNU13	1	1.83755	0.0341501	0.816689	ARP9	SNU13	0	-0.559255	0	1.58496	RTT102	SNU13	1	1.83755	0.0456653	1.28067	SNF11	SNU13	0	-0.559255	0	1	SNF2	SNU13	0.333333	0.239681	0.0197165	1.25163	SNF6	SNU13	0	-0.559255	0	1.58496	SWI1	SNU13	0	-0.559255	0	1.58496	SWI3	SNU13	0	-0.559255	0	1.58496	SWP82	SNU13
ARP7	SOD1	0	-0.316228	0	1.58496	ARP9	SOD1	0	-0.316228	0	1.58496	RTT102	SOD1	0.333333	2.84605	0.0262202	1.25163	SNF11	SOD1	0	-0.316228	0	1	SNF2	SOD1	0	-0.316228	0	1.58496	SNF6	SOD1	0	-0.316228	0	1.58496	SWI1	SOD1	0	-0.316228	0	1.58496	SWI3	SOD1	0	-0.316228	0	1.58496	SWP82	SOD1
ARP7	SPT5	0	-1.36731	0	1.58496	ARP9	SPT5	0	-1.36731	0	1.58496	RTT102	SPT5	0.333333	-1.25836	0.0126096	1.25163	SNF11	SPT5	6	0.593771	0.0534982	0.235193	SNF2	SPT5	5.66667	0.484822	0.0519909	0.265575	SNF6	SPT5	4.33333	0.0490269	0.0388814	1.13474	SWI1	SPT5	5	0.266924	0.0357176	1.36906	SWI3	SPT5	9	1.57431	0.056034	1.05786	SWP82	SPT5
ARP7	SRO9	6	-0.323531	0.0973444	0.975397	ARP9	SRO9	0.333333	-0.624902	0.0183931	1.25163	RTT102	SRO9	37.6667	1.3606	0.304252	1.56053	SNF11	SRO9	55.5	2.30903	0.296062	0.603096	SNF2	SRO9	0.666667	-0.607174	0.0260118	0.986427	SNF6	SRO9	4.33333	-0.412169	0.0827269	1.04204	SWI1	SRO9	3.33333	-0.465353	0.0581641	0.390452	SWI3	SRO9	2.33333	-0.518536	0.0607049	1.09948	SWP82	SRO9
ARP7	SSA1	4	-1.19759	0.0447381	0.3431	ARP9	SSA1	44.6667	-0.121303	0.114694	1.41916	RTT102	SSA1	63	0.36391	0.136214	1.56991	SNF11	SSA1	23.5	-0.681504	0.0949802	0.992159	SNF2	SSA1	13	-0.959399	0.061876	1.34711	SNF6	SSA1	87.3333	1.00792	0.160376	1.47066	SWI1	SSA1	18.3333	-0.818246	0.0734803	1.39375	SWI3	SSA1	106	1.50195	0.176686	1.29489	SWP82	SSA1
ARP7	SSA2	0	-1.22045	0	1.58496	ARP9	SSA2	66.3333	-0.0661272	0.15427	1.58002	RTT102	SSA2	105.333	0.612547	0.194401	1.44617	SNF11	SSA2	37	-0.576583	0.127285	1	SNF2	SSA2	19.3333	-0.884016	0.0920087	0.718075	SNF6	SSA2	141.667	1.24482	0.225449	1.54871	SWI1	SSA2	41	-0.506975	0.133988	0.96572	SWI3	SSA2	184	1.9815	0.256935	1.10448	SWP82	SSA2
ARP7	SSA3	0	-0.632783	0	1.58496	ARP9	SSA3	0	-0.632783	0	1.58496	RTT102	SSA3	0	-0.632783	0	1.58496	SNF11	SSA3	0	-0.632783	0	1	SNF2	SSA3	0	-0.632783	0	1.58496	SNF6	SSA3	4	1.77782	0.0642094	0.3431	SWI1	SSA3	3.66667	1.57694	0.0614758	0.365099	SWI3	SSA3	0.333333	-0.4319	0.0185357	1.25163	SWP82	SSA3
ARP7	SSA4	0	-0.353553	0	1.58496	ARP9	SSA4	0	-0.353553	0	1.58496	RTT102	SSA4	0	-0.353553	0	1.58496	SNF11	SSA4	0	-0.353553	0	1	SNF2	SSA4	0	-0.353553	0	1.58496	SNF6	SSA4	0	-0.353553	0	1.58496	SWI1	SSA4	0	-0.353553	0	1.58496	SWI3	SSA4	0.333333	-5.89e-17	0.0247975	1.25163	SWP82	SSA4
ARP7	SSB1	11.6667	-0.368565	0.289114	0.751971	ARP9	SSB1	4.33333	-0.419658	0.1762	1.53433	RTT102	SSB1	470.333	2.82706	1.83569	1.29472	SNF11	SSB1	35	-0.205997	0.335864	0.848055	SNF2	SSB1	6.66667	-0.403401	0.146583	1.07496	SNF6	SSB1	46.6667	-0.124713	0.578228	1.5144	SWI1	SSB1	6.66667	-0.403401	0.0983144	0.23482	SWI3	SSB1	44.6667	-0.138647	0.379421	0.894185	SWP82	SSB1
ARP7	SSB2	11.6667	-0.4975	0.179111	0.751971	ARP9	SSB2	4.33333	-0.573878	0.109159	1.53433	RTT102	SSB2	320.333	2.71733	0.938534	1.49479	SNF11	SSB2	14.5	-0.46799	0.123604	0.122292	SNF2	SSB2	6.66667	-0.549576	0.106525	1.07496	SNF6	SSB2	55	-0.0461741	0.388893	1.37358	SWI1	SSB2	24.3333	-0.365574	0.203516	0.462572	SWI3	SSB2	98	0.40168	0.519113	1.32249	SWP82	SSB2
ARP7	SSC1	0	-1.69737	0	1.58496	ARP9	SSC1	14.6667	0.593559	0.044228	1.46772	RTT102	SSC1	11.3333	0.0728932	0.0388786	1.48966	SNF11	SSC1	14.5	0.567525	0.0572933	0.992774	SNF2	SSC1	4.66667	-0.968438	0.024948	1.20556	SNF6	SSC1	13	0.333226	0.0416393	1.56652	SWI1	SSC1	6.66667	-0.656038	0.0298185	1.3074	SWI3	SSC1	7	-0.603972	0.0398079	1.05995	SWP82	SSC1
ARP7	SSE1	0	-0.38882	0	1.58496	ARP9	SSE1	0	-0.38882	0	1.58496	RTT102	SSE1	4.33333	2.77034	0.136728	1.04204	SNF11	SSE1	1	0.340218	0.0409564	0.650022	SNF2	SSE1	0	-0.38882	0	1.58496	SNF6	SSE1	0	-0.38882	0	1.58496	SWI1	SSE1	0	-0.38882	0	1.58496	SWI3	SSE1	0	-0.38882	0	1.58496	SWP82	SSE1
ARP7	SSZ1	0.666667	-0.0920478	0.0330166	0.986427	ARP9	SSZ1	0.333333	-0.245461	0.0233463	1.25163	RTT102	SSZ1	0	-0.398874	0	1.58496	SNF11	SSZ1	7	2.8228	0.106986	0.210842	SNF2	SSZ1	0	-0.398874	0	1.58496	SNF6	SSZ1	0.666667	-0.0920478	0.0330166	0.986427	SWI1	SSZ1	0	-0.398874	0	1.58496	SWI3	SSZ1	0	-0.398874	0	1.58496	SWP82	SSZ1
ARP7	STH1	4356.33	2.19279	4.97835	1.58292	ARP9	STH1	93.3333	-0.428401	0.72869	1.52533	RTT102	STH1	3325.33	1.55886	4.34953	1.57489	SNF11	STH1	5	-0.482715	0.117553	0.773227	SNF2	STH1	37.3333	-0.462834	0.223883	0.0580742	SNF6	STH1	25.3333	-0.470212	0.379639	1.37848	SWI1	STH1	14.6667	-0.476771	0.201333	1.04991	SWI3	STH1	26	-0.469803	0.384602	1.33004	SWP82	STH1
ARP7	SUP35	0.333333	-0.853298	0.015463	1.25163	ARP9	SUP35	0	-0.909251	0	1.58496	RTT102	SUP35	1.66667	-0.629482	0.0362607	1.23266	SNF11	SUP35	4	-0.237804	0.0535654	0.309543	SNF2	SUP35	3.66667	-0.293758	0.051285	0.365099	SNF6	SUP35	19.6667	2.39203	0.130628	1.23266	SWI1	SUP35	2	-0.573528	0.0416567	1.49371	SWI3	SUP35	10	0.769367	0.0888203	1.07195	SWP82	SUP35
ARP7	SUP45	0	-0.474342	0	1.58496	ARP9	SUP45	0	-0.474342	0	1.58496	RTT102	SUP45	0	-0.474342	0	1.58496	SNF11	SUP45	0.5	1.89737	0.0262202	0.811278	SNF2	SUP45	0	-0.474342	0	1.58496	SNF6	SUP45	0	-0.474342	0	1.58496	SWI1	SUP45	0	-0.474342	0	1.58496	SWI3	SUP45	0	-0.474342	0	1.58496	SWP82	SUP45
ARP7	SWI1	133.333	-0.692401	0.381199	1.37231	ARP9	SWI1	9	-0.832561	0.0990383	1.3395	RTT102	SWI1	93.6667	-0.737117	0.319503	1.5698	SNF11	SWI1	479	-0.302734	0.663266	0.56829	SNF2	SWI1	682	-0.0738939	0.862133	0.479987	SNF6	SWI1	1430.33	0.769696	1.24853	1.4755	SWI1	SWI1	1455.33	0.797878	1.2594	1.188	SWI3	SWI1	2632.33	2.1247	1.69376	1.50051	SWP82	SWI1
ARP7	SWI3	166.667	-0.733791	0.323558	1.35779	ARP9	SWI3	28.6667	-0.96466	0.134189	1.57246	RTT102	SWI3	191	-0.693082	0.346373	1.54949	SNF11	SWI3	640.5	0.0589163	0.638278	0.600391	SNF2	SWI3	493.333	-0.187288	0.55667	1.27041	SNF6	SWI3	1832.67	2.05337	1.07293	1.43004	SWI1	SWI3	1310.33	1.17952	0.907233	1.36883	SWI3	SWI3	2182.33	2.63835	1.17082	1.30934	SWP82	SWI3
ARP7	SWP82	36	-0.704515	0.204151	1.35955	ARP9	SWP82	3.66667	-0.813542	0.0651533	1.51	RTT102	SWP82	52.3333	-0.64944	0.246144	1.55386	SNF11	SWP82	174	-0.239185	0.407887	0.645568	SNF2	SWP82	229.667	-0.0514786	0.515643	0.964141	SNF6	SWP82	631.667	1.30405	0.855154	1.58238	SWI1	SWP82	369.667	0.420596	0.654192	1.36953	SWI3	SWP82	909.333	2.24033	1.02603	1.54649	SWP82	SWP82
ARP7	TAF14	31.6667	-0.70863	0.163776	1.47355	ARP9	TAF14	2.66667	-0.899057	0.0455005	1.03777	RTT102	TAF14	23	-0.765539	0.139577	1.43766	SNF11	TAF14	104.5	-0.230373	0.284833	0.597794	SNF2	TAF14	140.667	0.00711366	0.34518	1.14428	SNF6	TAF14	532	2.57679	0.671282	1.57015	SWI1	TAF14	148	0.0552677	0.354063	0.98581	SWI3	TAF14	191.667	0.342003	0.402924	1.52729	SWP82	TAF14
ARP7	TAF2	0	-0.316228	0	1.58496	ARP9	TAF2	0	-0.316228	0	1.58496	RTT102	TAF2	0	-0.316228	0	1.58496	SNF11	TAF2	0	-0.316228	0	1	SNF2	TAF2	0	-0.316228	0	1.58496	SNF6	TAF2	0	-0.316228	0	1.58496	SWI1	TAF2	0	-0.316228	0	1.58496	SWI3	TAF2	0	-0.316228	0	1.58496	SWP82	TAF2
ARP7	TAF8	0	-0.317492	0	1.58496	ARP9	TAF8	0	-0.317492	0	1.58496	RTT102	TAF8	0	-0.317492	0	1.58496	SNF11	TAF8	0	-0.317492	0	1	SNF2	TAF8	0	-0.317492	0	1.58496	SNF6	TAF8	0.333333	-0.306092	0.0261679	1.25163	SWI1	TAF8	0	-0.317492	0	1.58496	SWI3	TAF8	0	-0.317492	0	1.58496	SWP82	TAF8
ARP7	TCP1	0.333333	-0.304446	0.0241958	1.25163	ARP9	TCP1	0	-0.371357	0	1.58496	RTT102	TCP1	0	-0.371357	0	1.58496	SNF11	TCP1	16	2.84038	0.275083	0.902393	SNF2	TCP1	0.333333	-0.304446	0.0241958	1.25163	SNF6	TCP1	0	-0.371357	0	1.58496	SWI1	TCP1	0.333333	-0.304446	0.0241958	1.25163	SWI3	TCP1	1	-0.170624	0.0687709	1.28067	SWP82	TCP1
ARP7	TDH1	0	-0.669602	0	1.58496	ARP9	TDH1	0.333333	-0.237601	0.0180189	1.25163	RTT102	TDH1	0.666667	0.194401	0.0311411	1.39215	SNF11	TDH1	2.5	2.57041	0.0603045	0.811278	SNF2	TDH1	1	0.626402	0.0381399	1.28067	SNF6	TDH1	0.333333	-0.237601	0.0180189	1.25163	SWI1	TDH1	0.333333	-0.237601	0.0180189	1.25163	SWI3	TDH1	0	-0.669602	0	1.58496	SWP82	TDH1
ARP7	TDH3	20.6667	-0.120584	0.254714	0.748161	ARP9	TDH3	4	-0.500975	0.112059	1.25167	RTT102	TDH3	3	-0.523798	0.0970462	1.46346	SNF11	TDH3	58.5	0.742904	0.329804	0.991227	SNF2	TDH3	1	-0.569445	0.0431199	1.28067	SNF6	TDH3	22	-0.0901527	0.262802	1.04827	SWI1	TDH3	4	-0.500975	0.0862398	0.64505	SWI3	TDH3	140	2.60302	0.662952	1.06443	SWP82	TDH3
ARP7	TEF1	17.3333	-0.489149	0.0571477	1.48003	ARP9	TEF1	7.66667	-1.05999	0.0380068	1.25399	RTT102	TEF1	23.6667	-0.115152	0.0667769	1.36305	SNF11	TEF1	53	1.61705	0.122907	0.963398	SNF2	TEF1	5	-1.21746	0.0377505	1.0992	SNF6	TEF1	18.6667	-0.410413	0.059305	1.16115	SWI1	TEF1	44.6667	1.12495	0.112831	0.150789	SWI3	TEF1	47.3333	1.28242	0.0944368	1.31204	SWP82	TEF1
ARP7	TEF4	0.333333	-0.433679	0.0196485	1.25163	ARP9	TEF4	0	-0.563136	0	1.58496	RTT102	TEF4	0.666667	-0.304223	0.0277872	0.986427	SNF11	TEF4	8.5	2.73801	0.132219	0.710677	SNF2	TEF4	0.333333	-0.433679	0.0196485	1.25163	SNF6	TEF4	1.66667	0.0841468	0.0439353	0.614369	SWI1	TEF4	1	-0.174766	0.0340322	0.816689	SWI3	TEF4	0	-0.563136	0	1.58496	SWP82	TEF4
ARP7	TFG1	0	-0.317047	0	1.58496	ARP9	TFG1	0	-0.317047	0	1.58496	RTT102	TFG1	0	-0.317047	0	1.58496	SNF11	TFG1	1	-0.314834	0.045356	0.650022	SNF2	TFG1	0.333333	-0.31631	0.0261863	1.25163	SNF6	TFG1	1	-0.314834	0.0805513	1.28067	SWI1	TFG1	1	-0.314834	0.045356	0.816689	SWI3	TFG1	0	-0.317047	0	1.58496	SWP82	TFG1
ARP7	TFG2	0	-0.316228	0	1.58496	ARP9	TFG2	0	-0.316228	0	1.58496	RTT102	TFG2	0	-0.316228	0	1.58496	SNF11	TFG2	0	-0.316228	0	1	SNF2	TFG2	0	-0.316228	0	1.58496	SNF6	TFG2	0	-0.316228	0	1.58496	SWI1	TFG2	0	-0.316228	0	1.58496	SWI3	TFG2	0	-0.316228	0	1.58496	SWP82	TFG2
ARP7	TFP1	1	-0.337191	0.0353777	0.816689	ARP9	TFP1	0	-0.521114	0	1.58496	RTT102	TFP1	1	-0.337191	0.0353777	0.816689	SNF11	TFP1	18	2.78949	0.207922	0.77754	SNF2	TFP1	1	-0.337191	0.0353777	0.816689	SNF6	TFP1	2.66667	-0.0306538	0.110862	1.56637	SWI1	TFP1	0.333333	-0.459806	0.0204253	1.25163	SWI3	TFP1	3.33333	0.0919613	0.0894753	1.14087	SWP82	TFP1
ARP7	TIF1	0	-0.676276	0	1.58496	ARP9	TIF1	0	-0.676276	0	1.58496	RTT102	TIF1	0	-0.676276	0	1.58496	SNF11	TIF1	1.5	1.97002	0.0380347	0.543564	SNF2	TIF1	0	-0.676276	0	1.58496	SNF6	TIF1	1	1.08792	0.0310552	0.816689	SWI1	TIF1	0.333333	-0.0882099	0.0179297	1.25163	SWI3	TIF1	0	-0.676276	0	1.58496	SWP82	TIF1
ARP7	TIF4631	1	-0.586837	0.0227956	1.28067	ARP9	TIF4631	0.333333	-0.942496	0.0139304	1.25163	RTT102	TIF4631	0.333333	-0.942496	0.0139304	1.25163	SNF11	TIF4631	3.5	0.746884	0.0451396	0.33729	SNF2	TIF4631	1	-0.586837	0.0215367	1.58496	SNF6	TIF4631	3	0.48014	0.0394832	1.17003	SWI1	TIF4631	2.33333	0.124481	0.0328979	1.5632	SWI3	TIF4631	1.66667	-0.231178	0.0294291	1.23266	SWP82	TIF4631
ARP7	TIM44	0	-0.46291	0	1.58496	ARP9	TIM44	0	-0.46291	0	1.58496	RTT102	TIM44	0	-0.46291	0	1.58496	SNF11	TIM44	1	2.31455	0.037536	0.650022	SNF2	TIM44	0	-0.46291	0	1.58496	SNF6	TIM44	0	-0.46291	0	1.58496	SWI1	TIM44	0	-0.46291	0	1.58496	SWI3	TIM44	0.666667	1.38873	0.030648	0.986427	SWP82	TIM44
ARP7	TMA19	0	-0.316228	0	1.58496	ARP9	TMA19	0	-0.316228	0	1.58496	RTT102	TMA19	0	-0.316228	0	1.58496	SNF11	TMA19	0.5	2.84605	0.032113	0.811278	SNF2	TMA19	0	-0.316228	0	1.58496	SNF6	TMA19	0	-0.316228	0	1.58496	SWI1	TMA19	0	-0.316228	0	1.58496	SWI3	TMA19	0	-0.316228	0	1.58496	SWP82	TMA19
ARP7	TRA1	0	-0.316228	0	1.58496	ARP9	TRA1	0	-0.316228	0	1.58496	RTT102	TRA1	0	-0.316228	0	1.58496	SNF11	TRA1	0	-0.316228	0	1	SNF2	TRA1	0	-0.316228	0	1.58496	SNF6	TRA1	0	-0.316228	0	1.58496	SWI1	TRA1	1	2.84605	0.0454147	0.816689	SWI3	TRA1	0	-0.316228	0	1.58496	SWP82	TRA1
ARP7	TRP5	0.333333	1.12117	0.0189768	1.25163	ARP9	TRP5	0	-0.603708	0	1.58496	RTT102	TRP5	0	-0.603708	0	1.58496	SNF11	TRP5	0.5	1.98361	0.0232417	0.811278	SNF2	TRP5	0	-0.603708	0	1.58496	SNF6	TRP5	0.333333	1.12117	0.0189768	1.25163	SWI1	TRP5	0	-0.603708	0	1.58496	SWI3	TRP5	0	-0.603708	0	1.58496	SWP82	TRP5
ARP7	TUB1	2	-0.421633	0.0634921	1.49371	ARP9	TUB1	4.66667	-0.0684325	0.0969858	1.3257	RTT102	TUB1	2.33333	-0.377483	0.0568229	1.19642	SNF11	TUB1	25.5	2.69094	0.187847	0.99332	SNF2	TUB1	0	-0.686533	0	1.58496	SNF6	TUB1	8	0.373068	0.105216	0.968414	SWI1	TUB1	3.66667	-0.200883	0.0590203	0.365099	SWI3	TUB1	4.66667	-0.0684325	0.0803598	0.771825	SWP82	TUB1
ARP7	TUB2	7.66667	-0.393289	0.112745	1.35038	ARP9	TUB2	4	-0.555622	0.0814377	1.41416	RTT102	TUB2	8.33333	-0.363774	0.117545	1.47179	SNF11	TUB2	80	2.8091	0.311751	0.998218	SNF2	TUB2	4.33333	-0.540865	0.072556	0.944713	SNF6	TUB2	15.3333	-0.0538651	0.159446	1.3458	SWI1	TUB2	11.3333	-0.230956	0.13708	0.880384	SWI3	TUB2	13.3333	-0.14241	0.148684	1.40806	SWP82	TUB2
ARP7	TUB3	1.33333	-0.369928	0.0444827	1.28669	ARP9	TUB3	0.666667	-0.516434	0.0256102	0.986427	RTT102	TUB3	0.666667	-0.516434	0.0256102	0.986427	SNF11	TUB3	15.5	2.74333	0.151666	0.993651	SNF2	TUB3	1.66667	-0.296675	0.0404933	0.614369	SNF6	TUB3	3	-0.00366265	0.0667241	0.770344	SWI1	TUB3	4.33333	0.289349	0.0652936	0.323814	SWI3	TUB3	1.66667	-0.296675	0.0497332	1.05294	SWP82	TUB3
ARP7	UBP3	0	-0.580134	0	1.58496	ARP9	UBP3	1.33333	-0.297142	0.050832	1.28669	RTT102	UBP3	0	-0.580134	0	1.58496	SNF11	UBP3	15.5	2.70965	0.132007	0.116115	SNF2	UBP3	0.333333	-0.509386	0.0193585	1.25163	SNF6	UBP3	2.66667	-0.0141496	0.0943818	1.44655	SWI1	UBP3	0.333333	-0.509386	0.0193585	1.25163	SWI3	UBP3	4.33333	0.339591	0.0916388	1.13474	SWP82	UBP3
ARP7	URA7	0	-0.415467	0	1.58496	ARP9	URA7	0	-0.415467	0	1.58496	RTT102	URA7	0.333333	-0.26159	0.0228753	1.25163	SNF11	URA7	7	2.81594	0.162633	0.783777	SNF2	URA7	0	-0.415467	0	1.58496	SNF6	URA7	0.333333	-0.26159	0.0228753	1.25163	SWI1	URA7	1	0.046163	0.0396213	0.816689	SWI3	URA7	0.333333	-0.26159	0.0228753	1.25163	SWP82	URA7
ARP7	VMA2	11.3333	-0.661686	0.0801858	1.18003	ARP9	VMA2	12.3333	-0.627637	0.0836487	1.50793	RTT102	VMA2	6	-0.843281	0.0597155	1.10172	SNF11	VMA2	94.5	2.17006	0.236988	0.99998	SNF2	VMA2	14.3333	-0.559539	0.0901763	1.13278	SNF6	VMA2	43	0.416533	0.15619	1.2815	SWI1	VMA2	17	-0.468741	0.0982072	0.790082	SWI3	VMA2	67	1.23371	0.194965	1.17549	SWP82	VMA2
ARP7	VMA8	0	-0.705024	0	1.58496	ARP9	VMA8	0	-0.705024	0	1.58496	RTT102	VMA8	0	-0.705024	0	1.58496	SNF11	VMA8	1.5	1.73544	0.0372512	0.543564	SNF2	VMA8	0	-0.705024	0	1.58496	SNF6	VMA8	1.33333	1.46428	0.0351207	0.699843	SWI1	VMA8	1	0.921954	0.0304155	0.816689	SWI3	VMA8	0	-0.705024	0	1.58496	SWP82	VMA8
ARP7	VPS1	0	-0.530834	0	1.58496	ARP9	VPS1	0	-0.530834	0	1.58496	RTT102	VPS1	0	-0.530834	0	1.58496	SNF11	VPS1	3.5	2.18807	0.0900061	0.896038	SNF2	VPS1	0	-0.530834	0	1.58496	SNF6	VPS1	0.333333	-0.27189	0.0202375	1.25163	SWI1	VPS1	2.66667	1.54071	0.0572402	0.455021	SWI3	VPS1	0	-0.530834	0	1.58496	SWP82	VPS1
ARP7	VPS13	0	-0.316228	0	1.58496	ARP9	VPS13	0	-0.316228	0	1.58496	RTT102	VPS13	0	-0.316228	0	1.58496	SNF11	VPS13	1	2.84605	0.0454147	0.650022	SNF2	VPS13	0	-0.316228	0	1.58496	SNF6	VPS13	0	-0.316228	0	1.58496	SWI1	VPS13	0	-0.316228	0	1.58496	SWI3	VPS13	0	-0.316228	0	1.58496	SWP82	VPS13
ARP7	VPS72	0	-0.316228	0	1.58496	ARP9	VPS72	0	-0.316228	0	1.58496	RTT102	VPS72	0	-0.316228	0	1.58496	SNF11	VPS72	0	-0.316228	0	1	SNF2	VPS72	0	-0.316228	0	1.58496	SNF6	VPS72	0	-0.316228	0	1.58496	SWI1	VPS72	0.333333	2.84605	0.0262202	1.25163	SWI3	VPS72	0	-0.316228	0	1.58496	SWP82	VPS72
ARP7	YDJ1	20.6667	-0.343151	0.236677	1.29417	ARP9	YDJ1	39	-0.0957945	0.325128	1.4416	RTT102	YDJ1	32.6667	-0.181245	0.29756	1.57875	SNF11	YDJ1	254.5	2.81177	0.655024	0.318823	SNF2	YDJ1	3	-0.581513	0.0711171	1.17003	SNF6	YDJ1	27.6667	-0.248706	0.273842	1.52281	SWI1	YDJ1	14	-0.433099	0.15363	0.926273	SWI3	YDJ1	25.6667	-0.27569	0.263758	1.37392	SWP82	YDJ1
ARP7	YEF3	5.66667	0.274945	0.107177	0.921872	ARP9	YEF3	0.666667	-0.468149	0.0276867	0.986427	RTT102	YEF3	0	-0.567228	0	1.58496	SNF11	YEF3	21.5	2.62808	0.208765	0.969606	SNF2	YEF3	0	-0.567228	0	1.58496	SNF6	YEF3	1.33333	-0.36907	0.0519886	1.15894	SWI1	YEF3	0	-0.567228	0	1.58496	SWI3	YEF3	7.33333	0.522643	0.161886	1.22485	SWP82	YEF3
ARP7	YHB1	0	-0.316228	0	1.58496	ARP9	YHB1	0	-0.316228	0	1.58496	RTT102	YHB1	0	-0.316228	0	1.58496	SNF11	YHB1	1.5	2.84605	0.0989104	0.954434	SNF2	YHB1	0	-0.316228	0	1.58496	SNF6	YHB1	0	-0.316228	0	1.58496	SWI1	YHB1	0	-0.316228	0	1.58496	SWI3	YHB1	0	-0.316228	0	1.58496	SWP82	YHB1
ARP7	YPK1	0	-0.316228	0	1.58496	ARP9	YPK1	0	-0.316228	0	1.58496	RTT102	YPK1	0	-0.316228	0	1.58496	SNF11	YPK1	0	-0.316228	0	1	SNF2	YPK1	0	-0.316228	0	1.58496	SNF6	YPK1	0	-0.316228	0	1.58496	SWI1	YPK1	0.333333	2.84605	0.0262202	1.25163	SWI3	YPK1	0	-0.316228	0	1.58496	SWP82	YPK1
[truncated: 10 more columns]

## Sheet: Crosslinking Comparison
Supplemental Data 10D. Alternative Pipeline Analyses of the Yeast SWI/SNF Dataset: Comparison of interaction confidence scores with protein crosslinking results
Protein1	Protein2	TopS	QSPEC_Z_score	CompPASS Z-scoore	CompPASS WD	SaintScore	BFDR
SWP82	TAF14	18.7435	7.8694	0.538997	0.433311	0	0.68
SWI3	TAF14	-166.635	-31.0948	0.342003	0.402924	0	0.68
SWI3	SWP82	675.67	47.3715	2.24033	1.02603	0.45	0.43
SWI1	SWP82	1769.81	87.2722	1.27021	1.42924	0	0.88
SWI1	SWI3	2018.46	63.1692	2.1247	1.69376	0.32	0.55
SNF6	SWI1	296.602	33.9538	1.5812	0.456109	0	0.87
SNF6	SWP82	88.7846	32.0324	1.30405	0.855154	0	0.87
SNF6	TAF14	372.389	32.6831	2.57679	0.671282	0	0.86
SNF6	SWI3	129.722	15.3296	2.05337	1.07293	0	0.8
SNF5	SWI1	503.439	38.4727	0.266756	0.715264	0	0.89
SNF5	TAF14	-130.598	-23.9086	-0.659198	0.385496	0	0.68
SNF5	SWP82	877.631	57.5569	0.73037	0.833776	0	1
SNF5	SWI3	503.439	72.1107	1.98926	1.09255	0.33	0.51
SNF5	SNF6	998.529	50.0896	1.12877	0.923547	0	0.87
SNF2	SNF5	207.964	19.3691	-0.357849	0.514076	0	0.97
SNF2	SWI1	417.83	30.7587	0.882851	0.89616	0	0.88
SNF2	SWP82	1797.24	87.3616	1.42159	1.01143	0	0.97
SNF2	TAF14	43.4903	7.6223	0.00711366	0.34518	0	0.97
SNF2	SWI3	1266.9	57.5871	1.49462	1.02606	0	0.97
SNF2	SNF6	663.747	35.5654	0.919992	0.904579	0	0.97
SNF12	SNF5	NA
SNF12	SWI1	413.754	36.347	0.281264	0.651622	0	0.88
SNF12	SWP82	165.263	20.2091	0.0778814	0.598958	0	1
SNF12	SNF2	429.463	34.0789	-0.0628274	0.55963	0	0.97
SNF12	SNF6	1617.2	82.0925	1.94396	0.981344	0	0.85
SNF12	SWI3	701.932	49.3508	1.39587	0.886313	0	0.8
SNF11	SNF5	114.178	7.2224	-0.39937	0.504073	0	0.59
SNF11	SWI1	4.20518	3.027	0.612088	0.0984152	0	0.51
SNF11	SNF2	24.5683	18.3305	1.23987	0.115736	0.08	0.79
RTT102	SNF5	-276.64	-42.9311	-0.830124	0.277966	0	0.74
RTT102	SWI1	-25.3068	-3.3912	-0.737117	0.319503	0	0.74
RTT102	SNF2	92.8297	13.3639	-0.800976	0.340329	0	0.97
RTT102	SNF6	-33.6271	-5.316	-0.835808	0.12548	0	0.87
ARP9	SWI1	-51.8669	-29.0489	-0.832561	0.0990383	0	0.78
ARP9	RTT102	813.678	33.5904	2.46521	0.824058	0.56	0.13
ARP9	SWP82	105.547	-6.7709	0.251167	0.476898	0	0.78
ARP9	SNF2	-7.61941	-29.9098	-1.06889	0.080452	0	0.78
ARP9	SNF6	-129.649	-30.5949	0.130352	0.457604	0	0.78
ARP9	SWI3	-150.942	-31.5886	0.183341	0.466165	0	0.78
ARP7	SNF5	-244.09	-43.8847	-0.874957	0.243951	0	0.77
ARP7	SNF12	-273.887	-38.7278	-0.775588	0.287011	0	0.77
ARP7	RTT102	-950.055	-21.9843	0.0484978	2.69619	0	0.74
ARP7	SWI1	-430.289	-51.6559	-0.366624	1.36953	0	0.77
ARP7	TAF14	-117.362	-24.4594	-0.70863	0.163776	0	0.68
ARP7	SNF2	-236.941	-21.0011	-0.381298	1.29806	0	0.77
ARP7	ARP9	15023.7	199.776	2.24778	0.724846	1	0
ARP7	SWI3	-690.37	-47.4946	-0.257388	1.8152	0	0.77
ARP7	SNF6	-589.03	-31.6171	-0.160192	2.13491	0	0.77

## Sheet: SWISNF
Supplemental Table 10E. Alternative Pipeline Analyses of the Yeast SWI/SNF Dataset: TopS, QSPEC, CompPASS and SAINT results for SWI/SNF subunits
Protein	TopS_ARP7	QSPEC_LogFoldChange	QSPEC_Zstatistic	CompPASS Z-scoore	CompPASS WD	SaintScore	BFDR	TopS_ARP9	QSPEC_LogFoldChange	QSPEC_Zstatistic	CompPASS Z-scoore	CompPASS WD	SaintScore	BFDR	TopS_Rtt102	QSPEC_LogFoldChange	QSPEC_Zstatistic	CompPASS Z-scoore	CompPASS WD	SaintScore	BFDR	TopS_Snf11	QSPEC_LogFoldChange	QSPEC_Zstatistic	CompPASS Z-scoore	CompPASS WD	SaintScore	BFDR	TopS_SNF2	QSPEC_LogFoldChange	QSPEC_Zstatistic	CompPASS Z-scoore	CompPASS WD	SaintScore	BFDR	TopS_SNF6	QSPEC_LogFoldChange	QSPEC_Zstatistic	CompPASS Z-scoore	CompPASS WD	SaintScore	BFDR	TopS_SWI1	QSPEC_LogFoldChange	QSPEC_Zstatistic	CompPASS Z-scoore	CompPASS WD	SaintScore	BFDR
ARP7	-419.317	-0.062	-4.7753	0.436405	3.50851	0	0.77	15023.7	1.799	199.776	2.84901	6.60737	1	0	-950.055	-0.636	-37.9657	0.0484978	2.69619	0	0.74	-286.81	-0.952	-22.9547	-0.392272	0.887759	0	0.18	-236.941	-0.679	-21.0011	-0.381298	1.29806	0	0.97	-589.03	-0.627	-31.6171	-0.160192	2.13491	0	0.87	-430.289	-1.026	-33.624	-0.366624	1.36953	0	0.89
ARP9	325.203	-0.197	-12.4163	2.24778	0.724846	0	0.77	774.95	1.566	153.754	11.2884	1.36916	1	0	-110.13	-0.562	-33.0946	1.22404	0.610427	0	0.74	-90.5318	-0.881	-19.7359	-0.741843	0.317573	0	0.19	-7.61941	-0.482	-14.566	-0.622088	0.311624	0	0.97	-129.649	-0.669	-30.5949	0.130352	0.457604	0	0.87	-51.8669	-0.465	-18.1209	-0.242689	0.392084	0	0.89
RTT102	-104.182	-1.491	-21.9843	-0.447641	0.284723	0	0.77	813.678	0.981	33.5904	2.46521	0.824058	0.56	0.13	-93.1765	-0.655	-13.7933	0.00389561	0.416853	0	0.73	-29.2317	-1.087	-8.3159	-0.683149	0.166027	0	0.16	92.8297	0.687	13.3639	-0.114743	0.354796	0	0.97	-33.6271	-0.28	-5.316	-0.0988069	0.390746	0	0.87	-25.3068	-0.218	-3.3912	-0.362646	0.313873	0	0.89
SNF5	-244.09	-2.561	-43.8847	-0.874957	0.243951	0	0.77	-71.4912	-4.19	-30.7634	-0.993662	0.111837	0	0.78	-276.64	-2.271	-42.9311	-0.830124	0.277966	0	0.74	114.178	0.243	7.2224	-0.39937	0.504073	0	0.59	207.964	0.511	19.3691	-0.357849	0.514076	0	0.97	998.529	0.872	50.0896	1.12877	0.923547	0	0.87	503.439	0.782	38.4727	0.266756	0.715264	0	0.89
SWP82	-95.6066	-2.753	-27.3935	-0.704515	0.204151	0	0.77	-15.9761	-5.128	-16.4479	-0.813542	0.0651533	0	0.78	-116.562	-2.348	-28.6056	-0.64944	0.246144	0	0.74	44.2522	0.198	3.6666	-0.239185	0.407887	0	0.57	152.75	0.699	18.3141	-0.0514786	0.515643	0	0.97	465.78	0.891	32.0324	1.30405	0.855154	0	0.87	221.727	0.769	23.7404	0.420596	0.654192	0	0.88
TAF14	-83.9064	-2.687	-24.4594	-0.70863	0.163776	0	0.77	-12.11	-5.16	-14.9111	-0.899057	0.0455005	0	0.78	-67.0478	-2.993	-23.9533	-0.765539	0.139577	0	0.74	-12.6685	-0.123	-1.6826	-0.230373	0.284833	0	0.41	43.4903	0.381	7.6223	0.00711366	0.34518	0	0.97	372.389	0.919	32.6831	2.57679	0.671282	0	0.86	-26.8283	-0.023	-0.4502	0.0552677	0.354063	0	0.89
SNF12	-273.887	-2.02	-38.7278	-0.775588	0.287011	0	0.77	-46.13	-4.552	-27.2175	-1.00785	0.084635	0	0.78	-157.995	-2.924	-35.5155	-0.927357	0.182288	0	0.74	335.068	0.677	20.4222	-0.0898632	0.55996	0	0.91	429.463	0.918	34.0789	-0.0628274	0.55963	0	0.97	1617.2	1.306	82.0925	1.94396	0.981344	0	0.85	413.754	0.802	36.347	0.281264	0.651622	0	0.89
SNF6	-92.8848	-2.248	-24.0804	-0.722009	0.157477	0	0.77	-14.9126	-4.827	-15.1224	-1.00651	0.0465294	0	0.78	-69.6393	-2.689	-23.5678	-0.835808	0.12548	0	0.74	38.5849	0.292	4.6029	-0.0355005	0.28652	0	0.62	148.401	0.877	18.9505	0.388774	0.336407	0	0.97	745.987	1.463	60.5107	4.00315	0.633023	0.33	0.59	296.602	1.117	33.9538	1.5812	0.456109	0	0.88
SWI3	-363.861	-2.233	-51.3389	-0.733791	0.323558	0	0.77	-96.3362	-4.075	-36.9384	-0.96466	0.134189	0	0.78	-380.58	-2.069	-51.6254	-0.693082	0.346373	0	0.74	318.719	0.499	17.736	0.0589163	0.638278	0	0.76	182.406	0.423	15.5383	-0.187288	0.55667	0	0.97	1361.01	0.946	59.2153	2.05337	1.07293	0	0.86	1055.25	1.056	63.4544	1.17952	0.907233	0	0.88
SNF2	-535.152	-1.802	-51.2153	-0.711673	0.390224	0	0.77	-56.4321	-5.038	-29.9098	-1.06889	0.080452	0	0.78	-456.668	-2.058	-54.4324	-0.800976	0.340329	0	0.74	334.899	0.48	18.3305	-0.155822	0.641315	0	0.75	906.041	1.028	55.559	0.182613	0.719229	0	0.97	663.747	0.573	35.5654	0.919992	0.904579	0	0.87	1247.62	1.079	66.807	0.882851	0.89616	0	0.88
SWI1	-331.632	-2.555	-51.6559	-0.692401	0.381199	0	0.77	-41.4001	-5.327	-29.0489	-0.832561	0.0990383	0	0.78	-260.958	-2.885	-49.3517	-0.737117	0.319503	0	0.74	60.4158	0.099	3.027	-0.302734	0.663266	0	0.51	417.83	0.677	30.7587	-0.0738939	0.862133	0	0.97	591.935	0.528	33.1644	0.769696	1.24853	0	0.87	1206.98	1.076	63.1692	0.797878	1.2594	0	0.88
[truncated: 21 more columns]
