# Supplementary material for: Topological scoring of protein interaction networks
Source: Nat Commun. 2019 Mar 8;10:1118. doi: 10.1038/s41467-019-09123-y (PMC6408525; doi:10.1038/s41467-019-09123-y)
Supplement: Supplementary file 14 — Supplementary Data 11 [file 41467_2019_9123_MOESM14_ESM.xlsx]

## Sheet: polycomb_data
Supplemental Data 11A. Polycomb Complexome Dataset: Published peptide counts, spectral counts, and scores
from Hauri, S. et al., A High-Density Map for Navigating the Human Polycomb Complexome. Cell Rep 17 (2), 583 (2016).
Bait	Prey	HCIP	Avg Unique Peptides	Avg Spectral Counts	Avg relative bait NSAF	Control NSAF Ratio	WDN Score	observed in Replicates	Distance	Reciprocal lnteraction
AEBP2	ACTB	NO	2	2	0.0383	0.111	0.130588	1/2	N/A	N/A
AEBP2	ACTC	NO	1	1	0.019	N/A	0.077234	1/2	N/A	N/A
AEBP2	ACTG	NO	2	2	0.0383	0.096	0.0946903	1/2	N/A	N/A
AEBP2	ADT2	NO	5	5	0.1436	0.705	0.259116	2/2	N/A	N/A
AEBP2	AEBP2	BAIT	42.5	62	1	N/A	53.5365	2/2	0	SELF
AEBP2	ALBU	NO	13	13	0.1533	0.728	0.456367	1/2	N/A	N/A
AEBP2	ATPA	NO	1	1	0.013	0.408	0.0269563	1/2	N/A	N/A
AEBP2	CALL5	NO	3	3	0.1665	0.872	0.281684	2/2	N/A	N/A
AEBP2	CASPE	NO	1	1	0.0297	N/A	0.135199	1/2	N/A	N/A
AEBP2	DCD	NO	2	2	0.1557	0.472	0.23848	2/2	N/A	N/A
AEBP2	DESP	NO	6	6	0.0164	2.201	0.0514867	2/2	N/A	N/A
AEBP2	DMBT1	NO	1	1	0.003	1.093	0.0659984	1/2	N/A	N/A
AEBP2	DSC1	NO	2	2	0.0222	N/A	0.0628395	1/2	N/A	N/A
AEBP2	DSG1	NO	3	3	0.0205	1.789	0.0427963	1/2	N/A	N/A
AEBP2	EED	YES	46	53	0.9851	N/A	22.2683	2/2	0.696777	YES
AEBP2	EZH1	YES	12	12	0.1301	N/A	6.10384	2/2	0.542545	YES
AEBP2	EZH2	YES	73.5	90.5	1.0081	N/A	25.2286	2/2	0.604848	YES
AEBP2	FABP5	NO	1	1	0.0634	1.039	0.273191	2/2	N/A	N/A
AEBP2	FBX21	NO	1	1	0.0114	N/A	0.07873	1/2	-0.0413854	N/A
AEBP2	FILA	NO	2	2	0.0049	4.02	0.0165771	1/2	N/A	N/A
AEBP2	FILA2	NO	2.5	2.5	0.0092	1.443	0.0183874	2/2	N/A	N/A
AEBP2	G3P	NO	3	3	0.0643	0.482	0.140142	1/2	N/A	N/A
AEBP2	GRP75	NO	1	1	0.0126	0.072	0.0177911	2/2	N/A	N/A
AEBP2	GRP78	NO	3	3	0.0329	0.131	0.0482541	1/2	N/A	N/A
AEBP2	H14	NO	3.5	3.5	0.1274	0.676	0.218379	2/2	N/A	N/A
AEBP2	H2A1	NO	1	1	0.0552	N/A	0.0866351	1/2	N/A	N/A
AEBP2	H2B1K	NO	1	1	0.0679	N/A	0.230354	2/2	N/A	N/A
AEBP2	HBA	NO	3	3	0.1517	1.107	0.360331	1/2	N/A	N/A
AEBP2	HBD	NO	1	1	0.0676	N/A	0.204524	1/2	N/A	N/A
AEBP2	HORN	NO	13	13	0.0405	1.605	0.0613883	2/2	N/A	N/A
AEBP2	HPT	NO	1.5	1.5	0.0299	1.035	0.348622	2/2	N/A	N/A
AEBP2	HSP71	NO	22	24.5	0.3132	0.296	0.292351	2/2	N/A	N/A
AEBP2	HSP7C	NO	18	18.5	0.2377	0.337	0.21706	2/2	N/A	N/A
AEBP2	IGHA1	NO	4	4	0.0814	1.097	0.814485	1/2	N/A	N/A
AEBP2	IGKC	NO	1	1	0.0677	0.567	0.551924	1/2	N/A	N/A
AEBP2	IRS4	NO	3.5	3.5	0.0233	0.64	0.0701617	2/2	N/A	N/A
AEBP2	JARD2	YES	63.5	68.5	0.4613	N/A	43.1892	2/2	0.918323	YES
AEBP2	K1C10	NO	45	52.5	0.7614	1.295	0.788186	2/2	N/A	N/A
AEBP2	K1C14	NO	7.5	10.5	0.1802	1.658	0.255635	2/2	N/A	N/A
AEBP2	K1C16	NO	12.5	22	0.3778	2.222	0.837277	2/2	N/A	N/A
AEBP2	K1C17	NO	3.5	3.5	0.0614	1.09	0.343857	2/2	N/A	N/A
AEBP2	K1C9	NO	54	60.5	0.8303	2.035	0.858295	2/2	N/A	N/A
AEBP2	K1H1	NO	3	5	0.0863	N/A	1.1564	1/2	N/A	N/A
AEBP2	K22E	NO	30	36	0.491	1.49	0.686075	2/2	N/A	N/A
AEBP2	K2C1	NO	54.5	74	0.9881	1.464	1.00364	2/2	N/A	N/A
AEBP2	K2C5	NO	13.5	18	0.2495	1.834	0.336299	2/2	N/A	N/A
AEBP2	K2C6A	NO	2.5	18	0.2585	2.092	0.484395	2/2	N/A	N/A
AEBP2	K2C6B	NO	2	2	0.0255	0.297	0.0690768	1/2	N/A	N/A
AEBP2	KPRP	NO	1.5	1.5	0.021	N/A	0.051239	2/2	N/A	N/A
AEBP2	KRT84	NO	8	9	0.1077	N/A	0.757265	1/2	N/A	N/A
AEBP2	KRT86	NO	2	2	0.0295	N/A	0.264456	1/2	-0.0413854	N/A
AEBP2	KV201	NO	1	1	0.0624	N/A	0.148264	1/2	N/A	N/A
AEBP2	LAC2	NO	1	1	0.0677	0.417	0.883296	1/2	N/A	N/A
AEBP2	LACRT	YES	4	4	0.2081	N/A	3.38842	1/2	0.227454	NO
AEBP2	LCN1	NO	4	4	0.1632	2.344	1.14809	1/2	N/A	N/A
AEBP2	LEG7	YES	2	2	0.1056	8.073	1.74251	1/2	0.16288	NO
AEBP2	LMBL4	NO	1	1	0.0115	N/A	0.24389	1/2	-0.0413854	N/A
AEBP2	LYSC	NO	11	12	0.5822	3.377	4.15621	1/2	N/A	N/A
AEBP2	MYL6	NO	1	1	0.0476	0.478	0.152244	1/2	N/A	N/A
AEBP2	NPM	NO	1	1	0.0291	0.247	0.292735	2/2	N/A	N/A
AEBP2	PIGR	YES	11	11	0.1034	10.434	1.88458	1/2	0.360644	NO
AEBP2	PIP	YES	5	5	0.2459	N/A	1.8655	1/2	0.360644	NO
AEBP2	PYR1	NO	5	5	0.0161	2.114	0.0498761	1/2	N/A	N/A
AEBP2	RBBP4	YES	18	23.5	0.4653	N/A	5.62209	2/2	0.636761	YES
AEBP2	RBBP7	YES	16	16.5	0.3243	66.61	5.09476	2/2	0.696777	NO
AEBP2	RL10	NO	1	1	0.0465	1.367	0.163439	1/2	-0.0413854	N/A
AEBP2	RL23	NO	3	3	0.1835	1.119	0.278756	2/2	N/A	N/A
AEBP2	RL24	NO	1.5	1.5	0.0862	0.931	0.157015	2/2	N/A	N/A
AEBP2	RL28	NO	1	1	0.0625	0.639	0.256677	2/2	N/A	N/A
AEBP2	RL29	NO	1	1	0.0452	0.533	0.0990809	1/2	N/A	N/A
AEBP2	RL35	NO	2	2	0.1168	0.562	0.311498	1/2	N/A	N/A
AEBP2	RL37A	NO	1	1	0.1081	0.883	0.993912	1/2	-0.0413854	N/A
AEBP2	RL39	YES	1.5	1.5	0.2653	N/A	2.77545	2/2	0.16288	NO
AEBP2	RL4	NO	1	1	0.0201	0.179	0.0757043	2/2	N/A	N/A
AEBP2	RS14	NO	1	1	0.0567	0.594	0.12314	2/2	N/A	N/A
AEBP2	RS16	NO	1	1	0.0492	0.786	0.110677	1/2	N/A	N/A
AEBP2	RS18	NO	2.5	2.5	0.1272	0.756	0.192068	2/2	N/A	N/A
AEBP2	RS24	NO	1	1	0.054	1.18	0.172794	1/2	N/A	N/A
AEBP2	RS25	NO	1	1	0.0574	0.414	0.157675	1/2	N/A	N/A
AEBP2	RS26	NO	1.5	1.5	0.1057	1.661	0.243202	2/2	N/A	N/A
AEBP2	RS27	NO	2.5	2.5	0.2301	1.549	0.412804	2/2	N/A	N/A
AEBP2	RS27A	NO	2.5	2.5	0.1328	0.441	0.329874	2/2	N/A	N/A
AEBP2	RS27L	NO	1	1	0.1184	0.868	0.413694	1/2	N/A	N/A
AEBP2	RS3	NO	1	1	0.0295	0.286	0.0768017	1/2	-0.0413854	N/A
AEBP2	RS6	NO	2	2	0.0577	0.877	0.125497	1/2	N/A	N/A
AEBP2	RS8	NO	1	1	0.0345	0.214	0.0944014	1/2	N/A	N/A
AEBP2	S10A7	YES	1	1	0.0711	N/A	0.765205	1/2	0.120983	NO
AEBP2	S10A8	NO	4	4	0.3088	1.397	0.970287	1/2	N/A	N/A
AEBP2	S10A9	NO	3	3	0.2011	1.555	1.01047	2/2	N/A	N/A
AEBP2	S10AB	NO	1	1	0.0684	2.341	1.15133	1/2	-0.0413854	N/A
AEBP2	SG2A1	YES	4	4	0.3023	N/A	3.38865	1/2	0.16288	NO
AEBP2	SPR1B	NO	1	1	0.0807	N/A	0.408111	1/2	-0.0413854	N/A
AEBP2	STAT	NO	1	1	0.1158	2.138	2.59172	1/2	N/A	N/A
AEBP2	StrepHA-Tag	NO	10	11.5	1.638	0.156	2.11477	2/2	N/A	N/A
AEBP2	Streptactin	NO	1.5	1.5	0.0739	0.129	0.320256	2/2	-0.0413854	N/A
AEBP2	SUZ12	YES	103.5	115.5	1.3073	N/A	25.4209	2/2	0.696777	YES
AEBP2	TBB2B	NO	1.5	2.5	0.0434	2.143	0.16574	2/2	N/A	N/A
AEBP2	TBB4A	NO	1	5	0.0809	N/A	0.192824	1/2	N/A	N/A
AEBP2	TBB4B	NO	2.5	6	0.1185	1.194	0.222665	2/2	N/A	N/A
AEBP2	TBB5	NO	5	35	0.6687	1.808	0.796541	2/2	N/A	N/A
AEBP2	TRFL	YES	23	23	0.2326	10.196	4.70158	1/2	0.360644	NO
AEBP2	TRY3	NO	1	1	0.0327	N/A	0.134147	1/2	N/A	N/A
AEBP2	TRYP_PIG	NO	9.5	13	0.4818	0.421	0.402375	2/2	N/A	N/A
AEBP2	UBP11	NO	2	2	0.0149	N/A	0.094144	1/2	N/A	N/A
AEBP2	ZA2G	NO	4	4	0.0964	N/A	0.897884	1/2	N/A	N/A
AEBP2	ZMYM4	NO	1	1	0.0064	N/A	0.0870368	1/2	-0.0589695	N/A
ASXL1	ACACA	NO	2.6	2.6	0.0066	0.249	0.0406532	5/5	N/A	N/A
ASXL1	ACTB	NO	2	2	0.033	0.12	0.0883767	1/5	N/A	N/A
ASXL1	ACTC	NO	1	1	0.0164	N/A	0.0471083	1/5	N/A	N/A
ASXL1	ACTG	NO	2	2	0.033	0.104	0.0777138	1/5	N/A	N/A
ASXL1	ADT2	NO	3.6	9	0.1689	1.014	0.372588	5/5	N/A	N/A
ASXL1	ADT3	NO	1.4	1.8	0.0328	0.538	0.192255	5/5	N/A	N/A
ASXL1	AIFM1	NO	1	1	0.0072	0.596	0.029128	1/5	-0.021267	N/A
ASXL1	ANXA2	NO	1	1	0.0183	2.059	0.0497759	1/5	N/A	N/A
ASXL1	ASXL1	BAIT	144.8	286.4	1	N/A	400.647	5/5	0	SELF
ASXL1	AT2A2	NO	1	1	0.0042	5.981	0.0218445	1/5	N/A	N/A
ASXL1	ATD3A	NO	1.8	1.8	0.0162	N/A	0.164154	5/5	N/A	N/A
ASXL1	ATD3B	NO	1	1	0.0096	N/A	0.0297975	1/5	N/A	N/A
ASXL1	ATPA	NO	3.4	3.4	0.0323	1.51	0.133134	5/5	N/A	N/A
ASXL1	BAG2	NO	2.8	2.8	0.0786	0.977	1.48089	5/5	-0.021267	N/A
ASXL1	BAP1	YES	46	61.2	0.4666	N/A	61.8904	5/5	0.696311	YES
ASXL1	C1QBP	NO	3.4	3.4	0.067	0.735	0.742229	5/5	N/A	N/A
ASXL1	CALL5	NO	1.33	1.33	0.053	0.322	0.104222	3/5	N/A	N/A
ASXL1	CASPE	NO	1	1	0.0256	N/A	0.076891	1/5	N/A	N/A
ASXL1	CATD	NO	1	1	0.0107	18.856	0.0719486	1/5	N/A	N/A
ASXL1	CDSN	NO	1	1	0.0117	2.503	0.0319428	1/5	N/A	N/A
ASXL1	CH60	NO	4.4	4.4	0.0427	0.706	0.681154	5/5	-0.021267	N/A
ASXL1	CHD5	NO	1	1	0.0032	N/A	0.0111764	1/5	N/A	N/A
ASXL1	CMC2	NO	2.5	2.5	0.0208	1.219	0.22848	4/5	N/A	N/A
ASXL1	DCD	NO	2.25	2.25	0.1175	0.428	0.222452	4/5	N/A	N/A
ASXL1	DESP	NO	3.5	3.5	0.0076	1.156	0.0185055	2/5	N/A	N/A
ASXL1	DNJA1	NO	1	1	0.0138	N/A	0.0642176	1/5	N/A	N/A
ASXL1	DNJA2	NO	1	1	0.0107	N/A	0.0454044	1/5	N/A	N/A
ASXL1	DNJB6	NO	1	1	0.0194	N/A	0.0761007	1/5	-0.030303	N/A
ASXL1	DSC1	NO	2	2	0.0139	N/A	0.0363528	2/5	N/A	N/A
ASXL1	DSG1	NO	3	3	0.0177	1.939	0.0389178	1/5	N/A	N/A
ASXL1	EED	NO	2	2	0.0238	N/A	0.169652	2/5	-0.0846318	N/A
ASXL1	EF1A1	NO	1.5	1.5	0.0184	0.163	0.0415706	2/5	N/A	N/A
ASXL1	EF1A2	NO	2	2	0.0273	N/A	0.0633335	1/5	N/A	N/A
ASXL1	EFTU	NO	1.6	1.6	0.0204	5.29	0.124277	5/5	N/A	N/A
ASXL1	EMD	NO	1	1	0.0249	1.753	0.061054	1/5	N/A	N/A
ASXL1	FABP5	NO	2	2	0.0926	1.598	0.245122	2/5	N/A	N/A
ASXL1	FANCI	NO	1	1	0.0033	N/A	0.0197404	1/5	-0.021267	N/A
ASXL1	FBRL	NO	1	1	0.0197	2.537	0.0615436	1/5	-0.030303	N/A
ASXL1	FBX18	NO	1	1	0.0048	N/A	0.0348614	1/5	-0.021267	N/A
ASXL1	FBX21	NO	1	1	0.008	N/A	0.0375403	1/5	-0.021267	N/A
ASXL1	FILA	NO	1.5	1.5	0.0023	1.873	0.00688278	2/5	N/A	N/A
ASXL1	FILA2	NO	1.4	1.4	0.0033	0.625	0.00796467	5/5	N/A	N/A
ASXL1	FOXK1	YES	1.8	2	0.0156	N/A	3.75167	5/5	1	NO
ASXL1	FOXK2	YES	1	1	0.0081	N/A	0.132929	2/5	0.70181	NO
ASXL1	G3P	NO	1	1	0.015	0.187	0.0444194	1/5	N/A	N/A
ASXL1	GRP75	NO	13.2	16.4	0.1329	0.968	0.23913	5/5	N/A	N/A
ASXL1	GRP78	NO	6.2	6.2	0.0538	0.292	0.101419	5/5	N/A	N/A
ASXL1	H12	NO	3	3	0.0845	0.262	0.203477	2/5	N/A	N/A
ASXL1	H14	NO	3.5	3.5	0.0948	0.608	0.193993	2/5	N/A	N/A
ASXL1	H2A1	NO	1.5	1.5	0.0549	N/A	0.142648	2/5	N/A	N/A
ASXL1	H2B1K	NO	1	1	0.0447	N/A	0.136313	3/5	N/A	N/A
ASXL1	HBA	NO	1.67	1.67	0.0718	0.647	0.229106	3/5	N/A	N/A
ASXL1	HBD	NO	1	1	0.0367	N/A	0.143536	3/5	N/A	N/A
ASXL1	HCFC1	YES	74.6	128.6	0.3394	9.165	19.6933	5/5	0.810287	NO
ASXL1	HIG1A	NO	1	1	0.0679	4.206	0.264058	1/5	N/A	N/A
ASXL1	HORN	NO	10.5	10.5	0.023	0.952	0.0402548	2/5	N/A	N/A
ASXL1	HPT	NO	1	1	0.0138	0.607	0.139035	4/5	N/A	N/A
ASXL1	HS71L	NO	1	1	0.0099	N/A	0.0325845	1/5	N/A	N/A
ASXL1	HSP71	NO	53.8	117.4	0.9708	1.249	1.23444	5/5	N/A	N/A
ASXL1	HSP7C	NO	49.2	88	0.7415	1.38	0.889896	5/5	N/A	N/A
ASXL1	IRS4	NO	13	14.4	0.0657	2.188	0.239689	5/5	N/A	N/A
ASXL1	K1C10	NO	33.2	41.2	0.3937	0.838	0.510227	5/5	N/A	N/A
ASXL1	K1C13	NO	1	1	0.0138	N/A	0.0562706	1/5	-0.021267	N/A
ASXL1	K1C14	NO	4.6	6.4	0.0777	0.88	0.135733	5/5	N/A	N/A
ASXL1	K1C16	NO	4	5.5	0.0671	0.473	0.169116	4/5	N/A	N/A
ASXL1	K1C17	NO	4	4	0.0585	1.116	0.130569	1/5	N/A	N/A
ASXL1	K1C18	NO	1	1	0.0147	N/A	0.0538308	1/5	N/A	N/A
ASXL1	K1C19	NO	1	1	0.0123	N/A	0.085447	2/5	N/A	N/A
ASXL1	K1C9	NO	42.2	51	0.4494	1.403	0.591602	5/5	N/A	N/A
ASXL1	K22E	NO	13.4	16	0.1476	0.512	0.23572	5/5	N/A	N/A
ASXL1	K2C1	NO	35	50.4	0.4431	0.798	0.546997	5/5	N/A	N/A
ASXL1	K2C5	NO	6	8	0.0827	0.687	0.138379	3/5	N/A	N/A
ASXL1	K2C6A	NO	3.5	6.5	0.068	0.636	0.14434	4/5	N/A	N/A
ASXL1	K2C6B	NO	2.75	6.25	0.0637	0.969	0.314358	4/5	N/A	N/A
ASXL1	K2C78	NO	1	1	0.0108	N/A	0.0544754	2/5	N/A	N/A
ASXL1	K2C8	NO	4	4.4	0.0534	1.775	0.582118	5/5	N/A	N/A
ASXL1	KPRP	NO	4	4	0.0428	N/A	0.0899551	1/5	N/A	N/A
ASXL1	KV201	NO	1	1	0.0549	N/A	0.113304	1/5	N/A	N/A
ASXL1	LG3BP	NO	1	1	0.0108	N/A	0.066698	1/5	N/A	N/A
ASXL1	M2OM	NO	1	1	0.0158	0.875	0.10379	3/5	N/A	N/A
ASXL1	MBD5	YES	3.75	3.75	0.0144	N/A	2.07236	4/5	0.70181	NO
ASXL1	MBD6	YES	9	9.4	0.053	N/A	13.6873	5/5	0.810287	NO
ASXL1	MGAP	NO	1	1	0.0015	N/A	0.00623363	1/5	-0.0722818	N/A
ASXL1	ML12B	NO	1	1	0.036	N/A	0.101361	1/5	-0.021267	N/A
ASXL1	MLF2	NO	1	1	0.0255	N/A	0.104015	1/5	-0.021267	N/A
ASXL1	MPCP	NO	3.5	3.5	0.0574	2.071	0.228458	4/5	N/A	N/A
ASXL1	MTF2	NO	1	1	0.0085	N/A	0.0424635	1/5	-0.0722818	N/A
ASXL1	MYH10	NO	3	3	0.0094	0.753	0.0271779	1/5	N/A	N/A
ASXL1	MYH9	NO	4.5	5.5	0.0165	2.082	0.0725675	2/5	N/A	N/A
ASXL1	MYL6	NO	2.5	2.5	0.0986	1.313	0.362309	2/5	N/A	N/A
ASXL1	OGT1	YES	37.4	38.6	0.2097	N/A	25.3966	5/5	0.617914	NO
ASXL1	PADC1	NO	1	1	0.0267	1.352	0.13107	1/5	N/A	N/A
ASXL1	PGAM5	YES	7	9	0.172	79.037	1.83005	5/5	0.70181	NO
ASXL1	PLAK	NO	1	1	0.007	0.98	0.0282197	2/5	N/A	N/A
ASXL1	POGZ	NO	1	1	0.0044	N/A	0.0206599	1/5	-0.0373979	N/A
ASXL1	PRKDC	NO	4.2	4.2	0.0057	4.686	0.079266	5/5	N/A	N/A
ASXL1	PRS10	YES	1	1	0.0128	N/A	0.1958	3/5	0.484849	NO
ASXL1	PRS4	NO	1	1	0.0119	N/A	0.11187	2/5	-0.030303	N/A
ASXL1	PRS6A	NO	1.33	1.33	0.0171	8.041	0.221047	3/5	N/A	N/A
ASXL1	PRS6B	YES	1	1	0.0134	N/A	0.808341	4/5	0.484849	NO
ASXL1	PRS7	YES	2	2	0.0289	N/A	0.182701	2/5	0.484849	NO
ASXL1	PRS8	YES	2	2	0.0263	N/A	0.38837	3/5	0.484849	NO
ASXL1	PSA5	NO	1	1	0.0262	N/A	0.100956	1/5	-0.0373979	N/A
ASXL1	PSA7	NO	1	1	0.0238	1.872	0.187206	2/5	-0.0373979	N/A
ASXL1	PSB2	NO	1	1	0.0267	4.759	0.206495	2/5	-0.030303	N/A
ASXL1	PSB5	NO	2	2	0.048	21.48	0.157083	1/5	-0.0373979	N/A
ASXL1	PSD12	NO	1	1	0.0138	N/A	0.0476703	1/5	N/A	N/A
ASXL1	PSDE	NO	1	1	0.0202	N/A	0.160386	2/5	-0.030303	N/A
ASXL1	PSMD2	NO	1.5	1.5	0.0094	N/A	0.058841	2/5	N/A	N/A
ASXL1	PSMD3	NO	2	2	0.0232	N/A	0.0969671	1/5	-0.021267	N/A
ASXL1	PSMD8	YES	1	1	0.0156	N/A	0.112098	1/5	0.70181	NO
ASXL1	PWP2A	NO	1	1	0.0072	N/A	0.0486577	1/5	-0.021267	N/A
ASXL1	PYR1	NO	11.8	11.8	0.0297	5.387	0.252454	5/5	N/A	N/A
ASXL1	RADI	NO	1.5	1.5	0.016	N/A	0.098545	2/5	N/A	N/A
ASXL1	RAN	NO	1	1	0.0248	0.42	0.0732038	2/5	N/A	N/A
ASXL1	RBBP7	NO	1	1	0.0118	3.634	0.0475712	1/5	-0.0846318	N/A
ASXL1	RCN2	NO	1.33	1.33	0.0224	7.183	0.156521	3/5	-0.021267	N/A
ASXL1	RL10	NO	1.75	1.75	0.0483	1.472	0.254654	4/5	-0.021267	N/A
ASXL1	RL13	NO	1.5	1.5	0.0446	0.374	0.0955746	2/5	N/A	N/A
ASXL1	RL17	NO	1	1	0.0343	0.5	0.0971319	1/5	N/A	N/A
ASXL1	RL21	NO	1	1	0.0395	0.568	0.0939197	1/5	N/A	N/A
ASXL1	RL23	NO	3.8	4.4	0.1741	1.328	0.331033	5/5	N/A	N/A
ASXL1	RL24	NO	2	2	0.0714	0.918	0.154862	5/5	N/A	N/A
ASXL1	RL26	NO	1.33	1.33	0.0534	0.584	0.208344	3/5	N/A	N/A
ASXL1	RL27A	NO	1.5	1.5	0.0582	0.553	0.172692	4/5	N/A	N/A
ASXL1	RL28	NO	2.75	2.75	0.1213	1.345	0.455516	4/5	N/A	N/A
ASXL1	RL35	NO	2	2	0.0997	0.594	0.366736	3/5	N/A	N/A
ASXL1	RL38	NO	1.6	1.6	0.132	0.805	1.31984	5/5	N/A	N/A
ASXL1	RL39	YES	1.25	1.25	0.1406	N/A	1.18449	4/5	-0.0373979	NO
ASXL1	RL4	NO	1.33	1.33	0.019	0.19	0.0590059	3/5	N/A	N/A
ASXL1	RNPS1	NO	1	1	0.0165	2.374	0.0730786	1/5	-0.021267	N/A
ASXL1	RS10	NO	1	1	0.0357	1.139	0.172647	2/5	N/A	N/A
ASXL1	RS11	NO	3.2	3.2	0.1168	1.457	0.414622	5/5	N/A	N/A
ASXL1	RS14	NO	1	1	0.0414	0.457	0.0833182	2/5	N/A	N/A
ASXL1	RS15A	NO	1	1	0.0339	0.997	0.122544	1/5	N/A	N/A
ASXL1	RS16	NO	1.25	1.25	0.0477	1.09	0.191543	4/5	N/A	N/A
ASXL1	RS18	NO	5.4	5.4	0.2139	1.501	0.381213	5/5	N/A	N/A
ASXL1	RS2	NO	2.5	2.5	0.0474	1.786	0.142316	4/5	N/A	N/A
ASXL1	RS23	NO	1	1	0.0442	0.486	0.0907167	1/5	N/A	N/A
ASXL1	RS24	NO	1.33	1.33	0.0564	1.663	0.281368	3/5	N/A	N/A
ASXL1	RS25	NO	2	2	0.101	0.815	0.220922	1/5	N/A	N/A
ASXL1	RS26	NO	2	2	0.1021	1.911	0.279739	5/5	N/A	N/A
ASXL1	RS27	NO	3	3	0.2141	1.724	0.459424	5/5	N/A	N/A
ASXL1	RS27A	NO	2.2	2.2	0.0785	0.323	0.242052	5/5	N/A	N/A
ASXL1	RS27L	NO	1	1	0.0591	0.585	0.315366	3/5	N/A	N/A
ASXL1	RS3	NO	3	3	0.0699	0.911	0.332996	4/5	-0.021267	N/A
ASXL1	RS4X	NO	2.67	2.67	0.0616	1.089	0.201689	3/5	N/A	N/A
ASXL1	RS6	NO	1.25	1.25	0.0288	0.582	0.101913	4/5	N/A	N/A
ASXL1	RUVB1	NO	2	2	0.0268	9.906	0.180155	2/5	-0.021267	N/A
ASXL1	S10A9	NO	1	1	0.0548	0.481	0.158999	2/5	N/A	N/A
ASXL1	SDS3	NO	1	1	0.0178	N/A	0.100527	3/5	N/A	N/A
ASXL1	StrepHA-Tag	NO	8.2	28.4	2.5488	0.337	4.57797	5/5	N/A	N/A
ASXL1	Streptactin	NO	2	2	0.0683	0.122	0.17907	2/5	-0.021267	N/A
ASXL1	SYFA	NO	1	1	0.0108	N/A	0.0433334	1/5	N/A	N/A
ASXL1	TBA1C	YES	2.8	57.8	0.6896	N/A	2.61623	5/5	0.445705	NO
ASXL1	TBB2A	NO	1.5	3	0.0348	N/A	0.142225	2/5	N/A	N/A
ASXL1	TBB2B	NO	2	4.4	0.0524	3.538	0.273591	5/5	N/A	N/A
ASXL1	TBB4A	NO	2.25	11.5	0.1359	N/A	0.627192	4/5	N/A	N/A
ASXL1	TBB4B	NO	2	7.25	0.092	1.173	0.216616	4/5	N/A	N/A
ASXL1	TBB5	NO	9.6	57.6	0.7116	2.454	1.08121	5/5	N/A	N/A
ASXL1	TBB6	NO	1.5	3	0.0324	N/A	0.207549	2/5	N/A	N/A
ASXL1	TCPA	NO	2	2	0.0197	1.401	0.0775342	1/5	-0.0589695	N/A
ASXL1	TCPB	NO	1	1	0.0102	0.783	0.0399963	1/5	-0.054153	N/A
ASXL1	TCPD	NO	1	1	0.0092	0.68	0.0569696	2/5	-0.0589695	N/A
ASXL1	TCPE	NO	1.4	1.4	0.0138	0.916	0.272916	5/5	-0.054153	N/A
ASXL1	TCPG	NO	1	1	0.0107	1.042	0.0615548	2/5	-0.0635642	N/A
ASXL1	TCPH	NO	1	1	0.0116	1.101	0.0331542	1/5	-0.0589695	N/A
ASXL1	TCPQ	NO	1	1	0.008	0.445	0.0322774	1/5	-0.054153	N/A
ASXL1	TCPZ	NO	1	1	0.0099	1.08	0.0614202	2/5	-0.054153	N/A
ASXL1	TF3C1	NO	1	1	0.0021	N/A	0.0114055	1/5	N/A	N/A
ASXL1	THIO	NO	1	1	0.0589	1.235	0.15249	1/5	N/A	N/A
ASXL1	TIM50	NO	2	2	0.0358	N/A	0.10981	1/5	-0.0373979	N/A
ASXL1	TRY3	NO	1	1	0.0208	N/A	0.0492395	1/5	N/A	N/A
ASXL1	TRYP_PIG	NO	9	17.2	0.4017	0.456	0.436355	5/5	N/A	N/A
ASXL1	UBP11	NO	1	1	0.0051	N/A	0.0401833	2/5	N/A	N/A
ASXL1	VIME	NO	2.33	2.33	0.0283	0.17	0.0956198	3/5	N/A	N/A
ASXL2	1433E	NO	1	1	0.0987	0.575	0.0993513	1/4	N/A	N/A
ASXL2	2ABA	NO	1	1	0.0279	0.625	0.0929177	1/4	N/A	N/A
ASXL2	ACACA	NO	45	45	0.3417	3.715	0.348161	2/4	N/A	N/A
ASXL2	ACTB	NO	3.5	3.5	0.1545	0.255	0.299573	2/4	N/A	N/A
ASXL2	ACTC	NO	1.33	1.33	0.0902	N/A	0.190232	3/4	N/A	N/A
ASXL2	ACTG	NO	5	7.5	0.3716	0.391	0.61499	4/4	N/A	N/A
ASXL2	ACTN4	NO	1.5	1.5	0.0501	2.626	0.10975	2/4	N/A	N/A
ASXL2	ADT2	NO	2	2	0.1229	0.269	0.0988896	4/4	N/A	N/A
ASXL2	ADT3	NO	1	1	0.111	0.356	0.0806802	2/4	N/A	N/A
ASXL2	AIMP2	NO	1	1	0.1281	2.686	0.0820288	1/4	N/A	N/A
ASXL2	ALBU	NO	19.67	22.67	0.6324	1.297	1.12519	3/4	N/A	N/A
ASXL2	AN32A	NO	2	2	0.2022	3.921	0.242249	1/4	N/A	N/A
ASXL2	ANXA2	NO	2.75	2.75	0.1808	5.585	0.509373	4/4	N/A	N/A
ASXL2	APRV1	NO	1	1	0.0523	N/A	0.113428	1/4	N/A	N/A
ASXL2	ARGI1	NO	4.33	4.33	0.3256	N/A	0.85482	3/4	-0.021267	N/A
ASXL2	ASXL2	BAIT	55.5	71.75	1	N/A	160.201	4/4	0	SELF
ASXL2	ATPA	NO	3	3.5	0.2023	1.975	0.130505	2/4	N/A	N/A
ASXL2	ATPB	NO	2	2	0.0952	0.74	0.109216	1/4	N/A	N/A
ASXL2	ATX2L	NO	11.5	19	0.5221	0.861	0.390956	4/4	N/A	N/A
ASXL2	BAP1	YES	35.5	39	0.9879	N/A	43.6351	4/4	0.696311	YES
ASXL2	BLMH	NO	1	1	0.0274	N/A	0.0730781	1/4	N/A	N/A
ASXL2	C1QBP	NO	1.67	2	0.1822	0.561	0.378221	3/4	N/A	N/A
ASXL2	CALL5	NO	7.33	8.33	1.3176	2.181	0.704693	3/4	N/A	N/A
ASXL2	CALM	NO	1	1	0.1447	0.355	0.225453	2/4	N/A	N/A
ASXL2	CALX	NO	1	1	0.0425	6.105	0.0507669	1/4	N/A	N/A
ASXL2	CASPE	NO	1.67	1.67	0.2113	N/A	0.459478	3/4	N/A	N/A
ASXL2	CDSN	NO	2.75	3.25	0.1521	8.448	0.409094	4/4	N/A	N/A
ASXL2	CLH1	NO	4	4	0.0885	1.929	0.0790276	2/4	N/A	N/A
ASXL2	CPVL	NO	2	2	0.0524	N/A	0.15104	1/4	-0.030303	N/A
ASXL2	CYTA	NO	1.5	1.5	0.5468	N/A	0.887277	2/4	-0.0373979	N/A
ASXL2	DCD	NO	3.5	3.5	0.4715	0.707	0.382523	2/4	N/A	N/A
ASXL2	DDX17	NO	1	1	0.0345	0.463	0.0492512	1/4	N/A	N/A
ASXL2	DDX6	NO	4	4	0.274	0.584	0.279841	2/4	N/A	N/A
ASXL2	DESP	NO	27	27	0.2043	8.865	0.207349	4/4	N/A	N/A
ASXL2	DSC1	NO	7	7	0.1495	N/A	0.163301	3/4	N/A	N/A
ASXL2	DSG1	NO	11.75	12	0.2545	7.664	0.24554	4/4	N/A	N/A
ASXL2	EF1A1	NO	1.33	1.33	0.0531	0.169	0.0482693	3/4	N/A	N/A
ASXL2	EF1A2	NO	1	1	0.027	N/A	0.0457119	1/4	N/A	N/A
ASXL2	EF1B	NO	1	1	0.1471	1.563	0.172045	2/4	N/A	N/A
ASXL2	EF2	NO	1	1	0.0343	0.261	0.0656932	2/4	N/A	N/A
ASXL2	ENOA	NO	5	5	0.2997	0.493	0.502126	3/4	N/A	N/A
ASXL2	ENPL	NO	1	2	0.0627	1.028	0.0800963	1/4	N/A	N/A
ASXL2	ERH	NO	1	2	0.6363	0.965	0.868592	2/4	N/A	N/A
ASXL2	ERLN2	NO	1	1	0.1209	N/A	0.0851243	1/4	N/A	N/A
ASXL2	F172A	NO	1	1	0.0986	N/A	0.114882	1/4	-0.021267	N/A
ASXL2	F195B	NO	1.33	1.33	0.3507	0.406	0.369331	3/4	N/A	N/A
ASXL2	FABP5	NO	8	8.33	1.2242	6.598	1.38601	3/4	N/A	N/A
ASXL2	FBX21	NO	1	1	0.0242	N/A	0.0884442	2/4	-0.021267	N/A
ASXL2	FBX44	NO	1	1	0.1608	N/A	0.203245	1/4	-0.021267	N/A
ASXL2	FILA	NO	2	2	0.0075	2.671	0.0110138	2/4	N/A	N/A
ASXL2	FILA2	NO	4.25	4.25	0.034	1.969	0.0250815	4/4	N/A	N/A
ASXL2	FLNA	NO	1	1	0.0155	1.139	0.00999256	1/4	N/A	N/A
ASXL2	FLNB	NO	1	1	0.0158	3.548	0.0116296	1/4	N/A	N/A
ASXL2	FOXK1	YES	1	1	0.017	N/A	0.0664071	1/4	0.484849	NO
ASXL2	FOXK2	YES	1	1	0.0189	N/A	0.0806083	1/4	0.70181	NO
ASXL2	G3P	NO	4	4.5	0.3536	0.882	0.359568	4/4	N/A	N/A
ASXL2	G6PI	NO	1	1	0.0451	0.696	0.0598191	1/4	N/A	N/A
ASXL2	GGCT	NO	1	1	0.2181	N/A	0.236108	1/4	N/A	N/A
ASXL2	GRP75	NO	4.25	4.25	0.16	0.291	0.0717811	4/4	N/A	N/A
ASXL2	GRP78	NO	2	2	0.0882	0.114	0.0408415	3/4	N/A	N/A
ASXL2	GRPE1	NO	1	1	0.1525	0.17	0.16216	2/4	N/A	N/A
ASXL2	H12	NO	2.5	2.5	0.2141	0.266	0.306773	4/4	N/A	N/A
ASXL2	H14	NO	2.33	2.33	0.1957	0.503	0.161475	3/4	N/A	N/A
ASXL2	H2A1	NO	1.33	1.33	0.2802	N/A	0.149219	3/4	N/A	N/A
ASXL2	H2B1K	NO	1	1	0.1471	N/A	0.181056	3/4	N/A	N/A
ASXL2	H4	NO	1	1	0.1742	0.275	0.146491	1/4	N/A	N/A
ASXL2	HACD3	NO	1	1	0.1133	15.566	0.090369	1/4	-0.021267	N/A
ASXL2	HBA	NO	1	1	0.1071	0.415	0.134931	2/4	N/A	N/A
ASXL2	HBD	NO	1	1	0.0849	N/A	0.126869	1/4	N/A	N/A
ASXL2	HCFC1	YES	50.25	54.5	0.5405	4.352	9.35136	4/4	0.386445	NO
ASXL2	HNRH1	NO	2	3	0.1682	1.508	0.157198	1/4	N/A	N/A
ASXL2	HNRPF	NO	1	1	0.0607	4.463	0.0716299	1/4	N/A	N/A
ASXL2	HNRPK	NO	3	3	0.1631	0.762	0.16705	1/4	N/A	N/A
ASXL2	HNRPM	NO	1	1	0.0345	0.594	0.0336989	1/4	N/A	N/A
ASXL2	HNRPU	NO	1	1	0.0497	0.136	0.0261338	1/4	N/A	N/A
ASXL2	HORN	NO	16	16.33	0.0993	1.487	0.0592978	3/4	N/A	N/A
ASXL2	HPT	NO	1	1	0.0307	0.742	0.0589392	1/4	N/A	N/A
ASXL2	HS90A	NO	1.67	2	0.0799	0.257	0.10968	3/4	N/A	N/A
ASXL2	HS90B	NO	1.5	2.5	0.0819	0.39	0.116812	2/4	N/A	N/A
ASXL2	HSP71	NO	27.5	31	0.9898	0.362	0.358039	4/4	N/A	N/A
ASXL2	HSP7C	NO	21.5	24.5	0.7944	0.428	0.276199	4/4	N/A	N/A
ASXL2	HSPB1	NO	1.5	1.5	0.1179	N/A	0.790721	2/4	-0.030303	N/A
ASXL2	IGHG1	NO	1	1	0.0763	1.118	0.199261	1/4	-0.021267	N/A
ASXL2	IGKC	NO	2.5	5	1.4115	4.014	3.90804	2/4	N/A	N/A
ASXL2	IMMT	NO	1	1	0.0541	N/A	0.0289453	1/4	N/A	N/A
ASXL2	IRS4	NO	3	3	0.0298	0.56	0.0405233	1/4	N/A	N/A
ASXL2	K1C10	NO	39.5	57.25	2.2033	1.283	0.781276	4/4	N/A	N/A
ASXL2	K1C14	NO	8.75	23	1.4101	3.487	0.537549	4/4	N/A	N/A
ASXL2	K1C16	NO	7.25	10.75	0.5032	0.958	0.361148	4/4	N/A	N/A
ASXL2	K1C17	NO	9	9	0.3484	2.582	0.438176	2/4	N/A	N/A
ASXL2	K1C9	NO	66.25	141.75	5.9686	4.115	1.73585	4/4	N/A	N/A
ASXL2	K22E	NO	17	21.5	0.5984	0.744	0.342881	4/4	N/A	N/A
ASXL2	K2C1	NO	48.75	189.75	7.633	3.245	2.22494	4/4	N/A	N/A
ASXL2	K2C1B	NO	1	1	0.0216	1.973	0.052955	1/4	N/A	N/A
ASXL2	K2C4	NO	1	1	0.0234	N/A	0.0861542	1/4	-0.021267	N/A
ASXL2	K2C5	NO	14.25	24.25	1.0345	2.32	0.425395	4/4	N/A	N/A
ASXL2	K2C6A	NO	4	16.33	0.5396	1.797	0.405804	3/4	N/A	N/A
ASXL2	K2C6B	NO	1.67	5	0.3025	0.896	0.275172	3/4	N/A	N/A
ASXL2	K2C78	NO	5	5.33	0.2805	N/A	0.585197	3/4	N/A	N/A
ASXL2	K2C80	NO	2.67	3	0.149	N/A	0.639794	3/4	N/A	N/A
ASXL2	KCRB	NO	2	2	0.1529	0.72	0.237429	2/4	N/A	N/A
ASXL2	KDM1B	YES	31.25	34	0.7549	N/A	142.711	4/4	1	NO
ASXL2	KPRP	NO	5.33	5.67	0.206	N/A	0.150758	3/4	N/A	N/A
ASXL2	KPYM	NO	1	1	0.0528	0.09	0.105737	3/4	N/A	N/A
ASXL2	KRT84	NO	5	5	0.104	N/A	0.261874	1/4	N/A	N/A
ASXL2	KV201	NO	1	1	0.1322	N/A	0.166559	2/4	N/A	N/A
ASXL2	LAC2	NO	1	1	0.2645	0.508	3.1141	3/4	N/A	N/A
ASXL2	LBR	NO	1	1	0.0667	15.968	0.042552	1/4	N/A	N/A
ASXL2	LCN1	NO	1	1	0.1019	0.541	0.124672	1/4	N/A	N/A
ASXL2	LDHA	NO	1	1	0.0997	0.463	0.142928	2/4	N/A	N/A
ASXL2	LDHB	NO	1	1	0.0991	0.358	0.151354	2/4	N/A	N/A
ASXL2	LEG7	NO	1	1	0.1319	3.728	0.247098	1/4	-0.0373979	N/A
ASXL2	LMNB1	NO	4	4	0.2259	0.894	0.23667	2/4	-0.021267	N/A
ASXL2	LSM12	NO	2.67	6.33	0.9946	2.537	0.968725	3/4	N/A	N/A
ASXL2	MATR3	NO	1	1	0.0297	0.236	0.0290571	1/4	N/A	N/A
ASXL2	MBD5	NO	2	2	0.0167	N/A	0.0745027	1/4	-0.021267	N/A
ASXL2	MBD6	YES	6.75	6.75	0.1248	N/A	11.4585	4/4	0.810287	NO
ASXL2	MCCA	NO	10.5	13	0.6479	1.253	0.589084	2/4	N/A	N/A
ASXL2	MCCB	NO	10	10	0.6299	0.611	0.499236	2/4	N/A	N/A
ASXL2	MDHM	NO	1	1	0.0979	0.422	0.158554	2/4	N/A	N/A
ASXL2	ML12B	NO	1.5	1.5	0.1775	N/A	0.269934	2/4	-0.021267	N/A
ASXL2	MYH10	NO	8.5	9	0.0854	2.057	0.133497	2/4	N/A	N/A
ASXL2	MYH9	NO	16.5	19	0.1776	6.203	0.260101	2/4	N/A	N/A
ASXL2	MYL6	NO	7	7	0.8315	3.088	0.686192	1/4	N/A	N/A
ASXL2	NPM	NO	2.5	2.5	0.2018	0.633	0.313493	2/4	N/A	N/A
ASXL2	NU188	NO	1	1	0.0071	N/A	0.0271598	1/4	N/A	N/A
ASXL2	NUCL	NO	3	3	0.1064	0.322	0.107779	1/4	N/A	N/A
ASXL2	NUFP2	NO	7.67	8.33	0.3825	1.773	0.427586	3/4	-0.030303	N/A
ASXL2	ODB2	NO	1.5	1.5	0.1112	0.03	0.172436	2/4	N/A	N/A
ASXL2	OGT1	YES	12	12	0.1801	N/A	9.23532	4/4	0.617914	NO
ASXL2	P53	NO	2.5	3.5	0.3047	5.572	0.278751	2/4	N/A	N/A
ASXL2	PABP1	NO	2.5	2.5	0.1363	1.858	0.132525	2/4	N/A	N/A
ASXL2	PABP4	NO	2.5	2.5	0.1346	2.875	0.169236	2/4	N/A	N/A
ASXL2	PCCA	NO	3	3	0.1581	0.121	0.154164	2/4	N/A	N/A
ASXL2	PCCB	NO	4.5	4.5	0.2983	0.231	0.280448	2/4	N/A	N/A
ASXL2	PGAM5	NO	4	4	0.1727	43.588	0.304932	1/4	-0.021267	N/A
ASXL2	PHB	NO	1.5	1.5	0.1679	2.51	0.192423	2/4	N/A	N/A
ASXL2	PHB2	NO	1	1	0.1371	0.979	0.0680324	1/4	N/A	N/A
ASXL2	PIMT	NO	1	1	0.1806	0.126	0.0941678	1/4	N/A	N/A
ASXL2	PIP	NO	2	2	0.1709	N/A	0.447159	1/4	-0.021267	N/A
ASXL2	PKP1	NO	4.5	4.5	0.1389	N/A	0.391914	2/4	N/A	N/A
ASXL2	PLAK	NO	14	14	0.4202	11.846	0.508438	3/4	N/A	N/A
ASXL2	POF1B	NO	1	1	0.0305	N/A	0.0510393	1/4	-0.021267	N/A
ASXL2	PP2AB	NO	2	2	0.0984	N/A	0.379207	2/4	-0.021267	N/A
ASXL2	PPIA	NO	1	1	0.1526	0.209	0.166682	1/4	N/A	N/A
ASXL2	PPIG	NO	1	1	0.0334	N/A	0.0593333	1/4	N/A	N/A
ASXL2	PR40A	NO	6.67	6.67	0.2225	1.519	0.28003	3/4	N/A	N/A
ASXL2	PRDX1	NO	3	3.5	0.3734	0.872	0.432033	2/4	N/A	N/A
ASXL2	PRDX2	NO	2	2	0.2977	1.554	0.33018	2/4	N/A	N/A
ASXL2	PRKDC	NO	1	1	0.0061	1.533	0.00643079	1/4	N/A	N/A
ASXL2	PROF1	NO	1	1	0.1798	0.47	0.219417	1/4	N/A	N/A
ASXL2	PTMA	NO	1	1	0.1942	0.557	0.258469	2/4	N/A	N/A
ASXL2	PYC	NO	20	22.5	0.7025	0.594	0.570251	2/4	N/A	N/A
ASXL2	RAN	NO	2	2	0.2331	1.24	0.190459	1/4	N/A	N/A
ASXL2	RBM25	NO	4.67	5.33	0.1945	1.342	0.228508	3/4	N/A	N/A
ASXL2	RL14	NO	1	1	0.1907	0.502	0.09661	1/4	N/A	N/A
ASXL2	RL15	NO	1	1	0.1622	0.421	0.156319	2/4	N/A	N/A
ASXL2	RL18	NO	2	2.5	0.461	0.714	0.400319	2/4	N/A	N/A
ASXL2	RL19	NO	1	1	0.2092	0.694	0.0980575	1/4	N/A	N/A
ASXL2	RL22	NO	2	3	0.59	3.944	0.684421	1/4	N/A	N/A
ASXL2	RL23	NO	1.5	1.5	0.179	0.574	0.153648	2/4	N/A	N/A
ASXL2	RL24	NO	2	2	0.159	1.124	0.188656	1/4	N/A	N/A
ASXL2	RL26	NO	1	1	0.1237	0.395	0.0946417	1/4	N/A	N/A
ASXL2	RL27	NO	1	1	0.1851	0.698	0.186275	1/4	N/A	N/A
ASXL2	RL27A	NO	2	2.25	0.3811	1.049	0.358732	4/4	N/A	N/A
ASXL2	RL28	NO	1	1.5	0.3334	1.003	0.263364	2/4	N/A	N/A
ASXL2	RL3	NO	2	2	0.2035	1.005	0.106259	1/4	N/A	N/A
ASXL2	RL30	NO	1	1	0.2189	0.903	0.22566	1/4	N/A	N/A
ASXL2	RL35	NO	2	2	0.2251	0.687	0.381051	2/4	N/A	N/A
ASXL2	RL39	NO	1	1	0.2447	N/A	0.449506	1/4	-0.0373979	N/A
ASXL2	RL4	NO	2	2	0.155	0.363	0.104749	2/4	N/A	N/A
ASXL2	RL6	NO	1.5	1.5	0.1861	0.365	0.170328	2/4	N/A	N/A
ASXL2	RL7	NO	1	1	0.1334	0.329	0.129053	2/4	N/A	N/A
ASXL2	RL7A	NO	1	1	0.0946	0.318	0.0958185	1/4	N/A	N/A
ASXL2	RLA0	NO	3.5	3.5	0.3279	1.094	0.398972	2/4	N/A	N/A
ASXL2	RLA1	NO	1.33	1.33	0.3196	1.342	0.543708	3/4	N/A	N/A
ASXL2	RLA2	NO	1.67	2	0.4627	0.584	0.730236	3/4	N/A	N/A
ASXL2	RNPS1	NO	1	1	0.0825	3.045	0.10725	1/4	-0.021267	N/A
ASXL2	ROA1	NO	1	1	0.0677	0.133	0.105984	1/4	N/A	N/A
ASXL2	ROA2	NO	1	1	0.0713	0.095	0.0886093	1/4	N/A	N/A
ASXL2	RS11	NO	1	1	0.0963	0.476	0.103746	2/4	N/A	N/A
ASXL2	RS18	NO	1.33	1.33	0.1493	0.449	0.116368	3/4	N/A	N/A
ASXL2	RS23	NO	1	1	0.1254	0.455	0.0886535	1/4	N/A	N/A
ASXL2	RS24	NO	1	1	0.1893	1.761	0.179865	1/4	N/A	N/A
ASXL2	RS26	NO	1	1	0.2877	1.229	0.154451	2/4	N/A	N/A
ASXL2	RS27	NO	1	1	0.1486	0.72	0.179855	1/4	N/A	N/A
ASXL2	RS27A	NO	2.25	3	0.4303	0.538	0.402814	4/4	N/A	N/A
ASXL2	RS27L	NO	1	1	0.1486	0.679	0.238694	1/4	N/A	N/A
ASXL2	RS4X	NO	1	1	0.0957	0.571	0.0784602	1/4	N/A	N/A
ASXL2	RS5	NO	1	1	0.1234	2.497	0.157456	1/4	N/A	N/A
ASXL2	RS6	NO	1	1	0.1647	0.542	0.0656398	1/4	N/A	N/A
ASXL2	RS8	NO	1.5	1.5	0.2196	0.451	0.199322	2/4	N/A	N/A
ASXL2	RSSA	NO	1	1	0.0853	0.709	0.12751	1/4	N/A	N/A
ASXL2	S10A7	NO	1	1	0.1506	N/A	0.859626	2/4	-0.0435194	N/A
ASXL2	S10A8	NO	2.5	2.5	0.3941	1.016	0.70549	2/4	N/A	N/A
ASXL2	S10A9	NO	4	4	0.5097	2.181	0.807504	2/4	N/A	N/A
ASXL2	S10AB	NO	1	1	0.1708	2.162	0.323275	1/4	-0.021267	N/A
ASXL2	S10AE	NO	1	1	0.3942	N/A	0.432832	1/4	N/A	N/A
ASXL2	SDS3	NO	1	1	0.0464	N/A	0.0886093	2/4	N/A	N/A
ASXL2	SET	NO	1.67	1.67	0.1727	1.179	0.230985	3/4	N/A	N/A
ASXL2	SF3A1	NO	4	4.5	0.1828	1.878	0.189953	2/4	N/A	N/A
ASXL2	SF3A2	NO	1	1	0.0884	2.052	0.0525135	1/4	N/A	N/A
ASXL2	SF3A3	NO	1.5	1.5	0.107	1.36	0.101047	2/4	N/A	N/A
ASXL2	SLUR1	YES	1	1	0.2861	N/A	2.77496	2/4	0.70181	NO
ASXL2	SMD3	NO	1	1	0.1998	1.307	0.29715	1/4	N/A	N/A
ASXL2	SPAT7	NO	1	2.5	0.1473	N/A	0.203948	2/4	N/A	N/A
ASXL2	SPR1B	NO	2	2	0.3724	N/A	0.835406	2/4	-0.021267	N/A
ASXL2	SPR2E	NO	2	2	0.4983	N/A	0.720179	1/4	-0.021267	N/A
ASXL2	SRSF7	NO	1	1	0.1058	0.88	0.187839	1/4	N/A	N/A
ASXL2	STML2	NO	1	1	0.1152	1.658	0.079761	1/4	N/A	N/A
ASXL2	StrepHA-Tag	NO	4.75	5.25	1.7725	0.067	0.907309	4/4	N/A	N/A
ASXL2	Streptactin	NO	6.5	21.5	3.736	1.76	2.81471	2/4	-0.021267	N/A
ASXL2	SYDC	NO	1	1	0.0818	1.009	0.045812	1/4	N/A	N/A
ASXL2	TBA1C	YES	1	6.5	0.4702	N/A	0.284872	2/4	0.188858	NO
ASXL2	TBB2A	NO	1	1	0.028	N/A	0.0445055	1/4	N/A	N/A
ASXL2	TBB2B	NO	1	1	0.028	0.997	0.0409999	1/4	N/A	N/A
ASXL2	TBB4A	NO	1	1	0.0923	N/A	0.0385364	1/4	N/A	N/A
ASXL2	TBB4B	NO	2.33	4.33	0.1677	0.807	0.148653	3/4	N/A	N/A
ASXL2	TBB5	NO	5.5	20.5	0.947	1.005	0.442853	4/4	N/A	N/A
ASXL2	TCP4	NO	2	7	1.3876	5.742	1.49461	1/4	N/A	N/A
ASXL2	TEBP	NO	2	2	0.3147	8.488	0.407862	1/4	N/A	N/A
ASXL2	TGM3	NO	2.33	2.33	0.08	N/A	0.513678	3/4	N/A	N/A
ASXL2	THIO	NO	1	1	0.23	1.418	0.53556	4/4	N/A	N/A
ASXL2	TPIS	NO	1.5	1.5	0.1874	0.416	0.248507	2/4	N/A	N/A
ASXL2	TPR	NO	1	1	0.0174	5.893	0.00980011	1/4	N/A	N/A
ASXL2	TRY3	NO	1	1	0.061	N/A	0.145306	3/4	N/A	N/A
ASXL2	TRYP_PIG	NO	10.25	18.5	1.9474	0.557	0.53321	4/4	N/A	N/A
ASXL2	VIME	NO	6.33	6.67	0.3094	0.534	0.341117	3/4	N/A	N/A
ASXL2	YBOX1	NO	1	1	0.1021	0.335	0.107255	2/4	N/A	N/A
ASXL2	ZRAB2	NO	1	1	0.0763	N/A	0.107305	1/4	-0.021267	N/A
BAP1	1433B	NO	1	1	0.0133	0.718	0.0870098	1/4	N/A	N/A
BAP1	1433E	NO	3	4.5	0.0614	1.179	0.30955	2/4	N/A	N/A
BAP1	1433T	NO	1	1	0.0143	2.373	0.269174	2/4	-0.0305424	N/A
BAP1	1433Z	NO	1.5	1.5	0.021	0.468	0.160495	2/4	N/A	N/A
BAP1	ACTB	NO	11	11	0.1091	0.451	0.358018	1/4	N/A	N/A
BAP1	ACTC	NO	1	1	0.0087	N/A	0.0303614	1/4	N/A	N/A
BAP1	ACTG	NO	8.5	13	0.1202	0.422	0.417501	2/4	N/A	N/A
BAP1	ACTN4	NO	1	1	0.0038	0.853	0.0356718	2/4	N/A	N/A
BAP1	ADRM1	NO	1	1	0.0086	N/A	0.156281	2/4	N/A	N/A
BAP1	ADT2	NO	3.75	7	0.0797	0.666	0.244748	4/4	N/A	N/A
BAP1	ADT3	NO	1	1	0.0111	0.213	0.0604609	3/4	N/A	N/A
BAP1	AIFM1	NO	3	3	0.0168	1.151	0.10731	2/4	-0.0305424	N/A
BAP1	AIMP2	NO	1	1	0.0109	1.49	0.0864273	2/4	N/A	N/A
BAP1	ALDOA	NO	1	1	0.009	0.166	0.0391103	1/4	N/A	N/A
BAP1	AN32A	NO	1	1	0.0149	0.969	0.0598706	1/4	N/A	N/A
BAP1	ASXL1	YES	21.5	21.5	0.0473	N/A	25.9471	4/4	0.696311	YES
BAP1	ASXL2	YES	22.75	22.75	0.0548	N/A	37.9059	4/4	0.696311	YES
BAP1	ASXL3	NO	1	1	0.0015	N/A	0.0118345	1/4	N/A	N/A
BAP1	AT1A1	NO	5	5	0.0167	14.327	0.140834	2/4	N/A	N/A
BAP1	AT1B3	NO	1	1	0.0126	N/A	0.387242	2/4	N/A	N/A
BAP1	AT2A2	NO	1	1	0.0032	3.652	0.0157866	1/4	N/A	N/A
BAP1	ATD3A	NO	1.5	1.5	0.0085	N/A	0.0409384	2/4	N/A	N/A
BAP1	ATD3B	NO	1	1	0.0051	N/A	0.0196104	1/4	N/A	N/A
BAP1	ATN1	NO	1	1	0.0028	N/A	0.0186403	1/4	-0.0305424	N/A
BAP1	ATPA	NO	4	4	0.0248	1.165	0.0889347	3/4	N/A	N/A
BAP1	ATPB	NO	4.5	4.5	0.03	0.772	0.197279	2/4	N/A	N/A
BAP1	ATPG	NO	1.5	1.5	0.018	N/A	0.141229	2/4	N/A	N/A
BAP1	ATX2L	NO	42.5	54	0.1747	1.327	0.479743	2/4	N/A	N/A
BAP1	BAG2	NO	1	1	0.0169	0.333	0.165185	2/4	-0.0305424	N/A
BAP1	BAP1	BAIT	114	215	1	N/A	190.271	4/4	0	SELF
BAP1	C1QBP	NO	1	1	0.0134	0.211	0.095295	2/4	N/A	N/A
BAP1	CALL5	NO	2.5	2.5	0.0576	0.556	0.179538	4/4	N/A	N/A
BAP1	CALM	NO	1	1	0.0235	0.201	0.128054	2/4	N/A	N/A
BAP1	CALX	NO	3	3	0.0177	8.42	0.126149	2/4	N/A	N/A
BAP1	CASPE	NO	1	1	0.0159	N/A	0.111227	1/4	N/A	N/A
BAP1	CH60	NO	10	10.5	0.0628	1.059	0.374172	2/4	-0.0305424	N/A
BAP1	CHD8	NO	1	1	0.0011	N/A	0.0185665	1/4	N/A	N/A
BAP1	CLH1	NO	12	12	0.0251	3.053	0.125059	2/4	N/A	N/A
BAP1	COF1	NO	1	1	0.0224	0.18	0.135016	1/4	N/A	N/A
BAP1	COPG1	NO	2	2	0.008	N/A	0.41548	2/4	N/A	N/A
BAP1	CSK22	NO	1	1	0.0083	N/A	0.0832046	1/4	-0.0976417	N/A
BAP1	DCD	NO	1	1	0.0312	0.169	0.0853435	4/4	N/A	N/A
BAP1	DDX21	NO	1.5	1.5	0.0066	0.172	0.0478064	2/4	N/A	N/A
BAP1	DDX3X	NO	1	1	0.0056	0.674	0.0360369	1/4	N/A	N/A
BAP1	DDX6	NO	7.5	7.5	0.0532	0.536	0.257187	2/4	N/A	N/A
BAP1	DESP	NO	2	2	0.0021	0.602	0.0102698	2/4	N/A	N/A
BAP1	DHE3	NO	1	1	0.0067	1.999	0.0343704	1/4	-0.0435194	N/A
BAP1	DLDH	NO	1	1	0.0069	0.111	0.108503	2/4	N/A	N/A
BAP1	DNJA1	NO	1	1	0.0083	N/A	0.121792	2/4	N/A	N/A
BAP1	DNJA2	NO	1.67	1.67	0.0137	N/A	0.206388	3/4	N/A	N/A
BAP1	DSC1	NO	1	1	0.0037	N/A	0.0168113	2/4	N/A	N/A
BAP1	DSG1	NO	1	1	0.0028	0.639	0.0132072	1/4	N/A	N/A
BAP1	DYHC1	NO	4	4	0.003	34.545	0.0264398	2/4	N/A	N/A
BAP1	EAA1	NO	1	1	0.0061	N/A	0.0377318	1/4	N/A	N/A
BAP1	EF1A1	NO	8	8	0.0606	0.597	0.156852	2/4	N/A	N/A
BAP1	EF1B	NO	1.5	1.5	0.0229	1.149	0.126494	2/4	N/A	N/A
BAP1	EF1G	NO	1	1	0.008	1.123	0.055762	2/4	N/A	N/A
BAP1	EF2	NO	3	3	0.0128	0.522	0.131476	2/4	N/A	N/A
BAP1	EFTU	NO	2	2	0.0146	5.043	0.0904704	3/4	N/A	N/A
BAP1	EMD	NO	1	1	0.0114	1.907	0.072376	1/4	N/A	N/A
BAP1	ENOA	NO	7.5	7.5	0.0613	0.445	0.302069	2/4	N/A	N/A
BAP1	ENPL	NO	1	1	0.0041	0.219	0.0170237	1/4	N/A	N/A
BAP1	ERLN2	NO	1	1	0.0103	N/A	0.0985991	2/4	N/A	N/A
BAP1	F195A	NO	1	1	0.0232	N/A	0.12384	1/4	N/A	N/A
BAP1	F195B	NO	4.5	5	0.1782	0.9	0.638704	2/4	N/A	N/A
BAP1	FABP5	NO	2	2	0.0548	1.876	0.314886	2/4	N/A	N/A
BAP1	FAS	NO	1	1	0.0014	0.718	0.0189289	2/4	N/A	N/A
BAP1	FBX21	NO	1	1	0.0046	N/A	0.0400999	1/4	-0.0305424	N/A
BAP1	FBXL8	NO	1	1	0.0077	N/A	0.125341	1/4	-0.0305424	N/A
BAP1	FILA	NO	2	2	0.0014	2.547	0.00786965	1/4	N/A	N/A
BAP1	FILA2	NO	1	1	0.0014	0.369	0.00445945	2/4	N/A	N/A
BAP1	FLNA	NO	1.5	1.5	0.0019	0.924	0.0155132	2/4	N/A	N/A
BAP1	FLNB	NO	1	1	0.0014	2.116	0.00693685	1/4	N/A	N/A
BAP1	FOXK1	YES	20	23	0.1081	N/A	40.132	4/4	0.696311	NO
BAP1	FOXK2	YES	19.25	20	0.1024	N/A	57.0354	4/4	0.488678	NO
BAP1	G3BP2	NO	1	1	0.0073	4.502	0.0688883	2/4	N/A	N/A
BAP1	G3P	NO	4	4	0.0418	0.441	0.128234	2/4	N/A	N/A
BAP1	G6PI	NO	1	1	0.0063	0.32	0.0550294	2/4	N/A	N/A
BAP1	GALK1	NO	3	3	0.0268	N/A	0.458148	2/4	-0.0305424	N/A
BAP1	GCN1L	NO	1	1	0.0013	N/A	0.0143581	2/4	N/A	N/A
BAP1	GLRX3	NO	1	1	0.0111	2.482	0.11976	1/4	N/A	N/A
BAP1	GRP75	NO	25.25	30	0.1513	1.447	0.357579	4/4	N/A	N/A
BAP1	GRP78	NO	11.75	11.75	0.0626	0.459	0.159646	4/4	N/A	N/A
BAP1	GRPE1	NO	2	2	0.0303	0.158	0.099266	1/4	N/A	N/A
BAP1	H12	NO	3.75	3.75	0.0609	0.3	0.346	4/4	N/A	N/A
BAP1	H14	NO	3.33	3.33	0.0507	0.537	0.17237	3/4	N/A	N/A
BAP1	H2A1	NO	2.33	2.33	0.0613	N/A	0.150455	3/4	N/A	N/A
BAP1	H4	NO	1	1	0.0319	0.189	0.100655	1/4	N/A	N/A
BAP1	HACD3	YES	1	1	0.0097	8.635	0.118661	2/4	0.488678	NO
BAP1	HAT1	NO	1.5	1.5	0.0123	N/A	0.340573	2/4	-0.0305424	N/A
BAP1	HCFC1	YES	143	240.25	0.4022	15.243	32.7534	4/4	0.859338	NO
BAP1	HCFC2	YES	3.25	3.25	0.014	N/A	4.91274	4/4	0.326396	NO
BAP1	HINT1	NO	1	1	0.0278	4.151	1.441	2/4	N/A	N/A
BAP1	HMGB1	NO	1	1	0.0173	0.514	0.0788875	1/4	N/A	N/A
BAP1	HNRH1	NO	1	1	0.0073	0.214	0.0222746	1/4	N/A	N/A
BAP1	HNRPD	NO	1	1	0.0093	0.216	0.0451264	1/4	N/A	N/A
BAP1	HNRPF	NO	1	1	0.0079	1.897	0.0304494	1/4	N/A	N/A
BAP1	HNRPK	NO	5	5	0.0378	0.584	0.197825	2/4	N/A	N/A
BAP1	HNRPM	NO	3	3	0.0144	0.819	0.068542	2/4	N/A	N/A
BAP1	HNRPU	NO	2	2	0.008	0.139	0.0268139	1/4	N/A	N/A
BAP1	HORN	NO	9.5	9.5	0.0109	0.797	0.030463	4/4	N/A	N/A
BAP1	HPBP1	NO	1	1	0.0103	N/A	0.110828	1/4	N/A	N/A
BAP1	HS71L	NO	1	1	0.0056	N/A	0.0883737	2/4	N/A	N/A
BAP1	HS90A	NO	8	12	0.0562	0.787	0.239776	2/4	N/A	N/A
BAP1	HS90B	NO	8	10.5	0.0515	0.829	0.248526	2/4	N/A	N/A
BAP1	HSP71	NO	48.25	71.25	0.3802	0.67	0.661876	4/4	N/A	N/A
BAP1	HSP74	NO	1	1	0.0042	0.53	0.0760434	2/4	N/A	N/A
BAP1	HSP7C	NO	51.25	59.75	0.3169	0.833	0.536858	4/4	N/A	N/A
BAP1	HUWE1	NO	1.5	1.5	0.0012	1.146	0.0150584	2/4	N/A	N/A
BAP1	IF2B1	NO	1	1	0.0057	0.776	0.0316842	1/4	N/A	N/A
BAP1	IMA2	NO	1	1	0.0062	0.202	0.0372472	1/4	N/A	N/A
BAP1	IMB1	NO	3.5	3.5	0.0141	1.115	0.16299	2/4	N/A	N/A
BAP1	IMMT	NO	1	1	0.0043	N/A	0.0148492	1/4	N/A	N/A
BAP1	IPO4	NO	3	3	0.0094	N/A	0.64089	3/4	N/A	N/A
BAP1	IRS4	NO	5.25	5.25	0.0145	0.671	0.0735455	4/4	N/A	N/A
BAP1	K1C10	NO	23.75	27	0.1499	0.495	0.301504	4/4	N/A	N/A
BAP1	K1C14	NO	6.75	6.75	0.0471	0.763	0.11761	4/4	N/A	N/A
BAP1	K1C9	NO	42.25	47	0.2528	1.125	0.474498	4/4	N/A	N/A
BAP1	K22E	NO	11.75	14.25	0.0732	0.453	0.208723	4/4	N/A	N/A
BAP1	K2C1	NO	40	50.5	0.262	0.712	0.487944	4/4	N/A	N/A
BAP1	K2C5	NO	5.75	7.25	0.0411	0.555	0.101799	4/4	N/A	N/A
BAP1	K2C6A	NO	6	6	0.0308	0.607	0.130547	1/4	N/A	N/A
BAP1	K2C6B	NO	2	2	0.0116	0.189	0.0331996	1/4	N/A	N/A
BAP1	KCRB	NO	3	3	0.0276	0.519	0.171044	2/4	N/A	N/A
BAP1	KDM1B	YES	5.75	5.75	0.0242	N/A	18.6884	4/4	0.696311	NO
BAP1	KPYM	NO	6	6	0.0404	0.311	0.228481	2/4	N/A	N/A
BAP1	LAP2A	NO	2	2	0.0095	4.775	0.0520769	1/4	N/A	N/A
BAP1	LBR	NO	1	1	0.0053	8.192	0.0218295	1/4	N/A	N/A
BAP1	LDHA	NO	1	1	0.0099	0.215	0.0376719	1/4	N/A	N/A
BAP1	LDHB	NO	3	3.5	0.0364	0.624	0.263474	2/4	N/A	N/A
BAP1	LMNB1	NO	4	4	0.0235	0.441	0.116752	2/4	-0.0305424	N/A
BAP1	LSM12	NO	5	6	0.1089	1.22	0.372918	2/4	N/A	N/A
BAP1	MATR3	NO	3.5	3.5	0.0141	0.367	0.0667576	2/4	N/A	N/A
BAP1	MBD6	YES	2.25	2.25	0.0075	N/A	2.53845	4/4	0.859338	NO
BAP1	MCCA	NO	3.5	3.5	0.0165	0.17	0.080053	2/4	N/A	N/A
BAP1	MCCB	NO	6	6	0.0369	0.187	0.153014	2/4	N/A	N/A
BAP1	MCM7	NO	1	1	0.0046	N/A	0.0229877	1/4	-0.0305424	N/A
BAP1	MDHM	NO	1	1	0.0104	0.212	0.0797166	2/4	N/A	N/A
BAP1	MIF	NO	1	1	0.0304	1.152	0.284857	2/4	N/A	N/A
BAP1	MLL2	NO	1	1	0.0006	N/A	0.0184641	2/4	-0.0305424	N/A
BAP1	MPCP	NO	2.75	2.75	0.0255	1.499	0.197219	4/4	N/A	N/A
BAP1	MYH10	NO	2	2	0.0038	0.342	0.0136054	1/4	N/A	N/A
BAP1	MYH9	NO	4	4	0.0071	0.94	0.0394083	2/4	N/A	N/A
BAP1	MYL6	NO	2	2	0.0464	0.655	0.208961	2/4	N/A	N/A
BAP1	MYO1B	NO	1	1	0.0034	N/A	0.0451896	1/4	N/A	N/A
BAP1	NP1L1	NO	1.33	1.33	0.0112	2.674	0.314599	3/4	-0.0305424	N/A
BAP1	NPM	NO	3	3	0.0357	0.378	0.187209	2/4	N/A	N/A
BAP1	NTPCR	NO	1	1	0.0196	N/A	0.125133	1/4	-0.0305424	N/A
BAP1	NUCL	NO	2.5	2.5	0.0122	0.122	0.0621897	2/4	N/A	N/A
BAP1	NUFP2	NO	18	19	0.0942	2.089	0.373592	2/4	-0.0435194	N/A
BAP1	ODB2	NO	1	1	0.0073	0.01	0.0596614	2/4	N/A	N/A
BAP1	OGT1	YES	78.75	85.25	0.2796	N/A	51.4169	4/4	0.887412	YES
BAP1	P4HA1	NO	1	1	0.0061	N/A	0.0236599	1/4	-0.0305424	N/A
BAP1	P53	NO	4.5	4.5	0.0404	3.681	0.184163	2/4	N/A	N/A
BAP1	PABP1	NO	2.5	2.5	0.0139	0.967	0.068925	2/4	N/A	N/A
BAP1	PAIRB	NO	1	1	0.0086	0.595	0.0849907	2/4	N/A	N/A
BAP1	PCBP2	NO	1.5	1.5	0.0141	0.8	0.120826	2/4	N/A	N/A
BAP1	PCCA	NO	1	1	0.0048	0.022	0.0275582	2/4	N/A	N/A
BAP1	PCCB	NO	4.5	4.5	0.029	0.119	0.144331	2/4	N/A	N/A
BAP1	PCNA	NO	1	1	0.0136	1.517	0.371761	2/4	N/A	N/A
BAP1	PDIA6	NO	1	1	0.0075	2.349	0.037459	1/4	N/A	N/A
BAP1	PGAM1	NO	1	1	0.0138	0.391	0.117684	2/4	N/A	N/A
BAP1	PGAM5	YES	3.5	3.5	0.0414	27.784	0.643326	4/4	0.488678	NO
BAP1	PHB	NO	5.5	5.5	0.0712	4.518	0.346339	2/4	N/A	N/A
BAP1	PHB2	NO	4.67	4.67	0.0542	2.65	0.398871	3/4	N/A	N/A
BAP1	PIMT	NO	6	6	0.0935	0.425	0.490865	2/4	N/A	N/A
BAP1	PLAK	NO	1	1	0.0039	0.881	0.0213745	1/4	N/A	N/A
BAP1	PNMA2	NO	1	1	0.0096	N/A	0.227178	2/4	-0.0305424	N/A
BAP1	PPIA	NO	2	2	0.0424	0.192	0.25268	2/4	N/A	N/A
BAP1	PR40A	NO	20.5	21	0.0771	2.442	0.324694	2/4	N/A	N/A
BAP1	PRDX1	NO	2	2	0.0352	0.353	0.174955	2/4	N/A	N/A
BAP1	PRDX2	NO	1	1	0.0177	0.493	0.104872	2/4	N/A	N/A
BAP1	PRKDC	NO	6	6	0.005	4.175	0.0278751	2/4	N/A	N/A
BAP1	PROF1	NO	2	2	0.0531	0.464	0.21691	1/4	N/A	N/A
BAP1	PRS10	YES	4	4	0.0363	N/A	1.91113	4/4	0.326396	NO
BAP1	PRS4	NO	3.67	4	0.0319	N/A	0.861679	3/4	-0.0435194	N/A
BAP1	PRS6A	NO	4.33	4.33	0.0338	17.499	0.757939	3/4	N/A	N/A
BAP1	PRS6B	YES	3.75	4	0.0332	N/A	5.66654	4/4	0.326396	NO
BAP1	PRS7	YES	4	4	0.032	N/A	1.75152	4/4	0.326396	NO
BAP1	PRS8	YES	3.75	4.25	0.0359	N/A	2.8263	4/4	0.326396	NO
BAP1	PSA1	NO	1	1	0.0133	1.755	0.209485	2/4	-0.0305424	N/A
BAP1	PSA2	NO	2	2	0.0299	3.482	0.638972	2/4	-0.0305424	N/A
BAP1	PSA4	NO	2	2	0.026	N/A	0.272243	2/4	-0.0305424	N/A
BAP1	PSA6	NO	1.75	1.75	0.0249	3.176	3.51894	4/4	-0.0305424	N/A
BAP1	PSA7	NO	3	3	0.0424	3.497	0.487129	2/4	-0.0537086	N/A
BAP1	PSB1	NO	2	2	0.0291	26.143	0.465147	2/4	-0.0435194	N/A
BAP1	PSB2	NO	1	1	0.0164	3.831	0.518681	3/4	-0.0435194	N/A
BAP1	PSB3	NO	1	1	0.0171	N/A	0.212387	2/4	-0.0435194	N/A
BAP1	PSB5	NO	1.67	1.67	0.0214	13.874	0.573511	3/4	-0.0537086	N/A
BAP1	PSB6	NO	2	2	0.0311	N/A	0.174556	1/4	-0.0537086	N/A
BAP1	PSD11	YES	2.25	2.25	0.0186	N/A	1.10209	4/4	-0.0305424	NO
BAP1	PSD12	NO	1.5	1.5	0.0104	N/A	0.193614	2/4	N/A	N/A
BAP1	PSD7	YES	2.5	2.5	0.0269	N/A	15.6164	4/4	0.326396	NO
BAP1	PSDE	NO	1.5	1.5	0.0166	N/A	0.224152	2/4	-0.0435194	N/A
BAP1	PSMD1	NO	3	3	0.011	N/A	0.668311	4/4	N/A	N/A
BAP1	PSMD2	YES	7.25	7.25	0.0278	N/A	1.22123	4/4	N/A	NO
BAP1	PSMD3	YES	4	4	0.0263	N/A	1.074	3/4	-0.0305424	NO
BAP1	PSMD4	YES	4	4	0.0372	N/A	1.24711	2/4	N/A	NO
BAP1	PSMD6	NO	2.33	2.33	0.0209	N/A	0.735497	3/4	-0.0305424	N/A
BAP1	PSMD8	YES	1.33	1.33	0.0126	N/A	1.72597	3/4	0.488678	NO
BAP1	PSME3	NO	1	1	0.0138	N/A	0.272441	2/4	N/A	N/A
BAP1	PTMA	NO	1	1	0.0315	0.317	0.146807	2/4	N/A	N/A
BAP1	PUR2	NO	1	1	0.0035	2.076	0.179768	2/4	N/A	N/A
BAP1	PYC	NO	22.5	22.5	0.0666	0.311	0.298315	2/4	N/A	N/A
BAP1	PYR1	NO	4	4	0.0063	1.161	0.0273827	2/4	N/A	N/A
BAP1	PYRG1	NO	1.33	1.33	0.0073	25.316	0.158162	3/4	N/A	N/A
BAP1	RAB1A	NO	1	1	0.016	N/A	0.0866547	1/4	N/A	N/A
BAP1	RAN	NO	4.5	4.5	0.0745	1.314	0.249028	2/4	N/A	N/A
BAP1	RBBP7	NO	2.5	2.5	0.0203	5.276	0.133887	2/4	-0.121543	N/A
BAP1	RBM25	NO	27	27	0.1111	3.617	0.451721	2/4	N/A	N/A
BAP1	RCN2	NO	2.5	2.5	0.0273	8.781	0.157527	2/4	-0.0305424	N/A
BAP1	RL10	NO	1.67	1.67	0.0261	1.507	0.245213	3/4	-0.0305424	N/A
BAP1	RL10A	NO	1	1	0.0151	0.586	0.0581321	1/4	N/A	N/A
BAP1	RL11	NO	1	1	0.0197	0.324	0.106464	2/4	N/A	N/A
BAP1	RL12	NO	3	3	0.065	0.51	0.35145	2/4	N/A	N/A
BAP1	RL13	NO	1.67	1.67	0.0275	0.331	0.0978457	3/4	N/A	N/A
BAP1	RL13A	NO	1	1	0.0172	0.286	0.0972429	2/4	N/A	N/A
BAP1	RL14	NO	3.5	3.5	0.0575	0.985	0.284944	2/4	N/A	N/A
BAP1	RL15	NO	2.5	2.5	0.0434	0.537	0.19944	2/4	N/A	N/A
BAP1	RL17	NO	1.5	1.5	0.028	0.509	0.204908	2/4	N/A	N/A
BAP1	RL18	NO	2	2	0.0384	0.304	0.170266	2/4	N/A	N/A
BAP1	RL19	NO	1	1	0.0179	0.385	0.0756455	2/4	N/A	N/A
BAP1	RL21	NO	2	2	0.0438	0.792	0.208915	2/4	N/A	N/A
BAP1	RL23	NO	3	3	0.0736	0.801	0.199513	4/4	N/A	N/A
BAP1	RL24	NO	3.75	3.75	0.0835	1.476	0.249031	4/4	N/A	N/A
BAP1	RL26	NO	1	1	0.0241	0.294	0.0935184	2/4	N/A	N/A
BAP1	RL27A	NO	1	1	0.0237	0.24	0.0651604	2/4	N/A	N/A
BAP1	RL28	NO	1.33	1.33	0.0357	0.663	0.215358	3/4	N/A	N/A
BAP1	RL29	NO	1	1	0.022	0.366	0.0679963	2/4	N/A	N/A
BAP1	RL3	NO	2	2	0.0174	0.557	0.0913215	2/4	N/A	N/A
BAP1	RL35	NO	1.5	1.5	0.0369	0.39	0.216301	2/4	N/A	N/A
BAP1	RL36	NO	1.5	1.5	0.049	0.869	0.288837	2/4	N/A	N/A
BAP1	RL37A	NO	1	1	0.0417	0.735	0.376146	1/4	-0.0305424	N/A
BAP1	RL38	NO	1	1	0.05	0.323	0.240945	2/4	N/A	N/A
BAP1	RL39	NO	1	1	0.0729	N/A	0.250686	1/4	-0.0537086	N/A
BAP1	RL4	NO	7	7	0.0569	0.633	0.182345	2/4	N/A	N/A
BAP1	RL5	NO	1	1	0.0118	0.236	0.112814	2/4	N/A	N/A
BAP1	RL6	NO	7.5	7.5	0.0901	0.932	0.435336	2/4	N/A	N/A
BAP1	RL7	NO	2	2	0.0282	0.331	0.129768	2/4	N/A	N/A
BAP1	RL7A	NO	1.5	1.5	0.0193	0.214	0.0984276	2/4	N/A	N/A
BAP1	RL8	NO	2	2	0.0264	0.531	0.137583	2/4	N/A	N/A
BAP1	RLA0	NO	3	3	0.0338	0.465	0.169444	2/4	N/A	N/A
BAP1	RLA1	NO	1.5	1.5	0.0451	0.785	0.21509	2/4	N/A	N/A
BAP1	RLA2	NO	2	2	0.0609	0.296	0.263185	2/4	N/A	N/A
BAP1	ROA1	NO	1.5	1.5	0.0144	0.094	0.177074	2/4	N/A	N/A
BAP1	ROA2	NO	1	1	0.0093	0.04	0.037667	1/4	N/A	N/A
BAP1	RS10	NO	2	2	0.0424	1.418	0.265069	2/4	N/A	N/A
BAP1	RS11	NO	1.67	1.67	0.0367	0.572	0.142464	3/4	N/A	N/A
BAP1	RS14	NO	2	2	0.0464	0.606	0.11295	2/4	N/A	N/A
BAP1	RS15A	NO	1	1	0.0254	0.782	0.229336	3/4	N/A	N/A
BAP1	RS16	NO	2.67	2.67	0.0621	1.526	0.258383	3/4	N/A	N/A
BAP1	RS18	NO	6	6	0.1339	1.478	0.375212	4/4	N/A	N/A
BAP1	RS2	NO	2.25	2.25	0.0269	1.351	0.117348	4/4	N/A	N/A
BAP1	RS20	NO	2	2	0.0552	1.364	0.225498	1/4	N/A	N/A
BAP1	RS23	NO	1	1	0.0264	0.529	0.126517	2/4	N/A	N/A
BAP1	RS24	NO	1.67	1.67	0.045	1.897	0.398402	3/4	N/A	N/A
BAP1	RS25	NO	1	1	0.028	0.284	0.108208	2/4	N/A	N/A
BAP1	RS26	NO	2.25	2.25	0.068	2.051	0.300194	4/4	N/A	N/A
BAP1	RS27	NO	3.75	3.75	0.1508	1.891	0.504004	4/4	N/A	N/A
BAP1	RS27A	NO	6.25	11.5	0.2451	1.365	1.02117	4/4	N/A	N/A
BAP1	RS3	NO	4.25	4.25	0.0612	0.917	0.411332	4/4	-0.0305424	N/A
BAP1	RS3A	NO	1	1	0.0124	0.301	0.0625887	1/4	N/A	N/A
BAP1	RS4X	NO	6.5	6.5	0.087	1.715	0.291712	2/4	N/A	N/A
BAP1	RS5	NO	2.5	2.5	0.0424	2.826	0.343228	2/4	N/A	N/A
BAP1	RS6	NO	2	2	0.0281	0.602	0.0861247	2/4	N/A	N/A
BAP1	RS7	NO	1	1	0.0192	0.403	0.136711	1/4	N/A	N/A
BAP1	RS8	NO	3.5	3.5	0.0584	0.508	0.22431	2/4	N/A	N/A
BAP1	RS9	NO	3	3	0.0541	1.58	0.251851	2/4	N/A	N/A
BAP1	RUVB1	NO	2.5	2.5	0.019	8.02	0.199819	2/4	-0.0305424	N/A
BAP1	RUVB2	NO	1.5	1.5	0.0111	N/A	0.130895	2/4	-0.0305424	N/A
BAP1	S10A9	NO	1	1	0.0254	0.498	0.139134	1/4	N/A	N/A
BAP1	SDS3	NO	1	1	0.0113	N/A	0.0382497	1/4	N/A	N/A
BAP1	SET	NO	2	2	0.0241	0.76	0.105489	2/4	N/A	N/A
BAP1	SF3A1	NO	13.5	13.5	0.0589	2.764	0.279604	2/4	N/A	N/A
BAP1	SF3A2	NO	3.5	3.5	0.0266	4.028	0.181693	2/4	N/A	N/A
BAP1	SF3A3	NO	7.5	7.5	0.0522	3.51	0.260893	2/4	N/A	N/A
BAP1	SF3B1	NO	1	1	0.0027	3.416	0.0828146	2/4	N/A	N/A
BAP1	SPAT7	NO	1	2	0.0117	N/A	0.0892715	2/4	N/A	N/A
BAP1	SPTN1	NO	2	2	0.0028	0.446	0.0190009	2/4	N/A	N/A
BAP1	SSRD	YES	1	1	0.0202	4.577	0.209725	2/4	0.326396	NO
BAP1	STML2	NO	1	1	0.0098	0.92	0.0909064	2/4	N/A	N/A
BAP1	StrepHA-Tag	NO	11	22.75	1.3116	0.228	3.08771	4/4	N/A	N/A
BAP1	Streptactin	NO	8	40	0.7499	1.582	2.52985	2/4	-0.0305424	N/A
BAP1	SYDC	NO	2	2	0.014	1.12	0.0844087	2/4	N/A	N/A
BAP1	SYEP	NO	1	1	0.0022	0.236	0.0076008	1/4	N/A	N/A
BAP1	SYIC	NO	1	1	0.0026	0.508	0.010316	1/4	N/A	N/A
BAP1	SYLC	NO	1	1	0.003	0.342	0.0219478	2/4	N/A	N/A
BAP1	SYMC	NO	2.5	2.5	0.0096	1.843	0.0801146	2/4	N/A	N/A
BAP1	SYQ	NO	1	1	0.0042	0.856	0.0180358	1/4	N/A	N/A
BAP1	SYRC	NO	1.5	1.5	0.0078	1.122	0.0487239	2/4	N/A	N/A
BAP1	TAGL2	NO	2	2	0.0374	0.49	0.168771	1/4	N/A	N/A
BAP1	TBA1C	YES	1	41	0.3504	N/A	1.62569	1/4	0.271227	NO
BAP1	TBB2A	NO	2	9	0.0664	N/A	0.192111	1/4	N/A	N/A
BAP1	TBB4A	NO	1.25	4.75	0.0349	N/A	0.248857	4/4	N/A	N/A
BAP1	TBB4B	NO	1.5	5.75	0.0435	0.797	0.148613	4/4	N/A	N/A
BAP1	TBB5	NO	7.75	44.5	0.3413	1.68	0.740187	4/4	N/A	N/A
BAP1	TBB6	NO	1	2	0.0167	N/A	0.0649045	1/4	N/A	N/A
BAP1	TCPA	NO	1	1	0.0059	0.364	0.022612	1/4	-0.0846884	N/A
BAP1	TCPB	NO	2.5	2.5	0.0166	1.118	0.11228	2/4	-0.0777714	N/A
BAP1	TCPD	NO	1	1	0.0069	0.444	0.0266636	1/4	-0.0846884	N/A
BAP1	TCPE	NO	1	1	0.0065	0.406	0.0413807	2/4	-0.0777714	N/A
BAP1	TCPH	NO	1.5	1.5	0.0095	1.122	0.0707086	2/4	-0.0846884	N/A
BAP1	TCPQ	NO	1.5	1.5	0.0094	0.429	0.0586208	2/4	-0.0777714	N/A
BAP1	TCPZ	NO	1	1	0.0066	0.622	0.0442358	2/4	-0.0777714	N/A
BAP1	TERA	NO	2	2	0.009	0.423	0.100827	2/4	N/A	N/A
BAP1	TF3C1	NO	1	1	0.0016	N/A	0.0083566	1/4	N/A	N/A
BAP1	THIO	NO	1	1	0.0313	0.723	0.0957674	1/4	N/A	N/A
BAP1	TIF1B	NO	1	1	0.0039	0.479	0.016049	1/4	-0.0777714	N/A
BAP1	TIM50	NO	1	1	0.0099	N/A	0.0894466	2/4	-0.0537086	N/A
BAP1	TPIS	NO	3.5	3.5	0.044	0.52	0.31064	2/4	N/A	N/A
BAP1	TPR	NO	1	1	0.0015	3.269	0.00910927	2/4	N/A	N/A
BAP1	TRY3	NO	1	1	0.0111	N/A	0.0983496	2/4	N/A	N/A
BAP1	TRYP_PIG	NO	9.25	13	0.1935	0.276	0.264449	4/4	N/A	N/A
BAP1	TXTP	NO	1	1	0.011	1.744	0.159929	4/4	N/A	N/A
BAP1	UBA1	NO	1	1	0.0035	1.042	0.0223649	1/4	N/A	N/A
BAP1	UBE2O	YES	33	33.25	0.0868	N/A	76.1614	4/4	0.488678	NO
BAP1	UBP11	NO	1	1	0.004	N/A	0.0328999	1/4	N/A	N/A
BAP1	UCHL1	NO	1	1	0.0167	0.615	0.106506	1/4	N/A	N/A
BAP1	VIME	NO	7.5	7.5	0.0561	0.361	0.186664	2/4	N/A	N/A
BAP1	YBOX1	NO	2	2	0.0209	0.324	0.103791	2/4	N/A	N/A
C10ORF12	1433E	NO	3.5	4	0.1147	1.008	0.264712	2/4	N/A	N/A
C10ORF12	1433Z	NO	2	2	0.0602	0.595	0.108992	1/4	N/A	N/A
C10ORF12	ACINU	NO	5.5	5.5	0.03	N/A	0.172038	2/4	N/A	N/A
C10ORF12	ACSL3	NO	1	1	0.0091	N/A	0.0651148	1/4	N/A	N/A
C10ORF12	ACTB	NO	1.5	1.75	0.0364	0.111	0.285885	4/4	N/A	N/A
C10ORF12	ACTC	NO	2	3.5	0.068	N/A	0.176339	2/4	N/A	N/A
C10ORF12	ACTG	NO	2	6.5	0.129	0.244	0.384597	4/4	N/A	N/A
C10ORF12	ACTN4	NO	1.5	1.5	0.0121	1.211	0.0506158	2/4	N/A	N/A
C10ORF12	ACTZ	NO	1.5	1.5	0.0293	12.253	0.129253	2/4	N/A	N/A
C10ORF12	ADT2	NO	3.33	5.33	0.1258	0.498	0.181745	3/4	N/A	N/A
C10ORF12	ADT3	NO	1	1	0.0245	0.171	0.0386977	2/4	N/A	N/A
C10ORF12	AIFM1	NO	1	1	0.0119	0.376	0.0350031	2/4	-0.04461	N/A
C10ORF12	AIMP2	NO	1	1	0.0227	1.457	0.0445116	1/4	N/A	N/A
C10ORF12	ALBU	NO	3	3	0.0375	0.129	0.111751	3/4	N/A	N/A
C10ORF12	AN32A	NO	4	6.5	0.1911	5.578	0.623101	2/4	N/A	N/A
C10ORF12	AN32B	NO	3	4.5	0.1307	19.229	0.609724	2/4	N/A	N/A
C10ORF12	ANXA2	NO	2	2	0.0575	6.585	0.172926	1/4	N/A	N/A
C10ORF12	AR6P4	NO	3.5	3.5	0.071	15.339	0.21833	2/4	N/A	N/A
C10ORF12	ARGI1	NO	1	1	0.0303	N/A	0.104517	1/4	-0.04461	N/A
C10ORF12	ASXL1	NO	1	1	0.0048	N/A	0.0168372	1/4	-0.0635642	N/A
C10ORF12	ATPA	NO	5.5	5.5	0.073	1.452	0.0959491	2/4	N/A	N/A
C10ORF12	ATPB	NO	3	3	0.0417	0.479	0.122329	2/4	N/A	N/A
C10ORF12	ATPG	NO	1	1	0.0245	N/A	0.087623	2/4	N/A	N/A
C10ORF12	ATX2L	NO	37	50.67	0.3462	1.224	0.496008	3/4	N/A	N/A
C10ORF12	BAF	NO	1	1	0.0815	0.577	0.244895	1/4	N/A	N/A
C10ORF12	BLMH	NO	1	1	0.0162	N/A	0.035244	1/4	N/A	N/A
C10ORF12	BRD2	NO	2.5	2.5	0.0228	N/A	0.131614	2/4	N/A	N/A
C10ORF12	BRX1	NO	1	1	0.0207	1.842	0.17371	2/4	N/A	N/A
C10ORF12	C10ORF12	BAIT	128	165	1	N/A	53.6635	4/4	0	SELF
C10ORF12	C1QBP	NO	1.5	1.5	0.039	0.192	0.0864917	2/4	N/A	N/A
C10ORF12	CALL5	NO	1.75	1.75	0.0987	0.5	0.161557	4/4	N/A	N/A
C10ORF12	CALM	NO	1.5	1.5	0.0739	0.286	0.1817	2/4	N/A	N/A
C10ORF12	CALX	NO	2	2	0.0249	5.219	0.0434007	1/4	N/A	N/A
C10ORF12	CAND1	NO	1	1	0.006	N/A	0.0188964	1/4	N/A	N/A
C10ORF12	CASPE	NO	3	3	0.1208	N/A	0.410607	1/4	N/A	N/A
C10ORF12	CDSN	NO	1	1	0.0162	2.738	0.05761	2/4	N/A	N/A
C10ORF12	CH10	NO	1	1	0.0723	0.261	0.149568	1/4	N/A	N/A
C10ORF12	CH60	NO	4	4	0.0515	0.385	0.0822595	1/4	-0.04461	N/A
C10ORF12	CLH1	NO	15.5	15.5	0.0677	3.752	0.153726	2/4	N/A	N/A
C10ORF12	CPVL	NO	2	2	0.029	N/A	0.657985	3/4	-0.0635642	N/A
C10ORF12	DCD	NO	2.5	2.75	0.1975	0.486	0.245632	4/4	N/A	N/A
C10ORF12	DDX21	NO	1	1	0.0093	0.112	0.0311878	2/4	N/A	N/A
C10ORF12	DDX6	NO	14	14	0.212	0.98	0.469783	2/4	N/A	N/A
C10ORF12	DEK	YES	2	2	0.0392	8.11	0.397681	2/4	0.334575	NO
C10ORF12	DESP	NO	6.5	6.5	0.0187	2.395	0.0560068	4/4	N/A	N/A
C10ORF12	DSC1	NO	1.67	1.67	0.014	N/A	0.0422037	3/4	N/A	N/A
C10ORF12	DSG1	NO	4.33	4.33	0.0344	3.213	0.0889552	3/4	N/A	N/A
C10ORF12	DX39A	NO	1	1	0.0173	N/A	0.0306134	1/4	N/A	N/A
C10ORF12	DYHC1	NO	2	2	0.0031	16.895	0.00646112	1/4	N/A	N/A
C10ORF12	EED	YES	28	28.5	0.4874	N/A	10.8509	4/4	0.751068	YES
C10ORF12	EF1A1	NO	3	3	0.0478	0.21	0.0551673	2/4	N/A	N/A
C10ORF12	EF1A2	NO	1	1	0.0157	N/A	0.0231902	1/4	N/A	N/A
C10ORF12	EF1B	NO	1	1	0.0328	0.73	0.0504848	1/4	N/A	N/A
C10ORF12	EF1G	NO	3	3	0.0505	3.16	0.156899	2/4	N/A	N/A
C10ORF12	EMD	NO	1	1	0.0291	1.136	0.0431054	1/4	N/A	N/A
C10ORF12	ENOA	NO	9	9	0.153	0.489	0.221574	1/4	N/A	N/A
C10ORF12	ENPL	NO	2	2	0.0184	0.44	0.0342367	1/4	N/A	N/A
C10ORF12	ERH	NO	2	2	0.14	0.469	0.421884	2/4	N/A	N/A
C10ORF12	EZH1	YES	7	7	0.0633	N/A	0.727252	2/4	0.750517	YES
C10ORF12	EZH2	YES	33.25	38.75	0.396	N/A	10.0025	4/4	0.66908	YES
C10ORF12	F195B	NO	6	6.5	0.4898	1.135	0.80579	2/4	N/A	N/A
C10ORF12	FABP5	NO	1	1	0.0629	0.928	0.155797	2/4	N/A	N/A
C10ORF12	FBX21	NO	1	1	0.0104	N/A	0.048262	1/4	-0.04461	N/A
C10ORF12	FILA	NO	1	1	0.0019	1.45	0.00798309	3/4	N/A	N/A
C10ORF12	FILA2	NO	4.25	4.25	0.015	2.385	0.030377	4/4	N/A	N/A
C10ORF12	FLNA	NO	2	2	0.0055	1.205	0.0202404	2/4	N/A	N/A
C10ORF12	G3P	NO	2	2	0.0456	0.298	0.10273	3/4	N/A	N/A
C10ORF12	G6PI	NO	1	1	0.0132	0.298	0.0255695	1/4	N/A	N/A
C10ORF12	GRP75	NO	8	8.75	0.0937	0.364	0.0898632	4/4	N/A	N/A
C10ORF12	GRP78	NO	5.33	5.33	0.058	0.189	0.0678802	3/4	N/A	N/A
C10ORF12	GRPE1	NO	2.5	2.5	0.0841	0.204	0.195431	2/4	N/A	N/A
C10ORF12	H12	NO	5	5	0.175	0.509	0.498724	3/4	N/A	N/A
C10ORF12	H14	NO	6	6	0.1986	0.65	0.206565	1/4	N/A	N/A
C10ORF12	H2A1	NO	3	3.33	0.1854	N/A	0.208714	3/4	N/A	N/A
C10ORF12	H2B1K	NO	2	2	0.1139	N/A	0.22172	3/4	N/A	N/A
C10ORF12	H4	NO	3	3	0.213	0.585	0.4555	2/4	N/A	N/A
C10ORF12	HBA	NO	1	1	0.046	0.476	0.125361	1/4	N/A	N/A
C10ORF12	HBD	NO	1	1	0.0444	N/A	0.123644	1/4	N/A	N/A
C10ORF12	HDGR2	NO	1	1	0.0109	N/A	0.157015	2/4	N/A	N/A
C10ORF12	HMGB1	NO	1.5	1.5	0.0509	0.69	0.217799	2/4	N/A	N/A
C10ORF12	HNRH1	NO	2	3	0.0493	0.645	0.0671935	1/4	N/A	N/A
C10ORF12	HNRPF	NO	1.5	1.5	0.0264	2.961	0.0846842	2/4	N/A	N/A
C10ORF12	HNRPK	NO	2.5	2.5	0.0396	0.277	0.0938851	2/4	N/A	N/A
C10ORF12	HNRPL	NO	1	1	0.0125	0.088	0.0356041	1/4	N/A	N/A
C10ORF12	HNRPM	NO	3.5	3.5	0.0351	0.908	0.0760112	2/4	N/A	N/A
C10ORF12	HNRPU	NO	1	1	0.0089	0.07	0.013481	1/4	N/A	N/A
C10ORF12	HORN	NO	7.75	7.75	0.0234	0.993	0.0379814	4/4	N/A	N/A
C10ORF12	HPT	NO	2	2	0.0322	1.447	0.114882	1/4	N/A	N/A
C10ORF12	HS90A	NO	5	11	0.1103	0.699	0.213101	2/4	N/A	N/A
C10ORF12	HS90B	NO	3.5	6	0.0605	0.446	0.133658	2/4	N/A	N/A
C10ORF12	HSP71	NO	39.75	46.25	0.5392	0.439	0.434155	4/4	N/A	N/A
C10ORF12	HSP7C	NO	32	33.5	0.3855	0.481	0.310254	4/4	N/A	N/A
C10ORF12	IF2B1	NO	1	1	0.0128	0.78	0.0318599	1/4	N/A	N/A
C10ORF12	IF4A1	NO	1	1	0.0182	0.495	0.0432901	1/4	N/A	N/A
C10ORF12	IMA2	NO	7	7	0.0952	1.663	2.36993	3/4	N/A	N/A
C10ORF12	IMA3	NO	9.5	10.75	0.1544	1.801	3.58884	4/4	N/A	N/A
C10ORF12	IMA4	NO	13.75	16.75	0.228	1.031	21.3903	4/4	N/A	N/A
C10ORF12	IMB1	NO	1	1	0.0083	0.301	0.0439538	2/4	N/A	N/A
C10ORF12	IMMT	NO	1	1	0.0097	N/A	0.0149315	1/4	N/A	N/A
C10ORF12	IRS4	NO	3	3	0.0175	0.277	0.0230291	2/4	N/A	N/A
C10ORF12	K1C10	NO	37.75	45.75	0.6183	1.041	0.633586	4/4	N/A	N/A
C10ORF12	K1C14	NO	7.25	13.5	0.2365	2.338	0.360393	4/4	N/A	N/A
C10ORF12	K1C16	NO	7	11.25	0.1878	0.856	0.322675	4/4	N/A	N/A
C10ORF12	K1C17	NO	1.33	1.33	0.0245	0.348	0.0804383	3/4	N/A	N/A
C10ORF12	K1C9	NO	54.75	64.25	0.8176	1.898	0.800727	4/4	N/A	N/A
C10ORF12	K22E	NO	22.25	26.75	0.3455	1.102	0.507596	4/4	N/A	N/A
C10ORF12	K2C1	NO	49.75	85	1.0472	1.429	0.979874	4/4	N/A	N/A
C10ORF12	K2C5	NO	12.25	16.75	0.2289	1.561	0.286276	4/4	N/A	N/A
C10ORF12	K2C6A	NO	5.67	15.67	0.2291	1.578	0.356491	3/4	N/A	N/A
C10ORF12	K2C6B	NO	2.5	3	0.0434	0.447	0.103915	2/4	N/A	N/A
C10ORF12	K2C78	NO	1.5	1.5	0.0258	N/A	0.121877	2/4	N/A	N/A
C10ORF12	KCRB	NO	5	5	0.0968	0.804	0.157487	1/4	N/A	N/A
C10ORF12	KPRP	NO	2.33	2.33	0.0328	N/A	0.0764976	3/4	N/A	N/A
C10ORF12	KPYM	NO	2	2	0.0278	0.094	0.043072	1/4	N/A	N/A
C10ORF12	KRT36	NO	1	1	0.0209	N/A	0.156647	1/4	N/A	N/A
C10ORF12	KRT84	NO	4	4	0.0649	N/A	0.274293	1/4	N/A	N/A
C10ORF12	KV201	NO	1	1	0.0568	N/A	0.154769	1/4	N/A	N/A
C10ORF12	LA	NO	2	2	0.0359	4.767	0.188044	2/4	N/A	N/A
C10ORF12	LACRT	NO	2	2	0.0946	N/A	0.67542	1/4	-0.0635642	N/A
C10ORF12	LCN1	NO	1	1	0.0401	0.508	0.528722	3/4	N/A	N/A
C10ORF12	LDHA	NO	2	2	0.0444	0.433	0.0757612	1/4	N/A	N/A
C10ORF12	LDHB	NO	5	6	0.1326	1.005	0.233187	1/4	N/A	N/A
C10ORF12	LMBL4	NO	1	1	0.0105	N/A	0.0852845	1/4	-0.04461	N/A
C10ORF12	LMNA	NO	2.5	2.5	0.0276	3.223	0.0768755	2/4	N/A	N/A
C10ORF12	LMNB1	NO	10.5	11.5	0.1432	1.242	0.328875	2/4	-0.04461	N/A
C10ORF12	LSM12	NO	6	8	0.2994	1.543	0.471437	2/4	N/A	N/A
C10ORF12	LYSC	NO	1	1	0.0477	0.244	0.642695	3/4	N/A	N/A
C10ORF12	M2OM	NO	2	2	0.047	0.979	0.067145	1/4	N/A	N/A
C10ORF12	MATR3	NO	1.5	1.5	0.013	0.154	0.0279662	2/4	N/A	N/A
C10ORF12	MCA3	NO	1	1	0.042	0.973	0.122409	2/4	N/A	N/A
C10ORF12	MCCA	NO	4	4	0.0403	0.193	0.09076	2/4	N/A	N/A
C10ORF12	MCCB	NO	10.5	10.5	0.1365	0.316	0.25839	2/4	N/A	N/A
C10ORF12	MDHM	NO	1	1	0.0218	0.197	0.0395421	1/4	N/A	N/A
C10ORF12	ML12B	NO	2	2	0.0851	N/A	0.21164	2/4	-0.04461	N/A
C10ORF12	MPCP	NO	1	1	0.0202	0.371	0.0314005	2/4	N/A	N/A
C10ORF12	MRP1	NO	1	1	0.0043	N/A	0.0305124	1/4	N/A	N/A
C10ORF12	MTF2	YES	23.25	24.5	0.3123	N/A	14.7348	4/4	0.62164	YES
C10ORF12	MYH10	NO	10	10	0.0371	1.501	0.0974086	2/4	N/A	N/A
C10ORF12	MYH9	NO	14	20	0.075	4.426	0.1856	2/4	N/A	N/A
C10ORF12	MYL6	NO	5	5	0.2418	1.571	0.500893	2/4	N/A	N/A
C10ORF12	MYO1D	NO	1	1	0.0073	8.03	0.0181529	1/4	N/A	N/A
C10ORF12	MYO6	NO	1	1	0.0057	N/A	0.0125385	1/4	N/A	N/A
C10ORF12	NACA	NO	1	1	0.034	0.416	0.351171	2/4	N/A	N/A
C10ORF12	NDKA	NO	1	1	0.0485	0.241	0.125904	1/4	N/A	N/A
C10ORF12	NOLC1	NO	6	7	0.0731	4.176	0.247632	2/4	N/A	N/A
C10ORF12	NP1L1	NO	1	1	0.0187	1.706	0.0910013	2/4	-0.04461	N/A
C10ORF12	NPM	NO	11.5	11.5	0.2862	1.38	0.68387	2/4	N/A	N/A
C10ORF12	NPM3	NO	1	1	0.0411	1.878	0.249796	2/4	N/A	N/A
C10ORF12	NUCL	NO	17	17	0.175	0.803	0.410211	2/4	N/A	N/A
C10ORF12	NUFP2	NO	27	28	0.2946	3	0.536326	2/4	-0.0635642	N/A
C10ORF12	ODB2	NO	2	2	0.0303	0.02	0.113833	2/4	N/A	N/A
C10ORF12	ODO2	NO	1	1	0.0163	0.359	0.0360703	1/4	N/A	N/A
C10ORF12	ODP2	NO	2	2	0.0225	1.619	0.0749203	2/4	N/A	N/A
C10ORF12	P53	NO	4.5	4.5	0.0837	3.492	0.174724	2/4	N/A	N/A
C10ORF12	PABP1	NO	4	8.5	0.0978	3.084	0.219921	2/4	N/A	N/A
C10ORF12	PABP4	NO	1.5	1.5	0.017	0.85	0.0500525	2/4	N/A	N/A
C10ORF12	PADC1	NO	1	1	0.0386	0.78	0.0886875	1/4	N/A	N/A
C10ORF12	PARP1	NO	1	1	0.0073	0.28	0.0211181	1/4	N/A	N/A
C10ORF12	PCCA	NO	8	8	0.0804	0.165	0.210324	2/4	N/A	N/A
C10ORF12	PCCB	NO	9	9	0.1221	0.229	0.277705	2/4	N/A	N/A
C10ORF12	PDIA6	NO	1	1	0.0168	2.362	0.0376667	1/4	N/A	N/A
C10ORF12	PGAM1	NO	1	1	0.0291	0.364	0.0554229	1/4	N/A	N/A
C10ORF12	PHB	NO	6	6	0.1613	4.67	0.357994	2/4	N/A	N/A
C10ORF12	PHB2	NO	5.5	5.5	0.1347	2.843	0.29079	2/4	N/A	N/A
C10ORF12	PHF1	YES	9.75	10	0.1238	N/A	7.82266	4/4	0.858333	YES
C10ORF12	PHF19	YES	2	2	0.0225	N/A	0.126357	1/4	0.665536	YES
C10ORF12	PIMT	NO	2	2	0.0644	0.133	0.154161	2/4	N/A	N/A
C10ORF12	PININ	NO	2.5	3	0.0306	N/A	0.300861	2/4	-0.04461	N/A
C10ORF12	PLAK	NO	3.5	3.5	0.0394	3.187	0.102826	2/4	N/A	N/A
C10ORF12	PMF1	NO	1	1	0.036	N/A	0.108418	1/4	-0.0784465	N/A
C10ORF12	POF1B	NO	1	1	0.0165	N/A	0.095734	1/4	-0.04461	N/A
C10ORF12	PPIA	NO	5	5	0.2236	0.447	0.35624	1/4	N/A	N/A
C10ORF12	PPIG	NO	1	1	0.0097	N/A	0.0697899	2/4	N/A	N/A
C10ORF12	PR40A	NO	23.5	24	0.1832	2.662	0.353859	2/4	N/A	N/A
C10ORF12	PRDX1	NO	3	4	0.1483	0.657	0.215936	1/4	N/A	N/A
C10ORF12	PRDX2	NO	2	2	0.0745	0.918	0.118514	1/4	N/A	N/A
C10ORF12	PRKDC	NO	3	3	0.0053	2	0.013352	2/4	N/A	N/A
C10ORF12	PROF1	NO	1	1	0.0527	0.201	0.0937892	1/4	N/A	N/A
C10ORF12	PSA5	NO	1	1	0.0306	N/A	0.0797724	1/4	-0.0784465	N/A
C10ORF12	PSD12	NO	1	1	0.0162	N/A	0.0366213	1/4	N/A	N/A
C10ORF12	PTMA	NO	1	1	0.0659	0.302	0.140054	2/4	N/A	N/A
C10ORF12	PYC	NO	28	28	0.1738	0.371	0.356266	2/4	N/A	N/A
C10ORF12	PYR1	NO	2	2	0.0066	0.547	0.0128964	2/4	N/A	N/A
C10ORF12	RAN	NO	2	2	0.0683	0.53	0.0814113	1/4	N/A	N/A
C10ORF12	RBBP4	YES	7.5	9	0.1577	N/A	1.88237	4/4	0.686375	NO
C10ORF12	RBBP7	YES	8.5	14.5	0.2598	54.159	4.14242	4/4	0.751068	NO
C10ORF12	RBM25	NO	20	20	0.1731	2.602	0.324856	2/4	N/A	N/A
C10ORF12	RCN2	NO	1	1	0.0231	3.402	0.0610308	2/4	-0.04461	N/A
C10ORF12	RERE	NO	1	1	0.0062	N/A	0.0377333	1/4	-0.04461	N/A
C10ORF12	RL10	NO	1	1	0.0345	0.516	0.0453325	1/4	-0.04461	N/A
C10ORF12	RL10A	NO	2	2	0.0671	1.224	0.216096	2/4	N/A	N/A
C10ORF12	RL11	NO	1	1	0.0411	0.309	0.101566	2/4	N/A	N/A
C10ORF12	RL12	NO	5.5	5.5	0.2436	0.873	0.60102	2/4	N/A	N/A
C10ORF12	RL13	NO	6	6.33	0.212	1.329	0.392989	3/4	N/A	N/A
C10ORF12	RL13A	NO	3.67	3.67	0.1296	1.174	0.640762	3/4	N/A	N/A
C10ORF12	RL14	NO	3.5	3.5	0.1192	0.926	0.267972	2/4	N/A	N/A
C10ORF12	RL15	NO	3.5	3.5	0.1253	0.709	0.263369	2/4	N/A	N/A
C10ORF12	RL17	NO	3	3	0.1193	0.997	0.401025	2/4	N/A	N/A
C10ORF12	RL18	NO	3.33	3.33	0.1282	0.511	0.40687	3/4	N/A	N/A
C10ORF12	RL18A	NO	3	3	0.1247	0.803	0.406826	2/4	N/A	N/A
C10ORF12	RL19	NO	3	3	0.112	1.102	0.216497	2/4	N/A	N/A
C10ORF12	RL21	NO	2	2	0.0914	0.755	0.199305	2/4	N/A	N/A
C10ORF12	RL22	NO	2	2	0.1143	1.153	0.350324	2/4	N/A	N/A
C10ORF12	RL23	NO	2.5	2.5	0.132	0.617	0.153853	4/4	N/A	N/A
C10ORF12	RL23A	NO	1	1	0.0465	0.222	0.0953271	1/4	N/A	N/A
C10ORF12	RL24	NO	3.33	3.33	0.1504	1.194	0.201151	3/4	N/A	N/A
C10ORF12	RL26	NO	1.67	1.67	0.0823	0.558	0.236091	3/4	N/A	N/A
C10ORF12	RL27	NO	2.5	2.5	0.1342	0.769	0.311751	2/4	N/A	N/A
C10ORF12	RL27A	NO	2.75	2.75	0.1359	0.89	0.30454	4/4	N/A	N/A
C10ORF12	RL28	NO	4	4.33	0.2221	1.846	0.599157	3/4	N/A	N/A
C10ORF12	RL29	NO	1.5	1.5	0.0702	0.839	0.219766	4/4	N/A	N/A
C10ORF12	RL3	NO	6	6	0.1091	1.588	0.26026	2/4	N/A	N/A
C10ORF12	RL30	NO	2.5	2.5	0.1582	1.005	0.390766	2/4	N/A	N/A
C10ORF12	RL32	NO	2	2	0.1079	0.935	0.451036	2/4	N/A	N/A
C10ORF12	RL35	NO	2	2	0.1147	0.487	0.353362	3/4	N/A	N/A
C10ORF12	RL35A	NO	1	1	0.0665	N/A	0.204567	2/4	-0.04461	N/A
C10ORF12	RL36	NO	2	2	0.1387	1.148	0.381621	2/4	N/A	N/A
C10ORF12	RL37A	NO	1	1	0.0795	0.342	0.384844	2/4	-0.04461	N/A
C10ORF12	RL39	YES	1.25	1.25	0.1835	N/A	1.78018	4/4	0.143818	NO
C10ORF12	RL4	NO	7	7	0.1188	0.664	0.231842	3/4	N/A	N/A
C10ORF12	RL5	NO	3	3	0.0741	0.669	0.320153	2/4	N/A	N/A
C10ORF12	RL6	NO	8	8	0.2034	0.96	0.448345	2/4	N/A	N/A
C10ORF12	RL7	NO	3	3	0.0874	0.524	0.298	3/4	N/A	N/A
C10ORF12	RL7A	NO	5	5	0.1365	0.742	0.522309	3/4	N/A	N/A
C10ORF12	RL8	NO	4.5	4.5	0.1279	1.187	0.307733	2/4	N/A	N/A
C10ORF12	RLA0	NO	9	9.5	0.2191	1.371	0.500025	2/4	N/A	N/A
C10ORF12	RLA1	NO	2	2	0.1283	1.024	0.280635	2/4	N/A	N/A
C10ORF12	RLA2	NO	6.5	6.5	0.4131	0.918	0.81759	2/4	N/A	N/A
C10ORF12	RNPS1	NO	1.5	1.5	0.0359	2.02	0.139527	2/4	-0.04461	N/A
C10ORF12	ROA2	NO	2	2	0.0418	0.081	0.0757518	1/4	N/A	N/A
C10ORF12	RS10	NO	1.5	1.5	0.0667	1.006	0.188057	2/4	N/A	N/A
C10ORF12	RS11	NO	2	2	0.0934	0.541	0.103137	1/4	N/A	N/A
C10ORF12	RS13	NO	2.5	2.5	0.1213	1.308	0.419742	2/4	N/A	N/A
C10ORF12	RS14	NO	1.67	1.67	0.0861	0.64	0.125874	3/4	N/A	N/A
C10ORF12	RS16	NO	2	2	0.1002	1.029	0.144921	2/4	N/A	N/A
C10ORF12	RS18	NO	5.33	5.33	0.2532	1.041	0.269953	3/4	N/A	N/A
C10ORF12	RS2	NO	2.5	2.5	0.0627	1.088	0.0762216	2/4	N/A	N/A
C10ORF12	RS23	NO	1	1	0.0516	0.315	0.0612521	1/4	N/A	N/A
C10ORF12	RS24	NO	1.67	1.67	0.0897	1.537	0.322859	3/4	N/A	N/A
C10ORF12	RS25	NO	4.5	4.5	0.2636	1.215	0.46323	2/4	N/A	N/A
C10ORF12	RS26	NO	1.67	1.67	0.1037	1.173	0.159089	3/4	N/A	N/A
C10ORF12	RS27	NO	1.33	1.33	0.1132	0.587	0.153179	3/4	N/A	N/A
C10ORF12	RS27A	NO	2.33	2.33	0.1074	0.242	0.165082	3/4	N/A	N/A
C10ORF12	RS27L	NO	1	1	0.082	0.503	0.239871	2/4	N/A	N/A
C10ORF12	RS29	NO	1	1	0.1295	8.447	0.356657	1/4	N/A	N/A
C10ORF12	RS3	NO	4	4	0.1207	0.744	0.199857	2/4	-0.04461	N/A
C10ORF12	RS3A	NO	1	1	0.0279	0.303	0.0629353	1/4	N/A	N/A
C10ORF12	RS4X	NO	11.5	11.5	0.32	2.874	0.488991	2/4	N/A	N/A
C10ORF12	RS5	NO	1	1	0.0359	1.095	0.132977	2/4	N/A	N/A
C10ORF12	RS6	NO	3.33	3.33	0.0958	1.142	0.193343	3/4	N/A	N/A
C10ORF12	RS8	NO	4.33	4.33	0.1511	0.652	0.381533	3/4	N/A	N/A
C10ORF12	RS9	NO	5.5	5.5	0.2079	2.744	0.437446	2/4	N/A	N/A
C10ORF12	RSSA	NO	1	1	0.025	0.303	0.0545037	1/4	N/A	N/A
C10ORF12	RUXE	NO	1	1	0.0788	N/A	0.181044	1/4	-0.04461	N/A
C10ORF12	S10A8	NO	2	2	0.2095	1.21	0.591473	1/4	N/A	N/A
C10ORF12	S10A9	NO	2	2	0.1709	1.61	0.449919	1/4	N/A	N/A
C10ORF12	SDS3	NO	1	1	0.0212	N/A	0.0760243	2/4	N/A	N/A
C10ORF12	SET	NO	5	5	0.1261	1.813	0.251591	2/4	N/A	N/A
C10ORF12	SF3A1	NO	13.5	13.5	0.1246	2.672	0.270259	2/4	N/A	N/A
C10ORF12	SF3A2	NO	1	1	0.0158	1.086	0.0489974	2/4	N/A	N/A
C10ORF12	SF3A3	NO	3.5	3.5	0.0512	1.565	0.116313	2/4	N/A	N/A
C10ORF12	SMD3	NO	1.5	1.5	0.0873	0.852	0.435072	2/4	N/A	N/A
C10ORF12	SMHD1	NO	1	1	0.0037	N/A	0.0100768	1/4	-0.04461	N/A
C10ORF12	SPAT7	NO	1	2.5	0.0306	N/A	0.105917	2/4	N/A	N/A
C10ORF12	SPTB2	NO	1	1	0.0031	0.326	0.00724407	1/4	N/A	N/A
C10ORF12	SPTN1	NO	2	2	0.006	0.415	0.0100955	1/4	N/A	N/A
C10ORF12	SRRM2	NO	18.5	18.5	0.0491	25.378	0.157977	2/4	N/A	N/A
C10ORF12	SRSF1	NO	2.5	2.5	0.0739	0.298	0.543655	2/4	N/A	N/A
C10ORF12	SSBP	NO	1	1	0.0499	0.587	0.0959744	1/4	N/A	N/A
C10ORF12	STML2	NO	2.5	2.5	0.0515	2.182	0.215714	2/4	N/A	N/A
C10ORF12	StrepHA-Tag	NO	7.25	8.5	1.1212	0.099	1.34854	4/4	N/A	N/A
C10ORF12	Streptactin	NO	5.67	20.33	0.8103	0.801	1.59443	3/4	-0.04461	N/A
C10ORF12	SUZ12	YES	49	51.25	0.5286	N/A	10.6193	4/4	0.751068	YES
C10ORF12	SYDC	NO	2	2	0.0291	1.082	0.0815446	2/4	N/A	N/A
C10ORF12	SYEP	NO	3	3	0.0145	0.731	0.0381293	2/4	N/A	N/A
C10ORF12	SYFA	NO	1	1	0.0145	N/A	0.0255493	1/4	N/A	N/A
C10ORF12	SYLC	NO	4	4	0.0249	1.297	0.0832221	2/4	N/A	N/A
C10ORF12	SYMC	NO	1	1	0.0082	0.696	0.0154811	1/4	N/A	N/A
C10ORF12	SYQ	NO	1	1	0.0094	0.905	0.0190775	1/4	N/A	N/A
C10ORF12	SYRC	NO	1	1	0.0111	0.732	0.0317858	2/4	N/A	N/A
C10ORF12	TBA1C	NO	3	26	0.4273	N/A	0.467292	1/4	-0.00792305	N/A
C10ORF12	TBB2A	NO	2	2	0.0329	N/A	0.0590027	2/4	N/A	N/A
C10ORF12	TBB2B	NO	2	2	0.0329	0.986	0.0500737	2/4	N/A	N/A
C10ORF12	TBB4A	NO	3.5	8.5	0.1355	N/A	0.267729	2/4	N/A	N/A
C10ORF12	TBB4B	NO	3	6	0.1023	0.821	0.15121	3/4	N/A	N/A
C10ORF12	TBB5	NO	6	23	0.3801	0.953	0.419871	4/4	N/A	N/A
C10ORF12	TBB6	NO	1	1	0.0165	N/A	0.028064	1/4	N/A	N/A
C10ORF12	TCP4	NO	5.5	5.5	0.3165	1.983	0.839172	2/4	N/A	N/A
C10ORF12	TCPB	YES	1	1	0.0137	0.42	0.042211	2/4	0.0473302	NO
C10ORF12	TCPD	YES	2	2	0.0274	0.769	0.0461164	1/4	0.0265062	NO
C10ORF12	TCPE	YES	1	1	0.0135	0.387	0.0394774	2/4	0.0473302	NO
C10ORF12	TCPZ	YES	1	1	0.0139	0.578	0.0235008	1/4	0.0473302	NO
C10ORF12	TEBP	NO	4.5	4.5	0.2051	8.446	0.79391	2/4	N/A	N/A
C10ORF12	TERA	NO	1	1	0.0092	0.19	0.0199905	1/4	N/A	N/A
C10ORF12	TGM3	NO	1	1	0.0141	N/A	0.065264	1/4	N/A	N/A
C10ORF12	THIO	NO	1	1	0.0774	1.156	0.307747	3/4	N/A	N/A
C10ORF12	TPIS	NO	3	3	0.0774	0.401	0.133932	1/4	N/A	N/A
C10ORF12	TPM3	NO	1	1	0.026	N/A	0.0520671	1/4	N/A	N/A
C10ORF12	TPR	NO	1	1	0.0031	3.119	0.00868993	2/4	N/A	N/A
C10ORF12	TRAK1	NO	1	1	0.0076	N/A	0.0275788	1/4	-0.04461	N/A
C10ORF12	TRY1	NO	1	1	0.0329	N/A	0.509046	3/4	N/A	N/A
C10ORF12	TRY3	NO	1	1	0.0268	N/A	0.119875	2/4	N/A	N/A
C10ORF12	TRYP_PIG	NO	11.25	21.5	0.6978	0.461	0.440613	4/4	N/A	N/A
C10ORF12	TXTP	NO	1	1	0.0237	1.156	0.0336156	1/4	N/A	N/A
C10ORF12	UBF1	NO	3	3	0.0288	N/A	0.123361	2/4	N/A	N/A
C10ORF12	UBP11	NO	4	4	0.0288	N/A	0.25323	2/4	N/A	N/A
C10ORF12	VDAC1	NO	1	2	0.0521	N/A	0.0871717	1/4	N/A	N/A
C10ORF12	VDAC2	NO	1	1	0.0251	5.79	0.0529448	1/4	N/A	N/A
C10ORF12	VIME	NO	11	11.5	0.1807	0.528	0.273523	2/4	N/A	N/A
C10ORF12	YBOX1	NO	2.5	2.5	0.0563	0.404	0.12926	2/4	N/A	N/A
C10ORF12	ZRAB2	NO	8.5	8.5	0.1879	N/A	0.855498	2/4	-0.04461	N/A
C17ORF96	2ABA	NO	3	3	0.0509	2.492	0.37024	1/4	N/A	N/A
C17ORF96	ACACA	NO	15.33	15.33	0.0309	1.574	0.19474	3/4	N/A	N/A
C17ORF96	ACTB	NO	4	6	0.1213	0.586	0.465086	1/4	N/A	N/A
C17ORF96	ACTG	NO	7	8	0.1007	0.445	0.440776	2/4	N/A	N/A
C17ORF96	ADT2	NO	1.5	1.5	0.0213	0.151	0.0553288	4/4	N/A	N/A
C17ORF96	ADT3	NO	1	1	0.0178	0.335	0.0758036	2/4	N/A	N/A
C17ORF96	AIFM1	NO	1	1	0.0036	0.345	0.0187744	1/4	-0.04461	N/A
C17ORF96	ALBU	NO	8	11	0.1369	1.082	0.490602	1/4	N/A	N/A
C17ORF96	ATPA	NO	1	1	0.0076	0.351	0.0200649	1/4	N/A	N/A
C17ORF96	ATX2L	NO	6	6	0.0423	0.381	0.122826	1/4	N/A	N/A
C17ORF96	BASP1	NO	1	1	0.0186	3.478	0.122042	1/4	N/A	N/A
C17ORF96	C17ORF96	BAIT	30.75	109.5	1	N/A	113.421	4/4	0	SELF
C17ORF96	CALL5	NO	1	1	0.0519	0.415	0.134398	1/4	N/A	N/A
C17ORF96	CH60	NO	1	1	0.0132	0.265	0.056636	1/4	-0.04461	N/A
C17ORF96	CHD3	YES	1	1	0.0038	2.508	0.0296598	1/4	0.206584	NO
C17ORF96	CHD4	NO	2	2	0.0079	N/A	0.0483197	1/4	-0.0784465	N/A
C17ORF96	CUL3	YES	4.25	4.25	0.0202	N/A	29.105	4/4	0.334575	NO
C17ORF96	DCD	NO	1	1	0.0383	0.151	0.0844028	1/4	N/A	N/A
C17ORF96	DHSA	NO	1	1	0.0054	N/A	0.20001	2/4	N/A	N/A
C17ORF96	EED	YES	45.25	93.75	0.7622	N/A	26.9279	4/4	0.751068	YES
C17ORF96	ELOB	YES	23.75	48.25	1.4487	N/A	2195.36	4/4	0.334575	NO
C17ORF96	ELOC	YES	11.25	28.25	0.8921	N/A	1353.2	4/4	0.334575	NO
C17ORF96	EZH1	YES	21.5	32.75	0.1483	N/A	10.8625	4/4	0.62164	YES
C17ORF96	EZH2	YES	76.25	179.75	0.8164	N/A	32.3098	4/4	0.66908	YES
C17ORF96	FILA2	NO	1	1	0.0013	0.33	0.00387525	1/4	N/A	N/A
C17ORF96	FLNB	NO	1	1	0.0029	5.041	0.0165215	1/4	N/A	N/A
C17ORF96	GRP75	NO	7.5	8.25	0.0445	0.373	0.0921981	4/4	N/A	N/A
C17ORF96	GRP78	NO	2	2	0.0098	0.064	0.0235033	2/4	N/A	N/A
C17ORF96	H12	NO	2	2	0.0348	0.14	0.115916	2/4	N/A	N/A
C17ORF96	H14	NO	1	1	0.0101	0.097	0.0308457	1/4	N/A	N/A
C17ORF96	H2A1	NO	1	1	0.0231	N/A	0.0696776	1/4	N/A	N/A
C17ORF96	HAT1	YES	3	3	0.0543	N/A	0.501537	1/4	0.334575	NO
C17ORF96	HBD	NO	1	1	0.0286	N/A	0.082439	1/4	N/A	N/A
C17ORF96	HDAC2	YES	3	3	0.0466	N/A	0.238228	1/4	0.0473302	NO
C17ORF96	HPT	NO	1	1	0.0104	0.482	0.0382986	1/4	N/A	N/A
C17ORF96	HSP71	NO	25.25	34.75	0.2049	0.299	0.295188	4/4	N/A	N/A
C17ORF96	HSP7C	NO	18.5	22	0.1303	0.279	0.179685	4/4	N/A	N/A
C17ORF96	IRS4	NO	1	1	0.0034	0.121	0.00877734	1/4	N/A	N/A
C17ORF96	K1C10	NO	10	13	0.0996	0.263	0.160073	4/4	N/A	N/A
C17ORF96	K1C14	NO	3.5	3.5	0.0417	0.607	0.102288	2/4	N/A	N/A
C17ORF96	K1C9	NO	16.25	21	0.155	0.591	0.249191	4/4	N/A	N/A
C17ORF96	K22E	NO	4.33	5.33	0.0448	0.205	0.100244	3/4	N/A	N/A
C17ORF96	K2C1	NO	16.25	20.25	0.1646	0.366	0.251175	4/4	N/A	N/A
C17ORF96	K2C5	NO	1.5	2	0.0228	0.25	0.0515937	2/4	N/A	N/A
C17ORF96	K2C6A	NO	1.5	1.5	0.0121	0.159	0.0351005	2/4	N/A	N/A
C17ORF96	K2C6B	NO	2	2	0.0107	0.24	0.0422437	1/4	N/A	N/A
C17ORF96	KLH15	YES	10.25	12	0.0726	N/A	105.593	4/4	0.334575	NO
C17ORF96	LMBL3	NO	1	1	0.0097	N/A	0.0809552	1/4	-0.0635642	N/A
C17ORF96	LSM12	NO	2	3	0.0463	0.709	0.17342	1/4	N/A	N/A
C17ORF96	MCCA	NO	1	1	0.0058	0.063	0.0198077	1/4	N/A	N/A
C17ORF96	MCCB	NO	1	1	0.0053	0.037	0.0220673	1/4	N/A	N/A
C17ORF96	MDC1	NO	1	1	0.002	N/A	0.0172706	1/4	N/A	N/A
C17ORF96	ML12B	NO	1.5	1.5	0.0395	N/A	0.272545	2/4	-0.04461	N/A
C17ORF96	MTF2	YES	63.5	165.25	0.9233	N/A	68.6751	4/4	0.750517	YES
C17ORF96	MYH10	NO	11	12.33	0.0302	3.346	0.353978	3/4	N/A	N/A
C17ORF96	MYH9	NO	8	13	0.0245	4.154	0.27642	3/4	N/A	N/A
C17ORF96	MYL6	NO	4	4	0.1402	2.45	0.780993	2/4	N/A	N/A
C17ORF96	NEDD8	NO	1	1	0.0272	1.097	0.330831	1/4	-0.04461	N/A
C17ORF96	NUFP2	NO	1	1	0.0043	0.132	0.017504	1/4	-0.0635642	N/A
C17ORF96	P4HA1	NO	1	1	0.0079	N/A	0.0320549	1/4	-0.04461	N/A
C17ORF96	PCBP1	YES	4.75	6	0.0623	N/A	5.77232	4/4	0.334575	NO
C17ORF96	PHF1	YES	9.33	9.33	0.0589	N/A	2.22511	3/4	0.716667	NO
C17ORF96	PHF19	YES	15.75	17.75	0.1196	N/A	12.7513	4/4	0.800227	YES
C17ORF96	PHF20	NO	1	1	0.003	N/A	0.0337459	1/4	-0.04461	N/A
C17ORF96	PP2AB	NO	2	2	0.0491	N/A	0.27458	1/4	-0.04461	N/A
C17ORF96	PRKDC	NO	1	1	0.001	0.883	0.0037038	1/4	N/A	N/A
C17ORF96	PRS10	NO	1	1	0.0082	N/A	0.0930712	2/4	-0.0635642	N/A
C17ORF96	PRS4	NO	1	1	0.0096	N/A	0.049423	1/4	-0.0635642	N/A
C17ORF96	PRS6A	NO	1	1	0.005	3.431	0.0326525	1/4	N/A	N/A
C17ORF96	PRS6B	NO	1	1	0.0077	N/A	0.15656	2/4	-0.0635642	N/A
C17ORF96	PRS7	NO	1	1	0.0097	N/A	0.0478721	1/4	-0.0635642	N/A
C17ORF96	PSA2	NO	1	1	0.018	2.181	0.128187	1/4	-0.04461	N/A
C17ORF96	PSA7	NO	1	1	0.017	1.46	0.088769	1/4	-0.0784465	N/A
C17ORF96	PSD11	NO	1.5	1.5	0.0126	N/A	0.146391	2/4	-0.04461	N/A
C17ORF96	PSD12	NO	1.5	1.5	0.0117	N/A	0.15599	2/4	N/A	N/A
C17ORF96	PSMD1	NO	1	1	0.0032	N/A	0.0210422	1/4	N/A	N/A
C17ORF96	PSMD2	NO	1	1	0.0046	N/A	0.0217955	1/4	N/A	N/A
C17ORF96	PSMD6	NO	1	1	0.0108	N/A	0.06024	1/4	-0.04461	N/A
C17ORF96	PYR1	NO	2	2	0.0038	0.727	0.0121702	1/4	N/A	N/A
C17ORF96	RBBP4	YES	20.5	34.75	0.2855	N/A	5.33255	4/4	0.686375	NO
C17ORF96	RBBP7	YES	24.25	41.25	0.4097	126.649	9.68687	4/4	0.751068	YES
C17ORF96	RBM25	NO	1	1	0.0036	0.159	0.0145965	1/4	N/A	N/A
C17ORF96	RL23	NO	1	1	0.0229	0.202	0.0542403	2/4	N/A	N/A
C17ORF96	RLA2	NO	1	1	0.0262	0.174	0.110214	1/4	N/A	N/A
C17ORF96	RS14	NO	1	1	0.0279	0.38	0.0670911	1/4	N/A	N/A
C17ORF96	RS2	NO	1	1	0.0144	0.581	0.0365097	1/4	N/A	N/A
C17ORF96	RS27A	NO	2.75	4.75	0.1258	0.616	0.461046	4/4	N/A	N/A
C17ORF96	StrepHA-Tag	NO	9.5	28.75	1.6143	0.246	3.34073	4/4	N/A	N/A
C17ORF96	Streptactin	NO	1	1	0.0414	0.104	0.133469	1/4	-0.04461	N/A
C17ORF96	SUZ12	YES	102.25	191	0.9127	N/A	27.5012	4/4	0.751068	YES
C17ORF96	TBA1C	YES	1.67	22.33	0.1669	N/A	0.623735	3/4	0.126769	NO
C17ORF96	TBB4A	NO	1	1	0.0081	N/A	0.0321494	2/4	N/A	N/A
C17ORF96	TBB4B	NO	3	7	0.0347	0.597	0.107088	1/4	N/A	N/A
C17ORF96	TBB5	NO	5.25	17.75	0.145	0.575	0.253194	4/4	N/A	N/A
C17ORF96	TCPQ	YES	1	1	0.004	0.257	0.0207549	1/4	0.0473302	NO
C17ORF96	TRIPC	NO	3	4	0.0152	N/A	0.141584	1/4	-0.04461	N/A
C17ORF96	TRYP_PIG	NO	7.5	13	0.2101	0.283	0.270736	4/4	N/A	N/A
C17ORF96	UBP11	NO	4.33	4.33	0.0151	N/A	0.310782	3/4	N/A	N/A
C17ORF96	UBP7	NO	1.33	1.33	0.0041	N/A	0.425017	3/4	-0.0635642	N/A
C17ORF96	VIME	NO	1	1	0.0065	0.057	0.0238711	1/4	N/A	N/A
C17ORF96	ZXDC	NO	1	1	0.0049	N/A	0.0419828	1/4	-0.04461	N/A
CAF1B	1433E	NO	2	4	0.0351	0.914	0.239942	1/2	N/A	N/A
CAF1B	1433Z	NO	1	1	0.0091	0.277	0.0949034	1/2	N/A	N/A
CAF1B	ACACA	NO	113	115	0.1096	6.041	0.566236	1/2	N/A	N/A
CAF1B	ACINU	NO	1	1	0.0017	N/A	0.0282882	1/2	N/A	N/A
CAF1B	ACTB	NO	6	7	0.0417	0.231	0.271237	1/2	N/A	N/A
CAF1B	ACTC	NO	1	1	0.0062	N/A	0.131501	2/2	N/A	N/A
CAF1B	ACTG	NO	6.5	11	0.0699	0.355	0.55871	2/2	N/A	N/A
CAF1B	ACTN4	NO	2	2	0.0049	1.476	0.0616923	1/2	N/A	N/A
CAF1B	ADT2	NO	4.5	6.5	0.0513	0.448	0.164723	2/2	N/A	N/A
CAF1B	ADT3	NO	1	1	0.0082	0.186	0.0421555	1/2	N/A	N/A
CAF1B	AIMP2	NO	1	1	0.0077	1.548	0.0898179	1/2	N/A	N/A
CAF1B	ALDOA	NO	2	2	0.0123	0.311	0.146861	1/2	N/A	N/A
CAF1B	AN32A	NO	1	1	0.009	0.779	0.0870607	1/2	N/A	N/A
CAF1B	AN32B	NO	1	1	0.0089	3.841	0.121788	1/2	N/A	N/A
CAF1B	ANXA2	NO	1	1	0.0072	1.355	0.0539034	1/2	N/A	N/A
CAF1B	AR6P4	NO	2.5	2.5	0.0161	10.694	0.465637	2/2	N/A	N/A
CAF1B	ARF3	NO	1	1	0.0124	N/A	0.198462	1/2	-0.0344173	N/A
CAF1B	ARGI1	NO	2	2	0.0152	N/A	0.14963	1/2	-0.0344173	N/A
CAF1B	ASF1B	YES	5.5	5.5	0.0641	N/A	21.9742	2/2	0.488217	NO
CAF1B	AT1A1	NO	1	1	0.0024	3.07	0.0301804	1/2	N/A	N/A
CAF1B	ATPA	NO	5	5	0.021	1.308	0.115331	2/2	N/A	N/A
CAF1B	ATPB	NO	2	2	0.0085	0.294	0.07519	1/2	N/A	N/A
CAF1B	ATPG	NO	1	1	0.0075	N/A	0.0794243	1/2	N/A	N/A
CAF1B	ATX2L	NO	40.5	50.5	0.1099	1.186	0.538551	2/2	N/A	N/A
CAF1B	BAG2	NO	2	2	0.0222	0.426	0.64562	2/2	-0.0344173	N/A
CAF1B	BRD2	NO	3	3	0.0084	N/A	0.142438	1/2	N/A	N/A
CAF1B	C1QBP	NO	2	2	0.0159	0.234	0.10542	1/2	N/A	N/A
CAF1B	CAF1A	YES	32	33.5	0.082	N/A	13.5567	2/2	1	NO
CAF1B	CAF1B	BAIT	93	239	1	N/A	195.986	2/2	0	SELF
CAF1B	CALL5	NO	3	3	0.0489	0.477	0.154153	2/2	N/A	N/A
CAF1B	CALM	NO	2	2	0.0315	0.384	0.606709	2/2	N/A	N/A
CAF1B	CALX	NO	2	2	0.0076	4.854	0.0727236	1/2	N/A	N/A
CAF1B	CBX3	YES	1.5	1.5	0.0189	1.464	0.505041	2/2	0.312779	YES
CAF1B	CBX5	YES	1	1	0.0123	N/A	1.4892	2/2	0.721306	YES
CAF1B	CDSN	NO	1	1	0.0046	1.647	0.0346655	1/2	N/A	N/A
CAF1B	CH10	NO	2	2	0.0438	0.486	0.595253	1/2	N/A	N/A
CAF1B	CH60	NO	3	3	0.0117	0.268	0.0948239	1/2	-0.0344173	N/A
CAF1B	CLH1	NO	2	2	0.0028	0.484	0.0451744	2/2	N/A	N/A
CAF1B	CMC2	NO	1	1	0.0036	0.304	0.0316126	1/2	N/A	N/A
CAF1B	CYTA	NO	3	3	0.0751	N/A	0.957105	1/2	-0.0605228	N/A
CAF1B	DCD	NO	2	2	0.0426	0.229	0.115802	2/2	N/A	N/A
CAF1B	DDX21	NO	1	1	0.0029	0.101	0.0282693	1/2	N/A	N/A
CAF1B	DDX6	NO	3.5	3.5	0.0169	0.241	0.25628	2/2	N/A	N/A
CAF1B	DESP	NO	8.5	8.5	0.0072	1.878	0.043921	2/2	N/A	N/A
CAF1B	DSC1	NO	4	4	0.011	N/A	0.0530112	1/2	N/A	N/A
CAF1B	DSG1	NO	2	2	0.0047	0.851	0.0203482	1/2	N/A	N/A
CAF1B	DX39A	NO	1	1	0.0052	N/A	0.052196	1/2	N/A	N/A
CAF1B	EF1A1	NO	5.5	5.5	0.0276	0.381	0.118247	2/2	N/A	N/A
CAF1B	EF1B	NO	1	1	0.0099	0.679	0.0747985	1/2	N/A	N/A
CAF1B	EF1D	NO	1	1	0.008	1.765	0.133113	1/2	N/A	N/A
CAF1B	EF2	NO	3	3	0.0078	0.43	0.108259	1/2	N/A	N/A
CAF1B	EFTU	NO	3.5	3.5	0.0183	7.17	0.16846	2/2	N/A	N/A
CAF1B	ENOA	NO	4	4	0.0209	0.207	0.316017	2/2	N/A	N/A
CAF1B	ENPL	NO	1	1	0.0028	0.204	0.0306927	1/2	N/A	N/A
CAF1B	ERH	NO	1	1	0.0225	0.231	0.615637	2/2	N/A	N/A
CAF1B	F195B	NO	7	8	0.1933	1.391	1.62059	2/2	N/A	N/A
CAF1B	FABP5	NO	3	3	0.0545	1.653	0.277362	1/2	N/A	N/A
CAF1B	FAS	NO	2	2	0.0018	1.242	0.032736	1/2	N/A	N/A
CAF1B	FILA2	NO	1	1	0.001	0.291	0.00351534	1/2	N/A	N/A
CAF1B	FLNA	NO	1	1	0.0008	0.546	0.00917289	1/2	N/A	N/A
CAF1B	FLNB	NO	1	1	0.0009	1.702	0.0122139	1/2	N/A	N/A
CAF1B	G3P	NO	2	2	0.0137	0.2	0.0815766	2/2	N/A	N/A
CAF1B	G6PI	NO	2	2	0.008	0.554	0.0951699	1/2	N/A	N/A
CAF1B	GCN1L	NO	1	1	0.0008	N/A	0.0124152	1/2	N/A	N/A
CAF1B	GRP75	NO	15	16.5	0.0567	0.572	0.141358	2/2	N/A	N/A
CAF1B	GRP78	NO	9	9	0.0324	0.259	0.0899532	2/2	N/A	N/A
CAF1B	GRPE1	NO	2	2	0.0216	0.162	0.358177	2/2	N/A	N/A
CAF1B	H12	NO	3	3	0.0345	0.188	0.155944	1/2	N/A	N/A
CAF1B	H14	NO	5	5	0.0525	0.508	0.163977	2/2	N/A	N/A
CAF1B	H2A1	NO	3	3	0.0541	N/A	0.171169	2/2	N/A	N/A
CAF1B	H2B1K	NO	1	1	0.0186	N/A	0.111857	2/2	N/A	N/A
CAF1B	H31	NO	2.5	1	0.0172	0.67	1.84035	2/2	N/A	N/A
CAF1B	H32	NO	2.5	1	0.0172	0.702	1.51616	2/2	N/A	N/A
CAF1B	H33	YES	2.5	1	0.0172	N/A	1.37787	2/2	0.488217	NO
CAF1B	H4	NO	5.5	7.5	0.1701	1.45	2.41465	2/2	N/A	N/A
CAF1B	HMGB1	NO	1	1	0.0104	0.413	0.130512	1/2	N/A	N/A
CAF1B	HNRH1	NO	2	2	0.01	0.4	0.05876	1/2	N/A	N/A
CAF1B	HNRPD	NO	3	3	0.0189	0.605	0.286028	1/2	N/A	N/A
CAF1B	HNRPK	NO	5	5	0.0241	0.505	0.171066	1/2	N/A	N/A
CAF1B	HNRPL	NO	1	1	0.0038	0.082	0.0973891	1/2	N/A	N/A
CAF1B	HNRPM	NO	1	1	0.0031	0.236	0.0197566	1/2	N/A	N/A
CAF1B	HNRPU	NO	3	3	0.0081	0.196	0.0586715	1/2	N/A	N/A
CAF1B	HORN	NO	1	1	0.0009	0.062	0.00257048	1/2	N/A	N/A
CAF1B	HS90A	NO	8.5	15	0.048	0.961	0.572662	2/2	N/A	N/A
CAF1B	HS90B	NO	5.5	5.5	0.0176	0.396	0.260628	2/2	N/A	N/A
CAF1B	HSP71	NO	52.5	68	0.2483	0.427	0.421675	2/2	N/A	N/A
CAF1B	HSP7C	NO	44	51.5	0.1866	0.477	0.307571	2/2	N/A	N/A
CAF1B	IF4G1	YES	3.5	3.5	0.0051	N/A	8.84177	2/2	0.433659	NO
CAF1B	IMMT	NO	1	1	0.0029	N/A	0.0220431	1/2	N/A	N/A
CAF1B	IRS4	NO	5.5	5.5	0.0102	0.503	0.0551134	2/2	N/A	N/A
CAF1B	K1C10	NO	32.5	42	0.1676	0.506	0.308118	2/2	N/A	N/A
CAF1B	K1C14	NO	5.5	9.5	0.0487	0.847	0.130524	2/2	N/A	N/A
CAF1B	K1C16	NO	4	4	0.0207	0.233	0.0769518	1/2	N/A	N/A
CAF1B	K1C9	NO	45	78.5	0.2985	1.313	0.55363	2/2	N/A	N/A
CAF1B	K22E	NO	16.5	20.5	0.0741	0.389	0.179087	2/2	N/A	N/A
CAF1B	K2C1	NO	44	96	0.3543	0.941	0.645269	2/2	N/A	N/A
CAF1B	K2C5	NO	6.5	13.5	0.0545	0.741	0.135911	2/2	N/A	N/A
CAF1B	K2C6A	NO	2.5	7.5	0.0324	0.5	0.115693	2/2	N/A	N/A
CAF1B	K2C6B	NO	2	2	0.0087	0.212	0.049266	1/2	N/A	N/A
CAF1B	K2C78	NO	3	3	0.0141	N/A	0.127114	1/2	N/A	N/A
CAF1B	KCRB	NO	7	7	0.0411	1.046	0.345115	1/2	N/A	N/A
CAF1B	KPRP	NO	3	3	0.0127	N/A	0.0495247	1/2	N/A	N/A
CAF1B	KPYM	NO	5	5	0.0211	0.219	0.160615	1/2	N/A	N/A
CAF1B	LA	NO	1	1	0.0055	2.16	0.0852238	1/2	N/A	N/A
CAF1B	LBR	NO	1	1	0.004	9.206	0.0464504	1/2	N/A	N/A
CAF1B	LDHA	NO	3	3	0.0202	0.604	0.186418	1/2	N/A	N/A
CAF1B	LDHB	NO	3	3	0.0201	0.468	0.197409	1/2	N/A	N/A
CAF1B	LGUL	NO	1	1	0.0122	0.802	0.384024	1/2	N/A	N/A
CAF1B	LMNA	NO	1	1	0.0035	1.293	0.0865278	2/2	N/A	N/A
CAF1B	LMNB1	NO	11.5	12.5	0.0495	1.312	0.790059	2/2	-0.0344173	N/A
CAF1B	LSM12	NO	3.5	4.5	0.0538	0.852	0.406326	2/2	N/A	N/A
CAF1B	MATR3	NO	1	1	0.0026	0.094	0.0170429	1/2	N/A	N/A
CAF1B	MCA3	NO	1	1	0.0135	0.971	0.355683	2/2	N/A	N/A
CAF1B	MCCA	NO	12.5	12.5	0.039	0.557	0.584744	2/2	N/A	N/A
CAF1B	MCCB	NO	15.5	16	0.0645	0.451	0.69898	2/2	N/A	N/A
CAF1B	MDHM	NO	1	1	0.0066	0.183	0.0689333	1/2	N/A	N/A
CAF1B	MIF	NO	1	1	0.0194	0.996	0.246325	1/2	N/A	N/A
CAF1B	MLL2	NO	1	1	0.0004	N/A	0.0191869	1/2	-0.0344173	N/A
CAF1B	MYH10	NO	1	1	0.0012	0.151	0.0261031	2/2	N/A	N/A
CAF1B	MYH9	NO	2.5	3	0.0037	0.712	0.0751928	2/2	N/A	N/A
CAF1B	MYL6	NO	2	2	0.0318	0.653	0.428072	2/2	N/A	N/A
CAF1B	MYO6	NO	1	1	0.0019	N/A	0.0318906	1/2	N/A	N/A
CAF1B	NACA	NO	1	1	0.0104	0.377	0.31831	1/2	N/A	N/A
CAF1B	NDKA	NO	1	1	0.0147	0.224	0.314282	1/2	N/A	N/A
CAF1B	NOLC1	NO	3	3	0.0096	1.61	0.0955075	1/2	N/A	N/A
CAF1B	NP1L1	NO	2	2	0.0114	3.092	0.164973	1/2	-0.0344173	N/A
CAF1B	NPM	NO	7	7	0.0532	0.762	0.377733	1/2	N/A	N/A
CAF1B	NPM3	NO	1	1	0.0126	1.702	0.226422	1/2	N/A	N/A
CAF1B	NUCL	NO	11	11	0.0346	0.47	0.240236	1/2	N/A	N/A
CAF1B	NUDC	YES	6.5	6.5	0.0462	N/A	80.9434	2/2	0.433659	NO
CAF1B	NUFP2	NO	20.5	21.5	0.0726	2.301	0.748151	2/2	-0.0490408	N/A
CAF1B	P53	NO	5	5	0.0298	3.861	0.401872	2/2	N/A	N/A
CAF1B	PABP1	NO	3	3	0.0107	1.021	0.164084	2/2	N/A	N/A
CAF1B	PAIRB	NO	2	2	0.011	1.029	0.146987	1/2	N/A	N/A
CAF1B	PCBP1	NO	1	1	0.0069	N/A	0.133633	1/2	-0.0344173	N/A
CAF1B	PCBP2	NO	2.5	2.5	0.0159	1.278	0.759254	2/2	N/A	N/A
CAF1B	PCCA	NO	25	25	0.0768	0.469	0.59576	1/2	N/A	N/A
CAF1B	PCCB	NO	12.5	12.5	0.0525	0.295	0.814155	2/2	N/A	N/A
CAF1B	PDIA6	NO	1	1	0.0051	2.197	0.0814257	1/2	N/A	N/A
CAF1B	PFD2	YES	1.5	1.5	0.0225	17.239	4.55833	2/2	0.169031	NO
CAF1B	PFD3	NO	1	1	0.0114	N/A	0.306507	1/2	-0.0490408	N/A
CAF1B	PFD4	YES	1	1	0.0175	N/A	2.93984	2/2	0.284437	NO
CAF1B	PFD5	NO	2	2	0.029	N/A	0.652554	1/2	-0.0605228	N/A
CAF1B	PGAM1	NO	1	1	0.0088	0.338	0.101765	1/2	N/A	N/A
CAF1B	PHB	NO	2.5	2.5	0.0217	1.978	0.336302	2/2	N/A	N/A
CAF1B	PHB2	NO	2	2	0.0157	1.034	0.229097	2/2	N/A	N/A
CAF1B	PIMT	NO	2	2	0.0211	0.139	0.384846	2/2	N/A	N/A
CAF1B	PLAK	NO	5	5	0.0165	2.933	0.0946294	1/2	N/A	N/A
CAF1B	PPIA	NO	7	7	0.0949	0.582	0.764749	1/2	N/A	N/A
CAF1B	PR40A	NO	13	13.5	0.033	1.484	0.379446	2/2	N/A	N/A
CAF1B	PRDX1	NO	2	2.5	0.0286	0.397	0.446681	2/2	N/A	N/A
CAF1B	PRDX2	NO	1	1	0.0118	0.47	0.270373	2/2	N/A	N/A
CAF1B	PROF1	NO	2	2	0.0319	0.374	0.321259	1/2	N/A	N/A
CAF1B	PSMD6	NO	1	1	0.0063	N/A	0.121893	1/2	-0.0344173	N/A
CAF1B	PTMA	NO	1	1	0.0201	0.274	0.126948	1/2	N/A	N/A
CAF1B	PYC	NO	23	24	0.0469	0.306	0.601864	2/2	N/A	N/A
CAF1B	PYR1	NO	1	1	0.001	0.251	0.00591992	1/2	N/A	N/A
CAF1B	RAN	NO	2.5	2.5	0.0264	0.641	0.184652	2/2	N/A	N/A
CAF1B	RANG	NO	1	1	0.0111	0.523	0.352873	1/2	N/A	N/A
CAF1B	RBBP4	YES	13	13.5	0.0743	N/A	1.60687	2/2	0.257781	YES
CAF1B	RBM25	NO	18.5	18.5	0.0515	2.392	0.555653	2/2	N/A	N/A
CAF1B	RCN2	NO	2	2	0.0141	6.167	0.11064	1/2	-0.0344173	N/A
CAF1B	RERE	NO	1	1	0.0016	N/A	0.0474262	1/2	-0.0344173	N/A
CAF1B	RL12	NO	3	3	0.0407	0.431	0.296471	1/2	N/A	N/A
CAF1B	RL13	NO	3.5	3.5	0.0386	0.553	0.181626	2/2	N/A	N/A
CAF1B	RL13A	NO	1.5	1.5	0.0176	0.421	0.368426	2/2	N/A	N/A
CAF1B	RL14	NO	1	1	0.0104	0.241	0.0696507	1/2	N/A	N/A
CAF1B	RL15	NO	1	1	0.0115	0.201	0.156449	2/2	N/A	N/A
CAF1B	RL17	NO	1	1	0.0122	0.301	0.121166	1/2	N/A	N/A
CAF1B	RL18	NO	1.5	1.5	0.0184	0.203	0.228486	2/2	N/A	N/A
CAF1B	RL18A	NO	1	1	0.0127	0.242	0.122919	1/2	N/A	N/A
CAF1B	RL19	NO	1.5	1.5	0.0177	0.533	0.202496	2/2	N/A	N/A
CAF1B	RL22	NO	2	2	0.0349	1.045	0.317543	1/2	N/A	N/A
CAF1B	RL23	NO	3.5	4	0.067	0.724	0.180479	2/2	N/A	N/A
CAF1B	RL24	NO	3.5	3.5	0.0526	0.984	0.166024	2/2	N/A	N/A
CAF1B	RL26	NO	1	1	0.0154	0.254	0.0808678	1/2	N/A	N/A
CAF1B	RL27	NO	2	2	0.0329	0.555	0.224925	1/2	N/A	N/A
CAF1B	RL27A	NO	2.5	2.5	0.0392	0.56	0.191475	2/2	N/A	N/A
CAF1B	RL29	NO	1	1	0.0141	0.316	0.0587982	1/2	N/A	N/A
CAF1B	RL30	NO	2	2	0.0408	0.791	0.743836	2/2	N/A	N/A
CAF1B	RL31	NO	1	1	0.0179	0.376	0.326572	1/2	N/A	N/A
CAF1B	RL36	NO	1	1	0.0213	0.514	0.170795	1/2	N/A	N/A
CAF1B	RL4	NO	3.5	4	0.0217	0.34	0.143675	2/2	N/A	N/A
CAF1B	RL6	NO	4	4	0.0318	0.458	0.473978	2/2	N/A	N/A
CAF1B	RL7	NO	5	5	0.0468	0.772	0.636272	2/2	N/A	N/A
CAF1B	RL7A	NO	2	2	0.0176	0.278	0.299233	2/2	N/A	N/A
CAF1B	RL8	NO	1.5	1.5	0.0135	0.382	0.237092	2/2	N/A	N/A
CAF1B	RLA0	NO	5	5	0.0359	0.68	0.564585	2/2	N/A	N/A
CAF1B	RLA1	NO	1	1	0.0206	0.511	0.306205	2/2	N/A	N/A
CAF1B	RLA2	NO	3.5	3.5	0.0699	0.473	0.831384	2/2	N/A	N/A
CAF1B	RNPS1	NO	1	1	0.0077	1.332	0.354015	2/2	-0.0344173	N/A
CAF1B	ROA1	NO	1	1	0.006	0.053	0.0995832	1/2	N/A	N/A
CAF1B	ROA2	NO	2	2	0.0127	0.075	0.132107	1/2	N/A	N/A
CAF1B	RS10	NO	1	1	0.0142	0.675	0.359848	2/2	N/A	N/A
CAF1B	RS11	NO	1	1	0.0155	0.302	0.0658647	1/2	N/A	N/A
CAF1B	RS13	NO	2	2	0.0296	0.953	0.30592	1/2	N/A	N/A
CAF1B	RS14	NO	2	3	0.0466	0.865	0.179385	2/2	N/A	N/A
CAF1B	RS15A	NO	1	1	0.0189	0.684	0.13519	1/2	N/A	N/A
CAF1B	RS16	NO	3	3	0.0474	1.494	0.304147	2/2	N/A	N/A
CAF1B	RS18	NO	5.5	5.5	0.0837	0.931	0.236484	2/2	N/A	N/A
CAF1B	RS2	NO	4	4	0.032	1.764	0.153241	2/2	N/A	N/A
CAF1B	RS20	NO	1	1	0.0188	0.638	0.199512	1/2	N/A	N/A
CAF1B	RS23	NO	1	1	0.0171	0.352	0.0841021	1/2	N/A	N/A
CAF1B	RS25	NO	2.5	2.5	0.0464	0.663	0.445977	2/2	N/A	N/A
CAF1B	RS26	NO	1.5	1.5	0.031	0.909	0.133094	2/2	N/A	N/A
CAF1B	RS27	NO	2	2	0.0545	0.679	0.180875	2/2	N/A	N/A
CAF1B	RS27A	NO	2.5	2.5	0.0372	0.221	0.165757	2/2	N/A	N/A
CAF1B	RS27L	NO	1	1	0.0292	0.366	0.174495	1/2	N/A	N/A
CAF1B	RS3	NO	3	3	0.0294	0.578	0.259126	2/2	-0.0344173	N/A
CAF1B	RS4X	NO	5.5	5.5	0.048	1.316	0.342674	2/2	N/A	N/A
CAF1B	RS5	NO	1	1	0.011	0.993	0.120534	1/2	N/A	N/A
CAF1B	RS6	NO	3	3	0.0282	0.859	0.171987	2/2	N/A	N/A
CAF1B	RS7	NO	1	1	0.0115	0.324	0.353674	1/2	N/A	N/A
CAF1B	RS8	NO	2.5	2.5	0.0279	0.343	0.266011	2/2	N/A	N/A
CAF1B	RS9	NO	1	1	0.0126	0.547	0.0872442	1/2	N/A	N/A
CAF1B	RSSA	NO	3	3	0.0227	0.846	0.342914	1/2	N/A	N/A
CAF1B	RU17	NO	1	1	0.0051	0.754	0.213359	1/2	N/A	N/A
CAF1B	RUVB1	NO	1	1	0.0049	2.816	0.0701715	1/2	-0.0344173	N/A
CAF1B	SAHH	NO	1	1	0.0052	0.377	0.129333	1/2	N/A	N/A
CAF1B	SDS3	NO	1	2	0.0136	N/A	0.0936164	1/2	N/A	N/A
CAF1B	SET	NO	2.5	2.5	0.0196	0.855	0.236651	2/2	N/A	N/A
CAF1B	SF3A1	NO	9.5	9.5	0.0279	1.851	0.406682	2/2	N/A	N/A
CAF1B	SF3A3	NO	7	7	0.0325	3.094	0.525244	2/2	N/A	N/A
CAF1B	SFPQ	NO	1	1	0.0032	0.155	0.0799367	1/2	N/A	N/A
CAF1B	SPR1B	NO	1	1	0.0275	N/A	0.291066	1/2	-0.0344173	N/A
CAF1B	SPTN1	NO	1	1	0.0009	0.193	0.00821545	1/2	N/A	N/A
CAF1B	SRRM2	NO	3.5	3.5	0.0029	4.462	0.0889367	2/2	N/A	N/A
CAF1B	SRSF1	NO	2	2	0.018	0.217	0.396232	1/2	N/A	N/A
CAF1B	StrepHA-Tag	NO	15.5	30	1.2068	0.207	2.81122	2/2	N/A	N/A
CAF1B	Streptactin	NO	8	102.5	1.3172	3.981	9.85454	2/2	0.433659	N/A
CAF1B	SYDC	NO	1	1	0.0045	0.484	0.0364953	1/2	N/A	N/A
CAF1B	SYEP	NO	1	1	0.0016	0.243	0.0333196	2/2	N/A	N/A
CAF1B	SYIC	NO	1	1	0.0019	0.571	0.0212862	1/2	N/A	N/A
CAF1B	SYMC	NO	1	1	0.0026	0.713	0.118286	2/2	N/A	N/A
CAF1B	SYRC	NO	1	1	0.0034	0.664	0.0288116	1/2	N/A	N/A
CAF1B	TBB2A	NO	2	3	0.0158	N/A	0.158508	2/2	N/A	N/A
CAF1B	TBB2B	NO	2	3	0.0158	1.476	0.114163	2/2	N/A	N/A
CAF1B	TBB4A	NO	1	6	0.0302	N/A	0.137315	1/2	N/A	N/A
CAF1B	TBB4B	NO	2.5	9.5	0.0509	0.91	0.169713	2/2	N/A	N/A
CAF1B	TBB5	NO	6	30.5	0.1592	0.759	0.334367	2/2	N/A	N/A
CAF1B	TBB6	NO	1	1	0.0055	N/A	0.0550624	1/2	N/A	N/A
CAF1B	TCP4	NO	3	3	0.0554	1.077	1.20445	2/2	N/A	N/A
CAF1B	TCPB	NO	1.5	1.5	0.0065	0.61	0.189102	2/2	-0.0876384	N/A
CAF1B	TCPD	NO	1	1	0.0045	0.43	0.0449222	1/2	-0.0954331	N/A
CAF1B	TCPE	NO	1.5	1.5	0.0064	0.562	0.16726	2/2	-0.0876384	N/A
CAF1B	TCPG	NO	1.5	1.5	0.0064	0.859	0.213681	2/2	-0.102869	N/A
CAF1B	TCPH	NO	1	1	0.0043	0.731	0.157617	2/2	-0.0954331	N/A
CAF1B	TCPQ	NO	2	2	0.0084	0.533	0.208645	2/2	-0.0876384	N/A
CAF1B	TCPZ	NO	1	1	0.0044	0.592	0.129008	2/2	-0.0876384	N/A
CAF1B	TEBP	NO	1	1	0.014	1.687	0.158578	1/2	N/A	N/A
CAF1B	TERA	NO	1	1	0.0028	0.176	0.0420136	1/2	N/A	N/A
CAF1B	THIO	NO	1	1	0.0223	0.745	0.281221	2/2	N/A	N/A
CAF1B	TIF1B	YES	1	1	0.0027	0.448	0.0283635	1/2	0.508303	NO
CAF1B	TPIS	NO	3	3	0.0235	0.373	0.223051	1/2	N/A	N/A
CAF1B	TPM3	NO	1	1	0.0083	N/A	0.475574	2/2	N/A	N/A
CAF1B	TPR	NO	1	1	0.001	3.398	0.00946676	1/2	N/A	N/A
CAF1B	TR150	NO	1	1	0.0023	N/A	0.0341535	1/2	N/A	N/A
CAF1B	TRYP_PIG	NO	10	14	0.1425	0.221	0.211795	2/2	N/A	N/A
CAF1B	UBF1	NO	1	1	0.0029	N/A	0.0375898	1/2	N/A	N/A
CAF1B	UCHL1	NO	1	1	0.01	0.495	0.246744	1/2	N/A	N/A
CAF1B	VDAC1	NO	1	2	0.0166	N/A	0.462148	2/2	N/A	N/A
CAF1B	VDAC2	NO	1	1	0.0076	5.384	0.107494	1/2	N/A	N/A
CAF1B	VIME	NO	5	5	0.0254	0.234	0.184329	2/2	N/A	N/A
CAF1B	XP32	NO	1	1	0.0098	N/A	0.107934	1/2	N/A	N/A
CAF1B	YBOX1	NO	1	1	0.0072	0.16	0.116976	2/2	N/A	N/A
CAF1B	ZRAB2	NO	4	4	0.0271	N/A	0.36222	1/2	-0.0344173	N/A
CBX1	1433E	NO	2.5	2.5	0.0104	0.519	0.136334	2/4	N/A	N/A
CBX1	ACACA	NO	52	52	0.0096	2.073	0.147186	1/4	N/A	N/A
CBX1	ACTB	NO	3	3	0.0035	0.075	0.059581	1/4	N/A	N/A
CBX1	ACTC	NO	1	1	0.0024	N/A	0.064931	3/4	N/A	N/A
CBX1	ACTG	NO	5.33	11.67	0.0342	0.308	0.38413	3/4	N/A	N/A
CBX1	ADNP	YES	142.25	169.75	0.1141	N/A	78.5754	4/4	0.455661	NO
CBX1	ADNP2	YES	25.25	25.5	0.0139	N/A	24.7436	4/4	0.445705	NO
CBX1	ADT2	NO	2.5	4	0.0125	0.22	0.0807985	4/4	N/A	N/A
CBX1	ADT3	NO	2.67	2.67	0.0091	0.378	0.107531	3/4	N/A	N/A
CBX1	AHDC1	YES	46	46.75	0.0207	N/A	8.8052	4/4	0.445705	NO
CBX1	AKP8L	NO	1	1	0.0019	N/A	0.0266646	1/4	-0.0679889	N/A
CBX1	ALBU	NO	1	1	0.0008	0.026	0.0161038	2/4	N/A	N/A
CBX1	ALDOA	NO	1	1	0.0028	0.138	0.0325705	1/4	N/A	N/A
CBX1	AN32A	NO	1	1	0.0041	0.694	0.0428792	1/4	N/A	N/A
CBX1	AN32B	NO	1	1	0.004	3.42	0.0505124	1/4	N/A	N/A
CBX1	ARGI1	YES	1	1	0.0015	N/A	0.0481206	2/4	0.3128	NO
CBX1	ATPA	NO	3.5	3.5	0.0071	0.788	0.0520872	2/4	N/A	N/A
CBX1	ATPB	NO	2	2	0.0038	0.262	0.0386634	1/4	N/A	N/A
CBX1	ATX2L	NO	33.67	43.67	0.0439	0.863	0.349828	3/4	N/A	N/A
CBX1	C1QBP	NO	3.5	3.75	0.0107	0.374	0.377816	4/4	N/A	N/A
CBX1	CAF1A	YES	26.25	26.25	0.0225	N/A	8.28632	4/4	0.388772	NO
CBX1	CAF1B	YES	22.5	24.25	0.0336	N/A	15.3241	4/4	0.388772	NO
CBX1	CALL5	NO	2.75	2.75	0.0158	0.332	0.107253	4/4	N/A	N/A
CBX1	CALM	NO	1	1	0.0076	0.163	0.103749	2/4	N/A	N/A
CBX1	CALX	NO	1	1	0.0017	2.161	0.0179717	1/4	N/A	N/A
CBX1	CBX1	BAIT	32.25	272	1	N/A	334.458	4/4	0	SELF
CBX1	CBX3	YES	10.5	18	0.068	13.562	4.67758	4/4	0.605063	YES
CBX1	CBX5	YES	10.25	11.25	0.0512	N/A	13.2193	4/4	0.487759	YES
CBX1	CC71L	YES	5	5	0.0116	N/A	3.93002	3/4	0.550058	NO
CBX1	CDSN	NO	1	1	0.0008	1.04	0.0144273	1/4	N/A	N/A
CBX1	CH10	NO	1	1	0.01	0.217	0.123871	1/4	N/A	N/A
CBX1	CH60	NO	4.5	4.5	0.0082	0.363	0.128136	2/4	-0.0477153	N/A
CBX1	CHAP1	YES	50	50.75	0.0499	N/A	29.4449	4/4	0.550058	NO
CBX1	CHD3	NO	1	1	0.0002	0.643	0.00759905	1/4	-0.0679889	N/A
CBX1	CHD4	YES	154.75	217	0.0844	N/A	19.2867	4/4	0.338736	NO
CBX1	CHD5	NO	1	1.25	0.0005	N/A	0.109939	4/4	N/A	N/A
CBX1	CLH1	NO	6.5	6.5	0.0043	1.324	0.0542559	2/4	N/A	N/A
CBX1	CS068	YES	10.75	10.75	0.0113	N/A	7.14841	4/4	0.338736	NO
CBX1	CUL1	NO	1	1	0.0006	0.108	0.0238789	1/4	-0.0477153	N/A
CBX1	CYTSB	NO	1	1	0.0005	N/A	0.0159572	1/4	N/A	N/A
CBX1	DCD	NO	3	3	0.0172	0.251	0.131233	3/4	N/A	N/A
CBX1	DDX21	NO	1	1	0.0015	0.095	0.0264863	2/4	N/A	N/A
CBX1	DDX6	NO	10.5	10.5	0.0251	0.628	0.301343	2/4	N/A	N/A
CBX1	DESP	NO	2	2	0.0004	0.294	0.00501427	2/4	N/A	N/A
CBX1	DIAP1	NO	1	1	0.0003	N/A	0.0134831	1/4	-0.0477153	N/A
CBX1	DPOLZ	NO	4.5	4.5	0.0007	N/A	0.0802552	2/4	N/A	N/A
CBX1	DSG1	NO	1	1	0.0004	0.269	0.00555043	1/4	N/A	N/A
CBX1	DSN1	YES	1.67	1.67	0.0038	N/A	1.01688	3/4	0.338736	NO
CBX1	DYL1	YES	2	2	0.0147	N/A	5.20218	4/4	0.0562374	NO
CBX1	E2F6	YES	10.25	10.25	0.0262	N/A	3.44973	4/4	0.502215	YES
CBX1	EF1A1	NO	6	6	0.0145	0.36	0.0945245	2/4	N/A	N/A
CBX1	EF1B	NO	1	1	0.0051	0.636	0.0700816	2/4	N/A	N/A
CBX1	EF1D	NO	1	1	0.0036	1.572	0.0499101	1/4	N/A	N/A
CBX1	EF1G	NO	2	2	0.0052	1.82	0.0903563	2/4	N/A	N/A
CBX1	EFTU	NO	1	1	0.0022	1.636	0.0171087	1/4	N/A	N/A
CBX1	EHMT1	YES	18.33	18.33	0.0074	N/A	1.55521	3/4	0.338736	NO
CBX1	EHMT2	YES	14	14.5	0.0067	N/A	4.47643	4/4	0.338736	NO
CBX1	ENOA	NO	5.5	5.5	0.0137	0.254	0.172833	2/4	N/A	N/A
CBX1	ENPL	NO	1	1	0.0013	0.182	0.0141775	1/4	N/A	N/A
CBX1	ERH	NO	1	1	0.0109	0.197	0.176907	2/4	N/A	N/A
CBX1	F195B	NO	5	5.67	0.0612	0.818	0.743415	3/4	N/A	N/A
CBX1	FABP5	NO	1.33	1.33	0.006	0.488	0.102549	3/4	N/A	N/A
CBX1	FILA	NO	1.5	1.5	0.0002	0.813	0.00335223	2/4	N/A	N/A
CBX1	FILA2	NO	2.5	2.5	0.0005	0.466	0.005632	2/4	N/A	N/A
CBX1	FLNA	NO	1	1	0.0004	0.512	0.00859493	2/4	N/A	N/A
CBX1	FLNB	NO	1	1	0.0005	1.674	0.00548572	1/4	N/A	N/A
CBX1	G3P	NO	2.67	2.67	0.0084	0.232	0.0798284	3/4	N/A	N/A
CBX1	G6PI	NO	1	1	0.0018	0.246	0.0211763	1/4	N/A	N/A
CBX1	GRP75	NO	15.25	16.5	0.0198	0.447	0.110512	4/4	N/A	N/A
CBX1	GRP78	NO	4.25	4.25	0.0058	0.096	0.0334086	4/4	N/A	N/A
CBX1	GRPE1	NO	1.5	1.5	0.0076	0.102	0.0974476	2/4	N/A	N/A
CBX1	H12	NO	7	7	0.0334	0.324	0.228742	1/4	N/A	N/A
CBX1	H14	NO	4	4	0.0182	0.349	0.111347	2/4	N/A	N/A
CBX1	H2A1	NO	2.75	5.5	0.0344	N/A	0.243289	4/4	N/A	N/A
CBX1	H2AY	NO	2.5	2.5	0.0078	N/A	0.998382	2/4	N/A	N/A
CBX1	H2B1K	NO	9	10.75	0.0678	N/A	0.927949	4/4	N/A	N/A
CBX1	H31	NO	2.25	1.75	0.0097	0.891	2.44751	4/4	N/A	N/A
CBX1	H32	NO	2.5	2	0.0107	1.06	2.2874	4/4	N/A	N/A
CBX1	H33	YES	2	1.5	0.0089	N/A	1.59503	4/4	0.127415	NO
CBX1	H4	NO	10	12.25	0.1047	1.887	3.14411	4/4	N/A	N/A
CBX1	HBA	NO	1	1	0.0035	0.169	0.055098	2/4	N/A	N/A
CBX1	HBD	NO	1	1	0.0038	N/A	0.0447932	1/4	N/A	N/A
CBX1	HDAC1	NO	1	2	0.0045	N/A	0.126561	2/4	-0.0976417	N/A
CBX1	HDAC2	YES	3.5	4.25	0.0068	N/A	0.741627	4/4	0.0314999	NO
CBX1	HNRH1	NO	1	1	0.0025	0.187	0.0275275	2/4	N/A	N/A
CBX1	HNRPF	NO	1	1	0.0027	1.662	0.0475447	2/4	N/A	N/A
CBX1	HNRPK	NO	6	6	0.0132	0.54	0.118274	1/4	N/A	N/A
CBX1	HNRPM	NO	1.5	1.5	0.0023	0.326	0.027308	2/4	N/A	N/A
CBX1	HNRPU	NO	1	1	0.0012	0.058	0.011165	1/4	N/A	N/A
CBX1	HORN	NO	6.33	6.33	0.0011	0.253	0.0101008	3/4	N/A	N/A
CBX1	HS90A	NO	4	7	0.0101	0.368	0.112129	2/4	N/A	N/A
CBX1	HS90B	NO	3	6	0.0098	0.383	0.114899	2/4	N/A	N/A
CBX1	HSP71	NO	39.25	43.75	0.0537	0.212	0.209378	4/4	N/A	N/A
CBX1	HSP7C	NO	32	34.25	0.0404	0.243	0.156604	4/4	N/A	N/A
CBX1	IF5A1	NO	1.5	1.5	0.0115	1.042	0.642315	2/4	N/A	N/A
CBX1	IMA1	NO	3.5	3.5	0.0035	2.76	0.179862	2/4	-0.0477153	N/A
CBX1	IMA2	NO	1	1	0.0022	0.177	0.0906859	2/4	N/A	N/A
CBX1	IMA3	NO	4.75	6.25	0.0089	0.514	1.02372	4/4	N/A	N/A
CBX1	IMA4	NO	1	1	0.0011	0.03	0.0280477	1/4	N/A	N/A
CBX1	IMA7	YES	3.75	4.75	0.0055	6.952	2.61195	4/4	0.271227	NO
CBX1	IMMT	NO	1	1	0.0015	N/A	0.0206527	2/4	N/A	N/A
CBX1	IPO4	NO	1	1	0.0005	N/A	0.0445516	2/4	N/A	N/A
CBX1	IRS4	NO	1	1	0.001	0.082	0.00595696	1/4	N/A	N/A
CBX1	K1C10	NO	25	29.75	0.0331	0.267	0.162648	4/4	N/A	N/A
CBX1	K1C14	NO	3.25	4.75	0.0067	0.295	0.0454426	4/4	N/A	N/A
CBX1	K1C16	NO	5	8.67	0.0147	0.354	0.124897	3/4	N/A	N/A
CBX1	K1C17	NO	2	2	0.0047	0.299	0.0372764	1/4	N/A	N/A
CBX1	K1C9	NO	41.25	49.25	0.0591	0.612	0.258272	4/4	N/A	N/A
CBX1	K22E	NO	12.33	15.33	0.0128	0.213	0.104021	3/4	N/A	N/A
CBX1	K2C1	NO	42.75	59	0.0698	0.429	0.294266	4/4	N/A	N/A
CBX1	K2C5	NO	6	8.5	0.0112	0.347	0.0636485	4/4	N/A	N/A
CBX1	K2C6A	NO	1.67	8	0.0098	0.367	0.0828342	3/4	N/A	N/A
CBX1	K2C6B	NO	2	2	0.0036	0.157	0.0276481	1/4	N/A	N/A
CBX1	K2C8	NO	1	1	0.0021	0.204	0.0186944	1/4	N/A	N/A
CBX1	KCRB	NO	3.5	3.5	0.01	0.48	0.158247	2/4	N/A	N/A
CBX1	KI67	NO	1	1	0.0002	N/A	0.00358898	1/4	N/A	N/A
CBX1	KPRP	NO	1.5	1.5	0.0013	N/A	0.0160247	2/4	N/A	N/A
CBX1	KPYM	NO	5	5	0.0096	0.195	0.0891795	1/4	N/A	N/A
CBX1	KV201	NO	1	1	0.0043	N/A	0.068013	2/4	N/A	N/A
CBX1	LA	NO	1	1	0.0028	2.024	0.0798492	2/4	N/A	N/A
CBX1	LBR	NO	1	1	0.0017	6.822	0.0181793	1/4	N/A	N/A
CBX1	LDHA	NO	2	2	0.0061	0.358	0.0627449	1/4	N/A	N/A
CBX1	LDHB	NO	2	2	0.0061	0.278	0.0643741	1/4	N/A	N/A
CBX1	LMBL2	YES	19.5	19.5	0.0198	N/A	4.41015	4/4	0.502215	NO
CBX1	LMNA	NO	6	6	0.0105	6.657	0.158786	2/4	N/A	N/A
CBX1	LMNB1	NO	23	27	0.0528	2.467	0.653126	2/4	-0.0477153	N/A
CBX1	LMNB2	NO	4	4	0.008	3.01	0.180148	2/4	-0.0477153	N/A
CBX1	LRIF1	YES	22	22.75	0.0175	N/A	13.3092	4/4	0.550058	NO
CBX1	LSM12	NO	3	4.33	0.0241	0.695	0.265323	3/4	N/A	N/A
CBX1	MAP1B	NO	1	1	0.0002	1.924	0.00603719	1/4	N/A	N/A
CBX1	MATR3	NO	2	2	0.0024	0.167	0.0205728	1/4	N/A	N/A
CBX1	MAX	YES	4.75	4.75	0.0225	N/A	4.36988	4/4	0.502215	NO
CBX1	MCA3	NO	1	1	0.0065	0.826	0.103958	2/4	N/A	N/A
CBX1	MCCA	NO	3.5	3.5	0.0054	0.142	0.0665465	2/4	N/A	N/A
CBX1	MCCB	NO	9	9	0.0182	0.231	0.188319	2/4	N/A	N/A
CBX1	MD2L2	YES	1.67	1.67	0.0073	N/A	1.57092	3/4	0.445705	NO
CBX1	MDHM	NO	2	2	0.006	0.327	0.0654964	1/4	N/A	N/A
CBX1	MGAP	YES	105	107	0.0239	N/A	2.17478	4/4	0.573015	NO
CBX1	MIF	NO	1	1	0.0088	0.887	0.10613	1/4	N/A	N/A
CBX1	MIS12	YES	2	2	0.0065	N/A	0.560577	2/4	0.188858	NO
CBX1	ML12B	NO	1.5	1.5	0.0103	N/A	0.137027	2/4	-0.0477153	N/A
CBX1	MPCP	NO	1	1	0.0028	0.299	0.0203334	1/4	N/A	N/A
CBX1	MYH10	NO	1.67	2	0.0011	0.252	0.0266126	3/4	N/A	N/A
CBX1	MYH9	NO	3	3.33	0.0014	0.577	0.0384191	3/4	N/A	N/A
CBX1	MYL6	NO	3	3	0.0172	0.742	0.339496	3/4	N/A	N/A
CBX1	MYO1D	NO	1	1	0.0006	5.878	0.0132895	1/4	N/A	N/A
CBX1	NOLC1	NO	2	2	0.0033	1.006	0.059656	2/4	N/A	N/A
CBX1	NP1L1	NO	1	1	0.0026	1.377	0.033307	1/4	-0.0477153	N/A
CBX1	NPM	NO	3.67	4	0.0143	0.397	0.304002	3/4	N/A	N/A
CBX1	NPM3	NO	1	1	0.0057	1.516	0.0817865	1/4	N/A	N/A
CBX1	NSL1	YES	1.5	1.5	0.0038	N/A	3.64362	4/4	0.455661	NO
CBX1	NUCL	NO	6	6	0.0093	0.236	0.120749	2/4	N/A	N/A
CBX1	NUFP2	NO	16.67	17.33	0.028	1.568	0.37812	3/4	-0.0679889	N/A
CBX1	ODB2	NO	1	1	0.0026	0.009	0.0261946	1/4	N/A	N/A
CBX1	P4HA1	NO	2	2	0.0021	N/A	0.0348341	1/4	-0.0477153	N/A
CBX1	P53	NO	4	4	0.0116	2.629	0.131529	2/4	N/A	N/A
CBX1	PABP1	NO	4	5.5	0.0097	1.69	0.120487	2/4	N/A	N/A
CBX1	PABP4	NO	1	1	0.002	0.501	0.0172789	1/4	N/A	N/A
CBX1	PAIRB	NO	1	1	0.0025	0.458	0.0307768	1/4	N/A	N/A
CBX1	PARP1	NO	1	1	0.001	0.232	0.0174896	1/4	N/A	N/A
CBX1	PCCA	NO	3.5	3.5	0.0057	0.063	0.079804	2/4	N/A	N/A
CBX1	PCCB	NO	5.5	5.5	0.0113	0.117	0.142182	2/4	N/A	N/A
CBX1	PCGF6	YES	19.75	20.25	0.0383	N/A	3.02591	4/4	0.445083	YES
CBX1	PCNA	NO	1	1	0.0039	0.785	0.0659738	1/4	N/A	N/A
CBX1	PGAM1	NO	1	1	0.004	0.301	0.0459003	1/4	N/A	N/A
CBX1	PGAM5	NO	1.67	1.67	0.0037	6.639	0.103151	3/4	-0.0477153	N/A
CBX1	PHB	NO	6	6	0.0251	3.966	0.304031	2/4	N/A	N/A
CBX1	PHB2	NO	3	3	0.0114	1.32	0.135015	2/4	N/A	N/A
CBX1	PIMT	NO	2	2	0.0095	0.11	0.127684	2/4	N/A	N/A
CBX1	PMF1	YES	1	1	0.0033	N/A	0.795778	3/4	0.338736	NO
CBX1	POGZ	YES	53.25	54.75	0.029	N/A	17.3827	4/4	0.550058	NO
CBX1	PPIA	NO	3	3	0.0192	0.226	0.296949	2/4	N/A	N/A
CBX1	PR40A	NO	16.33	17	0.0197	1.583	0.291773	3/4	N/A	N/A
CBX1	PRDX1	NO	3	3.5	0.0197	0.497	0.246305	2/4	N/A	N/A
CBX1	PRDX2	NO	1	1	0.0051	0.38	0.0490763	1/4	N/A	N/A
CBX1	PROF1	NO	3	3	0.0218	0.499	0.233025	1/4	N/A	N/A
CBX1	PRR14	YES	7	7	0.0072	N/A	6.80946	4/4	0.550058	NO
CBX1	PSA4	NO	1	1	0.0039	N/A	0.0496416	1/4	-0.0477153	N/A
CBX1	PSB7	NO	1	1	0.0045	N/A	0.0582396	1/4	-0.0679889	N/A
CBX1	PTMA	NO	1	1	0.0092	0.244	0.0775506	1/4	N/A	N/A
CBX1	PYC	NO	23.5	23.5	0.0228	0.265	0.254509	2/4	N/A	N/A
CBX1	PYRG1	NO	2.5	2.5	0.0041	24.063	0.273122	4/4	N/A	N/A
CBX1	RAN	NO	4	4	0.0211	0.923	0.174954	2/4	N/A	N/A
CBX1	RBBP4	YES	10.5	12.25	0.0232	N/A	1.13283	4/4	-0.10312	NO
CBX1	RBBP7	NO	1	1	0.0012	1.432	0.0363452	2/4	-0.189883	N/A
CBX1	RBM25	NO	16.67	17.33	0.0234	1.908	0.325033	3/4	N/A	N/A
CBX1	RING1	YES	4.25	4.75	0.0081	N/A	0.292972	4/4	0.139203	NO
CBX1	RING2	YES	6.5	9.25	0.0189	N/A	0.598425	4/4	0.139203	NO
CBX1	RL10A	NO	1	1	0.0052	0.513	0.0906148	2/4	N/A	N/A
CBX1	RL11	NO	1	1	0.0057	0.25	0.0521511	1/4	N/A	N/A
CBX1	RL12	NO	2.5	2.5	0.0169	0.333	0.229187	2/4	N/A	N/A
CBX1	RL13	NO	4	4	0.0221	0.552	0.146986	2/4	N/A	N/A
CBX1	RL13A	NO	2	2	0.01	0.44	0.0933432	1/4	N/A	N/A
CBX1	RL14	NO	1.5	1.5	0.0077	0.333	0.0962725	2/4	N/A	N/A
CBX1	RL15	NO	3	3	0.0167	0.514	0.191027	2/4	N/A	N/A
CBX1	RL18	NO	3	3	0.0182	0.356	0.199419	2/4	N/A	N/A
CBX1	RL19	NO	1.5	1.5	0.0084	0.46	0.0904149	2/4	N/A	N/A
CBX1	RL23	NO	2	2	0.0108	0.277	0.0690217	4/4	N/A	N/A
CBX1	RL23A	NO	1	1	0.0073	0.184	0.156567	2/4	N/A	N/A
CBX1	RL24	NO	2.5	2.5	0.0177	0.585	0.0982873	2/4	N/A	N/A
CBX1	RL27	NO	1.5	1.5	0.0121	0.384	0.155448	2/4	N/A	N/A
CBX1	RL27A	NO	2	2	0.0141	0.379	0.115637	3/4	N/A	N/A
CBX1	RL28	NO	1	1	0.0083	0.264	0.0693532	2/4	N/A	N/A
CBX1	RL29	NO	1	1	0.0057	0.278	0.0612705	3/4	N/A	N/A
CBX1	RL3	NO	1	1	0.0025	0.215	0.0226982	1/4	N/A	N/A
CBX1	RL30	NO	1	1	0.0099	0.336	0.13076	2/4	N/A	N/A
CBX1	RL35	NO	1.5	1.5	0.0058	0.192	0.106512	2/4	N/A	N/A
CBX1	RL35A	NO	1	1	0.0103	N/A	0.173731	2/4	-0.0477153	N/A
CBX1	RL36	NO	1	1	0.012	0.505	0.102117	1/4	N/A	N/A
CBX1	RL4	NO	5	5	0.0133	0.37	0.106672	2/4	N/A	N/A
CBX1	RL5	NO	2	2	0.0068	0.363	0.0831208	1/4	N/A	N/A
CBX1	RL6	NO	4	4	0.0158	0.409	0.190985	2/4	N/A	N/A
CBX1	RL7	NO	5.5	5.5	0.025	0.733	0.287828	2/4	N/A	N/A
CBX1	RL7A	NO	4.5	4.5	0.019	0.53	0.244044	2/4	N/A	N/A
CBX1	RL8	NO	2	2	0.0089	0.447	0.115828	2/4	N/A	N/A
CBX1	RLA0	NO	3.5	3.5	0.0127	0.431	0.157348	2/4	N/A	N/A
CBX1	RLA1	NO	1.33	1.33	0.0109	0.545	0.220888	3/4	N/A	N/A
CBX1	RLA2	NO	3	3	0.0297	0.359	0.319846	2/4	N/A	N/A
CBX1	RNPS1	NO	1	1	0.0037	1.134	0.0783359	2/4	-0.0477153	N/A
CBX1	ROA2	NO	2	2	0.0058	0.067	0.0627367	1/4	N/A	N/A
CBX1	RS11	NO	2.33	2.33	0.0136	0.516	0.128515	3/4	N/A	N/A
CBX1	RS13	NO	1	1	0.0067	0.424	0.0729851	1/4	N/A	N/A
CBX1	RS14	NO	2	2	0.0151	0.491	0.0915113	2/4	N/A	N/A
CBX1	RS16	NO	1	1	0.0078	0.437	0.061538	2/4	N/A	N/A
CBX1	RS18	NO	3.25	3.25	0.0201	0.455	0.115589	4/4	N/A	N/A
CBX1	RS2	NO	2	2	0.0078	0.751	0.0525841	2/4	N/A	N/A
CBX1	RS23	NO	1	1	0.0088	0.288	0.0560105	1/4	N/A	N/A
CBX1	RS25	NO	2	2	0.0182	0.46	0.175339	2/4	N/A	N/A
CBX1	RS26	NO	1.33	1.33	0.0111	0.632	0.0857934	3/4	N/A	N/A
CBX1	RS27	NO	1	1	0.008	0.262	0.0684225	3/4	N/A	N/A
CBX1	RS27A	NO	2.25	2.25	0.0134	0.163	0.122008	4/4	N/A	N/A
CBX1	RS27L	NO	1	1	0.008	0.247	0.159938	3/4	N/A	N/A
CBX1	RS3	NO	1.5	1.5	0.0073	0.242	0.0651112	2/4	-0.0477153	N/A
CBX1	RS4X	NO	2	2	0.0087	0.425	0.0723025	2/4	N/A	N/A
CBX1	RS6	NO	3.5	3.5	0.0162	0.859	0.122975	2/4	N/A	N/A
CBX1	RS8	NO	2.33	2.33	0.0116	0.27	0.157952	3/4	N/A	N/A
CBX1	RS9	NO	4	4	0.0235	1.707	0.272064	2/4	N/A	N/A
CBX1	RUVB1	NO	1	1	0.0022	2.508	0.028447	1/4	-0.0477153	N/A
CBX1	RUVB2	NO	1	1	0.0016	N/A	0.0638306	2/4	-0.0477153	N/A
CBX1	RUXE	NO	1	1	0.011	N/A	0.142538	1/4	-0.0477153	N/A
CBX1	RYBP	YES	2	2	0.0049	N/A	0.0921195	1/4	0.361913	YES
CBX1	SCAI	YES	16.25	16.75	0.0178	N/A	17.4571	4/4	0.445705	NO
CBX1	SDS3	NO	1	1	0.0035	N/A	0.0438565	2/4	N/A	N/A
CBX1	SET	NO	2.67	2.67	0.0095	0.797	0.156132	3/4	N/A	N/A
CBX1	SF3A1	NO	18	18	0.026	3.037	0.307157	2/4	N/A	N/A
CBX1	SF3A2	NO	1	1	0.0025	0.922	0.0416118	2/4	N/A	N/A
CBX1	SF3A3	NO	9.5	9.5	0.0217	3.63	0.269792	2/4	N/A	N/A
CBX1	SG2A1	YES	1	1	0.0058	N/A	0.14746	1/4	0.338736	NO
CBX1	SMD3	NO	1	1	0.0081	0.463	0.105193	1/4	N/A	N/A
CBX1	SPDLY	NO	1	1	0.0021	N/A	0.0396109	1/4	-0.0477153	N/A
CBX1	SPR1B	YES	1	1	0.0062	N/A	0.105742	1/4	0.3128	NO
CBX1	SRRM2	NO	5	5	0.002	5.748	0.0357798	2/4	N/A	N/A
CBX1	SSBP	NO	2	2	0.0154	1.023	0.3332	2/4	N/A	N/A
CBX1	StrepHA-Tag	NO	13	38.75	0.4067	0.197	2.67003	4/4	N/A	N/A
CBX1	Streptactin	NO	7.5	107.5	0.6765	3.55	5.67911	2/4	0.3128	N/A
CBX1	SYDC	NO	2	2	0.0041	0.862	0.0391436	1/4	N/A	N/A
CBX1	SYEP	NO	2	2	0.0014	0.403	0.0210535	2/4	N/A	N/A
CBX1	SYIC	NO	2	2	0.0016	0.847	0.0171818	1/4	N/A	N/A
CBX1	SYLC	NO	1	1	0.001	0.277	0.0177816	2/4	N/A	N/A
CBX1	SYMC	NO	1	1	0.0013	0.606	0.0263606	2/4	N/A	N/A
CBX1	SYRC	NO	1.5	1.5	0.0025	0.917	0.0398238	2/4	N/A	N/A
CBX1	TAGL2	NO	1	1	0.0051	0.176	0.0604362	1/4	N/A	N/A
CBX1	TBA1C	NO	1	14.67	0.0276	N/A	0.270689	3/4	-0.152542	N/A
CBX1	TBB2A	NO	1	1	0.0018	N/A	0.022433	2/4	N/A	N/A
CBX1	TBB2B	NO	1	1	0.0018	0.375	0.0190381	2/4	N/A	N/A
CBX1	TBB4A	NO	1.5	2.5	0.0029	N/A	0.0443895	2/4	N/A	N/A
CBX1	TBB4B	NO	2.67	4	0.0088	0.301	0.0555076	3/4	N/A	N/A
CBX1	TBB5	NO	6.75	22.75	0.0382	0.44	0.193943	4/4	N/A	N/A
CBX1	TCP4	NO	2	2	0.0179	0.611	0.258561	2/4	N/A	N/A
CBX1	TCPG	YES	3	3	0.0056	1.434	0.059155	1/4	0.126769	NO
CBX1	TF3C1	NO	1	1	0.0003	N/A	0.0061521	1/4	N/A	N/A
CBX1	TF3C3	NO	1	1	0.001	N/A	0.0929838	2/4	N/A	N/A
CBX1	TFDP1	YES	6.5	6.5	0.0094	N/A	1.76135	4/4	0.502215	NO
CBX1	TIF1B	YES	30.75	32.75	0.0374	13.061	2.95166	4/4	0.337499	NO
CBX1	TPIS	NO	1.5	1.5	0.0058	0.172	0.102768	2/4	N/A	N/A
CBX1	TPR	NO	1	1	0.0005	2.649	0.00738014	2/4	N/A	N/A
CBX1	TR150	NO	1.5	1.5	0.0017	N/A	0.0472073	2/4	N/A	N/A
CBX1	TRY3	NO	1	1	0.0016	N/A	0.0363939	2/4	N/A	N/A
CBX1	TRYP_PIG	NO	9.25	13.25	0.0494	0.164	0.156761	4/4	N/A	N/A
CBX1	TXTP	NO	1	1	0.0033	0.957	0.0278401	1/4	N/A	N/A
CBX1	UBA1	NO	1	1	0.001	0.746	0.0160176	1/4	N/A	N/A
CBX1	UBP11	NO	1	1	0.0006	N/A	0.0109173	1/4	N/A	N/A
CBX1	VIME	NO	11.5	12	0.0308	0.481	0.249213	2/4	N/A	N/A
CBX1	WDR5	YES	9	9.25	0.0185	N/A	1.84759	4/4	0.445083	NO
CBX1	WIZ	YES	21	21	0.0066	N/A	0.560154	2/4	0.188858	NO
CBX1	YAF2	YES	4	4.5	0.0135	N/A	0.523001	2/4	0.337075	YES
CBX1	YBOX1	NO	1.5	1.5	0.0055	0.208	0.0666153	2/4	N/A	N/A
CBX1	Z280C	YES	3.5	3.5	0.0031	N/A	5.15688	4/4	0.445705	NO
CBX1	Z280D	YES	7	7.5	0.0042	N/A	4.81059	4/4	0.550058	NO
CBX1	Z512B	NO	1	1	0.0005	N/A	0.0201663	1/4	N/A	N/A
CBX1	Z518A	YES	6.5	6.5	0.0022	N/A	0.280764	2/4	0.188858	NO
CBX1	Z518B	YES	4.5	4.5	0.0022	N/A	0.236042	2/4	0.3128	NO
CBX1	ZMYM2	NO	1.5	1.5	0.0006	N/A	0.0716107	2/4	-0.0477153	N/A
CBX1	ZMYM3	NO	1	1	0.0004	N/A	0.012831	1/4	-0.0477153	N/A
CBX1	ZMYM4	YES	5.5	5.5	0.0023	N/A	0.975325	4/4	0.188858	NO
CBX1	ZN292	YES	1	1	0.0003	N/A	0.0191027	2/4	0.3128	NO
CBX1	ZN462	YES	26.5	26.5	0.0057	N/A	3.84815	4/4	0.640096	YES
CBX1	ZN581	YES	3	3	0.0081	N/A	1.145	2/4	N/A	NO
CBX1	ZN644	YES	22	22	0.009	N/A	5.07325	4/4	0.188858	NO
CBX2	ADT2	NO	2	2	0.8926	0.676	0.244851	1/2	N/A	N/A
CBX2	ATX2L	NO	16.5	22.5	2.7713	2.669	1.21176	2/2	N/A	N/A
CBX2	CALL5	NO	1	1	0.8199	1.095	0.353619	2/2	N/A	N/A
CBX2	CBX2	BAIT	4	4.5	1	N/A	11.3902	2/2	0	SELF
CBX2	CH60	NO	1	1	0.2321	0.486	0.17159	1/2	-0.04461	N/A
CBX2	CLH1	NO	1	1	0.0794	1.194	0.0489224	1/2	N/A	N/A
CBX2	DCD	NO	2.5	2.5	2.7809	1.907	0.964037	2/2	N/A	N/A
CBX2	DDX6	NO	1	1	0.2754	0.344	0.165119	1/2	N/A	N/A
CBX2	EMD	NO	1	1	0.5236	5.735	0.33418	1/2	N/A	N/A
CBX2	ERH	NO	1	1	1.2788	1.139	1.02502	1/2	N/A	N/A
CBX2	F195B	NO	2	2	2.7423	1.715	1.21765	1/2	N/A	N/A
CBX2	G3BP2	NO	1	1	0.2759	21.134	0.323384	1/2	N/A	N/A
CBX2	GRP75	NO	1	1	0.1959	0.172	0.0475209	1/2	N/A	N/A
CBX2	GRP78	NO	1	1	0.2034	0.14	0.0518184	1/2	N/A	N/A
CBX2	H12	NO	1	5	2.4977	2.651	2.203	1/2	N/A	N/A
CBX2	H14	NO	1	4.5	2.4292	3.479	1.12326	2/2	N/A	N/A
CBX2	H2A1	NO	1	1	1.0231	N/A	0.279104	1/2	N/A	N/A
CBX2	HORN	NO	4.5	5.5	0.2333	2.147	0.0821006	2/2	N/A	N/A
CBX2	HSP71	NO	7.5	9.5	1.9296	0.322	0.318152	2/2	N/A	N/A
CBX2	HSP7C	NO	8	9	1.7294	0.533	0.3434	2/2	N/A	N/A
CBX2	IRS4	NO	2	2	0.2116	0.91	0.0755459	1/2	N/A	N/A
CBX2	K1C10	NO	15.5	20	4.0993	1.728	1.05205	2/2	N/A	N/A
CBX2	K1C14	NO	3	4.5	1.1553	2.586	0.398637	2/2	N/A	N/A
CBX2	K1C16	NO	2	5	1.4059	1.317	0.434497	1/2	N/A	N/A
CBX2	K1C9	NO	26.5	29	5.5933	3.331	1.40492	2/2	N/A	N/A
CBX2	K22E	NO	16	20.5	3.7673	2.988	1.37617	2/2	N/A	N/A
CBX2	K2C1	NO	34.5	41.5	7.6	2.921	2.00273	2/2	N/A	N/A
CBX2	K2C5	NO	4	6	1.2173	2.267	0.415696	2/2	N/A	N/A
CBX2	K2C6A	NO	2	3	0.7074	0.913	0.201183	1/2	N/A	N/A
CBX2	KPRP	NO	1	1	0.2067	N/A	0.128648	2/2	N/A	N/A
CBX2	KV201	NO	1	1	0.9252	N/A	0.896285	1/2	N/A	N/A
CBX2	LMNB1	YES	7	7	1.5887	3.692	0.977523	1/2	0.334575	NO
CBX2	LSM12	NO	4	4	2.7282	3.772	1.15261	1/2	N/A	N/A
CBX2	MCCB	NO	1	1	0.2362	0.148	0.121238	1/2	N/A	N/A
CBX2	NUFP2	YES	16	18	3.4446	9.48	1.69503	1/2	0.476731	NO
CBX2	P53	NO	5	5	1.6921	19.041	0.952616	1/2	N/A	N/A
CBX2	PCCB	NO	1	1	0.2468	0.125	0.151834	1/2	N/A	N/A
CBX2	PHB2	NO	2	2	0.8896	5.099	0.521524	1/2	N/A	N/A
CBX2	PIMT	NO	1	1	0.5859	0.328	0.37929	1/2	N/A	N/A
CBX2	PR40A	NO	12	13	1.8067	7.072	0.940197	1/2	N/A	N/A
CBX2	PYC	NO	12	13	1.4677	0.847	0.813195	1/2	N/A	N/A
CBX2	PYR1	NO	1	1	0.0598	1.362	0.0321362	1/2	N/A	N/A
CBX2	RBM25	NO	13	14	2.2088	8.905	1.11193	1/2	N/A	N/A
CBX2	RL10	NO	1	1	0.6215	2.604	0.3114	1/2	-0.04461	N/A
CBX2	RL12	NO	1	1	0.8061	0.779	0.536483	1/2	N/A	N/A
CBX2	RL15	NO	1	1	0.652	0.993	0.368941	1/2	N/A	N/A
CBX2	RL18	NO	1	1	0.7074	0.687	0.385149	1/2	N/A	N/A
CBX2	RL23	NO	2	2	1.9	1.786	0.478339	1/2	N/A	N/A
CBX2	RL28	NO	1	1	0.9708	1.531	0.401838	1/2	N/A	N/A
CBX2	RL29	NO	1	1	0.8365	1.717	0.319198	1/2	N/A	N/A
CBX2	RL3	NO	1	1	0.33	1.308	0.214347	1/2	N/A	N/A
CBX2	RL6	NO	1	1	0.4618	0.592	0.276647	1/2	N/A	N/A
CBX2	RL7	NO	1	1	0.5363	0.776	0.304588	1/2	N/A	N/A
CBX2	RL7A	NO	1	1	0.5	0.686	0.315962	1/2	N/A	N/A
CBX2	RL8	NO	1	1	0.5175	1.295	0.335559	1/2	N/A	N/A
CBX2	RS18	NO	2	2	1.75	1.713	0.453848	1/2	N/A	N/A
CBX2	RS2	NO	1	1	0.4539	2.175	0.152338	1/2	N/A	N/A
CBX2	RS23	NO	1	1	0.9301	1.589	0.379897	1/2	N/A	N/A
CBX2	RS27	NO	2	2	3.1667	3.508	0.895029	1/2	N/A	N/A
CBX2	SF3A1	NO	9	9	1.5095	8.773	0.887407	1/2	N/A	N/A
CBX2	SF3A2	NO	1	1	0.2866	5.345	0.241102	1/2	N/A	N/A
CBX2	SF3A3	NO	3	3	0.7964	6.625	0.492359	1/2	N/A	N/A
CBX2	SPAT7	YES	1	1	0.1998	N/A	1.05085	2/2	N/A	NO
CBX2	StrepHA-Tag	NO	4.5	4.5	9.1724	0.23	3.12046	2/2	N/A	N/A
CBX2	Streptactin	NO	6	6	4.3607	1.142	1.82606	1/2	-0.04461	N/A
CBX2	TBA1C	NO	1	1	0.237	N/A	0.192709	1/2	-0.142615	N/A
CBX2	TBB4B	NO	3	4	1.1955	1.827	0.332085	1/2	N/A	N/A
CBX2	TBB5	NO	3.5	10.5	3.1153	1.373	0.604946	2/2	N/A	N/A
CBX2	TRYP_PIG	NO	7.5	8.5	4.4333	0.93	0.889797	2/2	N/A	N/A
CBX3	1433E	NO	1	1	0.0101	0.244	0.0421199	1/4	N/A	N/A
CBX3	1433Z	NO	1	1	0.0105	0.295	0.0540497	1/4	N/A	N/A
CBX3	ACACA	NO	1	1	0.0007	0.059	0.00416476	1/4	N/A	N/A
CBX3	ACTB	NO	4	4	0.0247	0.142	0.112573	1/4	N/A	N/A
CBX3	ACTC	NO	1	1	0.0068	N/A	0.0302801	1/4	N/A	N/A
CBX3	ACTG	NO	4	7	0.0467	0.212	0.210248	2/4	N/A	N/A
CBX3	ADNP	YES	129	153.5	0.2355	N/A	87.0094	4/4	0.387298	NO
CBX3	ADNP2	YES	11	11	0.013	N/A	13.2873	4/4	0.26968	NO
CBX3	ADT2	NO	2.75	3.5	0.0222	0.224	0.082357	4/4	N/A	N/A
CBX3	ADT3	NO	2.33	3.33	0.0181	0.524	0.148948	3/4	N/A	N/A
CBX3	AHDC1	YES	1.67	1.67	0.0014	N/A	0.138525	3/4	0.26968	NO
CBX3	ALDOA	NO	1	1	0.0071	0.166	0.0390049	1/4	N/A	N/A
CBX3	AN32A	NO	1	1	0.0104	0.831	0.0513506	1/4	N/A	N/A
CBX3	AN32B	NO	1	1	0.0103	4.096	0.0604922	1/4	N/A	N/A
CBX3	AR6P4	NO	1	1	0.0068	4.239	0.060332	2/4	N/A	N/A
CBX3	ARGI1	YES	1	1	0.0024	N/A	0.0297811	1/4	0.189264	NO
CBX3	ATPA	NO	1.5	1.5	0.0068	0.388	0.0256611	2/4	N/A	N/A
CBX3	ATX2L	NO	40.5	54.5	0.1241	1.251	0.452127	2/4	N/A	N/A
CBX3	C1QBP	NO	7.75	8.75	0.046	1.022	1.03285	4/4	N/A	N/A
CBX3	CAF1A	YES	22.5	23	0.0433	N/A	8.67826	4/4	0.312779	NO
CBX3	CAF1B	YES	18.5	20	0.0611	N/A	15.1781	4/4	0.312779	YES
CBX3	CALL5	NO	2.67	2.67	0.0376	0.378	0.122068	3/4	N/A	N/A
CBX3	CALM	NO	1	1	0.0173	0.186	0.0748648	1/4	N/A	N/A
CBX3	CASPE	NO	1	1	0.0032	N/A	0.0389997	1/4	N/A	N/A
CBX3	CBX1	YES	10.5	22.75	0.2042	N/A	34.8437	4/4	0.605063	YES
CBX3	CBX3	BAIT	22.25	127.25	1	112.836	38.9173	4/4	0	SELF
CBX3	CBX5	YES	11.75	12.5	0.1206	N/A	17.3053	4/4	0.509822	YES
CBX3	CC71L	YES	8.25	8.25	0.0525	N/A	27.4493	4/4	0.33282	NO
CBX3	CDSN	NO	2	2	0.0029	2.281	0.0316318	1/4	N/A	N/A
CBX3	CH60	NO	1	1	0.0045	0.095	0.0203966	1/4	-0.07886	N/A
CBX3	CHAP1	YES	74.5	79	0.1644	N/A	54.9483	4/4	0.33282	NO
CBX3	CHD3	NO	2	2	0.0015	1.891	0.0223638	1/4	-0.112367	N/A
CBX3	CHD4	YES	153.25	204.75	0.175	N/A	22.0951	4/4	0.175655	NO
CBX3	CHD5	NO	1	1	0.001	N/A	0.0439762	3/4	N/A	N/A
CBX3	CLH1	NO	3.5	3.5	0.0052	0.824	0.0337571	2/4	N/A	N/A
CBX3	CS068	YES	8	8.25	0.0175	N/A	6.85857	4/4	0.33282	NO
CBX3	DCD	NO	2	2	0.0365	0.227	0.118951	3/4	N/A	N/A
CBX3	DDX21	NO	1.5	1.5	0.0048	0.163	0.0453474	2/4	N/A	N/A
CBX3	DDX6	NO	6.5	6.5	0.0328	0.442	0.211782	2/4	N/A	N/A
CBX3	DESP	NO	4	4	0.0013	0.671	0.0114381	2/4	N/A	N/A
CBX3	DHSA	NO	1	1	0.0012	N/A	0.0313638	1/4	N/A	N/A
CBX3	DSC1	NO	2	2	0.0027	N/A	0.0196394	2/4	N/A	N/A
CBX3	DSG1	NO	2.5	2.5	0.0022	0.786	0.0188098	2/4	N/A	N/A
CBX3	DSN1	YES	4.75	4.75	0.0192	N/A	11.658	4/4	0.33282	YES
CBX3	DYL1	YES	2.5	2.5	0.0386	N/A	1.29242	2/4	0.0654654	NO
CBX3	DYL2	NO	1	1	0.0086	N/A	0.181762	1/4	-0.0242061	N/A
CBX3	E2F6	YES	12.75	12.75	0.0743	N/A	5.28579	4/4	0.717137	YES
CBX3	EF1A1	NO	2.5	2.5	0.0134	0.172	0.0453528	2/4	N/A	N/A
CBX3	EF1A2	NO	2	2	0.01	N/A	0.0440879	1/4	N/A	N/A
CBX3	EF1B	NO	1	1	0.0115	0.725	0.0500716	1/4	N/A	N/A
CBX3	EF1G	NO	1	1	0.0056	1.04	0.0516369	2/4	N/A	N/A
CBX3	EFTU	NO	1	1	0.0034	2.051	0.021449	1/4	N/A	N/A
CBX3	EHMT1	YES	11	11	0.0088	N/A	0.403744	2/4	0.175655	NO
CBX3	EHMT2	YES	5.67	5.67	0.0058	N/A	0.747373	3/4	0.175655	NO
CBX3	ENOA	NO	8	8	0.0475	0.431	0.195343	1/4	N/A	N/A
CBX3	ERH	NO	1	1	0.0235	0.225	0.202197	2/4	N/A	N/A
CBX3	F195B	NO	5.5	6	0.1514	1.015	0.720586	2/4	N/A	N/A
CBX3	FBX21	NO	1	1	0.0012	N/A	0.0184745	1/4	-0.07886	N/A
CBX3	FILA	NO	4	4	0.0008	2.347	0.00725104	1/4	N/A	N/A
CBX3	FILA2	NO	2	2	0.001	0.472	0.00569908	2/4	N/A	N/A
CBX3	FLNA	NO	1	1	0.0009	0.585	0.00982352	2/4	N/A	N/A
CBX3	G3P	NO	2	2	0.0127	0.192	0.0558787	2/4	N/A	N/A
CBX3	GRP75	NO	13.75	15	0.0409	0.486	0.120018	4/4	N/A	N/A
CBX3	GRP78	NO	4.75	4.75	0.0135	0.127	0.044059	4/4	N/A	N/A
CBX3	GRPE1	NO	2	2	0.0226	0.158	0.150995	2/4	N/A	N/A
CBX3	H12	NO	2	3.33	0.0371	0.187	0.182695	3/4	N/A	N/A
CBX3	H14	NO	1	1	0.007	0.107	0.0339813	1/4	N/A	N/A
CBX3	H2A1	NO	3.25	3.75	0.0573	N/A	0.200014	4/4	N/A	N/A
CBX3	H2B1K	NO	3	5.25	0.0903	N/A	0.562337	4/4	N/A	N/A
CBX3	H31	NO	1	1	0.0112	0.68	0.131715	1/4	N/A	N/A
CBX3	H32	NO	1	1	0.0112	0.712	0.125486	1/4	N/A	N/A
CBX3	H33	YES	1	1	0.0112	N/A	0.122521	1/4	0.01849	NO
CBX3	H4	NO	6.25	7.75	0.1484	1.413	2.35326	4/4	N/A	N/A
CBX3	HBA	NO	1	1	0.0107	0.245	0.0644098	1/4	N/A	N/A
CBX3	HDAC1	NO	1	1	0.0053	N/A	0.0329176	1/4	-0.0242061	N/A
CBX3	HDAC2	YES	4	4.5	0.0167	N/A	0.972798	4/4	0.140563	NO
CBX3	HNRH1	NO	1	1	0.0054	0.214	0.0314623	2/4	N/A	N/A
CBX3	HNRPF	NO	1	1	0.0059	1.9	0.0543418	2/4	N/A	N/A
CBX3	HNRPK	NO	2	2	0.0111	0.215	0.0472139	1/4	N/A	N/A
CBX3	HNRPM	NO	1.5	1.5	0.0049	0.38	0.0317785	2/4	N/A	N/A
CBX3	HORN	NO	7.5	7.5	0.0025	0.35	0.014561	2/4	N/A	N/A
CBX3	HPT	NO	1	1	0.0019	0.277	0.0219881	1/4	N/A	N/A
CBX3	HS90A	NO	1.5	3.5	0.0121	0.217	0.066234	2/4	N/A	N/A
CBX3	HS90B	NO	1	1	0.0036	0.072	0.0144721	1/4	N/A	N/A
CBX3	HSP71	NO	36.75	45.5	0.1275	0.268	0.265254	4/4	N/A	N/A
CBX3	HSP7C	NO	31.25	34	0.0904	0.293	0.188948	4/4	N/A	N/A
CBX3	IF5A1	NO	2	2	0.0318	1.562	0.962963	2/4	N/A	N/A
CBX3	IMA1	NO	6	8	0.017	7.847	0.511371	2/4	-0.07886	N/A
CBX3	IMA3	NO	3	3	0.0141	0.316	0.160542	2/4	N/A	N/A
CBX3	IMA7	YES	3.5	4	0.011	7.401	2.78062	4/4	0.112962	NO
CBX3	IMMT	NO	1	1	0.0032	N/A	0.0236051	2/4	N/A	N/A
CBX3	IPO4	NO	1	1	0.0007	N/A	0.0156392	1/4	N/A	N/A
CBX3	K1C10	NO	24.75	28.75	0.0596	0.299	0.181832	4/4	N/A	N/A
CBX3	K1C14	NO	6.33	6.33	0.0157	0.441	0.071079	3/4	N/A	N/A
CBX3	K1C16	NO	3	3	0.013	0.159	0.0524164	2/4	N/A	N/A
CBX3	K1C9	NO	32.25	38.25	0.1028	0.572	0.241297	4/4	N/A	N/A
CBX3	K22E	NO	15	19.25	0.0318	0.312	0.143769	4/4	N/A	N/A
CBX3	K2C1	NO	39.25	51.5	0.1274	0.443	0.303735	4/4	N/A	N/A
CBX3	K2C5	NO	6.25	7.25	0.0178	0.335	0.0613433	4/4	N/A	N/A
CBX3	K2C6A	NO	1	1	0.0036	0.061	0.0134835	2/4	N/A	N/A
CBX3	K2C6B	NO	1	1	0.0027	0.098	0.017331	1/4	N/A	N/A
CBX3	KCRB	NO	2	2	0.0135	0.319	0.062479	1/4	N/A	N/A
CBX3	KI67	NO	1	1	0.0008	N/A	0.00486226	1/4	N/A	N/A
CBX3	KPRP	NO	3	3	0.004	N/A	0.0312973	1/4	N/A	N/A
CBX3	KPYM	NO	1	1	0.0049	0.047	0.0213596	1/4	N/A	N/A
CBX3	KV201	NO	1	1	0.01	N/A	0.0857113	2/4	N/A	N/A
CBX3	LDHA	NO	1	1	0.0078	0.215	0.0375705	1/4	N/A	N/A
CBX3	LDHB	NO	1	1	0.0077	0.166	0.0385463	1/4	N/A	N/A
CBX3	LMBL2	YES	23.25	23.25	0.0554	N/A	6.54861	4/4	0.717137	YES
CBX3	LMNA	NO	6.5	6.5	0.0242	8.168	0.194817	2/4	N/A	N/A
CBX3	LMNB1	NO	18	21	0.0879	2.184	0.578372	2/4	-0.07886	N/A
CBX3	LMNB2	NO	3.5	3.5	0.0142	2.939	0.175915	2/4	-0.07886	N/A
CBX3	LRIF1	YES	30.5	31	0.0588	N/A	22.8565	4/4	0.33282	NO
CBX3	LSM12	NO	4	5	0.0627	0.93	0.284208	2/4	N/A	N/A
CBX3	MATR3	NO	1	1	0.0029	0.1	0.0182513	2/4	N/A	N/A
CBX3	MAX	YES	5	5	0.0404	N/A	5.20456	4/4	0.717137	YES
CBX3	MCA3	NO	1	1	0.0141	0.945	0.118819	2/4	N/A	N/A
CBX3	MCCA	NO	4	4	0.0133	0.186	0.0876331	2/4	N/A	N/A
CBX3	MCCB	NO	8	8	0.0345	0.234	0.191422	2/4	N/A	N/A
[truncated: 7,856 more rows]

## Sheet: TopS_polycomb
Supplemental Data 11B. Polycomb Complexome Dataset: TopS Analysis
ROW_NAMES	AEBP2	ASXL1	ASXL2	BAP1	C10ORF12	C17ORF96	CAF1B	CBX1	CBX2	CBX3	CBX4	CBX5	CBX6	CBX7	CBX8	CSK21	CSK22	DCAF7	DSN1	E2F6	EED	EHMT2	EZH1	EZH2	JARD2	LCOR	LMBL1	LMBL2	LMBL3	LMBL4	MAX	MTF2	OGT1	PCGF1	PCGF2	PCGF3	PCGF4	PCGF5	PCGF6	PHC1	PHC2	PHC3	PHF1	PHF19	RBBP4	RBBP7	RING1	RING2	RYBP
ACTB	0.0957274	-0.458588	1.03495	12.4034	-1.07004	5.53216	5.67246	-1.27515	0	-0.0951301	0	3.28049	0	0	0	2.01118	0	-1.34011	0	0.0311371	0	-1.09148	0	0	0	0	0	0	4.16425	0	0	0	0	0	0	0	0	60.7344	3.08021	0.873886	0	1.34346	0	-0.573064	-1.17452	0	0	0	0
ACTC	0.129437	-0.147721	0.104028	-0.495588	2.95831	0	-0.360839	-0.748942	0	-0.635357	0	2.12517	0	0	0	0	0	0	6.95839	-0.313513	0	0.13306	0	-0.141423	0	0	0	0	0	0	0	0	0	0	0	0	0	0	0	0	0	0.123929	0	0	0	0	0	0	0
ACTG	-0.885144	-1.43946	4.25553	10.4547	1.29424	5.75418	8.49091	5.21224	0	0.317783	0	-1.07634	0	0	0	0.539873	0	-2.32098	15.1169	-1.44017	0	5.53779	0	10.9045	0	0	0	0	1.9573	0	0	0	0	0	0	0	0	0	1.11847	-0.106986	0	3.09937	0	-1.0635	-2.15539	0	0	0	0
ADT2	0.900024	4.4157	-2.09613	-0.759836	-1.58309	-1.87263	-0.311391	-3.68607	0.747796	-3.29512	15.4805	-2.51189	8.82024	5.41071	0	-0.341269	0	-0.54328	-1.83353	2.27531	1.24263	1.04456	0.764888	-0.454273	-0.48527	13.6153	22.8337	-1.29571	1.88051	8.23233	-1.45128	0	-1.30304	1.2755	0	4.84856	-1.23333	0	1.04523	0	-1.51194	-0.637621	1.88829	1.26112	4.3446	8.75013	0	-1.33085	0
AEBP2	202.505	0	0	0	0	0	0	0	0	0	0	0	0	0	-0.554813	0	0	0	0	0	17.6185	0	36.9101	27.048	51.0883	0	0	0	0	0	0	0	0	0	0	0	0	0	0	0	0	0	0	0	-1.44937	0	0	0	0
ALBU	23.6476	0	46.8683	0	-0.552786	15.7029	0	-1.62428	0	0	0	0	0	0	0	20.5596	0	0	0	2.10292	-0.795286	0.776779	-0.350695	2.96337	0	0	20.0713	2.54088	2.00709	-0.701202	0	-0.065106	0	0	-0.26619	0	0	0.524273	1.14525	6.26306	6.15702	1.75473	6.04255	-0.673685	0	10.1252	2.56722	0	0
ATPA	-0.857499	0.303003	0.292193	-0.384921	1.70653	-1.08195	1.30831	-1.69091	0	-1.82524	21.1693	0.0365432	5.63898	1.0882	0	0	0	-1.57542	-0.721012	-0.605511	0.575193	0.330399	0	0.435414	-0.688435	1.53121	32.6214	0	0	3.98321	0	0	-0.731109	1.80938	0	3.70238	1.32857	-0.542606	3.04029	0	0	1.09202	0.361247	0.939997	0	0.809994	0	0	0
CALL5	1.13177	-0.956993	8.9899	-1.07522	-1.20697	-0.945805	-0.339056	-1.59632	0.388828	-1.33082	0	-0.938642	-0.345498	-0.0129054	0	3.52801	-0.579705	-1.02198	0.64474	1.52897	6.12613	-0.206815	-0.0829162	-0.598135	-0.552291	0.482166	0.0217011	-0.914889	0.0767758	2.83857	-0.100114	0	14.4203	0.667612	-0.241641	-0.545182	-0.51961	12.0633	-0.430273	1.78463	-0.741041	0.47357	-0.37638	-0.502803	-1.35648	-0.709009	4.67189	-0.325961	0
CASPE	0.72491	0.447752	1.60439	0.0998847	3.85966	0	0	0	0	-0.0398837	0	0	0	0	0	0	0	0	0	25.8454	0	1.94372	0	0	0	0	0	0.531377	0.791506	1.76262	0	1.40571	0	0	0	0	0	0	0	0	0	1.2763	0	0	0	0	0	0	0
DCD	0.24058	-0.0393423	1.28844	-1.19788	-0.22458	-0.797307	-0.73997	-1.05787	3.63404	-1.28901	1.04599	-0.798738	0.567168	0.135593	0.852791	0.674709	-0.431206	-1.29078	0.535677	2.96816	0.73513	-0.65181	2.20213	0.764688	-0.403793	0	-0.0664734	1.7023	2.61276	0.970341	3.16635	0.77011	0	2.66331	5.17261	-0.396683	4.06073	-0.257963	-0.022418	4.81007	0.20121	0.229566	-0.227881	1.03913	0	-0.899153	2.11617	0	-0.616528
DESP	0.743023	-2.42311	35.5356	-3.1996	-2.16508	0	-0.154117	-3.70631	0	-4.18569	-2.30374	-3.27907	-1.19784	-0.959472	0	8.51727	-1.28298	-2.38584	-0.931556	73.626	-2.04831	-2.11412	-1.15913	-2.20995	0	0	-2.818	-2.28853	14.5282	9.41997	-1.77348	0	5.08755	-1.30591	0.225944	0	-1.46618	46.6462	-1.89147	5.87031	-0.658212	-0.319957	-1.2596	-1.49127	-3.46803	0	-0.943485	-1.56934	0
DMBT1	3.61528	0	0	0	0	0	0	0	0	0	0	0	0	0	0	0	0	0	0	0	0	3.16909	0	0	0	0	0	0	0	0	0	0	0	0	0	0	0	0	0	0	0	0	0	0	0	0	0	0	0
DSC1	0.818982	0.264667	9.45332	-0.908681	-0.492996	0	2.44945	0	0	-0.710605	0	-0.220336	0	0	0	1.25311	-0.142006	0	0.124589	1.11602	-0.333038	-0.729851	0	-0.554516	0	0	0	0.431915	4.67694	0.249767	8.91753	0	0	0	0	0	-0.0819113	0.0312373	-0.254615	2.96642	-0.303342	1.25062	0.0613195	-0.211437	-0.918779	0	0	0	0
DSG1	0.716497	-0.114976	15.7602	-1.4848	0.266021	0	-1.31382	-1.73816	0	-1.77071	0	-1.46096	0	0	0	4.83361	0	0	0.717272	11.0108	1.90853	-1.30598	0.457153	-0.874984	0	0	-1.2298	3.58289	8.06908	4.89319	0.65095	0	1.81781	-0.497766	0	0	-0.658035	7.48124	-0.830738	5.69369	0.657441	0.699975	0	-0.787561	-1.4949	0	0	0	0
EED	95.5743	-3.50203	0	0	18.409	201.643	0	0	0	0	0	0	0	0	0	0	0	0	0	0	555.735	0	84.0527	49.3665	15.1246	0	0	0	0	0	0	51.688	0	0	0	0	0	0	0	0	0	0	44.8128	29.8142	1.58842	-3.96099	0	0	0
EZH1	17.1452	0	0	0	2.46957	72.4826	0	0	0	0	0	0	0	0	0	0	0	0	0	0	18.9725	0	331.033	0	0.0730261	0	0	0	0	0	0	25.3147	0	0	0	0	0	0	0	0	0	-1.06165	15.9142	5.58319	0	0	0	0	0
EZH2	203.899	0	0	0	33.7223	488.171	0	0	0	0	0	0	0	0	0	0	0	0	0	0	79.2135	0	0	120.772	49.0656	0	0	0	0	0	0	47.9233	0	0	0	0	0	0	0	0	0	0	75.4615	87.1429	2.16582	-4.42894	0	0	0
FABP5	-0.129506	0.572968	13.9023	-0.122767	-0.666475	0	1.43649	-0.969176	0	0	0	0	0	0	0	0.0875589	0	-0.847424	-0.476702	4.1923	1.02852	0.234893	0	-0.400365	0	0	-0.499529	0.123639	1.26048	3.04143	4.93976	0	0	0	0	0	0	6.28673	-0.100464	1.90544	-0.149191	1.11627	0	-0.0572862	0	0	0.373527	0	0
FBX21	0.670843	0.393685	0.359063	0.0458175	0.133873	0	0	0	0	-0.0939509	0	0.151183	0	0	0	0.887907	0	0	0	0.227893	0	0.224647	0	0	0	0	0	0.477309	0.737439	0	0	0	0	0	0	0	0	0	0	0	0	0	0	0	0.0357203	0	0	0	0
FILA	2.2073	0.808218	1.58374	0.957253	-0.126465	0	0	-0.0936141	0	4.12802	0.233412	-0.109155	0	0	0	5.17854	0	0	0	3.1985	0	3.18877	0.805714	0	0	0	0	0.216971	2.3405	0	0.388656	0	0	0	0	0	0	0.725398	0	0.799584	0	0.86757	0	0	0.937059	0	0	0	0
FILA2	1.16278	-0.548608	2.99133	-1.0762	2.02301	-0.675628	-0.941453	-1.03317	0	-1.04565	0	-0.55538	-0.0753207	0.257272	0	1.70544	-0.309527	0	-0.798374	14.0846	1.03933	-0.408452	0.268315	-0.597575	0	-0.181887	-0.821201	2.12818	0.617131	4.93921	-0.101343	0	-0.324787	1.20797	0.651003	-0.275004	0.887429	-0.136284	-0.422136	5.29678	0	0.235983	1.17389	4.02934	-0.786306	-0.777474	0	0	0
G3P	2.7823	-0.448336	4.59504	2.36036	-0.0300015	0	0.063387	-0.152025	0	-0.485649	0	2.78183	0	0	0	1.47807	0	0	-0.169364	1.45345	2.63416	0.747293	0	3.77703	0	0	0	0.656871	1.17713	1.13334	-0.193027	0	2.17876	0	2.00337	0	0	1.67372	0	3.94954	0.321902	-0.176685	0.173797	0	-0.8063	0	0	0	0
GRP75	-2.0577	7.58378	-3.91671	21.5542	-3.69526	-1.37691	4.21388	-2.18983	-0.947514	-1.71662	-1.64916	-0.645356	7.53522	2.65507	26.0111	-1.84063	-2.45231	-5.70535	-0.56195	-4.37745	0	4.29913	-1.66249	3.07309	1.52646	8.358	-3.37268	14.89	-0.316343	0.53157	8.62172	-1.3769	-2.3749	-1.23756	-1.57798	0.450702	-1.87864	-1.42604	-0.297709	-1.89473	-1.17435	3.28531	-1.71272	-1.98548	-4.44132	-3.85615	-1.72304	-2.29128	23.7849
GRP78	-0.818371	1.09113	-1.98007	5.56573	-1.27553	-1.80541	3.01992	-3.40202	-0.261219	-2.72438	2.1015	-1.02472	8.0517	0.0603892	6.16429	-1.12331	0.080538	0	-1.63043	-1.39624	-1.42078	8.00771	-0.927977	0.896985	-0.311178	-0.0104977	-0.201727	-1.73921	-0.971289	-1.02602	9.09334	-0.690604	-1.24501	-1.00939	-0.891688	2.07105	-1.16966	-0.726724	1.99313	-0.982324	15.2602	3.983	-0.666559	-1.07243	0	-1.6977	-0.86837	0	9.83117
H14	0.843895	-0.126157	-1.1282	-1.46108	1.45884	-1.2361	0.537562	-2.01494	7.21175	-1.77644	-1.18874	-0.580059	-0.635793	2.38624	1.1792	-0.583681	-0.353705	-1.3731	0	0.222648	-1.06103	0	5.57171	1.63464	2.17483	-0.742359	-0.849183	0.166528	0.460675	1.67739	0	4.22177	-0.885259	1.34693	-0.531936	-0.284658	0.866121	6.57002	2.34661	2.53732	-0.102826	-0.160279	-0.666674	1.78745	-1.90725	0.193391	2.60451	4.35424	1.32389
H2A1	-0.196921	-0.10292	-0.320238	0.0252147	1.5181	-0.421371	1.23425	3.46196	0.913263	1.41849	0	0.87651	0	0.511529	0.109184	0	3.13002	-0.91484	1.66349	0	0.893689	2.13376	0.198288	1.12128	-0.027857	0.0723699	0	0	0	-0.152218	-0.21877	0	0	0	0.282793	0	0.00482385	0.785156	-0.167879	0.192158	-0.216607	0.693645	0	0	0	-0.523218	0.306112	-0.0983383	0
H2B1K	0.0166003	-0.260557	-0.295179	0	0.345556	0	-0.473675	16.3919	0	4.87342	0	8.89683	0	0	0	0.233665	2.68635	-0.701318	-0.330596	0.533595	-0.0327814	-0.0361945	0	6.77589	0	0	-0.353423	-0.176933	1.55269	0.0613031	-0.00524857	0	0	0	0	0	0	1.10544	0.045642	0.405679	0	0.0110931	0	0.0888197	0	0	0	0	0
HBA	5.41279	1.63051	0.393872	0	0.168682	0	0	-0.172727	0	-0.0591415	0	0	1.08151	1.4141	0	0.922716	0.847302	0	0	0.262702	0.65627	0	1.10086	0.434793	0	0	0.335629	0	0.772248	0.750355	0.683803	0	0	0	0	0.881826	0.907397	1.02055	0.734694	1.09473	0.685967	0	1.05063	0.777871	0	0.379356	0	0	0.661981
HBD	0.907231	0.630074	0.595452	0	0.370262	0.682782	0	0.0288522	0	0	0	0.387572	0	0	0	0	0	0	0	0.464282	0.85785	0	1.30244	0.636372	1.0763	0	0.537208	0.713698	0	0.951934	0	0	0	0	0	1.0834	1.10898	0	0.936273	1.29631	0.887546	0.901724	1.25221	0.979451	0	0.580935	0	0	0
HORN	11.8107	4.38672	13.4141	-0.2866	-1.08639	0	-2.14671	-4.37387	6.37173	-3.04744	-1.78893	0.714377	-0.285963	-0.0792361	0	6.82069	1.0448	-2.95333	-2.00363	6.05234	2.31815	6.01015	1.74106	-2.46829	-1.4277	1.74682	-2.70793	4.52617	2.4925	11.425	2.52464	3.16901	-1.53004	7.18798	0.838295	-1.40993	0.773739	0	0.42545	16.8687	1.51411	1.73387	1.48989	3.51893	2.32019	-2.38575	0	4.17271	0
HPT	2.21282	0.792593	0.757971	0	2.45186	0.845301	0	0	0	0.304957	0	0.550091	0	0	0	0	0	0	0	0.6268	0	11.165	1.46496	0.798891	0	0	0.699727	0.876217	3.65899	0	0	0	0	0	0	0	0	0	1.09879	0	0	0	0	0	0	0.743454	0	0	0
HSP71	-12.5436	91.3104	-18.2419	-4.90447	-19.0981	-13.4151	1.26308	-35.4519	-3.31723	-29.9271	37.3149	-23.9931	36.6551	20.9272	92.3379	23.7978	-7.73435	-16.1474	-11.3036	-18.3184	-3.30768	5.87094	8.3965	-19.7092	25.6157	129.54	16.5304	-9.00166	1.79272	6.90496	6.0906	-6.30163	-11.9701	17.0366	54.6178	47.426	14.7075	-9.09706	-3.25968	28.4138	20.8894	3.20715	-0.449666	2.65239	-27.054	-7.36709	42.1934	29.6794	29.4511
HSP7C	-10.3635	63.5556	-14.4811	-0.716188	-16.8633	-13.45	-1.37251	-28.1668	-1.53494	-24.3573	27.0794	-18.6315	9.62662	2.17557	44.1251	7.1613	-1.56779	-13.8321	-11.5014	0.053861	-6.63014	7.90487	6.9848	-15.0617	11.8293	87.4057	14.7819	-0.802032	15.0431	11.493	11.24	-5.58528	-8.3015	3.12976	35.4775	28.1194	10.4129	-0.634093	-7.8732	31.786	44.4921	5.05524	18.426	5.93125	-21.6277	-10.1556	19.5282	5.57469	12.1868
IGHA1	11.446	0	0	0	0	0	0	0	0	0	0	0	0	0	0	0	0	0	0	13.2085	0	13.1923	0	0	0	0	0	1.28168	0	0	0	0	0	0	0	0	0	0	0	1.86429	0	0	0	0	0	0	0	0	0
IGKC	1.33801	0	13.1784	0	0	0	0	0	0	0	0	1.83573	0	0	0	0	0	0	0	0	0	12.5063	0	0	0	0	0	0	0	0	0	0	4.3151	0	0	0	0	1.65291	0	0	0	0	0	0	0	0	0	0	0
IRS4	-1.23498	11.2962	-2.45635	-2.98354	-3.13192	-1.83006	-2.15128	-2.48399	0.395433	0	2.37387	0	12.8495	1.24459	0	-0.475255	0	5.08392	0	33.6763	3.39556	14.1818	-1.23245	-1.87647	-1.43655	-1.05008	105.717	-0.519199	-1.70033	10.1365	0	0.521388	0	0.570775	-0.865506	6.04031	1.02784	0	6.077	0	0	-1.80848	9.4112	22.558	1.1617	17.2523	0	0	-1.64929
JARD2	146.992	0	0	0	0	0	0	0	0	0	0	0	0	0	0	0	0	0	0	0	9.46253	0	27.3606	14.5465	1767.29	0	0	0	0	0	0	0	0	0	0	0	0	0	0	0	0	0	0	0	0	0	0	0	0
K1C10	34.7581	5.8721	25.0841	-16.9544	-0.523932	-12.4573	-2.15711	-23.3222	16.1432	-20.2514	-4.44566	-2.17628	4.05168	7.41215	-7.15882	19.5815	2.62582	-19.6293	-4.50256	63.0058	37.0877	-15.5362	12.4327	-5.86721	-8.40199	-5.15206	-4.40972	25.3343	28.2392	47.6761	14.0501	4.90349	-5.42784	6.41737	30.1988	-5.91697	16.7746	14.683	-5.97542	61.0013	18.6069	-0.523257	14.1504	-8.60061	-11.9495	-10.1544	1.16339	-7.11963	-10.406
K1C14	3.62618	-2.73206	18.8069	-4.85607	0.805886	-3.42199	-2.32758	-6.31578	2.73706	-5.86069	-1.26161	-3.27775	5.57857	1.55932	-1.80392	4.39215	-1.91232	-4.51913	-0.0193802	4.52391	5.87903	-2.98223	4.49863	-1.33322	0	-1.40176	-3.95901	-1.38491	0.0453706	15.7654	-1.41668	4.34479	14.2873	3.48345	18.8252	-1.10207	4.24662	58.1785	-2.36275	9.12879	4.09404	-0.269646	1.99403	1.9968	-3.38562	-3.61442	0.00488423	1.376	0
K1C16	31.103	-1.37323	4.21737	0	2.37937	0	-3.125	-3.41323	5.21176	-4.03035	-2.17334	0.3077	-0.832033	0.389379	-0.817656	20.9981	15.4481	0	1.55483	-2.9357	7.38369	-2.577	4.15432	-2.50996	0	0	-2.70829	13.4856	25.3416	23.7763	23.6611	0.306424	3.48019	-1.24422	0.193229	0	-1.13074	1.88305	-1.64823	20.575	2.65085	9.62556	-1.39024	0.0219401	-3.23849	0	-1.15316	-1.57869	0
K1C17	3.2088	3.0927	13.9453	0	-0.793738	0	0	-1.04239	0	0	0	-0.324948	0	0	0	0	0.997671	0	11.1703	20.4719	-0.385344	0	0	0	0	0	0	3.4272	2.48774	23.173	16.5547	0	0	0.026052	0.143752	0	-0.134217	16.467	0	2.82519	2.22889	-0.341469	0	-0.263743	0	0	0	0	0
K1C9	26.3856	-0.604294	138.414	-20.7455	-2.56731	-17.7753	16.195	-31.8957	23.5179	-30.0985	-11.4544	-15.7933	5.01882	11.1674	-4.78017	10.1999	-2.35869	-24.876	15.2071	3.16264	32.7492	-21.9595	5.62842	-16.6598	-10.9275	7.30315	-18.2657	19.1253	28.9203	35.9173	23.6578	-3.00891	72.9333	11.9939	32.0115	-7.83355	11.4617	-1.50624	-13.228	72.5448	24.9117	-10.5846	0.808342	-10.5525	-15.108	-18.9076	9.67205	-11.6516	-15.0321
K1H1	16.7646	0	0	0	0	0	0	0	0	0	0	0	2.11934	0	0	0	0	0	0	0	0	0	9.7119	0	0	0	0	0	0	0	0	0	0	0	0	0	0	0	0	0	12.4404	0	0	0	0	0	0	0	0
K22E	27.4785	-5.19674	-1.37502	-11.2254	-1.84372	-7.29794	-5.9466	-14.8525	26.8628	-12.0609	-3.97544	0.285496	1.90713	10.573	-4.5452	16.2056	3.21341	-9.15331	-8.02119	53.5653	35.5275	-6.50343	10.3272	0.710008	-5.16189	-3.4924	2.30269	27.8454	28.0601	58.9713	-2.84227	10.9549	-3.43256	16.4215	27.7674	-4.02146	8.94684	1.3143	4.45453	67.4196	10.8728	8.86322	9.65567	-5.04466	-7.35668	-8.03714	3.22081	-4.46835	-5.91042
K2C1	24.5782	-16.5863	182.638	-34.0865	-5.63091	-24.0709	9.80593	-45.5934	35.8539	-40.9497	-10.6831	-19.0073	10.0847	14.9064	-10.6009	21.0407	-2.97031	-38.5356	16.2617	43.3453	26.1612	-26.9082	13.4906	-19.4554	-12.345	-3.39359	-22.596	11.402	27.4235	48.4098	6.03408	11.8322	94.0438	15.759	36.1279	-9.15937	16.8351	39.818	-17.0991	73.6417	20.5238	-9.06192	0.404105	-6.63755	-27.2549	-25.1042	12.5691	-12.4356	-19.4336
K2C5	13.2748	-2.80479	17.6373	-5.76725	2.20964	-3.36837	-0.546331	-7.57517	4.49436	-6.78756	-3.69409	-3.16436	-0.397529	2.7779	-1.84194	1.14898	-0.906299	-5.66313	9.17153	20.6184	6.11509	-4.91882	-0.291091	-1.80167	-2.58134	-2.41825	-4.38688	4.75212	0.998437	27.7674	0.202432	-0.767626	11.0724	1.08529	10.657	-2.53381	-2.25937	56.0641	-2.41751	18.8034	-1.01138	-0.81328	-1.68645	-1.11344	-4.29121	-4.29246	2.73789	-1.92254	-2.19655
K2C6A	21.8494	-0.532155	13.0868	-3.05868	8.48077	-2.24325	-1.13915	-3.80362	1.59684	-2.44131	0	-0.663321	6.76946	4.94217	0	6.63997	0	-2.39443	4.81432	6.52354	8.23918	1.79875	2.04793	-1.87911	-1.62861	-1.22733	-2.64097	8.19601	2.35194	18.2524	15.1453	0	33.9002	6.11953	9.00382	-1.20519	0	10.3924	-0.190175	3.48462	8.23321	1.47457	0	1.7388	-3.23698	-2.00281	0	-1.76957	0
K2C6B	0.38041	6.68083	3.97358	-0.86964	0.176101	-0.0684897	-0.600141	-1.37635	0	-1.26774	-0.680035	-0.925704	0	0	-0.196837	0.814539	25.4834	0	-0.313983	0	0.281646	0	0	-0.773802	0	0	0	-0.696476	0.513602	1.92112	1.72146	1.74201	0.633192	1.10444	0	2.31553	0	0	0	21.8872	31.1971	2.26206	0	-0.218866	0	-0.829239	0	0.577575	0
KPRP	-0.0189131	2.76425	5.76049	0	-0.280909	0	0.570789	-1.33648	0.69211	-0.252765	0	-0.798402	0.544873	0.290376	0	0.984276	0	0	-0.144246	8.6541	-0.467456	0	-0.0228643	0.00842799	0	-0.148783	0	0.761709	2.2414	1.3573	0.506449	1.00229	-0.291683	0	2.44483	-0.2419	0	0	-0.389032	2.60349	-0.437759	1.53811	-0.073098	1.42609	-1.0532	0	0	0	0
KRT84	26.2992	0	10.1128	0	6.29694	0	0	0	0	0	10.7863	0.205251	6.59814	0	0	0	0	0	0	0	0	0	0	0	0	0	0.354887	0	0	0	0	0	0	0	0	0	0	0	0	1.11399	14.9819	0	0	0	0	0	0	0	0
KRT86	4.65485	0	0	0	0	0	0	0	0	0	0	0	0	0	0	0	0	0	0	0	0	0	18.1946	0	0	0	1.26426	0	0	0	0	0	0	0	3.77919	0	0	0	0	0	1.6146	0	0	0	0	0	0	0	0
KV201	0.697511	0.420353	0.385731	0	0.160541	0	0	-0.180868	1.8077	-0.0672826	0.520418	0.177852	1.07337	0	0	0.914575	0.839161	0	0	0.254561	0.648129	0	1.09272	0	0	0	0	0.503977	0.764107	0.742213	0	0	0	1.05953	1.17722	0.873685	0.899256	0	0.726552	1.08659	0.677825	0.692004	0	0.76973	0.0623886	0.371214	0	0.796094	0.65384
LAC2	2.69899	0	2.38721	0	0	0	0	0	0	0	0	0	0	0	0	0	0	0	0	0	0	5.89189	0	0	0	0	0	0	0	0	0	0	2.82538	0	0	0	0	0	0	0	0	0	0	0	0	0	0	0	0
LACRT	13.5686	0	0	0	4.32404	0	0	0	0	0	0	0	0	0	0	0	0	0	0	0	0	11.7838	0	0	0	0	0	0	0	0	0	0	0	0	0	0	0	0	0	0	0	0	0	0	0	0	0	0	0
LCN1	10.6008	0	0.952127	0	0.726937	0	0	0	0	0	0	0	0	0	0	1.48097	0	0	0	0	0	8.81602	0	0	0	0	0	3.52704	0	0	0	0	0	0	0	0	0	0	0	8.25479	0	1.2584	0	0	0	0	0	0	0
LEG7	4.11427	0	1.05221	0	0	0	0	0	0	0	0	0	0	0	0	0	0	0	0	9.22934	0	0	0	0	0	0	0	0	0	0	0	0	0	0	0	0	0	49.9655	0	0	0	0	0	0	0	0	0	0	0
LMBL4	-0.954261	0	0	0	-1.49123	0	0	0	0	0	0	0	0	0	0	0	0	0	0	0	0	0	0	0	0	0	0	0	0	829.458	0	0	0	0	0	0	0	0	0	0	0	0	0	0	0	0	0	0	0
LYSC	38.8558	0	0	0	0.216111	0	0	0	0	0	0	0	0	0	0	0	0	0	0	3.06605	0	26.0947	0	0	0	0	0	2.50539	0.819677	2.98186	0	0	0	0	0	0	0	0	0	1.14216	0	0	0	0	0	0	0	0	0
MYL6	-0.240171	0.997405	9.75771	-0.344098	4.16149	3.68669	-0.0745988	-0.0598139	0	-1.00497	0	-0.133366	0	0	0	0	0	-0.95809	3.19571	-0.683121	0	3.6797	0	0.364233	0	0	0	0	4.85088	0	0	0	0	0	0	0	0	1.53574	-0.211129	0	0	0	0	0	0	-0.566468	0	0	0
NPM	-0.0610192	0	1.35873	1.2377	21.2101	0	9.76231	1.78758	0	0.226195	0	0.224938	0.314838	0	0	0	0	-0.778938	8.30126	0	0	-0.152624	0	0.722537	0	0.208272	0	0	0	-0.0163164	0	0	5.80666	0	0	0	0	0	0	0	0	-0.0665263	0	0	0	0	0	0	0
PIGR	41.3807	0	0	0	0	0	0	0	0	0	0	0	0	0	0	0	0	0	0	3.22837	0	16.2573	0	0	0	0	0	0	0	0	0	0	0	0	0	0	0	0	0	0	0	0	0	0	0	0	0	0	0
PIP	14.1341	0	3.19751	0	0	0	0	0	0	0	0	0	0	0	0	0	0	0	0	8.64292	0	15.3777	0	0	0	0	0	1.02385	0	0	0	0	0	0	0	0	0	0	0	1.60647	0	1.21188	0	0	0	0	0	0	0
PYR1	3.23717	14.5015	0	-0.802937	-1.61165	-0.986612	-1.45228	0	0.14818	0	0.397835	-1.6143	25.7244	0	0	0	0	-1.90908	0	3.03452	0	2.30137	0	0.613726	0	4.58363	111.359	0	0	10.3935	0	0	0	0	0	8.12056	0	0	5.15279	0	0	-0.967511	1.44475	15.3467	-1.80796	13.7041	0	0	0
RBBP4	35.8003	0	0	0	0.240048	58.8672	6.46422	-0.0290627	0	-0.493512	0	9.90955	0	0	0	0	0	0	0	0	20.6366	0	19.6096	10.2846	23.2678	0	0	0	0	0	0	-0.820979	0	0	0	-1.45741	0	0	0	0	0	0	17.7401	12.2514	243.701	27.0391	0	0	0
RBBP7	15.2653	-2.15535	0	-3.96731	3.75532	66.8325	0	-2.75657	0	0	0	-2.39785	0	0	0	0	0	0	0	0	8.28589	-2.32439	15.7553	1.53534	6.7436	0	-3.11014	0	0	-1.83349	0	11.0519	0	0	-1.39848	0	0	0	0	0	0	0	6.82172	9.16933	54.786	697.424	0	0	0
RL10	0.11726	0.7702	0	0.0388673	-0.41971	0	0	0	1.22744	0	-0.0598325	0	3.04986	0.82571	0	0.334324	0	8.26243	0	5.30274	0	1.46839	0.512469	-0.153599	0	0	7.98592	-0.0762733	0	0.851142	0	0	0	0	0	12.5112	0	0	0.531266	0	0	0.111753	1.30155	3.86428	1.74225	5.82768	0	0	0
RL23	0.761248	1.58217	-1.12677	-1.11383	-1.16386	-1.06931	0.204624	-2.06019	1.91694	-1.83936	0.807827	-1.34275	0.836978	2.8866	-0.538758	-0.627799	0	0.780817	-0.689421	5.45318	0.613103	3.00421	0.24864	-0.498579	1.26844	2.37017	7.86403	0.180648	0.961036	4.04639	-0.866712	0	0	0.420597	-0.365148	1.28977	-0.643118	-0.529969	1.5293	0	0	-0.667358	1.79618	3.82067	1.2362	2.6317	0.702634	0	-0.888534
RL24	-0.348038	-0.443001	-0.512246	0.275446	0.0642264	0	0.43749	-1.49895	0	-1.48189	0.852089	-0.928004	9.18076	1.52821	0	-0.420426	0	-1.32452	-0.170989	1.90637	-0.42211	3.41585	0.0261085	1.20545	-0.468426	0.649896	4.70548	-0.638338	-0.248144	6.11578	0	0	0	0.835342	-0.157776	7.98266	0	0	0.169397	-0.248411	-0.657176	-0.27679	0.801265	3.84138	0.454728	2.74375	-0.134458	-0.538907	-0.681161
RL28	-0.261114	1.37577	-0.251143	-0.810908	2.84028	0	0	-1.13949	0.849069	-1.02591	0	0.953517	6.76544	2.28097	0	1.29819	0	-0.571771	-0.608311	7.5903	-0.310496	0.522453	0	0.322347	0	1.40265	11.5864	0	0	3.62723	0	0.419684	-0.134723	0	0	-0.0849405	0	0	0	0	0	-0.266622	7.14572	5.4598	0.0501355	5.11014	0	0	0
RL29	0.535668	0	0	-0.0893573	0.606245	0	0.0453923	-0.342711	1.64585	-0.229126	0	0.0160087	0	1.24412	0	0	0.677318	0	0.188471	0	0	0.0894726	0	1.00541	0.704732	0	0.165645	0	0	2.54704	0	1.21647	0	0	0	0	0.737413	0.850561	0.564709	0	2.41826	0.530161	0	0.607887	0	0.209371	0	2.6548	0
RL35	2.33719	1.78288	1.71363	0.383833	1.26325	0	0	0.00380234	0	-0.289345	0	-0.0442102	0	0	0	0.692513	0.617099	0	0.128253	1.45129	0	0	0	0	0	0	0.105426	1.95013	0.542045	4.85629	0.4536	0	0	0	0	0	0	0	0.50449	0	0.455763	0	0	0	1.06695	0.831926	0	0	0
RL37A	0.684088	0	0	0.0590627	0.147118	0	0	0	0	0	0	0	0	0	0	0	0	0	0	0	0	0.965037	0	0	0	0.953379	0.314065	0	0	0	0	0	0	0	0	0.860262	0	0	0	1.07317	0	0.678581	0	0	0	0	0	0	0
RL39	2.20695	1.36636	0.754057	0.440811	1.0286	0	0	0	0	0	0	2.47865	1.44169	0	0	1.2829	1.20749	0	0	1.54253	0	0	0	0	0	0	0	0	0	1.11054	1.04399	0	0	0	0	1.24201	0	0	0	1.45491	0	1.06033	0	0	0	0.73954	0	0	0
RL4	-0.694175	-0.921658	-0.625614	4.38697	5.00336	0	0.807378	0.184422	0	-0.290694	0	1.3061	1.82232	1.41484	0	-0.47711	0	0	0.171725	-1.09749	0	2.34534	-0.298965	0.400735	0	0.536528	6.17199	0	0	-0.36601	0	0	-0.567783	-0.33216	0	3.47317	0	0	0.0560288	0	0	-0.441325	5.19695	2.70958	0	-0.922509	0	0	0
RS14	-0.173443	-0.450601	0	-0.210642	-0.305634	-0.397893	1.30468	-0.71735	0	-0.490179	3.1578	8.96586e-05	3.44969	2.45631	0	0	0	-0.728845	-0.172762	0.153508	0.940644	0.741631	0.221766	-0.444303	0	0.751969	1.66544	-0.366976	0.447927	-0.128741	0	0.507355	0	0.188571	0.306271	2.29755	0.0283017	0	0.153351	0	0	0	0.171533	2.59951	-0.808566	-0.141412	0	0	0
RS16	-0.0379708	-0.0685932	0	0.891691	0.236413	0	1.7111	-0.91635	0	-0.802764	0.956168	-0.55763	1.47647	2.72725	0	0	0	4.26774	-0.385167	0.424453	-0.0873525	4.5896	0	-0.30883	0	0	10.7654	0	0	1.39976	0	0	0	0.324043	0	1.6627	0	0	-0.00892914	0	0	0	2.0003	0.0342486	-0.673093	1.38006	0	0	0
RS18	-0.579707	1.40977	-1.55687	0.111365	-0.0924134	0	0.364645	-2.74768	1.31031	-2.49169	6.0334	-1.92032	8.87357	5.84857	0	-0.475924	0	-0.445996	-0.436302	3.17835	-1.00882	1.18434	0.408316	0.952024	-0.979109	2.81338	15.6921	0.17835	-0.413217	7.80776	-1.17002	0.451544	-1.02178	-0.786159	0	3.18719	1.75946	-0.280266	1.45978	-0.759095	-1.16786	0.458111	3.15396	2.66742	-1.58801	3.30008	0	0	0
RS24	0.868011	1.10918	0.556231	1.31514	1.46484	0	0	0	0	0	0.690918	0	1.24387	0	0	1.08508	3.40562	0	0	0.425061	0	0.421816	0	0	0	0	1.35518	0	0	0.912713	0.846162	0	0	0	0	1.04418	0	0	0.897052	0	0	0	1.21299	0.94023	0	0.541714	0	0	0
RS25	0.376603	1.58519	0	-0.248422	6.0467	0	2.00655	0.382742	0	0.609914	0	1.10018	0	0	0	0	0	0.0962246	1.44511	-0.0663467	0	-0.0695921	0	1.59778	0	0	0.0065799	0	0	1.24016	0	0	0	0	0	0	0	2.76929	0.405645	0	0	1.16484	0	0.448822	0	0.683658	0	0	0
RS26	0.520471	0.715011	-0.370264	0.343619	-0.110204	0	-0.214942	-0.876849	0	-0.729187	0.915141	0.230008	2.02104	1.58315	0	0.846068	0.0831662	-0.166511	-0.000323175	1.79154	0	1.02903	0.336725	-0.329344	0	0	3.83115	-0.252018	1.40252	0.587525	0	0	0	0	0	1.62167	0	0	0.564034	0	0	0.51221	1.03794	2.71886	-0.000918645	0.616733	0	0	0
RS27	0.677518	0.528514	-0.957063	0.245832	-1.19585	0	-0.884823	-1.52366	2.31609	-1.41008	0.828709	-1.16494	7.41089	1.51263	0.707937	2.01118	0	-0.793769	0	3.39083	-0.694665	2.5898	-0.250074	0.547408	-0.476219	5.07638	6.51422	1.44881	0.22892	7.14707	0	0.035515	0	0.819756	0	2.74279	-0.443539	0	-0.0512193	0	-0.664969	-0.204276	2.39491	2.37895	-1.17452	4.03242	0	0	0.56834
RS27A	1.1182	0.0930316	0.95346	15.5056	-0.398068	4.20074	-0.107494	-1.18331	0	1.87816	0	1.18275	0	0	0	0.882398	0	-0.676601	-0.246124	-0.759746	0.994741	0.550213	-0.0738032	-0.50161	0	0	2.18903	-0.662546	2.08859	10.6512	-0.490862	0	0.0942651	0	0	-0.292839	0.851759	0	2.48804	0	0.0712813	-0.47452	-0.124037	-0.396793	-0.821975	-0.204324	0	0.645435	0
RS27L	0.744546	0.467388	0.432766	0	0.207576	0	0.25427	-0.133833	0	-0.0202477	0	0.224887	3.6271	0	0	0	0	0	0	0.301596	0.695164	0.298351	0	0	0.91361	0	2.13534	2.48832	0.811142	0	0	1.42534	0	3.59941	0	0.92072	0	0	0.773587	0	0	0.739039	0	1.40287	1.60514	0.418249	0	0	0
RS3	-0.589411	0.696131	0	1.04997	1.03965	0	0.0567773	-1.59349	0	-1.35421	2.47916	-0.831846	0.287867	0	0	0	0	-0.626152	-0.936607	2.88538	0	6.37213	0	-0.334247	0	0.746054	18.3057	0	0	2.47819	0	0	0	0	0	5.981	31.5195	0	-0.232357	0	0	-0.594918	0	3.47641	-1.2286	3.46865	0	0	0
RS6	0.765006	-0.423069	-0.622424	-0.485045	1.14282	0	0.893077	0.223088	0	-0.397868	-0.487737	2.22396	1.51672	0	0	12.9663	24.5179	-0.670831	2.08223	-0.753594	0.666242	0.398628	0	1.55133	0	1.30359	2.00233	-0.504178	-0.244048	1.62587	0	0.370154	0	0	0	0	0	0	0.823089	0	-0.33033	-0.0699235	0	2.03803	-0.945767	-0.347214	0	-0.212062	0
RS8	-0.184692	0	-0.13651	1.55066	3.1689	0	0.603308	-0.529373	0	0.447381	0	1.61559	0	0	0	5.67467	13.3201	-0.90261	1.70017	0	0	0.713509	0	3.72297	0	0	-0.554715	0	0	2.87587	0	0	-0.058301	0	0	0	0.017053	0	-0.15565	0	0	0.0938146	0	0	0	0.364318	0	0	0
S10A7	1.82352	0	1.51174	0	0	0	0	0	0	0	0	0	0	0	0	0	0	0	0	7.43755	4.93457	0	0	0	0	0	0	1.62999	0	0	0	0	0	0	0	0	0	14.0988	0	0	0	0	0	0	0	0	0	0	0
S10A8	7.68785	0	2.85045	0	1.38369	0	0	0	0	0	0	0	0.911525	0	0	8.55611	0	0	3.86125	8.51078	4.75469	0	0.930877	0.264808	0	0	0	0.342135	0	0.580371	0	0	0	0	0	0	0	3.08742	0.564709	0.924747	2.41826	2.44662	0	0	0	0	1.0387	0.634251	0
S10A9	3.43308	-0.231409	4.48105	-0.579276	0.403853	0	0	0	0	0	0	-0.47391	0.421606	0	0	12.3274	0	0	8.94187	14.8143	5.53065	0	1.26964	0.936073	0	0	0	1.09072	0	0.0904516	0.0238999	2.83939	0	0	0.525463	0	0	9.8504	0.0747904	1.26044	1.43842	0.0402416	0	0.117968	0	0.825199	0	0	0
S10AB	2.51667	0	2.20489	0	0	0	0	0	0	0	0	0	0	0	0	0	0	0	0	13.8401	0	0	0	0	0	0	0	0	0	0	0	0	0	0	0	0	0	0	0	0	0	0	0	0	0	0	0	0	0
SG2A1	13.5686	0	0	0	0	0	0	1.12746	0	3.8684	0	1.48619	0	0	0	0	0	0	0	0	0	0	0	0	0	0	0	0	0	0	0	0	0	0	0	0	0	0	0	0	0	0	0	0	0	0	0	0	0
SPR1B	1.288	0	3.33874	0	0	0	0.797728	0.409625	0	0.52321	0	0.768345	0	0	0	0	0	0	0	4.40336	0	0	0	0	0	0	0	1.09447	0	4.05171	1.26615	0	0	0	0	0	0	0	0	0	0	1.2825	0	4.10674	0	0	0	0	0
STAT	3.61528	0	0	0	0	0	0	0	0	0	0	0	0	0	0	0	0	0	0	0	0	0	0	0	0	0	0	0	0	0	0	0	0	0	0	0	0	0	0	4.00436	0	0	0	0	0	0	0	0	0
StrepHA-Tag	-5.23344	4.87919	-8.16996	-9.02182	-11.0018	6.8687	0.404784	-4.55466	-1.27426	4.80842	5.36951	34.8691	-2.18987	-1.30557	14.8801	5.65597	23.5775	-12.5762	-9.4204	-10.3845	-1.48067	-10.4104	-3.49515	-8.55665	13.773	19.7139	-6.78745	-2.35068	-1.39489	1.20332	135.832	-3.32134	-5.7759	-3.36047	-2.36001	-2.03198	3.50438	-3.14682	-6.47538	-3.5969	0.519164	-6.46749	5.42058	0.751328	-8.18002	-3.76327	1.08612	-5.59963	37.0959
Streptactin	-3.51433	-4.66472	0.170353	12.6202	-5.57638	-2.9728	142.602	112.957	0.92156	196.355	0	16.1275	-2.74317	-2.45165	-2.44225	0	0	21.5674	170.059	0	-5.64575	110.609	-2.35314	-7.07677	0	0	0	0	0	-4.021	0	-2.06755	4.83143	-3.38638	0	-4.42069	-2.54661	-2.43346	0.333743	-3.78198	-2.76803	8.77765	-3.91429	0	0	0	0	-2.64977	0
SUZ12	237.111	0	0	0	36.1336	445.309	0	0	0	0	0	0	0	0	0	-2.4793	-2.55471	0	0	0	95.2981	0	189.917	92.6668	113.726	0	0	0	0	0	0	62.9511	0	0	0	0	0	0	0	0	0	0	95.0812	123.778	-4.10038	-7.04848	0	0	0
TBB2B	0.240012	1.69031	-1.13207	0	-1.32822	0	-0.635847	-1.69867	0	-1.58508	9.71285	-1.2936	14.9544	3.99324	0	-0.603221	0	-1.31878	-1.16748	1.73101	0	1.71479	-0.425076	-0.795996	-0.651222	32.3558	58.4066	0	-0.75369	5.11041	0	4.98723	0	-0.458272	-0.340571	1.3635	3.07101	0	-0.791244	0	0	0	1.86991	2.88548	-0.709258	0.958848	0	0	-0.863957
TBB4A	4.39484	16.4993	-1.04225	1.02298	7.41732	-0.95492	3.42608	-1.7314	0	-1.49526	6.26756	0	0.677068	0	0	0	0	5.04842	0	2.18009	-0.779852	3.69057	0	3.04054	3.29955	5.74129	2.54472	0	0.0585464	6.63595	0	0	0	0	0	-0.554296	3.43028	0	-0.0165625	0	0	-0.735977	8.43759	4.75594	1.21923	8.1814	0	0	0.355374
TBB4B	0.938037	0.549667	-2.10091	-2.915	-2.28378	0.602283	1.19317	-4.51002	3.44423	-4.00746	0.385383	-3.1694	11.0476	13.7561	-1.27234	-1.25516	0	0	-2.36573	-2.05492	-0.376819	2.83248	-0.809799	-0.224102	-0.320246	1.86241	0.591987	-2.28166	29.7578	1.82705	0	1.72669	0	8.31437	3.01973	5.78697	0	7.89028	-1.03123	0	39.0943	1.13846	5.43344	15.062	-1.91729	1.28267	-0.101325	-1.53684	-1.907
TBB5	12.675	33.59	-9.93349	-1.012	-13.6777	-9.58454	-8.10551	-21.542	2.81771	-19.0515	40.8756	-15.0707	62.8344	25.5937	0.567395	11.3435	-6.96365	-4.70078	-12.285	21.1026	4.7583	-9.59979	4.31628	-4.54216	17.0754	35.0876	63.6913	6.48918	11.5255	28.7909	-9.00114	-4.50445	-7.74747	34.3075	24.0718	44.7495	-3.88462	-3.34957	7.4836	-5.42977	-7.57261	-7.50972	38.3041	39.5518	1.53908	7.95686	-1.18102	-7.42593	-0.450028
TRFL	96.274	0	0	0	0	0	0	0	0	0	0	0	0	0	0	0	0	0	0	0	0	2.59457	0	0	0	0	0	0	0	0	0	0	0	0	0	0	0	0	0	0	0	0	0	0	0	0	0	0	0
TRY3	1.17293	0.895777	0.861155	0.547909	0.635965	0	0	0.294555	0	0.408141	0	0.653275	0	0	0	1.39	1.31458	0	0	0.729985	0	0	0	0	0	0	0.802911	0.979401	1.23953	1.21764	1.15109	0	0	0	0	0	0	0	1.20198	1.56201	0	1.16743	0	0	0	0	0	0	0
TRYP_PIG	2.72489	3.65344	4.637	-5.40043	3.77843	-0.192955	-2.89185	-8.59123	7.60671	-7.21742	-4.10567	0.0747069	-0.69994	0.869203	-1.89469	2.85579	3.90046	-7.06025	7.85856	-3.76063	-1.8675	41.2655	-0.753374	-4.50436	-2.64842	-1.76575	-4.5037	-1.66078	1.76641	7.39119	2.44085	-1.153	6.45536	0.161811	1.04456	-2.32445	-0.115015	2.00301	-2.33548	1.71442	-2.57032	-0.0994801	-1.31164	-3.22231	-6.8788	-2.90225	1.21945	-2.50222	-4.02721
UBP11	3.38938	0.724384	0	0.376517	7.40347	9.61354	0	0.123163	0	0	0	0	0	0	0	0	0	0	0	0	0	0.555347	1.39675	0	0	0	0.631519	0	0	25.0055	0	0	0	0	0	0	0	1.31644	0	0	0	0	0	1.07376	0	0	0	0	0
ZA2G	12.8393	0	0	0	0	0	0	0	0	0	0	0	0	0	0	0	0	0	0	1.38057	0	1.37733	0	0	0	0	0	0	0	0	0	0	0	0	0	0	0	0	0	2.2126	0	0	0	0	0	0	0	0	0
ZMYM4	-1.1772	0	0	0	0	0	0	-1.92956	0	-2.34454	0	0	0	0	0	0	0	0	0	-1.62015	0	0	0	0	0	0	-1.54722	0	-1.1106	0	0	0	0	-0.815184	0	0	0	0	0	0	0	0	0	0	0	0	0	0	0
ACACA	0	-4.61866	46.8054	0	0	0.744192	206.988	32.1413	0	-3.21956	0	0	-0.193302	9.74269	-3.15014	0	0	88.0119	0	-1.09649	-3.622	0	0	-4.06495	-3.3813	0	-2.6002	0	9.79767	-3.24905	0	-1.77397	0	2.09836	0	-1.59318	0	15.2868	0	-2.06568	-3.5626	-3.53425	-2.10979	-3.97458	0	1.96762	0	0	0
ADT3	0	0.53564	-0.324831	-0.638077	-0.550021	-0.237501	-0.503327	0.274917	0	1.37306	2.7254	-0.00353985	0.362806	0	0	0	0	-0.73097	0	-0.456001	-0.0624332	-0.0806722	0	-0.283911	0	1.89877	5.04451	0	0.0535447	0	-0.0349003	0	0.11334	0	0	0	0.891238	0	1.95247	0	0	2.24433	0	5.78185	0	4.18779	0	0	0
AIFM1	0	-0.0205138	0	2.19069	-0.280326	0.032194	0	0	0	0	2.48961	0	4.38953	0	0	0	0	0	0	-0.186306	0	2.72718	0	6.70438	0	0	18.7546	0	0	0	0	0	0	0	0	4.59429	0	0	3.00494	0	0	0	0	5.02519	0	1.24699	0	0	0
ANXA2	0	0.347404	3.75872	0	1.56148	0	0.134286	0	0	0	0	0.104903	0	0	0	0.841626	0	0	0.277365	10.375	0.57518	0	1.01977	0	0	0	0	0.431028	0	1.61209	0	0	2.8882	0	0	0	0.826307	3.2652	0	1.01364	0.604876	0.619055	0	0	0	0	0	0	0
ASXL1	0	1132.9	0	21.8964	-1.96156	0	0	0	0	0	0	0	0	0	0	0	0	0	0	0	0	0	0	0	0	0	0	0	0	0	0	0	0	0	0	0	0	0	0	0	0	0	0	0	0	0	0	0	0
AT2A2	0	1.01085	0	0.662979	0	0	0	0	0	0	3.60812	0	0	0	0	0	0	0	0	0	3.86354	0	0	0	0	0	16.2584	0	0	1.33271	0	0	0	0	0	1.46418	0	0	0	0	0	0	0	0	0	0	0	0	0
ATD3A	0	0.155625	0	-0.665596	0	0	0	0	0	0	0.583768	0	1.68967	0	0	0	0	8.0461	0	0	2.47518	2.03839	0	-0.49503	-0.0551066	3.4312	41.3312	0	0	4.8273	0	0	0	0	0	3.15185	0	0	1.8029	0.164908	0	-0.229678	4.80749	11.179	-0.859293	22.3367	0	0	0
ATD3B	0	0.963218	0	0.615351	0	0	0	0	0	0	0	0	0	0	0	0	0	0	0	0	0	5.67838	0	0.969516	0	0	0.870353	0	0	0	0	0	0	0	0	0	0	0	7.10409	1.62946	0	1.23487	0	4.01149	0	3.21445	0	0	0
BAG2	0	3.2734	0	-0.208417	0	0	1.23896	0	0	0	0.239516	0	0	0	0	0	0	0.783674	0	1.33361	0	7.89926	0	0	0	0.685899	2.40719	0	0	0	0	0	0	0.778623	0	7.91631	0	0	0	0	0	0	0	2.36395	0	3.56677	0	0	0
BAP1	0	146.113	74.188	708.659	0	0	0	0	0	0	0	0	0	0	0	0	0	0	0	0	0	0	0	0	0	0	0	0	0	0	0	0	-1.37651	0	0	0	0	0	0	0	0	0	0	0	0	0	0	0	0
C1QBP	0	4.40039	1.45797	-0.277409	0.324167	0	1.10098	3.0561	0	15.4666	0	5.99415	0	0	0	0	0	-0.370303	0.000419269	0	0	1.18914	0	0.0767561	0	0	1.34148	0	0	0	0	0	0	0	0	0	0	0	0.376657	0	0	0.342108	0	0	0	0	0	0	0
CATD	0	2.64498	0	0	0	0	0	0	0	0	0	0	0	0	0	0	0	0	0	6.34466	0	0	0	0	0	0	0	0	0	0	0	0	0	0	0	0	0	0	0	0	0	0	0	2.99435	0	0	0	0	0
CDSN	0	0.372851	5.0561	0	0.113039	0	0.159733	-0.228371	0	1.15672	0	0.130349	0	0	0	0.867073	0	0	0.302812	0.918786	0	0	0	0	0	0	0	0.456475	0.716605	1.65026	2.64261	0	2.93909	0	0	0	0	0.964902	0	6.4131	0	0	0	0	0	0	0	0	0
CH60	0	2.47899	0	11.3958	0.833138	-0.86549	-0.0981099	-0.0690385	0.469144	-1.40583	0	0.902381	0	0	0	0	0	0.109343	0	-1.08399	0	-1.08723	0	2.6648	0	0	-1.01106	0	0	0.799883	0	0	0	149.733	0	-0.464866	0	0.734001	0.162297	0	0	0.674358	29.4955	0.868675	0	0	0	0	0
CHD5	0	2.0434	0	0	0	0	0	2.2159	0	1.55576	0	1.80089	0	0	0	0	0	0	0	0	0	0	0	0	0	0	0	0	0	0	0	0	0	0	0	0	0	0	0	0	0	0	0	0	1.68543	0	2.82359	0	0
CMC2	0	2.46687	0	0	0	0	-0.14266	0	0	0	11.7737	0	1.69341	0	0	0	0	0	0	1.19563	0.298234	0	0	0	0	8.0128	12.0211	0	0.414212	0	0	0	0	0.70963	0	10.6661	0	0	0.376657	0	0	0	0	0.419835	-0.287507	5.63045	0	0	0
DNJA1	0	1.72869	0	1.38082	0	0	0	0	0	0	0	0	0	0	0	0	0	1.28792	0	1.56289	0	0	0	0	0	0	1.63582	0	0	0	0	0	0	0	0	0	0	0	0	0	0	0	0	7.48588	0	0	0	0	0
DNJA2	0	1.02559	0	2.05419	0	0	0	0	0	0	3.6376	0	0	0	0	0	0	2.55595	0	0.859796	1.25336	0	0	0	0	0	4.62253	0	0	0	0	0	0	0	0	1.47892	0	0	0	0	0	0	0	1.37496	0	0.97645	0	0	0
DNJB6	0	2.19072	0	0	0	0	0	0	0	0	0	0	0	0	0	0	0	0	0	0	0	0	0	0	0	0	5.58201	0	0	0	0	0	0	0	0	0	0	0	0	0	0	0	0	0	0	0	0	0	0
EF1A1	0	-0.71167	-0.847821	6.8133	-0.123336	0	3.36445	1.86376	0	-1.12814	2.42579	3.20284	-0.226897	0.105695	0	0	0	0.262486	1.74537	0.158724	0.0820219	3.60689	0	9.64662	0	0	12.1459	0	-0.536158	-0.558052	0	0.078044	-0.476363	-0.24074	-0.12304	0.533133	0	0.810572	0.856445	0	-0.62244	-0.304195	-0.257779	0.325224	0	-0.677319	0	0	0
EF1A2	0	2.44374	0.494099	0	0.268909	0	0	0	0	1.46846	0	0	1.18174	1.51433	0	0	0	0	0	4.38462	0	4.37489	0	0	0	0	0	0	0.872475	0.850582	0	0	0	1.16789	1.28559	3.3504	0	0	3.05613	0	0.786193	2.2627	1.15085	4.48597	0	0.479582	0	0	0
EFTU	0	-0.197917	0	-0.496844	0	0	1.5608	-1.19492	0	-1.08134	10.1659	-0.836203	4.13568	4.47156	0	0	0	-1.03446	0	-0.132693	0.654443	-0.139184	0	-0.587403	0	3.15408	20.1915	-0.510077	-0.249948	0.842612	0	0	0	0.0454701	0	6.13668	0	0	0	0	0	-0.322051	1.44316	19.3674	-0.951666	1.36732	0	0	0
EMD	0	0.249357	0	-0.0985107	-0.0104553	0	0	0	1.6367	0	0.349422	0.618481	2.68228	1.23496	0	0	0	0	0	0	0.477133	0.0803193	0	0.255655	0	0	4.93239	0	0	0.571217	0	0	0	0.888529	0	0.702688	0	0	7.7674	0	0	8.51238	0.87149	8.8466	0	0	0	0	0
FANCI	0	1.77998	0	0	0	0	0	0	0	0	5.14638	0	0	0	0	0	0	0	0	0	0	0	0	0	0	0	12.2936	0	0	0	0	0	0	0	0	0	0	0	0	0	0	0	0	0	0	0	0	0	0
FBRL	0	0.963218	0	0	0	0	0	0	0	0	1.06328	0	0	0	0	0	0	0	0	0.797426	0	0.794181	0	0	0	1.50967	29.6556	0	0	1.28508	0	0	0	0	0	4.21939	0	0	0	0	0	0	4.557	1.31259	0	0	0	0	0
FBX18	0	0.519726	0	0	0	0	0	0	0	0	0	0	0	0	0	0	0	0	0	0	0	0	0	0	0	0	0	0	0	0	0	0	0	0	0	0	0	0	0	0	0	0	0	0	0	0	0	0	0
FOXK1	0	2.85716	0.700812	81.0304	0	0	0	0	0	0	0.835499	0	0	0	0	0	0	0	0	0	0	0	0	0	0	0	0	0	0	0	0	0	0	0	0	0	0	0	0	0	0	0	0	0	0	0	0	0	0
FOXK2	0	0.940229	0.905607	71.7619	0	0	0	0	0	0	0	0	0	0	0	0	0	0	0	0	0	0	0	0	0	0	0	0	0	0	0	0	0	0	0	0	0	0	0	0	0	0	0	0	0	0	0	0	0
H12	0	-0.106421	-0.631044	-0.55842	1.0777	-0.776462	-0.745775	1.47422	9.31347	-1.41174	-1.03402	1.54293	-0.481071	0	0.284647	0	-0.0442618	0	0.728678	0	-0.426326	-0.176262	7.98024	2.40825	0.0105656	0	-0.385018	0	2.38385	5.8772	0	1.03403	-0.730537	5.57262	-0.377214	-0.680755	1.33029	0	2.23363	3.10979	0.314922	0.468114	-0.511953	4.12364	-0.837507	0	-0.353896	0	0
HCFC1	0	327.692	90.1986	678.958	0	0	0	0	0	0	0	-2.55106	0	0	0	0	0	0	0	0	0	-2.4776	0	0	0	0	0	0	0	0	0	0	271.867	0	0	0	0	0	0	0	0	0	0	0	0	0	0	0	0
HIG1A	0	2.42183	0	0	0	0	0	0	0	0	0	0	3.07485	0	0	0	0	0	0	0	0	0	0	0	0	0	2.32897	0	0	0	0	0	0	0	0	0	0	0	0	0	0	0	0	0	0	2.37269	0	0	0
HS71L	0	1.89121	0	1.54334	0	0	0	0	0	0	0	0	0	0	0	0	0	0	0	1.72541	0	1.72217	0	0	0	0	1.79834	0	0	2.21306	0	0	0	0	0	0	0	0	0	0	0	0	2.51334	0	0	0	0	0	0
K1C13	0	0.940229	0	0	0	0	0	0	0	0	0	0.697727	0	0	0	0	0	0	0	56.7524	0	0	0	0	0	0	0	0	1.28398	7.0821	0	0	0	0	0	0	0	0	0	0	0	0	0	0	0	0	0	0	0
K1C18	0	1.83405	0	0	0	0	0	0	0	0	0	0	2.48706	0	0	0	0	0	0	0	0	0	0	8.81687	0	0	0	0	0	0	0	0	0	0	0	0	0	0	0	0	0	0	0	9.84611	0	0	0	0	0
K1C19	0	0.663975	0	0	0	0	0	0	0	0	0.76404	0	7.24681	0	0	0	0	0	0	1.35547	0	0	0	0.670273	0	1.21042	6.38355	0	0	0.985836	0	0	0	0	0	1.11731	0	0	0	0	0	0	0	33.1594	0	0.614836	0	0	0
K2C78	0	0.147648	9.43788	0	0.439951	0	3.09943	0	0	0	0	0	0	0	0	0	0	0	0.0776089	6.6867	0	0	0	0	0	0	0	0	7.51078	0.469508	0	0	4.94942	0	0	0	0	0	0	0.813884	0	0.419298	0	0	-0.210317	0	0	0	0
K2C8	0	6.03385	0	0	0	0	0	-0.711497	0	0	1.36587	0	1.82472	0	0	0	0	0	0	6.66685	0	1.59245	0	10.1267	0	0.436174	15.0104	0	0	0.925576	0	0	0	0	0	0	0	0	5.07041	0	0.147197	0.850261	0	4.72898	0	2.81759	0	0	0
LG3BP	0	4.03127	0	0	0	0	0	0	0	0	0	0	0	0	0	0	0	0	0	0	0	0	0	0	0	0	0	0	0	0	0	0	0	0	0	0	0	0	0	0	0	0	0	0	0	0	0	0	0
M2OM	0	0.550031	0	0	1.96673	0	0	0	0	0	5.24613	0	1.20305	1.53564	0	0	0	0	0	2.15477	1.77491	0	1.2224	2.49895	0	0	4.66733	0	0.893785	0	0	1.50799	0	1.1892	0	1.00336	1.02893	0	0.85623	0	0	0	1.17216	1.95731	0	2.38808	0	0	0
MBD5	0	13.712	5.86388	0	0	0	0	0	0	0	0	0	0	0	0	0	0	0	0	0	0	0	0	0	0	0	0	0	0	0	0	0	0	0	0	0	0	0	0	0	0	0	0	0	0	0	0	0	0
MBD6	0	31.5296	20.3714	3.67665	0	0	0	0	0	0	0	0	0	0	0	0	0	0	0	0	0	0	0	0	0	0	0	0	0	0	0	0	0	0	0	0	0	0	0	0	0	0	0	0	0	0	0	0	0
MGAP	0	-3.11219	0	0	0	0	0	102.658	0	157.585	-3.01212	-3.35469	0	0	0	0	0	0	0	372.634	0	0	0	0	0	0	0	389.591	0	0	261.385	0	0	0	0	0	0	0	317.932	0	0	0	0	0	0	0	38.4288	135.629	109.13
ML12B	0	0.270071	0.961371	0	1.40681	1.09237	0	0.111472	0	-0.217565	0	1.44143	0	0	0	0	0	0	2.79081	0	0	3.59894	0	1.93903	0	0	0	0	2.61394	0	0	0	0	0	0	0	0	0	0	0	0	0.541721	0	0	0	0	0	0	0
MLF2	0	2.36356	0	0	0	0	0	0	0	0	0	0	0	0	0	0	0	0	0	0	0	0	0	0	0	0	5.92769	0	0	0	0	0	0	0	0	0	0	0	0	0	0	0	0	2.71294	0	0	0	0	0
MPCP	0	3.0324	0	0.827086	-0.646176	0	0	-0.987586	0	0	5.48	0	1.9196	2.58478	0	0.107858	0	-0.63249	0	0.910336	2.82007	-0.224905	1.9583	0.038099	0	6.18552	18.2336	0	3.16801	-0.0645036	0	0	0	1.89191	0	0.708649	0	0	0.236859	0	0	-0.114714	1.85783	3.81789	-0.744329	1.20197	0	0	0
MTF2	0	-2.30485	0	0	15.5334	472.035	0	0	0	0	0	0	0	0	0	0	0	0	0	0	42.0644	0	76.1941	21.6739	0.0856539	0	0	0	0	0	0	743.476	0	0	0	0	0	0	0	0	0	0	0	0	-3.90943	-3.13419	0	0	0
MYH10	0	-0.583767	7.82461	-1.89584	7.49572	15.61	-1.50632	-2.40255	0	0	0	-1.69536	0	0	0	0	0	0	0.0922179	0	0	29.4094	0	6.34031	0	0	0	0	5.05387	0	0	0	0	0	0	0	0	0	0	0	0	-1.02155	0	0	0	-1.40531	0	0	0
MYH9	0	-0.695612	20.4933	-3.17118	18.0939	10.2236	-2.83719	-4.08712	0	-2.31886	0	-2.07373	0	0	0	0	0	0	0.312539	-2.69521	0	43.2327	0	2.03613	0	0	0	0	18.3087	0	0	0	0	0	0	0	0	0	-1.52502	0	0	-1.68637	0	0	0	-2.21235	0	0	0
OGT1	0	73.5933	8.44313	200.593	0	0	0	0	0	0	0	0	0	0	0	0	0	0	0	0	0	0	0	0	0	0	0	0	0	0	0	0	707.541	0	0	0	0	0	0	0	-1.48922	-1.6055	0	0	0	0	0	0	0
PADC1	0	2.08536	0	0	1.82555	0	0	0	0	0	0	1.84286	0	0	0	0	0	0	0	0	0	1.91632	0	2.09166	0	0	0	0	0	0	0	0	0	0	0	0	0	0	0	0	0	0	0	0	0	0	0	0	0
PGAM5	0	18.5565	4.86511	2.69326	0	0	0	-0.350179	0	1.13845	-0.035329	0.0413543	3.58478	0.850213	0	0	0	0	0	0	0	2.38254	0	0	0	7.1894	9.381	0	0	0.186466	8.64676	0	0	0	0	2.02217	0	0	0.170805	0	0.122078	0	4.75605	1.81426	0	-0.184533	0	0	0
PLAK	0	-0.935064	23.3712	-1.28293	0.202604	0	2.30628	0	0	-1.45911	-0.834999	-1.17756	0	0	0	-0.440842	0	0	6.58565	21.5348	-0.707288	0	0	-0.928766	0	0	0	-0.316585	0	4.98117	1.25657	0	5.38961	0	-0.178192	0	0	2.2668	0	3.84617	0.0311109	-0.663413	0	0	-0.583249	0	0	0	0
POGZ	0	-1.10922	0	0	0	0	0	125.67	0	191.108	0	105.315	0	0	0	0	0	0	0	0	0	0	0	0	0	0	0	0	0	0	0	0	0	0	0	0	0	0	0	0	0	0	0	0	0	0	0	0	0
PRKDC	0	0.883781	-1.25928	1.31539	-1.15758	-1.17195	0	0	0	0	1.0468	-1.46716	0.243003	0.908188	0	0	0	0	0	0	0	-0.885257	0	-1.21836	0	13.6711	98.2379	0	0.653116	0.587436	0	0	0	-0.585489	0	6.12258	0	0	2.63527	0	0	-0.821318	0	21.9657	0	-1.2738	0	0	0
PRS10	0	1.06086	0	8.39713	0	1.11356	0	0	0	0	0	0	0	0	0	0	0	0	0	0	0	5.97129	0	1.06716	0	0	11.1243	0	0	1.38272	0	0	0	0	0	0	0	0	0	0	0	0	0	4.20676	0	0	0	0	0
PRS4	0	0.986749	0	8.1007	0	1.03946	0	0	0	0	0	0	0	0	0	0	0	0	0	0	0	3.02172	0	0	0	0	21.8159	0	0	5.56225	0	0	0	0	0	0	0	0	0	0	0	0	0	1.33613	0	0	0	0	0
PRS6A	0	2.01027	0	10.2974	0	1.33671	0	0	0	0	0	1.0415	0	0	0	0	0	0	0	0	0	3.61622	0	0	0	0	6.86924	0	0	0	0	0	0	0	0	0	0	0	0	0	0	0	0	0	0	0	0	0	0
PRS6B	0	1.35712	0	9.5822	0	1.40983	0	0	0	0	1.45719	0	0	0	0	0	0	0	0	0	0	0	0	0	0	0	24.5937	0	0	0	0	0	0	0	0	0	0	0	0	0	0	0	0	0	0	0	0	0	0
PRS7	0	3.01109	0	7.40329	0	0.865103	0	0	0	0	0.91246	0	0	0	0	0	0	0	0	0	0	5.22591	0	0	0	0	24.3066	0	0	2.30958	0	0	0	0	0	0	0	0	1.11859	0	0	0	0	3.70984	0	0	0	0	0
PRS8	0	3.58112	0	9.4951	0	0	0	0	0	0	0	0	0	0	0	0	0	0	0	0	0	3.24305	0	0	0	0	14.9011	0	0	1.41928	0	0	0	0	0	0	0	0	1.40361	0	0	0	0	1.44679	0	0	0	0	0
PSA5	0	1.77998	0	0	1.52017	0	0	0	0	0	0	0	0	0	0	0	0	0	0	0	0	0	0	0	0	0	4.76052	0	0	3.76096	0	0	0	0	0	0	0	0	0	0	0	0	0	0	0	0	0	0	0
PSA7	0	0.646881	0	4.19288	0	0.699589	0	0	0	0	0	0	0	0	0	0	0	0	0	0	0	0.477843	0	0	0	0	12.4232	0	0	6.20206	0	0	0	0	0	0	0	0	0	0	0	0	0	0.996258	0	0	0	0	0
PSB2	0	1.19806	0	0.85019	0	0	0	0	0	0	0	0	0	0	0	0	0	0	0	0	0	1.02902	0	0	0	0	6.61141	0	0	1.51992	0	0	0	0	0	0	0	0	0	0	0	0	0	1.54743	0	0	0	0	0
PSB5	0	2.87951	0	1.57993	0	0	0	0	0	0	0	0	0	0	0	0	0	0	0	0	0	0	0	0	0	0	12.9717	0	0	3.52323	0	1.70456	0	0	0	0	0	0	1.05281	0	0	1.01826	0	3.57826	0	0	0	0	0
PSD12	0	1.89121	0	2.9232	1.63139	3.52407	0	0	0	0	0	0	0	0	0	0	0	0	0	0	0	1.72217	0	0	0	0	3.30571	0	0	2.21306	0	0	0	0	0	0	0	0	0	0	0	0	0	0	0	0	0	0	0
PSDE	0	1.89121	0	2.9232	0	0	0	0	0	0	0	0	0	0	0	0	0	0	0	0	0	6.59614	0	0	0	0	3.30571	0	0	2.21306	0	0	0	0	0	0	0	0	0	0	0	0	0	0	0	0	0	0	0
PSMD2	0	1.41946	0	15.9202	0	0.59355	0	0	0	0	0	0	0	0	0	0	0	0	0	0	0	16.224	0	0.547141	0	0	21.9984	0	0	5.88395	0	0	0	1.18001	0	0	0	0	0	0	0	0	0	0.89022	0	0	0	0	0
PSMD3	0	3.84212	0	9.06535	0	0	0	0	0	0	0	0	0	0	0	0	0	0	0	0	0	3.50404	0	0	0	0	19.5445	0	0	1.54977	0	0	0	0	0	0	0	0	0	0	0	0	0	0	0	0	0	0	0
PSMD8	0	3.19836	0	4.04672	0	0	0	0	0	0	0	0	0	0	0	0	0	0	0	0	0	0	0	0	0	0	0	0	0	0	0	0	0	0	0	0	0	0	0	0	0	0	0	0	0	0	0	0	0
PWP2A	0	1.1135	0	0	0	0	0	0	0	0	0	0	0	0	0	0	0	0	0	0	0	0	0	0	0	0	0	0	0	0	0	0	0	0	0	0	0	0	0	0	0	0	0	0	45.336	9.80262	0	0	0
RADI	0	3.12804	0	0	0	0	0	0	0	0	0	1.43739	0	2.6655	0	0	0	0	0	1.5141	0	0	0	0	0	0	0	1.76352	0	5.38981	0	0	0	0	0	0	0	0	0	0	0	0	0	0	0	0	0	0	0
RAN	0	-0.309933	0.697183	3.80824	0.246803	0	0.983098	1.90056	0	-0.208844	2.66623	0.909639	0.343081	0	0	0	0	-0.115094	-0.379972	-0.475726	-0.0821577	1.85892	0.362434	2.38493	0	0	2.08744	0	0	0.0119268	0	0	0	0	0	0	0	0	3.28463	0	0	1.82764	0.3122	0	0	4.10889	0	0	0
RCN2	0	0.173148	0	1.09813	-0.388985	0	0.701712	0	0	0.748704	5.42875	-0.371675	6.21812	0	0	0	0	0	0	0	0	-0.298211	0	-0.122875	0	7.21428	5.76917	0	0	0	0	0	0	0	0	6.84181	0	0	0	0	0	0	0.49296	12.9827	0	0	0	0	0
RL13	0	-0.362527	0	-0.789461	5.88161	0	1.37373	0.551693	0	-0.108519	-0.547084	3.59893	0	0.338458	0	3.84942	3.58548	0.0321058	1.14427	-0.812942	-0.419374	3.09551	0	4.84293	0	0	0.440689	-0.563525	0.153104	1.4775	0	0.310806	0	0	0	-0.193818	0	0	0.0967722	0	-0.389677	1.05204	-0.0250162	1.23081	-1.00511	-0.00628243	0	-0.271409	0
RL17	0	1.03554	0	1.6397	5.62302	0	0.822421	0	0	0	0	0	4.7634	0	0	0	0	0.594778	0.9655	0	0	0	0	0	0	1.58199	3.27164	0	0	0	0	0	0	0	0	0	0	0	0	0	0	0	0	4.15613	0	0	0	0	0
RL21	0	0.433959	0	1.55848	1.73459	0	0	0	0	0	0.534024	0.191457	3.56024	0	0	0	0	0.597995	0.36392	0	0	0.264921	0	0.440257	0	0	1.11984	0	0	0.755819	0	0	0	0	0	0	0	0	0	0	0	0	0	2.95297	0.0759942	4.4503	0	0	0
RL26	0	0.809134	0.325425	0.0121791	1.07247	0	0.146929	0	0	0.175207	0	0.784515	0	0	0	3.09483	0	-0.0807142	0.290008	0	0	0.191009	0	0.366345	0	0	0.267181	0	0.7038	2.75011	0	0	0	0	0	0	0	0	0.666246	1.02628	0	0.631697	0.98218	0.709423	0	0.310908	0	0	0
RL27A	0	0.0431974	0.969726	-0.724534	1.10079	0	0.816265	-0.569483	0	-0.342311	-0.276602	-0.619168	1.93899	0	0	0	0	0.247158	-0.446706	1.66846	0	0.926466	0.2957	2.18473	3.5045	0.169782	0.447229	0	-0.0329132	0.525988	0	0	2.35793	0	0	0.0766645	0	0	1.24536	0.28957	2.93825	2.58889	0.245467	1.33171	-0.49375	-0.425806	0	5.54147	0
RL38	0	1.39883	0	0.0563996	0	0	0	0	0	-0.0833688	4.80883	0	4.93393	0	0	0	0	0	0	0.238475	0.632043	0	1.07663	0	0	2.03427	8.16966	0	0	0.726127	0	0	0	1.04344	0	3.10149	0	0	0	0	0	0	1.0264	2.89358	0	3.17855	0	0	0
RNPS1	0	1.16907	1.13445	0	1.97209	0	0.955952	0.567849	0	0.681434	0	0	0	0	0	0	0	0.728309	1.09903	0	0	0	0	1.17537	0	0	0	0	0	0	0	0	1.57262	1.80824	0	0	0	0	0	0	0	1.44072	0	0	0	0	0	0	0
RS10	0	1.19806	0	3.08668	2.01557	0	0.98494	0	0	0	0	0.955556	0	0	0	0	0	0	0	0	0	1.02902	0	1.20436	0	0	1.10519	0	0	0	0	0	0	0	0	0	0	0	0	0	0	0	0	0	0	1.14892	0	0	0
RS11	0	0.934766	-0.905658	-1.17007	-0.875402	0	-1.08415	-1.4705	0	0.110489	2.46129	-1.06211	6.48285	6.00346	0	-0.376814	-0.452228	6.14116	-0.941075	3.67356	2.97214	3.65571	0.988956	-0.343182	0	0.737119	4.07465	-0.18853	0	1.64831	0	0.0869197	0	0.922565	0	5.95866	0	0	0.878634	0	0	0	1.66847	13.2352	0.629174	2.31529	-0.090846	0	0
RS15A	0	0.853217	0	0.50535	0	0	0.640099	0	0	0	0	0	0	0	0	0	0	1.22688	0	2.76114	1.08099	2.75465	0	0.859515	0	0	2.907	0	0	1.17508	0	0	0	0	0	1.30655	0	0	1.15942	0	0	0	0	1.20259	0	1.81431	0	0	0
RS2	0	0.371177	0	-0.65039	-0.278353	-0.715112	1.62143	-1.35179	0.619522	-1.23221	2.04753	-0.907284	2.00371	0.217788	-0.184557	0	0	2.72892	0	-0.0433031	1.67571	9.14067	-0.0954527	1.01127	-0.321598	-0.221371	9.75005	-0.684195	0.538162	1.95796	0	0	0	0	0	2.35237	0	0	2.4166	0	0	0.774501	1.09492	1.71129	-0.0815163	3.09203	0	0	0
RS23	0	0.310409	0.275786	-0.0374589	0.0505965	0	0.0972908	-0.290813	1.69775	0.110678	0	0.0679071	3.31314	1.29602	0	0.804631	0	-0.130352	0.24037	0.144616	0	0.820254	0.982776	1.08326	0	0.856857	0.217543	0.394033	0	0.632269	0	0	0	0	0	0	0	0	1.53311	0	0	0.582059	0.932542	2.24563	-0.047556	1.34623	0	0	0
RS4X	0	0.687652	-0.773188	5.1049	16.6057	0	4.14185	-1.29328	0	-1.2262	-0.638501	-0.57584	0	0.247042	0	0	0	5.36608	1.55455	0.582763	0	11.6066	0	-0.732267	0	-0.192117	0.212149	0	0	-0.416705	0	0	-0.335017	0	0	2.44013	0	0	2.87139	0	0	1.89509	-0.116432	0.240447	0	1.6277	0	0.660644	0
RUVB1	0	1.36273	0	1.39161	0	0	-0.224898	-0.613002	0	0	0	0.877731	0.641235	0	0	0	0	0	0	0	0	3.75181	0	0	0	0	1.177	0	0	0	0	0	0	0	0	0	0	0	0	0	0	0	0	0.337597	0	0	0	0	0
SDS3	0	0.804427	0.769805	0.45656	0.544615	0	2.56891	0.203206	0	0.316791	0	0	0	0	0	0	0	0	0.734388	1.56615	0	0.63539	0	0	0	0	0.711561	0	0	1.12629	0	0	0	0	0	0	0	0	0	0	0	0	0	0	0.446462	4.72106	0	0	0
SYFA	0	1.1409	0	0	0.881087	0	0	0	0	0	1.24096	0	0	0	0	0	0	0	0	0	1.36868	0.971862	0	0	0	1.68735	6.43994	0	0	0	0	0	0	0	0	0	0	0	0	0	0	0	0	1.49028	0	0	0	0	0
TBA1C	0	68.5694	-6.71767	20.2965	3.31805	6.39179	0	-11.5254	-1.48333	-9.75379	33.8822	-7.53915	60.834	45.4841	0	0	-4.05974	0	-1.82737	22.8428	-0.0536773	0	7.64625	0	19.8608	46.4679	69.9878	13.7374	28.1193	0	0	-2.43913	-3.64846	0	13.9784	55.454	0	-2.27862	0	-2.69845	-3.74373	1.6355	0	53.9891	14.1446	29.5307	-2.09048	-4.43453	-2.63214
TBB2A	0	2.60161	-0.266031	14.5615	0.403853	0	1.96226	-0.83263	0	-0.719045	0	0.438474	0.421606	0	0	0.262813	0	1.27933	-0.301447	0	0	-0.400446	0.440958	0.936073	0.214813	0	0	0	0.112345	0	0	8.45137	0	0.407763	0.525463	9.1568	6.53515	0	0.0747904	0	0	0	0	8.63703	0.207548	0	0	0	0.00207763
TBB6	0	4.39896	0	1.42598	0.107897	0	0.154592	0	0	0	6.02188	0	2.13928	0	0	0	0	-0.0730514	0	0	0	0	0	0	0	9.20181	13.9532	0	0	0	0	0	0	0	0	12.1524	0	0	0	0	0	0	0	2.82047	0	0	0	0	0
TCPA	0	-1.52573	0	-1.80388	0	0	0	0	0	0	0	0	0	0	0	0	0	265.288	0	0	17.3773	14.1961	0	0	0	0	-1.0364	13.3502	0	0	0	0	0	0	0	4.73447	0	0.703953	1.59419	0	0	0	0	0	-1.81398	2.65961	0	0	0
TCPB	0	-1.69199	0	-2.80891	-1.9518	0	-2.24946	0	0	0	0	-1.93449	0	0	0	0	0	451.155	0	0	18.6576	2.37185	0	-1.98508	0	0	-2.18341	13.4234	0	0	0	0	-1.28844	0	0	-0.42013	0	1.14543	-0.465587	0	0	0	0	0	-2.04995	3.67311	0	0	0
TCPD	0	-1.45394	0	-1.80181	-2.04121	0	-1.66706	0	0	0	0	0	0	0	0	0	0	258.122	0	0	20.9958	6.79607	0	0	0	0	-0.642048	14.4427	0	0	0	0	0	0	0	8.63066	0	2.09762	6.50371	0	0	0	0	0	0	10.8016	0	0	0
TCPE	0	-1.60734	0	-1.83244	-1.74439	0	-1.93834	0	0	0	0	0	0	0	0	-0.990352	0	339.601	0	0	11.4931	4.13486	0	0	-1.03835	0	-0.764581	7.16647	0	0	0	0	-1.08102	-0.845402	0	2.89098	0	3.58458	0.0513071	0	0	0	0	0	-1.84254	2.46824	0	0	0
TCPG	0	-1.49378	0	0	0	0	-1.95215	-2.98918	0	0	0	-1.73629	0	0	0	0	0	379.323	0	0	14.6268	10.7864	0	0	0	0	-1.46411	8.92426	0	0	0	0	-1.09024	0	0	0.174481	0	0.59064	2.8444	0	0	0	0	0	0	1.49302	0	0	0
TCPH	0	-1.49974	0	-2.16322	0	0	-1.71286	0	0	0	0	-1.74225	0	0	0	0	0	396.283	0	0	12.3852	6.33803	0	-1.49345	0	0	-1.79893	6.15355	0	0	0	0	0	0	0	0.156599	0	-0.907693	-1.0008	0	0	0	0	0	-1.85771	1.45726	0	0	0
TCPQ	0	-1.6117	0	-2.33115	0	-1.55899	-2.26334	0	0	0	0	0	0	0	0	0	0	328.204	0	0	12.1719	15.8696	0	0	0	0	-1.27308	12.4707	0	0	0	0	0	0	0	-0.179266	0	0.236893	4.48287	0	0	0	-0.592837	0	0	5.60931	0	0	0
TCPZ	0	-1.29806	0	-1.64593	-1.55787	0	-1.51118	0	0	0	0	0	0	0	0	0	0	261.72	0	0	13.4514	5.72023	0	0	0	0	-1.18659	10.8815	0	0	0	0	0	0	0	5.68218	0	6.5145	2.00704	0	0	0	0	0	-1.65603	3.71789	0	0	0
TF3C1	0	2.23951	0	1.89164	0	0	0	1.63829	0	1.75188	0	0	0	0	0	0	0	1.79875	0	0	0	0	0	0	0	0	0	0	0	0	0	0	0	0	0	0	0	0	0	0	0	0	0	0	0	0	0	0	0
THIO	0	0.773175	0.738552	0.425307	0.513363	0	0.560057	0	0	0	0	0	0	0	0	0	0	0	0	2.60106	0	0.604137	0	0.779473	0	0	0.680309	0	0	1.09503	0	0	1.17672	0	0	0	0	1.36523	0	1.43941	1.03065	0	0	0	0	0	0	0	0
TIM50	0	1.61681	0	-0.232611	0	0	0	0	0	0	0.215321	0	11.8885	69.3536	0	0	0	0	0	-0.0505361	0	1.27873	0	0	0	0	15.2797	0	0	0.437116	0	0	0	0	0	0	0	0	0.421455	0	0	0	0.73739	3.93629	0	0.707373	0	0	0
VIME	0	-1.42073	2.79302	1.62314	8.41706	-1.39791	-0.271485	5.19682	0	-0.878961	-1.35055	2.41338	4.05918	-0.46501	0	0	0	-2.02033	1.62662	-1.55339	0	0.468014	0	12.487	0	0.0303058	14.2993	0	-1.10686	0	0	0	-1.04707	0	0	-0.608277	0	0	7.48019	0	0	3.67676	0	1.53671	-1.80858	-1.49976	0	0	0
1433E	0	0	-0.36645	3.70972	3.17862	0	3.3654	-0.0418958	0	-0.819463	25.4217	3.24786	0	0	0	0	0	1.68061	0.582562	0	0	1.79324	0	6.41954	0	0	-0.424693	0	0	0	0	0	3.511	0	0	0	0	0.260224	0	0	0	0	0	0.0175494	0	0	0	0	0
2ABA	0	0	2.05074	0	0	9.71004	0	0	0	0	0	0	0	0	0	0	0	0	0	0	0	0	0	0	0	0	0	0	0	2.40722	0	0	0	0	0	0	0	0	0	0	0	0	0	0	0	2.03622	0	0	0
ACTN4	0	0	3.00633	1.28551	2.66854	0	4.22681	0	0	0	0	0	0	0	0	0	0	0	0	0	0	0	2.30574	1.63967	0	0	0	0	0	0	0	0	2.03692	0	0	0	0	0	0	0	0	0	0	0	0	0	0	0	0
AIMP2	0	0	1.35759	1.04435	1.1324	0	1.1791	0	0	0	0	1.14971	0	0	0	0	0	0	1.32218	0	0	0	0	0	0	0	0	0	0	0	0	0	0	0	0	0	0	0	0	0	0	0	0	0	0	0	0	0	0
AN32A	0	0	2.61081	0.299013	14.6827	0	0.433763	0.0456593	0	0.159245	0	0	0	0	0	0	0	0.20612	14.2116	0	0	0	0	0.653179	0	0	0	0	0	0	0	0	1.05043	0	0	0	0	0	0	0	0	0.918531	0	0	0	0	0	0	0
APRV1	0	0	3.3035	0	0	0	0	0	0	0	0	0	0	0	0	0	0	0	0	3.17233	0	0	0	0	0	0	0	0	0	0	0	0	0	0	0	0	0	0	0	0	0	0	0	0	0	0	0	0	0
ARGI1	0	0	7.10814	0	-0.0307491	0	1.41819	-0.372159	0	-0.258573	0	0	0	0	0	0	0	0	0.159024	14.0643	0	0	0	0	0	0	0	0	0	0	0.484372	0	5.19367	0	0	0	0	0	0.535262	0.8953	0	2.38772	0	0.57844	0	0	0	0	0
ASXL2	0	0	267.159	51.5395	0	0	0	0	0	0	0	0	0	0	0	0	0	0	0	0	0	0	0	0	0	0	0	0	0	0	0	0	0	0	0	0	0	0	0	0	0	0	0	0	0	0	0	0	0
ATPB	0	0	1.88058	6.4709	3.3617	0	1.52359	0.747385	0	0	0	3.41363	0	0	0	0	0	0	1.80975	0	0	1.61175	0	12.4789	0	0	0	0	0	0	0	0	0	0	0	0	0	0	0	0	0	0.553417	0	0	0	0	0	0	0
ATX2L	0	0	-3.74724	28.8401	28.345	-7.57544	30.3917	3.01907	31.3609	21.9921	-3.00698	23.0793	-4.23906	-1.97804	0	-4.54262	-2.68823	1.80716	74.9992	-3.27283	-3.3629	62.2172	0	11.6798	0	0	-7.25445	-6.54849	-5.50797	-4.18407	0	-3.08198	3.36384	-4.3263	0	-5.1717	-1.71877	-4.24913	14.4204	-0.938997	-5.87109	55.9182	0	-4.12903	0	-8.05527	-3.26741	-2.7313	0
BLMH	0	0	1.91721	0	1.69202	0	0	0	0	0	0	1.70933	0	0	0	0	0	0	0	4.95837	0	0	0	0	0	0	0	0	0	0	0	0	0	0	0	0	0	0	0	0	0	0	0	0	0	0	0	0	0
CALM	0	0	0.178937	-0.134309	0.538818	0	1.38718	-0.387663	0	-0.274077	0	-0.0289427	0	0	0	0	0	0	1.67334	0.0477666	0	4.54049	0	6.4246	0	0	0	0	0	0	0	0	0	0	0	0	0	0	0	0	0	0.485209	0	0	0	0	0	0	0
CALX	0	0	1.00092	5.35885	2.93775	0	3.03114	0.434317	0	0	0	2.97237	0	0	0	0	0	0	0	0	0	0	0	1.04184	0	0	0	0	0	0	0	0	0	0	0	0	0	0	0	0	0	0	0	0	0	0	0	0	0
CLH1	0	0	0.900153	12.1249	20.9931	0	-1.29321	0.935653	0.260707	-1.26527	0	7.4528	0	0	0	0	0	-1.5674	5.24466	0	0	8.11398	0	14.0532	0	0	-1.2195	0	0	0	0	0	1.85387	0	0	0	0	0	-0.820435	0	0	4.30743	0	0	0	0	0	0	0
CPVL	0	0	2.645	0	2.19462	0	0	0	0	0	0	0	0	0	0	0	0	0	0	0	0	0	0	0	0	0	0	0	20.6755	0	0	0	0	0	1.42085	0	0	0	0	0	40.8762	0	0	0	0	0	0	0	0
CYTA	0	0	1.63189	0	0	0	4.80774	0	0	0	0	0	0	0	0	0	0	0.276324	5.23698	0.551293	0	2.48239	0	0	0	0	0	0	0	0	0	0	3.62756	0	0	0	0	0	0	0	0	0	0	0	0	0	0	0	0
DDX17	0	0	1.91721	0	0	0	0	0	0	0	0	1.70933	0	0	0	0	0	0	0	0	0	0	0	1.95813	0	0	0	0	0	0	0	0	0	0	0	0	0	0	0	0	0	2.22348	0	0	0	0	0	0	0
DDX6	0	0	1.01692	4.27194	17.9452	0	-0.202294	6.85346	0.289898	1.8637	0	9.6264	0	0	0	0	0	-1.69011	10.2962	0	0	9.3557	0	9.95471	0	0	0	0	0	0	0	0	-0.693895	0	0	0	0	0	0.922104	0	0	14.2746	0	0	0	0	0	0	0
EF1B	0	0	0.952127	1.56652	0.726937	0	0.773631	0.385527	0	0.499113	0	1.72457	0	0	0	0	0	0	0.91671	0	0	0.817711	0	0.993047	0	0	0	0	0	0	0	0	1.3903	0	0	0	0	0	0	0	1.24422	0	0	0	0	0	0	0	0
EF2	0	0	0.135919	2.76386	0	0	3.16811	0	0	0	0	-0.0719601	0	0	0	0	0	0	0	3.31008	0	0	0	0	0	0	0.0776758	0	0	0	0	0	0	0	0	0	0	0.762593	0	0	0	0	0.792675	0	0	0	0	0	0
ENOA	0	0	4.80848	7.90437	11.9186	0	2.24023	2.69724	0	7.82949	0	9.79056	0	0	0	0	0	0	0	0.959101	-0.385344	0.335334	0	16.9576	0	0	0	0	0	0	0	0	0.293841	0	0	0	0	1.34416	0	0	0	-0.341469	0	0	0	0	0.167071	0	0
ENPL	0	0	3.59885	0.793032	3.14847	0	0.927782	0.539678	0	0	0	0.898398	0	0	0	0	0	0	1.07086	0	0	0	0	0	0	0	0	0	0	0	0	0	0	0	0	0	0	0	0	0	0	1.41255	0	0	0	0	0	0	0
ERH	0	0	2.67978	0	2.2294	0	0.468249	0.0801455	2.06871	0.193731	0	0.438866	0	0	0	0	0	0.240606	0.611328	0	0	0.512329	0	0.687665	0	0	0.588501	0	0	0	0	0	1.08492	0	0	0	0	0	0.987566	0	0	0.953017	20.6395	0	0	0	0	0	0
ERLN2	0	0	1.35759	1.04435	0	0	0	0	0	0	0	1.14971	0	0	0	0	0	0	0	0	0	0	0	1.39851	0	0	0	0	0	0	0	0	0	0	0	0	0	0	0	0	0	0	0	0	0	0	0	0	0
F172A	0	0	1.22406	0	0	0	0	0	0	0	0	0	0	0	0	0	0	0	0	0	0	0	0	0	0	0	0	0	0	0	0	0	1.66223	0	0	0	0	0	0	0	0	0	0	0	0	0	0	0	0
F195B	0	0	-1.0281	1.21493	3.85713	0	6.78191	0.687761	2.12381	1.71323	0	2.44014	0	0	0	0	0	1.34971	9.97741	0	-0.195324	3.62482	0	0.258977	0	0	-1.11145	0	0.036632	0	0	0	-0.314357	0	0	0	1.67679	0	5.45799	4.13579	-0.761113	7.31164	0	0	0	1.27428	0	0	0
FBX44	0	0	2.74389	0	0	0	0	0	0	0	0	0	0	0	0	0	0	0	0	0	0	0	0	0	0	0	0	0	0	0	0	0	0	0	0	0	0	0	0	0	0	0	0	0	0	0	0	0	0
FLNA	0	0	0.178937	0.406735	1.29379	0	0.00044095	-0.387663	0	-0.274077	0	0.564784	0	0	0	0	0	0	0.14352	0	0	0.0445212	0	0.219857	0	0	0	0	0	0	0	0	0	0	0	0	0	0	0	0	0	0	0	0	0	0	0	0	0
FLNB	0	0	1.59875	1.28551	0	1.68608	1.42026	1.03215	0	0	0	0	0	0	0	0	0	0	1.56334	0	0	0	0	8.21486	0	0	0	0	0	0	0	0	0	0	0	0	0	0	0	0	0	0	0	0	0	0	0	0	0
G6PI	0	0	1.16344	0.85019	0.938246	0	3.35617	0.596836	0	0	0	0.955556	0	0	0	0	0	0	0	0	0	1.02902	0	1.20436	0	0	0	0	0	0	0	0	0	0	0	0	0	0	0	0	0	0	0	0	0	0	0	0	0
GGCT	0	0	2.61036	0	0	0	0	0	0	0	0	0	0	0	0	0	0	0	0	6.34466	0	0	0	0	0	0	0	0	0	0	0	0	0	0	0	0	0	0	0	0	0	2.91663	0	0	0	0	0	0	0
GRPE1	0	0	-0.0251249	0.709554	1.66494	0	0.979053	-0.279389	0	0.430017	0	1.70822	0	0	0	0	0	-0.431264	5.30301	0	0	3.82628	0	5.60836	0	0	0	0	0	0	0	0	0.413046	0	0	0	0	0	3.07997	0	0	6.14137	0	0	0	0	0	0	0
H4	0	0	-0.537025	-0.850271	1.00919	0	9.74537	17.2935	0	8.29986	0	20.88	0	0	0	-0.00818104	0	0	-0.250465	-0.668195	0	0.612125	0	1.80752	0	0	-0.595269	0	0	0	0	0	0	0	0	0	0	0	-0.196204	0	0	0.509788	0	-0.153026	8.65902	6.34263	0	0	0
HACD3	0	0	1.85658	1.54334	0	0	0	0	0	0	0	0	0	0	0	0	0	0	0	0	0	0	0	0	0	0	0	0	0	0	0	0	2.29475	0	0	0	0	0	2.1974	0	0	0	0	0	0	0	0	0	0
HNRH1	0	0	3.26378	-0.32393	2.58821	0	1.00794	-0.577284	0	-0.463698	0	0	0.676953	0	0	0	0	0	-0.0461008	0	0	2.86054	0	3.38654	0	2.52707	8.99701	0	0	0	0	0	2.24127	0	0	0	0	0	0.330137	0	0	1.97747	2.67844	0.826383	0	0	0	0	0
HNRPF	0	0	0.831174	0.517929	1.51717	0	0	0.264574	0	0.37816	0	0	1.51881	0	0	0	0	0	0	0	0	0	0	5.91212	0	0	0.77293	0	0	0	0	0	3.92498	0	0	0	0	0	0	0	0	2.83573	0	2.43096	0	0	0	0	0
HNRPK	0	0	3.0787	6.11907	1.54681	0	6.79282	6.91669	0	0.335511	0	0.187812	0	0	0	0	0	-0.478517	5.114	0	0	-0.206793	0	5.41935	0	0	0	0	0	0	0	0	0.365793	0	0	0	0	0	0	0	0	1.85408	0	0	0	0	0	0	0
HNRPM	0	0	0.088634	2.622	3.90672	0	-0.0898617	-0.10875	0	0.0616281	0	1.99261	0	0	0	0	0	0	1.49273	0	0	0.539526	0	0.129554	0	0.669705	3.38701	0	0	0	0	0	0	0	0	0	0	0	0	0	0	3.98867	0.74539	0.472633	0	0	0	0	0
HNRPU	0	0	0.719504	2.19881	0.494314	0	4.91886	0.152905	0	0	0	0.511625	0	0	0	0	0	0	0.684088	0	0	0.585089	0	0.760425	0	0	2.70882	0	0	0	0	0	1.15768	0	0	0	0	0	0	0	0	1.02578	0	0	0	0	0	0	0
HS90A	0	0	-0.841972	12.6903	11.6443	0	21.2313	1.85624	0	-1.10034	0	-1.01431	0	0	0	0	11.3499	-0.53591	5.57452	0	0	1.80445	0	10.1161	0	0	21.7757	0	0	0	0	0	-0.675963	0	0	0	0	0	-0.16033	0	0	-0.229427	0	2.29849	0	0	0	0	0
HS90B	0	0	-0.107218	11.329	3.64435	0	3.11891	1.59589	0	-1.41219	0	5.45197	0	0	0	0	42.9232	-1.12257	0.903589	0	0	20.3728	0	0.541064	0	0	14.0065	0	0	0	0	0	0	0	0	0	0	0	3.07175	0	0	-0.652906	0	0.235936	0	0	0	0	0
HSPB1	0	0	3.58082	0	0	0	0	0	0	0	0	0	0	0	0	0	0	0	0	5.08745	2.24414	0	0	0	0	0	0	0	0	0	0	0	0	0	0	0	0	11.1211	0	0	0	0	0	0	0	0	0	0	0
IGHG1	0	0	2.20489	0	0	0	0	0	0	0	0	0	0	0	0	0	0	0	0	0	0	0	0	0	0	0	0	0	0	0	0	0	0	0	0	0	0	22.205	0	0	0	0	0	0	0	0	0	0	0
IMMT	0	0	0.757971	0.444725	0.532781	0	0.579475	0.191371	0	0.304957	0	2.48648	0	0	0	0	0	0	0.722554	0	0	0.623555	0	0.798891	0	0	0.699727	0	0	0	0	0	1.19614	0	0	0	0	0	1.09879	0	0	3.51478	0	0	0	0	0	0	0
K2C1B	0	0	1.35759	0	0	0	0	0	0	0	0	10.144	0	0	0	0	0	0	0	1.22642	0	0	0	1.39851	0	0	0	0	0	1.71407	0	0	0	0	0	1.84554	0	0	0	2.05845	1.64969	0	0	0	0	0	0	0	0
K2C4	0	0	1.22406	0	0	0	0	0	0	0	0	0	0	0	0	0	0	0	0	47.5519	0	0	0	0	0	0	0	0	0	1.58054	0	0	0	0	0	0	0	1.85073	0	0	0	0	0	0	0	0	0	0	0
K2C80	0	0	6.61467	0	0	0	0	0	0	0	0	0	0	0	0	0	0	0	0	7.79755	1.36868	0	0	0	0	0	0	0	1.48465	7.68412	1.39621	0	1.54445	0	0	0	0	0	0	3.3189	0	0	0	0	0	0	0	0	0
KCRB	0	0	1.51594	2.55057	7.24536	0	12.8257	2.62845	0	0.609914	0	2.86667	0	0	0	0	0	0	0.0294068	0	0	1.24711	0	11.385	0	0	0	0	0	0	0	0	0.502994	0	0	0	0	0	0	0	0	0	0	0	0	0	0	0	0
KDM1B	0	0	130.531	10.1929	0	0	0	0	0	0	0	0	0	0	0	0	0	0	0	0	0	0	0	0	0	0	0	0	0	0	0	0	0	0	0	0	0	0	0	0	0	0	0	0	0	0	0	0	0
KPYM	0	0	-0.36645	6.67239	0.203015	0	5.32246	3.38194	0	-0.819463	0	12.0409	0	0	0	0	0	-0.772588	0	2.643	0	0.384564	0	0.735236	0	0	0	0	0	0	34.1033	0	0	0	0	0	0	0.260224	0	0	0	0	0	0	0	0	0	0	1.18961
LBR	0	0	1.25581	0.942564	0	0	1.07731	0.68921	0	0	0	0	0	0	0	0	0	0	0	0	0	0	0	1.29673	0	0	1.19757	0	0	0	0	0	1.69398	0	0	0	0	0	1.59663	0	0	0	0	1.63981	0	0	0	0	0
LDHA	0	0	0.738552	0.425307	2.41302	0	4.97601	1.7302	0	0.285539	0	2.44764	0	0	0	0	0	0	0	0.607382	0	0.604137	0	2.94524	0	0	0	0	0	0	0	0	0	0	0	0	0	7.39151	0	0	0	0	0	0	0	0	0	0	0
LDHB	0	0	0.41313	4.73427	11.8782	0	3.99974	1.07936	0	-0.0398837	0	3.91159	0	0	0	0	0	0	0	0.28196	0	0.278715	0	10.3174	0	0	0	0	0	0	0	0	0	0	0	0	0	0	0	0	0	0	0	0	0	0	0	0	0
LMNB1	0	0	-1.07256	-2.32555	6.4713	0	8.65996	29.0196	11.9941	19.6785	0	8.79527	0	0	0	0	0	-1.95704	1.79241	0	0	0.0174502	0	22.9834	0	0	0	0	0	0	0	-0.661857	1.29516	0	0	0	0	0	50.5565	0	0	53.4731	0	-1.27044	0	0	0	0	0
LSM12	0	0	5.04974	2.63706	6.52198	0.440815	1.2896	-0.63205	7.07702	0.587101	-0.904317	2.51826	-0.351367	-0.0187744	0	0	0	-1.03959	5.18298	0	4.16416	2.92231	0	0.891377	0	0	0	0	0.0650379	0	0	0	6.07153	0	0	0	1.7194	0	7.62853	6.35646	-0.107525	5.1498	0	0	0	-0.972083	0	0	0
MATR3	0	0	0.45569	4.88323	0.953947	0	0.277194	1.16447	0	0.00267594	0	0.24781	0	0	0	0	0	0	0.420273	0	0	1.09011	0	0.49661	0	1.03676	3.28434	0	0	0	0	0	0.89386	0	0	0	0	0	0	0	0	0	1.11244	3.06567	0	0	0	0	0
MCCA	0	0	19.7783	-0.364096	0.470237	-0.956215	16.2961	-1.25083	0	-0.441058	0	-1.11655	0	0	0	0	0	12.4227	0.608305	0	0	2.89733	0	8.61453	0	0	0	0	0	0	0	0	4.04416	0	0	0	0	-0.416872	-0.445888	0	0	18.2669	0	0	0	0	0	0	0
MCCB	0	0	4.91092	-1.99788	3.30426	-1.72416	12.5216	-1.62782	-0.38953	-1.48053	0	5.58641	0	0	-1.00092	0	0	19.215	1.25995	0	0	7.24775	0	24.5032	0	0	0	0	0	0	-1.52156	-0.818915	0.588396	0	0	0	0	44.8655	0.150323	0	0	27.3451	0	0	0	0	0	0	-1.70048
MDHM	0	0	1.10628	0.793032	0.881087	0	0.927782	2.46565	0	0.653263	0	1.95579	0	0	0	0	0	0	0	0	0	0.971862	0	1.1472	0	0	0	0	0	0	0	0	0	0	0	0	0	0	0	0	0	0	0	0	0	0	0	0	0
NU188	0	0	2.61036	0	0	0	0	0	0	0	0	0	0	0	0	0	0	0	0	0	0	0	0	0	0	0	0	0	2.98873	0	0	0	0	0	0	0	0	0	0	0	0	0	0	0	0	0	0	0	0
NUCL	0	0	1.17074	-0.263303	32.2942	0	16.6214	3.10076	0	0.899656	0	4.33676	0	0	0	0	0	2.47466	4.32827	0	0	-0.655975	0	0.622111	0	0	0	0	0	0	0	0	-0.270196	0	0	0	0	0	-0.367545	0	0	0.582106	0	0	0	0	0	0	0
NUFP2	0	0	-0.977522	7.54612	24.4436	-2.1467	14.0938	0.866346	37.4095	12.5349	0	15.1112	-1.54639	-1.2125	0	0	0	-3.03232	29.7572	0	-2.61906	18.5311	0	9.27168	0	0	0	0	-1.85565	0	0	0	2.26866	0	0	-1.74608	-2.05471	0	23.1079	-1.30367	-1.94193	54.3525	0	0	0	0	0	0	0
ODB2	0	0	1.42819	0.233416	2.02924	0	0	-0.019938	0	0.0936477	0	0	0	0	0	0	0	0	0	0	0	0.412246	0	17.7344	0	0	0	0	0	0	0	0	0	0	0	0	0	0	1.93942	0	0	14.0672	0	0	0	0	0	0	0
P53	0	0	0.588027	0.477345	0.873594	0	1.73093	-1.06024	9.73323	0.358344	0	9.10724	0	0	0	0	0	-1.43651	7.67416	0	0	10.8341	0	19.7745	0	0	0	0	0	0	0	0	-0.361679	0	0	0	0	0	10.6841	0	0	17.8135	8.18256	1.19357	0	0	0	0	0
PABP1	0	0	0.0602388	-0.722875	8.69279	0	0.083764	1.35274	0	-0.73979	0	6.86121	0	0	0	0	0	-1.21037	8.15468	0	0	6.4351	0	14.5131	0	0	0	0	0	0	0	0	-0.0728391	0	0	0	0	0	3.33968	0	0	13.9817	0	0	0	0	0	0	0
PABP4	0	0	4.04276	0	1.32163	0	0	0.134213	0	0	0	0	0	0	0	0	0	1.97564	0.665396	0	0	2.51909	0	0.741732	0	0	0	0	0	0	0	0	2.31667	0	0	0	0	0	0	0	0	4.80844	0	0	0	0	0	0	0
PCCA	0	0	-1.00225	-1.74594	3.37244	0	40.1921	-2.61287	0	-2.36129	0	-1.62589	0	0	0	0	0	9.43948	-0.753726	0	0	22.664	0	34.7077	0	0	0	0	0	0	0	0	0	0	0	0	0	0	-0.797456	0	0	15.1331	0	0	0	0	0	0	0
PCCB	0	0	0.516853	-0.892752	5.24532	0	11.9751	-1.3809	0.0327422	0.192187	0	0.0616863	0	0	0	0	0	19.7102	2.20273	0	0	26.9952	0	18.0706	0	0	0	0	0	0	0	0	-0.818378	0	0	0	0	0	-0.710506	0	0	16.3448	0	0	0	0	0	0	0
PHB	0	0	-0.0748573	5.14873	6.6672	0	0.706063	4.61874	0	5.30025	0	4.73094	0	0	0	0	0	-0.861509	3.58203	0	0	2.32042	0	3.88738	0	0	0	0	0	0	0	0	1.3519	0	0	0	0	0	1.1572	0	0	0.147247	0	0	0	0	0	0	0
PHB2	0	0	-0.240352	4.67164	6.81563	0	0.548599	0.874983	3.74952	1.21574	0	6.91084	0	0	0	0	0	-0.646491	4.4421	0	0	0.0460467	0	4.74745	0	0	-0.298595	0	0	0	0	0	0.197819	0	0	0	0	0	0.758902	0	0	1.51814	0	0	0	0	0	0	0
PIMT	0	0	-0.340642	6.82723	0.254631	0	0.348019	-0.428188	1.08132	4.07891	0	0.289252	0	0	0	0	0	-0.74678	6.1669	0	0	2.72197	0	2.39667	0	0	0	0	0	0	0	0	2.53455	0	0	0	0	0	1.38665	0	0	-0.0343692	0	0	0	0	0	0	0
PKP1	0	0	11.3864	0	0	0	0	0	0	0	0	0	0	0	0	0	0	0	0	0	0	0	0	0	0	0	0	0	0	0	0	0	4.3151	0	0	0	0	20.668	0	0	0	0	0	0	0	0	0	0	0
POF1B	0	0	2.05074	0	1.82555	0	0	0	0	0	0	0	0	0	0	0	0	0	0	13.2234	0	0	0	0	0	0	0	0	0	0	0	0	0	0	0	0	0	2.67741	0	0	0	0	0	0	0	0	0	0	0
PP2AB	0	0	4.17421	0	0	4.34887	0	0	0	0.940946	0	1.18608	0	0	0	0	0	0	0	0	0	0	0	0	0	0	1.33572	0	3.2667	1.75044	0	0	0	0	0	0	0	0	0	0	0	0	0	0	0	4.14518	0	0	0
PPIA	0	0	0.00766497	0.775134	6.95956	0	12.4256	1.61903	0	0.495597	0	2.69519	0	0	0	0.536509	7.38956	0	0	0	0	1.13279	0	8.29012	0	0	0	0	0	0	0	0	0	0	0	0	0	5.19885	0	0	0	0	0	0	0	0	0	0	0
PPIG	0	0	2.61036	0	2.38517	0	0	0	0	0	0	0	0	0	0	0	0	0	0	0	0	0	0	0	0	0	0	0	0	0	0	0	0	0	0	0	0	0	0	0	0	2.91663	0	0	0	0	0	0	0
PR40A	0	0	-1.05408	14.1087	21.4424	0	4.92428	3.52209	25.0572	18.5189	0	19.0396	-1.3718	-0.692111	0	0	0	-3.08903	10.8438	0	0	25.6257	0	39.1147	0	0	0	0	0	0	0	0	1.62851	0	0	0	0	0	17.8984	0	0	35.4151	0	-1.67543	0	-2.92601	0	0	0
PRDX1	0	0	4.47692	0.812518	4.74985	0	1.91038	2.49382	0	0.532981	0	3.74934	0	0	0	0	0	-0.379782	0	7.52312	0	-0.108058	0	1.52085	0	0	0	0	0	0	0	0	0	0	0	0	0	2.69236	0	0	0	0.33263	0	0	0	0	0	0	0
PRDX2	0	0	2.78792	0.387567	2.33754	0	0.522316	0.134213	0	0	0	0	0	0	0	0	0	0.294673	0	2.52558	0	0	0	2.86976	0	0	0	0	0	0	0	0	1.13898	0	0	0	0	0	0	0	0	1.00709	0	0	0	0	0	0	0
PROF1	0	0	0.883134	2.52607	0.657944	0	2.79557	4.24544	0	0.43012	0	1.62108	0	0	0	0	0	0	0	0	0	0.748718	0	9.24139	0	0	0	0	0	0	0	0	0	0	0	0	0	0	0	0	0	0	0	0	0	0	0	0	0
PTMA	0	0	0.653787	0.340542	0.428597	0	0.475291	0.0871878	0	0.200773	0	0.445908	0	0	0	0	0	0.247648	5.15095	0	0	0.519372	0	1.65026	0	0	0	0	0	0	0	0	1.09196	0	0	0	0	0	0.994609	0	0	1.58915	0	0	0	0.63927	1.4686	0	0
PYC	0	0	16.6059	9.55787	20.4831	0	14.978	5.05075	20.9487	2.76754	0	17.5433	-1.68784	-1.35525	0	0	0	1.95764	21.1086	0	0	18.5841	0	68.728	0	0	0	0	0	0	0	0	4.34774	0	0	0	0	0	14.4821	0	0	65.5741	0	0	0	0	0	0	0
RBM25	0	0	-3.00047	20.2165	10.7342	-2.1465	9.35069	0.869751	25.5806	14.0717	0	28.7846	0	-1.2136	0	0	0	-3.98472	26.7092	0	0	35.1196	0	21.6794	0	0	0	0	0	-1.87735	0	-1.24125	-1.63747	0	0	0	0	0	30.841	0	-2.49718	24.3068	0	-1.84983	0	-3.1104	0	0	0
RL14	0	0	0.157197	3.8385	4.14669	0	-0.021299	-0.00590643	0	-0.295817	0	2.16402	0	0	0	0	0	0	1.62986	0	0	1.43186	0	1.78253	0	0	0	0	0	0.513679	0	0	0	0	0	0	0	0	1.35522	0	0	0.463469	0	0.541196	0	0	0	0	0
RL15	0	0	0.0648234	1.66967	3.82339	0	-0.113672	1.79051	1.48679	1.32025	0	1.93309	0	0	0	0	0	0	0.652308	0	0	1.24711	0	0.105744	0.545667	0	0	0	0	0	0	0	0.502994	0	0	0	0	0	0.405645	0	0	0.371096	0	0	0	0	0	0	0
RL18	0	0	1.77809	0.349695	2.52014	0	0.032873	0.980876	1.21691	0.645557	0	3.89344	0	0	0	0	0	-0.611193	3.54302	0	0	2.27743	0	4.88864	0	0	0	0	0	0	0	0	0.957873	0	0	0	0	0	0.135767	0	0	1.58873	0	0	0	-0.219571	0	0	0
RL19	0	0	0.247145	-0.0661005	3.3617	0	0.711171	0.129016	0	0.299394	0	1.46483	0	0	0	4.2307	2.78744	-0.158994	1.80975	0	0	1.61175	0	0.288065	0	0	0.188901	0	0	0	0	0	0.685316	0	0	0	0	0	0.587966	0	0	0.553417	0	0	0	0	0	0	0
RL22	0	0	5.66537	0	2.51561	0	2.60899	0	0	0.336832	0	0	0	0	0	0	0	0.383707	0.754429	0	0	0.65543	0	3.04783	0	0	0	0	0	0	0	0	3.84233	0	0	0	0	0	0	0	0	2.76547	0	0	0	0	0	0	0
RL27	0	0	0.320348	0	2.52862	0	1.67	0.238821	0	0.409199	0	3.63324	0	0	0	0	0	0	3.00306	0	0	2.75556	0	0.361269	0	0	0	0	0	0	0	0	0	0	0	0	0	0	0.66117	0	0	0.626621	0	0	0	0	0	0	0
RL3	0	0	1.53565	0.909155	9.84747	0	0	-0.491924	1.49664	-0.378338	0	0.408392	0	0	0	0.60352	0.528106	0	0.0392591	0	0	1.26682	0	3.64262	0	0	0	0	0	0	0	0	0.512846	0	0	0	0	0	0.415497	0	0	0.380948	0	0	0	0	0	0	0
RL30	0	0	0.385731	0	2.69208	0	1.80076	-0.180868	0	-0.0672826	0	1.742	0	0	0	0	0	-0.0204076	2.08692	0	0	1.88893	0	0.426651	0	0	0	0	0	0	0	0	0.823902	0	0	0	0	0	0.726552	0	0	0	0	0	0	0	0	0	0
RL6	0	0	-0.491888	7.26201	8.96689	0	1.89763	0.345219	0.688573	0.799562	0	1.09023	0	0	0	0	0	-1.1011	0.989417	0	0	0.69242	0	11.0958	0	0	0	0	0	0	0	0	0.795856	0	0	0	0	0	3.01068	0	0	2.53046	0	0	0	0	0	0	0
RL7	0	0	-0.401497	-0.0431904	1.41578	0	5.14723	4.05158	1.02047	0.15445	0	4.02615	0	0	0	0	0	-0.807636	2.85547	0	0	4.35674	0	4.10287	0	0	0	0	0	0	0	0	0	0	0	0	0	0	1.26494	0	0	0.886612	0	0	0	0	0	0	0
RL7A	0	0	-0.472701	-0.570723	4.55773	0	0.0839	2.09149	0.949262	0.518691	0	3.70573	0	0	0	0	0	0	3.5127	0	0	1.47449	0	5.88828	0	0	0	0	0	0	0	0	0	0	0	0	0	0	-0.13188	0	0	0.758444	0	0	0	0	0	0	0
RLA0	0	0	2.15139	0.441861	13.1862	0	3.96431	0.168293	0	0.565842	0	4.72334	0	0	0	0	0	-0.95813	3.73761	0	0	2.4552	0	9.44125	0	0	0	0	0	0	0	0	0.308334	0	0	0	0	0	0.16231	0	0	0.110486	0	0	0	0	0	0	0
RLA1	0	0	0.911056	0.796001	1.81281	0	0.259952	0.174477	0	-0.0145659	0	0.230569	0	0	0	0	0	0.0323092	3.29831	0	0.700846	1.06425	0	4.73394	0	0	0	0	0	0	0	0	0.876619	0	0	0	0	0	0	0	0	0.74472	0	0	0	0.423931	0	0	0
RLA2	0	0	0.666175	0.039684	8.36259	-0.27273	2.49973	0.515859	0	0.258043	0	3.27342	0	0	0	0	0	-0.766199	1.30204	0	0	1.81241	0	4.26862	0	0	0	0	0	0	0	0	0.0781109	0	0	0	0	0.266613	-0.0192385	0	0	1.27872	0	0	0	-0.374577	0	0	0
ROA1	0	0	1.98175	3.11095	0	0	1.80325	0	0	0	0	0	0	0	0	0	0	0	0	0	0	0	0	2.02267	0	0	0	0	0	0	0	0	0	0	0	0	0	0	0	0	0	0	0	0	0	0	0	0	0
ROA2	0	0	1.16344	0.85019	3.26279	0	3.35617	2.57997	0	0	0	0	0	0	0	0	0	0.757297	0	0	0	0	0	0	0	0	0	0	0	0	0	0	0	0	0	0	0	0	0	0	0	0	0	0	0	0	0	0	0
RS5	0	0	1.35759	4.90159	1.1324	0	1.1791	0	0	0	0	0	0	0	0	0	0	0.951453	0	0	0	0	0	1.39851	0	0	0	0	0	0	0	0	1.79576	0	0	0	0	0	0	0	0	0	0	0	0	0	0	0	0
RSSA	0	0	1.69406	0	1.46887	0	7.84254	0	0	0	0	0	0	0	0	0	0	0	0	0	0	0	0	1.73498	0	0	0	0	0	0	0	0	0	0	0	0	0	0	0	0	0	0	0	0	0	0	0	0	0
S10AE	0	0	2.89804	0	0	0	0	0	0	0	0	0	0	0	0	0	0	0	0	2.76687	0	0	0	0	0	0	0	0	0	0	0	0	0	0	0	0	0	0	0	0	0	0	0	0	0	0	0	0	0
SET	0	0	0.802434	0.642587	6.6282	0	1.69797	0.993719	0	1.76097	0	2.49637	0	0	0	0	0	-0.0889227	3.01376	0	0.20379	2.71677	0	3.24277	0	0	0	0	0	0	0	0	2.14542	0	0	0	0	0	1.03152	0	0.233486	3.5764	0	0	0	0	0	0	0
SF3A1	0	0	-1.42105	6.3393	7.52804	0	2.40283	9.0703	16.1939	5.12648	0	25.4782	0	0	0	0	0	-3.06572	16.6248	0	0	14.9418	0	20.0057	0	0	-1.87811	0	0	0	0	0	-1.3771	0	0	0	0	0	17.329	0	0	38.0922	0	0	0	0	0	0	0
SF3A2	0	0	0.251862	4.16983	0.026672	0	0	-0.314738	1.67382	0	0	3.42778	0	0	0	0	0	0	3.94517	0	0	3.64818	0	9.5111	0	0	0	0	0	0	0	0	0	0	0	0	0	0	6.45906	0	0	11.797	0	0	0	0	0	0	0
SF3A3	0	0	-0.851549	5.4637	0.190431	0	5.55975	6.75952	4.64223	4.41544	0	5.35407	0	0	0	0	0	0	5.61094	0	0	7.77489	0	18.6319	0	0	0	0	0	0	0	0	-0.534994	0	0	0	0	0	4.88547	0	0	13.773	0	0	0	0	0	0	0
SLUR1	0	0	3.99665	0	0	0	0	0	0	0	0	0	0	0	0	0	0	0	0	0	0	0	0	0	0	0	0	0	0	0	0	0	0	0	0	0	0	0	0	0	0	0	0	0	0	0	0	0	0
SMD3	0	0	1.98175	0	3.24303	0	0	1.41515	0	0	0	1.77387	0	0	0	0	0	0	0	0	0	0	0	0	0	0	0	0	0	0	0	0	0	0	0	0	0	0	0	0	0	0	0	0	0	0	0	0	0
SPAT7	0	0	4.76814	2.74174	4.20517	0	0	0	2.41293	0	0	1.78283	0	0	0	0	0	0	0	0	1.25336	0	0	0	0	0	0	0	1.36934	0	0	0	7.58325	0	0	0	0	0	0	1.69182	0	1.29724	0	0	0	0	0	0	0
SPR2E	0	0	5.48777	0	0	0	0	0	0	0	0	0	0	0	0	0	0	0	0	1.91957	0	0	0	0	0	0	0	0	0	0	0	0	0	0	0	0	0	0	0	0	0	0	0	2.43474	0	0	0	0	0
SRSF7	0	0	2.05074	0	0	0	0	0	0	0	0	1.84286	0	0	0	0	0	0	0	0	0	0	0	0	0	0	0	0	0	0	0	0	0	0	0	0	0	0	0	0	0	0	0	0	0	0	0	0	0
STML2	0	0	1.39396	1.08071	5.21265	0	0	0	0	0	0	0	0	0	0	0	0	0	1.35854	0	1.65636	0	0	4.25605	0	0	0	0	0	0	0	0	1.83213	0	0	0	0	0	0	0	0	0	0	0	0	0	0	0	0
SYDC	0	0	0.399337	1.55848	1.73459	0	0.220841	1.05177	0	1.27894	0	0.895384	0	0	0	0	0	0	0	0	0	1.00558	0	4.61661	0	0	0	0	0	0	0	0	0.837507	0	0	0	0	0	0.740158	0	0	0	0	0	0	0	0	0	0
TCP4	0	0	13.7401	0	8.23089	0	2.81125	0.28703	0	0.514202	0	-0.190912	0	0	0	0	0	2.12832	7.95494	0	1.94503	1.1514	0	0.0578876	0	0	0	0	0	0	0	0	2.29657	0	0	0	0.530492	0	0	0	0	1.09306	0	0	0	0	0	0	0
TEBP	0	0	2.98225	0	9.34589	0	0.61948	0	0	0	0	0.590097	0	0	0	0	0	0.391837	5.58352	0	0	0	0	0	0	0	0	0	0	0	0	0	1.23615	0	0	0	0	0	0	0	0	0	0	0	0	0	0	0	0
TGM3	0	0	5.24426	0	1.22201	0	0	0	0	0	0	0	0	0	0	0	0	0	0	8.99079	1.7096	0	0	0	0	0	0	0	0	0	0	0	0	0	0	0	0	0	0	0	0	0	0	0	0	0	0	0	0
TPIS	0	0	1.16666	4.59139	3.73719	0	3.87727	0.316761	0	1.22488	0	2.7018	0	0	0	0	0	0	0	1.86857	0	0.237893	0	4.53552	0	0	0	0	0	0	0	0	0	0	0	0	0	0	0	0	0	0	0	0	0	0	0	0	0
TPR	0	0	1.06279	0.749547	0.837602	0	0.884296	0.496193	0	0.609778	0	0.854913	0	0	0	0	0	0	3.44104	0	0	0.928377	0	1.10371	0	0	1.00455	0	0	0	0	0	0	0	0	0	0	0	0	0	0	2.12086	0	0	0	0	0	0	0
YBOX1	0	0	0.287967	1.33574	2.44767	0	0.109471	0.190249	0	-0.165047	0	1.54647	0	0	0	0	0	-0.118172	0.25255	0	0	1.6934	0	0.328887	0	0	0	0	0	0	0	0	0	0	0	0	0	0	0.628788	0	0	1.11359	0	0	0	0	0	0	0
ZRAB2	0	0	0.612259	0	21.4807	0	7.28023	0	0	0	0	0	0	0	0	0	0	1.79853	5.02636	0	0	0.477843	0	0	0	0	0	0	0	0	0	0	0	0	0	0	0	0	0	0	0	0	0	0	0	0	0	0	0
1433B	0	0	0	1.8116	0	0	0	0	0	0	12.293	0	0	0	0	0	0	0	0	0	0	0	0	0	0	0	5.5195	0	0	0	0	0	0	0	0	0	0	0	0	0	0	0	0	0	0	0	0	0	0
1433T	0	0	0	1.48618	0	0	0	0	0	0	9.09817	0	0	0	0	0	0	0	0	0	0	0	0	0	0	0	0	0	0	0	0	0	2.23759	0	0	0	0	0	0	0	0	0	0	0	0	0	0	0	0
1433Z	0	0	0	1.33529	2.53187	0	0.61948	0	0	0.344962	14.5058	7.90556	0	0	0	0	0	0.391837	0	0	0	0	0	0	0	0	0.739732	0	0	0	0	0	2.46242	0	0	0	0	0	0	0	0	0	0	3.75024	0	0	0	0	0
ADRM1	0	0	0	2.29711	0	0	0	0	0	0	0	0	0	0	0	0	0	0	0	0	0	2.47594	0	0	0	0	0	0	0	0	0	0	0	0	0	0	0	0	0	0	0	0	0	0	0	0	0	0	0
ALDOA	0	0	0	1.04435	0	0	3.74449	0.790992	0	0.904578	0	3.68572	0	0	0	0	0	0	0	1.22642	0	0	0	1.39851	0	0	0	0	0	0	0	0	0	0	0	0	0	0	0	0	0	0	0	0	0	0	0	0	0
ASXL3	0	0	0	2.99026	0	0	0	0	0	0	3.43819	0	0	0	0	0	0	0	0	0	0	0	0	0	0	0	0	0	0	0	0	0	0	0	0	0	0	0	0	0	0	0	0	0	0	0	0	0	0
AT1A1	0	0	0	8.98167	0	0	0.321646	0	0	0	5.20032	0	0	0	0	0	0	0	0	0	8.59534	0	0	0	0	0	5.93131	0	0.878517	0	0	0	0	0	0	12.9877	0	0	0	0	0	0	0	3.15457	0	0	0	0	0
AT1B3	0	0	0	2.99026	0	0	0	0	0	0	0	0	0	0	0	0	0	0	0	0	0	0	0	0	0	0	0	0	0	0	0	0	0	0	0	0	0	0	0	0	0	0	0	0	0	0	0	0	0
ATN1	0	0	0	0.0590627	0	0	0	0	0	0	0	0	0	0	0	0	0	0	0	0	0	0.237893	0	0	0	0	0	0	0	0	0	0	0	0	0	0.860262	0	0	0	0	0	0	0	0	0	0	0	0	0
ATPG	0	0	0	1.88348	0.938246	0	0.98494	0	0	0	10.7377	0	0	0	0	0	0	0	0	1.03227	1.42583	0	0	0	0	0	2.26599	0	0	0	0	0	0	0	0	0	0	0	1.50426	0	0	0	0	1.54743	0	1.14892	0	0	0
CHD8	0	0	0	3.6834	0	0	0	0	0	0	0	0	0	0	0	0	0	0	0	0	0	0	0	0	0	0	0	0	0	0	0	0	0	0	0	0	0	0	0	0	0	0	0	0	0	0	0	0	0
COF1	0	0	0	2.29711	0	0	0	0	0	0	0	0	0	0	0	0	0	0	0	0	0	0	0	0	0	0	0	0	0	0	0	0	0	0	0	0	0	3.23703	0	0	0	0	0	0	0	0	0	0	0
COPG1	0	0	0	7.36681	0	0	0	0	0	0	0	0	0	0	0	0	0	0	0	0	0	0	0	0	0	0	0	0	0	0	0	0	0	0	0	0	0	0	0	0	0	0	0	0	0	0	0	0	0
CSK22	0	0	0	-2.03362	0	0	0	0	0	0	0	0	0	0	0	132.314	910.433	-2.58158	0	0	0	0	0	0	0	0	0	0	0	0	0	0	0	0	0	20.905	0	2.57866	0	0	0	0	0	0	0	0	-0.905566	-1.35683	3.45548
DDX21	0	0	0	1.79774	0.881087	0	0.927782	0.539678	0	1.58809	0	0.898398	0	0	0	0	0	0	1.07086	0	0	0.971862	0	0	0	0	0	0	0	0	0	0	0	0	0	0	0	0	0	0	0	0	0	0	0	0	0	0	0
DDX3X	0	0	0	2.29711	0	0	0	0	0	0	0	0	0	0	0	0	0	0	0	0	0	0	0	0	0	0	0	0	0	0	0	0	0	0	0	0	0	0	0	0	0	0	0	0	0	0	0	0	0
DHE3	0	0	0	0.793032	0	0	0	0	0	0	0	0	0	0	0	0	0	0	0	3.33651	0	3.33002	0	0	0	0	9.73731	0	0	0	0	0	0	0	0	1.59423	0	0	0	0	0	0	0	1.49028	0	1.09176	0	0	0
DLDH	0	0	0	2.07397	0	0	0	0	0	0	0	0	0	0	0	0	0	0	0	0	0	0	0	6.24256	0	0	0	0	0	0	0	0	0	0	0	0	0	0	0	0	0	2.69348	0	0	0	0	0	0	0
DYHC1	0	0	0	5.52327	1.55145	0	0	0	0	0	0	0	0	0	0	0	0	0	1.931	0	0	0.173354	0	0	0	0	0	0	0	0	0	0	0	0	0	0	0	0	0.648591	0	0	0.614042	0	0	0	0	0	0	0
EAA1	0	0	0	2.29711	0	0	0	0	0	0	2.74504	0	0	0	0	0	0	0	0	0	0	2.47594	0	0	0	0	0	0	0	0	0	0	0	0	0	0	0	0	0	0	0	0	0	0	0	0	0	0	0
EF1G	0	0	0	0.369218	4.66766	0	0	1.61802	0	0.229449	0	0.474584	0	0	0	0	0	0	0	0	0	0.548048	0	0	0	0	0	0	1.06084	0	0	0	0	0	0	0	0	1.30914	0	0	0	0	0	0	0	0	0	0	0
F195A	0	0	0	1.30386	0	0	0	0	0	0	0	1.40922	0	0	0	0	0	0	0	0	0	0	0	0	0	0	0	0	0	0	0	0	0	0	0	0	0	0	0	0	0	2.84146	0	0	0	0	0	0	0
FAS	0	0	0	1.73749	0	0	5.13078	0	0	0	0	0	0	0	0	0	0	0	2.01532	0	0	0	0	0	0	0	0	0	0	0	0	0	0	0	0	0	0	0	0	0	0	0	0	0	0	0	0	0	0
FBXL8	0	0	0	1.43211	0	0	0	0	0	0	0	0	0	0	0	0	0	0	0	0	0	0	0	0	0	0	0	0	0	0	0	0	0	0	0	0	0	0	0	0	0	0	0	0	0	0	0	0	0
G3BP2	0	0	0	1.24106	0	0	0	0	2.97627	0	0	1.34642	0	0	0	0	0	0	0	0	0	1.41989	0	1.59522	0	0	0	0	0	0	0	0	0	0	0	0	0	0	1.89512	0	0	6.94216	0	0	0	0	0	0	0
GALK1	0	0	0	7.29192	0	0	0	0	0	0	1.77996	0	0	0	0	0	0	0	0	0	0	0	0	0	0	0	2.98874	0	0	0	0	0	0	0	0	0	0	0	0	0	0	0	0	13.6623	0	0	0	0	0
GCN1L	0	0	0	1.38082	0	0	1.51557	0	0	0	5.0438	0	0	0	0	0	0	0	0	0	0	1.55965	0	0	0	0	0	0	0	0	0	0	0	0	0	0	0	0	0	0	1.98616	0	0	0	0	0	0	2.10443	0
GLRX3	0	0	0	3.6834	0	0	0	0	0	0	0	0	0	0	0	0	0	0	0	0	0	0	0	0	0	0	0	0	0	0	0	0	0	0	0	0	0	0	0	0	0	0	0	0	0	0	0	0	0
HAT1	0	0	0	0.440069	0	4.16131	0	0	0	0	0	0	0	0	0	0	0	0	0	0	0	0	0	0	0	0	0	0	0	0	0	0	0	0	0	0	0	0	0	0	0	0	0	0	0	155.021	0	0	0
HCFC2	0	0	0	9.11153	0	0	0	0	0	0	0	0	0	0	0	0	2.33382	0	0	0	0	0	0	0	0	0	0	0	0	0	0	0	0	0	0	0	0	0	0	0	0	0	0	0	0	0	0	0	0
HINT1	0	0	0	3.6834	0	0	0	0	0	0	0	0	0	0	0	0	0	0	0	0	0	0	0	0	0	0	0	0	0	0	0	0	0	0	0	0	0	0	0	0	0	0	0	0	0	0	0	0	0
HMGB1	0	0	0	1.24106	2.60187	0	1.37581	0	0	0	0	1.34642	0	0	0	0	0	0	4.42406	0	0	0	0	0	0	0	0	0	0	0	0	0	0	0	0	0	0	0	0	0	0	0	0	0	0	0	0	0	0
HNRPD	0	0	0	1.1985	0	0	7.29558	0	0	0	0	3.99402	0	0	0	0	0	0	0	0	0	0	0	4.49162	0	0	0	0	0	0	0	0	0	0	0	0	0	0	0	0	0	0	0	0	0	0	0	0	0
HPBP1	0	0	0	3.6834	0	0	0	0	0	0	0	0	0	0	0	0	0	0	0	0	0	0	0	0	0	0	0	0	0	0	0	0	0	0	0	0	0	0	0	0	0	0	0	0	0	0	0	0	0
HSP74	0	0	0	2.29711	0	0	0	0	0	0	0	0	0	0	0	0	3.06379	0	0	0	0	0	0	0	0	0	0	0	0	0	0	0	0	0	0	0	0	0	0	0	0	0	0	0	0	0	0	0	0
HUWE1	0	0	0	2.12208	0	0	0	0	0	0	0	0	0	0	0	0	0	0	0	0	4.55609	3.76246	0	0	0	0	3.91481	0	0	0	0	0	0	0	0	0	0	0	12.1985	2.02336	0	0	0	0	0	0	0	0	0
IF2B1	0	0	0	2.07397	2.16202	0	0	0	0	0	0	0	0	0	0	0	0	0	0	0	0	2.2528	0	2.42813	0	0	0	0	0	0	0	0	0	0	0	0	0	0	0	0	0	0	0	0	0	0	0	0	0
IMA2	0	0	0	1.11845	22.0669	0	0	0.8651	0	0	0	1.22382	0	0	0	0	0	0	0	0	0	0	0	0	0	0	0	0	0	0	0	0	0	0	0	0	0	0	0	0	0	0	0	0	0	0	0	0	0
IMB1	0	0	0	8.72837	1.32911	0	0	0	0	0	0	0	0	0	0	0	0	0	0	0	0	0	0	0	0	0	1.49606	0	0	0	0	0	0	0	0	0	0	0	0	0	0	0	0	0	0	0	0	0	0
IPO4	0	0	0	8.97077	0	0	0	1.63829	0	1.75188	0	1.99701	0	0	0	0	0	0	0	0	0	0	0	0	0	0	0	0	0	0	0	0	0	0	0	0	0	0	0	0	0	0	0	0	0	0	0	0	0
LAP2A	0	0	0	4.59422	0	0	0	0	0	0	0	0	0	0	0	0	0	0	0	0	0	0	0	5.30255	0	0	0	0	0	0	0	0	0	0	0	0	0	0	0	0	0	0	0	0	0	0	0	0	0
MCM7	0	0	0	1.08071	0	0	0	0	0	0	0	0	0	0	0	0	0	0	0	0	0	1.25954	0	0	0	0	14.7258	0	0	0	0	2.38654	0	0	0	0	0	0	0	0	0	0	0	0	0	0	0	0	0
MIF	0	0	0	1.28551	0	0	1.42026	1.03215	0	1.14574	0	1.39087	0	0	0	0	0	0	0	0	0	0	0	1.63967	0	0	0	0	0	0	0	0	0	0	0	0	0	0	0	0	0	0	0	0	0	0	0	0	0
MLL2	0	0	0	-0.385623	0	0	-0.250874	0	0	0	0	0	0	0	0	0	0	0	0	0	0	0	0	0	0	0	0	0	0	0	0	0	0	0	0	0	0	0	0	0	0	0	0	0	0	0	0	0	0
MYO1B	0	0	0	1.04435	0	0	0	0	0	0	0	0	0	0	0	0	0	0	0	0	0	0	0	0	0	0	0	0	0	0	0	0	0	0	0	0	0	0	0	0	0	0	0	0	0	0	0	0	0
NP1L1	0	0	0	1.67116	1.1112	0	3.70208	0.76979	0	0.883376	0	1.12851	0	0	0	0	0	0	1.30097	0	0	0	0	0	0	0	0	0	0	0	0	0	1.77456	0	0	0	0	0	0	0	0	0	0	0	0	0	0	0	0
NTPCR	0	0	0	2.29711	0	0	0	0	0	0	0	0	0	0	0	0	0	0	0	0	0	2.47594	0	0	0	0	2.55211	0	0	0	0	0	0	0	0	0	0	0	0	0	0	0	0	0	0	0	0	0	0
P4HA1	0	0	0	-0.112086	0	0.28849	0	0.655415	0	-0.251854	0.335847	0	5.08153	0	0	0	0	-0.204979	0	0	0.463558	1.51978	0	0	0	0	35.2022	0	6.41305	0.557642	0	0	0	0	0	0.689113	0	0	0	0	0	0	3.10213	5.87097	0	1.75958	0	0	0
PAIRB	0	0	0	1.48618	0	0	4.62815	1.23283	0	1.34641	0	0	0	0	0	0	0	0	0	0	0	0	0	1.84034	0	0	0	0	0	0	0	0	0	0	0	0	0	0	0	0	0	0	0	0	0	0	0	0	0
PCBP2	0	0	0	2.17472	0	0	5.23847	0	0	0.904578	0	1.14971	0	0	0	0	0	0	0	0	0	1.22318	0	0	0	0	1.29935	0	0	0	0	0	0	0	0	0	0	0	0	0	0	0	0	1.74159	0	0	0	0	0
PCNA	0	0	0	2.29711	0	0	0	2.04375	0	0	0	2.40247	0	0	0	0	0	0	0	0	0	0	0	0	0	0	0	0	0	0	0	0	0	0	0	0	0	0	0	0	0	0	0	0	0	0	0	0	0
PDIA6	0	0	0	1.89164	1.9797	0	2.02639	0	0	0	0	0	0	0	0	0	0	0	0	0	0	0	0	0	0	0	0	0	0	0	0	0	0	0	0	0	0	0	0	0	0	0	0	0	0	0	0	0	0
PGAM1	0	0	0	1.28551	1.37356	0	1.42026	1.03215	0	1.14574	0	1.39087	0	0	0	0	0	0	0	0	0	0	0	1.63967	0	0	0	0	0	0	0	0	0	0	0	0	0	0	0	0	0	0	0	0	0	0	0	0	0
PNMA2	0	0	0	2.99026	0	0	0	0	0	0	0	0	0	0	0	0	0	0	0	0	0	0	0	0	0	0	0	0	0	0	0	0	0	0	0	0	0	0	0	0	0	0	0	0	0	0	0	0	0
PSA1	0	0	0	0.942564	0	0	0	0	0	0	0	0	0	0	0	0	0	0	0	0	0	1.12139	0	0	0	0	3.78143	0	0	0	0	0	0	0	0	0	0	0	0	0	0	0	0	0	0	0	0	0	0
PSA2	0	0	0	2.91756	0	1.16621	0	0	0	0	0	0	0	0	0	0	0	0	0	0	0	0	0	0	0	0	4.84231	0	0	0	0	0	0	0	0	0	0	0	0	0	0	0	0	0	0	0	0	0	0
PSA4	0	0	0	3.20792	0	0	0	0.657461	0	0	0	0	0	0	0	0	0	0	0	0	0	0	0	0	0	0	1.16582	0	0	1.58054	0	0	0	0	0	0	0	0	0	0	0	0	0	0	0	0	0	0	0
PSA6	0	0	0	2.31392	0	0	0	0	0	0	0	0	0	0	0	0	0	0	0	0	0	3.1394	0	0	0	0	4.67254	0	0	1.36745	0	0	0	0	0	0	0	0	0	0	0	0	0	0	0	0	0	0	0
PSB1	0	0	0	3.0287	0	0	0	0	0	0	0	0	0	0	0	0	0	0	0	0	0	1.00003	0	0	0	0	3.5387	0	0	1.49093	0	0	0	0	0	0	0	0	0	0	0	0	0	0	0	0	0	0	0
PSB3	0	0	0	1.04435	0	0	0	0	0	0	0	1.14971	0	0	0	0	0	0	0	0	0	1.22318	0	0	0	0	3.98499	0	0	0	0	0	0	0	0	0	0	0	0	0	0	0	0	0	0	0	0	0	0
PSB6	0	0	0	3.78329	0	0	0	0	0	0	0	0	0	0	0	0	0	0	0	0	0	1.37733	0	0	0	0	4.29329	0	0	1.86823	0	0	0	0	0	0	0	0	0	0	0	0	0	1.89574	0	0	0	0	0
PSD11	0	0	0	4.0395	0	2.59415	0	0	0	0	0	1.02876	0	0	0	0	0	0	0	0	0	3.59074	0	0	0	0	10.2588	0	0	4.57254	0	0	0	0	0	0	0	0	0	0	0	0	0	1.62064	0	0	0	0	0
PSD7	0	0	0	7.01984	0	0	0	0	0	0	0	0	0	0	0	0	0	0	0	0	0	0	0	0	0	0	11.8979	0	0	0	0	0	0	0	0	0	0	0	0	0	0	0	0	0	0	0	0	0	0
PSMD1	0	0	0	6.42888	0	1.44492	0	0	0	0	1.49228	0	0	0	0	0	0	0	0	0	0	1.22318	0	1.39851	0	0	10.7426	0	0	1.71407	1.64752	0	0	0	0	0	0	0	0	0	0	0	0	0	0	0	0	0	0
PSMD4	0	0	0	13.841	0	0	0	0	0	0	0	0	0	0	0	0	0	0	0	0	0	2.2528	0	0	0	0	0	0	0	0	0	0	0	0	0	0	0	0	0	0	0	0	0	0	0	0	0	0	0
PSMD6	0	0	0	4.91456	0	1.70443	1.43861	0	0	0	0	0	0	0	0	0	0	0	0	0	0	1.48269	0	0	0	0	9.84068	0	0	0	0	0	0	0	0	0	0	0	0	0	0	0	0	0	0	0	0	0	0
PSME3	0	0	0	1.73749	0	0	0	0	0	0	0	0	0	0	0	0	0	0	0	0	0	0	0	0	0	0	0	0	0	2.40722	0	0	0	0	0	15.6999	0	2.67741	0	0	0	0	0	0	0	0	0	0	0
PUR2	0	0	0	3.6834	0	0	0	0	0	0	0	0	0	0	0	0	0	0	0	0	0	0	0	0	0	0	0	0	0	0	0	0	0	0	0	0	0	0	0	0	0	0	0	0	0	0	0	0	0
PYRG1	0	0	0	0.716637	0	0	0	2.37958	0	1.68455	10.0841	0	1.28978	0	0	0	0	0	0	0	0	0.467725	0	0	3.55226	0	12.3675	0	0	0	0.892071	0	0	0	0	1.09009	0	0	0	0	0	0	0	2.08741	0	0.587624	0	0	0
RAB1A	0	0	0	2.07397	0	0	0	0	0	0	0	0	0	0	0	0	0	0	0	0	0	0	0	0	0	0	0	0	0	0	0	0	0	0	0	0	0	0	0	0	0	0	0	0	0	0	0	2.79757	0
RL10A	0	0	0	0.351199	2.2648	0	0	0.0978451	0	0	0	1.29304	0	0	0	0	0	0	0.629028	0	0	2.44635	0	0	0	0	0	0	0	0	0	0	0	0	0	0	0	0	0	0	0	0	0	0	0	0	0	0	0
RL11	0	0	0	0.638881	0.726937	0	0	0.385527	0	0	1.08681	0.744247	0	0	0	0	0	0	0.91671	0	0	0.817711	0	0.993047	0	0	0.893883	0	0	0	0	0	0	0	0	1.44008	0	0	0	0	0	1.2584	0	0	0	0	0	0	0
RL12	0	0	0	1.94055	7.37572	0	2.3448	0.527934	1.28345	1.52124	0	2.25665	0	0	0	0	0	0	0.347297	0	0	3.42941	0	5.15479	0	0	0	0	0	0	0	0	0	0	0	0	0	0	0.202304	0	0	0.167755	0	0	0	0	0	0	0
RL13A	0	0	0	0.027564	5.26862	0	0.851668	0.934714	0	0	0	2.62305	0	0	0	0	0	-0.0653293	1.06629	0	0	1.79908	0	4.44103	0	0	0	0	0	0	0	0	0	0	0	0	0	0	0	0	0	0.647082	0	0	0	0	0	0	0
RL36	0	0	0	0.958322	2.02924	0	0.368166	-0.019938	0	0.0936477	0	2.06386	0	0	0	0	0	0.140523	1.37506	0	0	0.412246	0	2.56146	0	0	0	0	0	0	0	0	0	0	0	0	0	0	0	0	0	0	0	0	0	0	0	0	0
RL5	0	0	0	0.910815	6.29245	0	0	2.70122	0	0	0	0	0	0	0	0	0	0	1.18864	0	0	0	0	0	0	0	0	0	0	0	0	0	0	0	0	0	0	0	0	0	0	0	0	0	0	0	0	0	0
RL8	0	0	0	0.775134	5.78949	0	0.351951	0.268425	1.42963	-0.445349	0	3.68392	0	0	0	0	0	0	1.33079	0	0	1.13279	0	5.73952	0	0	0	0	0	0	0	0	0	0	0	0	0	0	0	0	0	0.313937	0	0	0	0	0	0	0
RS20	0	0	0	2.48211	0	0	0.682659	0	0	0	0	0.653275	0	0	0	0	0	0	0	0.729985	0	2.83977	0	16.163	0	0	0	0	0	0	0	0	0	0	1.65265	0	0	0	0	0	0	0	0	1.24515	0	0	0	0	0
RS3A	0	0	0	1.60396	1.69202	0	0	0	0	0	0	0	0	0	0	0	0	0	0	0	0	1.78279	0	1.95813	0	0	0	0	0	0	0	0	0	0	0	0	0	0	0	0	0	0	0	0	0	0	0	0	0
RS7	0	0	0	2.58479	0	0	2.71954	0	0	0	0	0	0	0	0	0	0	0	0	0	0	0	0	2.93896	0	0	0	0	0	0	0	0	0	0	0	0	0	0	0	0	0	0	0	0	0	0	0	0	0
RS9	0	0	0	1.8694	7.24528	0	-0.34073	2.62984	0	-0.314674	0	1.36544	0	0	0	8.41809	5.40386	-0.568373	0.990993	0	0	0.792995	2.4758	-0.121314	0	0	0	0	0	0.194248	0	0	0	0	0	0	0	0	0.178587	0.538625	0	0.144038	0	0	0	0	0	0	0
RUVB2	0	0	0	0.192083	0	0	0	-0.530764	0	0	0	-0.172044	0	0	0	0	0	0	1.38713	-0.0953343	0	-0.0985796	0	0	0	0	-0.0224076	0	0	0	0	0	0	0	0	0	0	0	0	0	0	0	0	0.419835	0	0	0	0	0
SF3B1	0	0	0	2.99026	0	0	0	0	0	0	0	0	0	0	0	0	0	0	0	0	0	0	0	0	0	0	0	0	0	0	0	0	0	0	0	0	0	0	0	0	0	0	0	0	0	0	0	0	0
SPTN1	0	0	0	0.720336	0.896446	0	-0.19823	0	0	-0.472748	0	-0.227613	0.667903	0	0	0	0	0	10.4197	0	0	-0.154149	0	13.7697	0	0	0	0	0	0.336748	0	0	0	0	0	0	0	0	0	0	0	4.15545	0	0	0	0	0	0	0
SSRD	0	0	0	1.11845	0	0	0	0	0	0	1.56639	0	0	0	0	0	0	0	0	1.30053	0	0	0	0	0	2.01277	4.13321	0	0	0	0	0	1.86987	0	0	9.0548	0	0	0	0	0	0	0	5.01769	0	0	0	0	0
SYEP	0	0	0	-0.475479	2.13356	0	-0.34073	-0.0713726	0	0.155799	0	4.06472	0	0	0	0	0	0	0.990993	0	0	8.97066	0	2.93189	0	0	0	0	0	0	0	0	0	2.40941	0	0	0	0	0.178587	0	0	0.824255	0	0	0	0	0	0	0
SYIC	0	0	0	0.265677	0	0	0.400427	1.41094	0	0	0	1.16476	0	0	0	0	0	0	0.543506	0	0	0.444507	0	0.619843	0	0	0	0	0	0	0	0	0	0	0	0	0	0	0	0	0	0.885195	0	0	0	0	0	0	0
SYLC	0	0	0	0.142444	6.46718	0	0	-0.11091	0	0	0	1.88192	0	0	0	0	0	0	0	0	0	0.321274	0	0.49661	0	0	0	0.573936	0	0	0	0	0	0	0	0	0	0	0.796511	0	0	0.761962	0	0	0	0	0	0	0
SYMC	0	0	0	3.50255	0.572786	0	0.61948	0.231377	0	0	0	1.49334	0	0	0	0	0	0	0	0	0	5.28652	0	0	0	0	0	0	0	0	0	0	0	0	0	0	0	0	0	0	0	0	0	0	0	0	0	0	0
SYQ	0	0	0	0.880043	0.968099	0	0	0	0	0	0	0.985409	0	0	0	0	0	0	0	0	0	1.05887	0	0	0	0	0	0	0	0	0	0	0	0	0	0	0	0	0	0	0	0	0	0	0	0	0	0	0
SYRC	0	0	0	1.36622	0.593405	0	0.640099	0.986191	0	1.15657	0	1.52427	0	0	0	0	0	0	0.783179	0	0	2.75465	0	0	0	0	0	0	0	0	0	0	0	0	0	0	0	0	0	0	0	1.12487	0	0	0	0	0	0	0
TAGL2	0	0	0	2.76164	0	0	0	0.434317	0	0	0	2.97237	0	0	0	0	0	0	0	0	0	0.866501	0	13.2564	0	0	0	0	0	0	0	0	0	0	0	0	0	1.62759	0	0	0	0	0	0	0	0	0	0	0
TERA	0	0	0	4.14793	1.46887	0	1.51557	0	0	0	0	0	0	0	0	0	0	0	0	0	0	0	0	0	0	0	0	0	0	0	0	0	0	0	0	0	0	2.32074	0	0	0	0	0	0	0	0	0	0	0
TIF1B	0	0	0	-2.3427	0	0	-2.20795	29.3354	0	134.234	0	209.513	0	0	0	0	0	0	0	0	0	13.9471	0	-2.57521	0	0	4.76646	0	0	0	0	0	0	-1.35566	0	5.90148	-1.51593	0	-1.85415	0	0	0	0	-1.24737	0	0	5.11885	-1.6191	0
TXTP	0	0	0	0.171858	0.259914	0	0	-0.0814959	0	0	3.8402	0	1.17274	0	0	0	0	0	0	2.09416	0.747502	3.16745	0	0.526024	0	1.06617	4.57642	0	0.863479	0.841586	0	0	0	1.1589	0	3.33241	0	0	0	0	0	0	0	1.91185	0	4.7076	0	0	0
UBA1	0	0	0	2.07397	0	0	0	1.82061	0	0	0	0	0	0	0	0	0	0	0	0	0	0	0	0	0	0	0	0	0	0	0	0	0	0	0	0	0	0	0	0	0	0	0	0	0	0	0	0	2.65532
UBE2O	0	0	0	121.672	0	0	0	0	0	0	0	0	0	0	0	0	0	0	0	0	0	0	0	0	0	0	0	0.57975	0	0	0	0	0	0	0	0	0	0	0	0	0	0	0	0	0	0	0	0	0
UCHL1	0	0	0	2.58479	0	0	2.71954	0	0	0	0	0	0	0	0	0	0	0	0	0	0	0	0	0	0	0	0	0	0	0	0	0	0	0	0	0	0	0	0	0	0	0	0	0	0	0	0	0	0
ACINU	0	0	0	0	15.8043	0	1.21546	0	0	0	0	0	0	0	0	0	0	0.987821	1.35854	0	0	0	0	0	0	0	0	0	0	0	0	0	0	0	0	0	0	0	0	0	0	0	0	0	0	0	0	0	0
ACSL3	0	0	0	0	2.67285	0	0	0	0	0	0	0	0	0	0	0	0	0	0	0	0	2.76362	0	0	0	0	2.83979	0	0	0	0	0	0	0	0	0	0	0	0	0	0	0	0	0	0	0	0	0	0
ACTZ	0	0	0	0	2.88845	0	0	0	0	0	0	1.53748	0	0	0	0	0	0	1.70994	0	0	1.61094	0	1.78628	0	0	0	0	0	0	0	0	0	0	0	0	0	0	0	0	0	0	0	0	0	0	0	0	0
AN32B	0	0	0	0	11.7063	0	1.144	0.755901	0	0.869487	0	0	0	0	0	0	0	0.916362	1.28708	0	0	0	0	0	0	0	0	0	0	0	0	0	1.76067	0	0	0	0	0	0	0	0	0	0	0	0	0	0	0	0
AR6P4	0	0	0	0	5.86011	0	3.46135	0	0	0.193731	0	0.438866	0	0	0	0	0	1.86751	5.12982	0	0	2.41095	0	0.687665	0	0	0	0	0	0	0	0	0	0	0	0	0	0	0.987566	0	0	0.953017	0	0	0	0	0	0	0
BAF	0	0	0	0	2.67285	0	0	0	0	0	0	0	0	0	0	0	0	0	0	0	0	0	0	2.93896	0	0	0	0	0	0	0	0	0	0	0	0	0	0	0	0	0	3.20431	0	0	0	0	0	0	0
BRD2	0	0	0	0	5.307	0	7.05545	0	0	0	0	0	0	0	0	0	0	0	0	0	0	0	0	0	3.47701	0	0	0	0	0	0	0	0	0	0	0	0	0	0	0	0	0	0	0	0	0	0	0	0
BRX1	0	0	0	0	2.16202	0	0	0	0	0	0	2.17933	0	0	0	0	0	0	0	0	0	0	0	0	0	0	0	0	0	0	0	0	0	0	0	0	0	0	0	0	0	0	0	0	0	0	0	0	0
C10ORF12	0	0	0	0	522.77	0	0	0	0	0	0	0	0	0	0	0	0	0	0	0	18.8699	0	30.5074	41.2507	0	0	0	0	0	0	0	18.4582	0	0	0	0	0	0	0	0	0	0	72.0419	-1.3332	0	0	0	0	0
CAND1	0	0	0	0	2.16202	0	0	0	0	0	6.43009	0	0	0	0	0	0	0	0	0	0	0	0	0	0	0	0	0	0	0	0	0	0	0	0	0	0	0	0	0	0	0	0	0	0	0	0	0	0
CH10	0	0	0	0	1.52017	0	4.52002	1.17876	0	0	0	1.53748	0	0	0	0	0	0	0	0	0	0	0	0	0	0	0	0	0	0	0	0	0	0	0	0	0	0	0	0	0	0	0	0	0	0	0	0	0
DEK	0	0	0	0	5.71034	0	0	0	0	0	0	0	0	0	0	0	0	0	6.08988	0	0	0	0	0	0	0	0	0	0	0	0	0	0	0	0	0	0	0	0	0	0	0	3.04397	0	0	0	0	0	0
DX39A	0	0	0	0	1.20651	0	1.2532	0	0	0	1.56639	0	0	0	0	0	0	0	1.39628	0	0	0	0	0	0	0	1.37346	0	0	0	0	0	0	0	0	0	0	0	1.77252	0	0	0	0	0	0	0	0	0	0
HDGR2	0	0	0	0	3.07831	0	0	0	0	0	0	0	0	0	0	0	0	0	0	0	0	0	0	0	0	0	0	0	0	0	0	0	0	0	0	0	0	0	0	0	0	0	0	0	0	0	0	0	0
HNRPL	0	0	0	0	2.67285	0	2.71954	0	0	0	0	0	0	0	0	0	0	0	0	0	0	0	0	0	0	0	0	0	0	0	3.18797	0	0	0	0	0	0	0	0	0	0	0	0	0	0	0	0	0	0
IF4A1	0	0	0	0	2.16202	0	0	0	0	0	0	2.17933	0	0	0	0	0	0	0	0	0	2.2528	0	0	0	0	0	0	0	0	0	0	0	0	0	0	0	0	0	0	0	0	0	0	0	0	0	0	0
IMA3	0	0	0	0	24.5994	0	0	8.8031	0	2.3069	0	8.9113	0	0	0	0	0	0	0	0	0	0	0	0.164287	3.80125	0	0	0	0	0	0	1.11594	0	0	0	0	0	0	0	0	0	0	0.780122	0	3.68476	0.10885	0	0	0
IMA4	0	0	0	0	52.6406	0	0	-0.0294167	0	0	0	1.10215	0	0	0	0	0	0	0	0	0	0	0	0	0	0	0	0	0	0	0	0	0	0	0	0	0	0	0	0	0	0	0	0	13.5567	4.86383	0	0	0
KRT36	0	0	0	0	2.85517	0	0	0	0	0	0	0	0	0	0	0	0	0	0	0	0	0	6.28922	0	0	0	0	0	0	0	0	0	0	0	0	0	0	0	0	0	0	0	0	0	0	0	0	0	0
LA	0	0	0	0	4.77033	0	1.73871	1.35061	0	0	0	0	0	0	0	0	0	0	0	0	0	1.78279	0	1.95813	0	0	0	0	0	0	0	0	0	0	0	0	0	0	0	0	0	0	0	0	0	0	0	0	0
LMNA	0	0	0	0	0.339951	0	-0.733616	4.02024	0	5.61384	0	2.49318	0	0	0	0	0	0	0.20522	1.23697	0	-0.689536	0	53.1368	0	0	0	0	0	0	0	0	1.1524	0	0	0	0	17.208	3.63462	0	0	12.6949	0	0	0	0	0	0	0
MCA3	0	0	0	0	0.881087	0	0.927782	0.539678	0	0.653263	0	0.898398	0	0	0	0	0	0	1.07086	0	0	0.971862	0	0	0	0	0	0	0	0	0	0	0	0	0	0	0	0	0	0	0	1.41255	0	0	0	0	0	0	0
MRP1	0	0	0	0	3.07831	0	0	0	0	0	0	0	0	0	0	0	0	0	0	0	0	0	0	3.34442	0	0	0	0	0	0	0	0	0	0	0	0	0	0	0	0	0	0	0	0	0	0	0	0	0
MYO1D	0	0	0	0	1.28655	0	0	0.945143	0	0	0	0	0	0	0	0	0	0	0	0	0	4.14095	0	0	0	0	0	0	0	0	0	0	0	0	0	0	0	0	0	0	0	0	0	0	0	0	0	0	0
MYO6	0	0	0	0	0.457273	0	0.503967	0	0	0	0	0	0	0	0	0	0	0	0	0	0	2.48239	0	0.723383	0	0	0	0	0	0	0	0	0	0	0	0	0	0	0	0	0	0	0	0	0	0	0	0	0
NACA	0	0	0	0	3.07831	0	3.12501	0	0	0	0	0	0	0	0	0	0	0	0	0	0	0	0	0	0	0	0	0	0	0	0	0	0	0	0	0	0	0	0	0	0	0	0	0	0	0	0	0	0
NDKA	0	0	0	0	1.89966	0	1.94635	0	0	0	0	1.91697	0	0	0	0	0	0	0	0	0	0	0	0	0	0	0	0	0	0	0	0	0	0	0	0	0	0	0	0	0	0	0	0	0	0	0	0	0
NOLC1	0	0	0	0	13.8579	0	3.53729	0.771054	0	0.317146	0	0	0	7.13346	0	0	0.71241	-0.147159	3.96652	0	0	0	0	0	0	0	0	0	0	0	0.54891	0	0	9.27627	0	0	0	0	0	0	0	4.99159	0	0	0	0	0	0	0
NPM3	0	0	0	0	2.16202	0	2.20872	1.82061	0	0	0	2.17933	0	0	0	0	0	0	0	0	0	2.2528	0	0	0	0	0	0	0	0	0	0	0	0	0	0	0	0	0	0	0	0	0	0	0	0	0	0	0
ODO2	0	0	0	0	1.09731	0	0	0	0	0	0	1.11462	0	0	0	0	0	0	0	0	0	0	0	0	0	0	0	0	0	0	0	0	0	0	0	0	0	0	1.66332	0	0	0	0	0	0	0	0	0	0
ODP2	0	0	0	0	2.19462	0	0	0	0	1.73897	0	1.24041	0	0	0	0	0	0	1.4991	0	0	0.494938	0	2.72684	0	0	0	0	0	0	0	0	0	0	0	0	0	0	0	0	0	3.25755	0	0	0	0	0	0	0
PARP1	0	0	0	0	1.82555	0	0	1.48414	0	0	0	0	0	0	0	0	0	0	0	0	0	0	0	0	0	0	0	0	0	0	0	0	0	0	0	0	0	0	0	0	0	0	0	0	0	0	0	0	0
PHF1	0	0	0	0	6.82236	8.57633	0	0	0	0	0	0	0	0	0	0	0	0	0	0	-0.102445	0	22.9695	6.67954	0	0	0	0	0	0	0	0	0	0	0	0	0	0	0	0	0	0	632.934	3.4797	0	0	0	0	0
PHF19	0	0	0	0	-1.56589	30.5382	0	0	0	0	0	0	0	0	0	0	0	0	0	0	14.3102	0	22.7054	3.49067	0	0	0	0	0	0	0	0	0	0	0	0	0	0	0	0	0	0	0	460.646	-1.57424	-1.26542	0	0	0
PININ	0	0	0	0	9.23494	0	0	0	0	0	0	0	0	0	0	0	0	0	0	0	0	0	0	0	0	0	0	0	0	0	0	0	0	0	0	0	0	0	0	0	0	0	0	0	0	0	0	0	0
PMF1	0	0	0	0	0.0875921	0	0	-0.253817	0	1.10583	0	4.28612	0	0	0	0	0	0	122.155	0	0	0	0	0	0	0	0	0	0	0	0	0	0	0	0	0	0	0	0	0	0	0	0	0	0	0	0	0	0
RERE	0	0	0	0	0.305723	0	0.352417	0	0	0	0	0	0	0	0	0	0	0	0	0	0	0	0	0	0	0	0	0	0	0	0	0	0	0	0	0	0	0	0	0	0	0	0	0	0	0	0	0	0
RL18A	0	0	0	0	4.03113	0	0.291793	0	0	0	0	5.3031	0	0	0	0	0	0	2.25604	0	0	4.30346	0	4.82946	0	0	0	0	0	0	0	0	0	0	0	0	0	0	0	0	0	0	0	0	0	0	0	0	0
RL23A	0	0	0	0	1.32911	0	0	0.987703	0	1.10129	0	1.34642	0	0	0	0	0	0	0	0	0	1.41989	0	0	0	0	0	0	0	0	0	0	0	0	0	0	0	0	0	0	0	0	0	0	0	0	0	0	0
RL32	0	0	0	0	2.5731	0	0	0	0	0	0	1.52427	0	0	0	4.08117	8.83676	0	0	0	0	0	0	0	0	0	0	0	0	0	0	0	0	0	0	0	0	0	0	0	0	0	0	0	0	0	0	0	0
RL35A	0	0	0	0	0.909258	0	0	0.567849	0	0.681434	0	0.926569	0	0	0	0	0	0	1.09903	0	0	1.00003	0	1.17537	0	0	0	0	0	0	0	0	0	0	0	0	0	0	0	0	0	0	0	0	0	0	0	0	0
RS13	0	0	0	0	3.93559	0	2.79557	0.316534	0	0.43012	0	0	0	0	0	0	0	0.476995	3.08173	0	0	2.88373	0	0	0	0	0	0	0	0	0	0	0	0	0	0	0	0	0	0	0	0	0	0	0	0	0	0	0
RS29	0	0	0	0	2.38517	0	0	0	0	0	0	0	0	0	0	0	0	0	0	0	0	0	0	2.65128	0	0	0	0	0	0	0	0	0	0	0	0	0	0	0	0	0	2.91663	0	0	0	0	0	0	0
RUXE	0	0	0	0	1.75656	0	0	1.41515	0	0	0	0	0	0	0	0	0	0	0	0	0	1.84733	0	2.02267	0	0	0	0	0	0	0	0	0	0	0	0	0	0	0	0	0	0	0	0	0	0	0	0	0
SMHD1	0	0	0	0	1.63139	0	0	0	0	0	0	1.6487	2.54422	0	0	0	0	0	0	0	0	0	0	0	0	0	0	0	0	0	0	0	17.0947	0	0	0	0	0	0	0	0	0	0	0	0	0	0	0	0
SPTB2	0	0	0	0	1.22986	0	0	0	0	0	0	0	0	0	0	0	0	0	4.22555	0	0	0	0	0	0	0	0	0	0	0	0	0	0	0	0	0	0	0	0	0	0	3.89631	0	0	0	0	0	0	0
SRRM2	0	0	0	0	46.6674	0	3.16488	4.36411	0	3.05306	0	0	0.517621	5.84648	0	0	0	0	4.72345	0	0	-0.304432	0	0	0	0	0	0	0	0	0	0	0	4.80717	0	0	0	0	0	0	0	6.0902	0	0	0	0	0	0	0
SRSF1	0	0	0	0	6.09115	0	4.52002	0	0	0	0	1.53748	0	0	0	0	0	0	8.42566	0	0	0	0	0	0	0	0	0	0	0	0	0	0	0	0	0	0	0	0	0	0	0	0	0	0	0	0	0	0
SSBP	0	0	0	0	1.24573	0	0	3.19494	0	1.01791	0	0	2.15856	0	0	0	0	0	0	0	0	0	0	0	0	0	0	0	0	0	0	0	0	0	0	0	0	0	0	0	0	1.77719	0	0	0	0	0	0	0
TPM3	0	0	0	0	0.703406	0	0.7501	0	0	0	0	0	0	0	0	0	0	0	0.89318	0	0	2.97466	0	0	0	0	0	0	0	0	0	0	0	0	0	0	0	1.55527	0	0	0	0	0	0	0	0	0	0	0
TRAK1	0	0	0	0	2.16202	0	0	0	0	0	0	0	0	0	0	0	0	0	0	0	0	0	0	0	0	0	0	0	0	0	0	0	11.772	0	0	0	0	0	0	0	0	0	0	0	0	0	0	0	0
TRY1	0	0	0	0	1.57423	0	0	0	0	0	0	0	0	0	0	0	0	0	0	0	0	0	0	0	0	0	0	0	0	2.15591	0	0	0	0	2.59092	0	2.31295	0	0	0	2.09152	2.1057	0	0	0	0	0	2.20979	0
UBF1	0	0	0	0	6.38769	0	1.07731	0	0	0	0	0	0	0	0	0	0	0	6.95701	0	0	0	0	0	0	0	0	0	0	0	0	0	0	1.9296	0	0	0	0	0	0	0	0	0	0	0	0	0	0	0
VDAC1	0	0	0	0	2.16043	0	2.25382	0	0	1.70478	0	0.404379	0	0	0	0	0	0	1.47346	0	0	0.477843	10.8222	0	0	0	0	0.730505	0	0.968741	0	0	0	0	0	0	0	0	3.29245	0	0	1.98599	0	0	0	0	0	0	0
VDAC2	0	0	0	0	1.69202	0	1.73871	0	0	0	0	0	0	0	0	0	0	0	0	0	0	0	0	1.95813	0	0	0	0	0	0	0	0	2.35538	0	0	0	0	0	0	0	0	2.22348	0	0	0	0	0	0	0
BASP1	0	0	0	0	0	2.98537	0	0	0	0	0	0	0	0	0	0	0	0	0	0	0	0	0	2.93896	0	0	0	0	0	0	0	0	0	0	0	0	0	0	0	0	0	0	0	0	0	0	0	0	0
C17ORF96	0	0	0	0	0	410.853	0	0	0	0	0	0	0	0	0	0	0	0	0	0	10.4854	0	20.682	5.35688	0	0	0	0	0	0	0	10.519	0	0	0	0	0	0	0	0	0	0	0	-0.647172	0	-1.04569	0	0	0
CHD3	0	0	0	0	0	-0.412492	0	-1.06642	0	-0.519377	0	0	0	0	0	0	0	0	0	0	0	0	0	0	0	0	0	0	0	0	0	0	0	0	0	0	0	0	0	0	0	0	0	0	217.829	52.077	0	0	0
CHD4	0	0	0	0	0	-3.64902	0	479.203	0	463.674	0	-5.70629	0	0	0	0	0	0	0	0	0	0	0	0	0	0	0	0	0	0	0	0	0	0	0	0	0	0	0	0	0	0	0	0	842.084	0	0	0	0
CUL3	0	0	0	0	0	17.5611	0	0	0	0	0	0	0	0	0	0	0	0	0	0	0	0	0	0	0	0	0	0	0	0	0	0	0	0	0	0	0	0	0	0	0	0	0	0	0	0	0	0	0
DHSA	0	0	0	0	0	3.39083	0	0	0	2.85049	0	0	0	0	0	0	0	0	0	0	0	0	0	0	0	0	0	0	0	0	0	0	0	0	0	0	0	0	0	0	0	0	0	0	0	0	0	0	0
ELOB	0	0	0	0	0	197.256	0	0	0	0	0	0	0	0	0	0	0	0	0	0	0	0	0	0	0	0	0	0	0	0	0	0	0	0	0	0	0	0	0	0	0	0	0	0	0	0	0	0	0
ELOC	0	0	0	0	0	115.577	0	0	0	0	0	0	0	0	0	0	0	0	0	0	0	0	0	0	0	0	0	0	0	0	0	0	0	0	0	0	0	0	0	0	0	0	0	0	0	0	0	0	0
HDAC2	0	0	0	0	0	-0.230956	0	-1.59492	0	-0.953388	0	-1.55532	0	0	0	0	0	0	0	0.494909	0	0	0	0	0	0	0	3.08037	0	0	0.376847	0	0	0	0	0	0	0	4.84736	0	0	0	0	0	250.529	125.579	0	0	0
KLH15	0	0	0	0	0	49.0078	0	0	0	0	0	0	0	0	0	0	0	0	0	0	0	0	0	0	0	0	0	0	0	0	0	0	0	0	0	0	0	0	0	0	0	0	0	0	0	0	0	0	0
LMBL3	0	0	0	0	0	-1.39039	0	0	0	0	0	0	0	0	0	0	0	0	0	0	0	0	0	0	0	0	0	0	997.909	0.460338	0	0	0	0	0	0	0	0	0	0	0	0	0	0	0	-0.423771	0	0	0
MDC1	0	0	0	0	0	3.39083	0	0	0	0	0	0	0	0	0	0	0	0	0	0	0	0	0	0	0	0	0	0	0	0	0	0	0	0	0	0	0	0	0	0	0	0	0	0	0	0	0	0	0
NEDD8	0	0	0	0	0	1.78139	0	0	0	0	0	0	0	0	0	0	0	0	0	0	0	0	0	0	0	0	0	0	0	0	0	0	0	0	0	0	0	0	0	0	0	0	0	0	0	0	0	0	0
PCBP1	0	0	0	0	0	19.4201	1.1791	0	0	0	0	0	0	0	0	0	0	0	0	0	0	1.22318	0	0	0	0	1.29935	0	0	0	0	0	0	0	0	0	0	0	0	0	0	0	0	1.74159	0	0	0	0	0
PHF20	0	0	0	0	0	2.69768	0	0	0	0	0	0	0	0	0	0	0	0	0	0	0	0	0	0	0	0	0	0	0	0	0	0	0	0	0	0	0	0	0	0	0	0	0	0	0	0	0	0	0
TRIPC	0	0	0	0	0	0.540568	0	0	0	0	0	0	0	0	0	0	0	0	0	0	0	0	0	0	0	0	0	0	0	0	0	0	0	0	0	0	0	0	0	0	0	0	0	0	0	0	0	0	0
UBP7	0	0	0	0	0	3.75405	0	0	0	0	0	0	0	0	0	0	0	0	0	0	0	0	0	0	0	0	0	0	0	0	0	0	0	12.9313	0	0	0	0	0	0	0	0	0	0	0	0	0	0	0
ZXDC	0	0	0	0	0	3.16769	0	0	0	0	0	0	0	0	0	0	0	0	0	0	0	0	0	0	0	0	0	0	0	0	0	0	0	0	0	0	0	0	0	0	0	0	0	0	0	0	0	0	0
ARF3	0	0	0	0	0	0	1.80325	0	0	0	0	0	0	0	0	0	0	0	1.94633	0	0	0	0	0	0	0	0	0	0	0	0	0	0	0	0	0	0	0	0	0	0	0	0	0	0	0	0	0	0
ASF1B	0	0	0	0	0	0	16.8014	0	0	0	0	0	0	0	0	0	0	0	0	0	0	0	0	0	0	0	0	0	0	0	0	0	0	0	0	0	0	0	0	0	0	0	0	0	10.366	5.39797	0	0	0
CAF1A	0	0	0	0	0	0	69.5762	38.0514	0	32.8056	0	133.885	0	0	0	0	0	0	0	0	0	0	0	0	0	0	0	0	0	0	0	0	0	0	0	0	0	0	0	0	0	0	0	0	133.531	0	0	0	0
CAF1B	0	0	0	0	0	0	809.641	17.3388	0	12.6474	0	58.4927	0	0	0	0	0	-2.31649	0	0	0	0	0	0	0	0	0	0	0	0	0	0	0	0	0	0	0	0	0	0	0	0	0	0	70.7838	0	0	0	0
CBX3	0	0	0	0	0	0	-2.15797	11.8468	0	347.264	0	7.82407	0	0	0	0	0	0	-2.01577	9.11177	0	0	0	0	0	0	0	11.2504	0	0	2.49644	0	0	0	0	0	0	0	9.38435	0	0	0	0	0	0	0	5.64573	4.00756	7.19745
CBX5	0	0	0	0	0	0	-1.78212	2.87676	0	5.86365	0	681.69	0	0	0	0	0	0	-1.63904	0	0	0	0	0	0	0	0	0	0	0	0	0	0	0	0	0	0	0	0	0	0	0	0	0	-2.46764	0	0	0	0
EF1D	0	0	0	0	0	0	1.67809	1.28998	0	0	0	0	0	0	0	0	0	0	0	0	0	0	0	0	0	0	0	0	0	0	0	0	0	0	0	0	0	0	0	0	2.14868	0	0	0	0	0	0	0	0
H31	0	0	0	0	0	0	1.43861	2.94892	0	1.16409	0	11.1821	0	0	0	0	0	0	0	0	0	0	0	1.65802	0	0	0	0	0	0	0	0	0	0	0	0	0	2.24378	0	0	0	0	0	0	1.29376	0	0	0	0
H32	0	0	0	0	0	0	1.1101	2.83029	0	0.835585	0	9.86806	0	0	0	0	0	0	0	0	0	0	0	4.04533	0	0	0	0	0	0	0	0	0	0	0	0	0	1.91527	0	0	0	0	0	0	9.4062	0	0	0	0
H33	0	0	0	0	0	0	1.51557	2.29939	0	1.24105	0	0	0	0	0	0	0	0	0	0	0	0	0	4.85626	0	0	0	0	0	0	0	0	0	0	0	0	0	2.32074	0	0	0	0	0	0	2.66428	4.74539	0	0	0
IF4G1	0	0	0	0	0	0	13.3635	0	0	0	0	0	0	0	0	0	0	0	0	0	0	0	0	0	0	0	0	0	0	0	0	0	0	0	0	0	0	0	0	0	0	0	0	0	0	0	0	0	0
LGUL	0	0	0	0	0	0	3.12501	0	0	0	0	0	0	0	0	0	0	0	0	0	0	0	0	3.34442	0	0	0	0	0	0	0	0	0	0	0	0	0	0	0	0	0	0	0	0	0	0	0	0	0
NUDC	0	0	0	0	0	0	24.818	0	0	0	0	0	0	0	0	0	0	0	0	0	0	0	0	0	0	0	0	0	0	0	0	0	0	0	0	0	0	0	0	0	0	0	0	0	0	0	0	0	0
PFD2	0	0	0	0	0	0	2.54684	0	0	0	0	0	0	0	0	0	0	4.95268	0	0	0	0	0	0	0	0	0	2.99195	0	0	0	0	0	0	0	22.5038	0	0	0	0	0	0	0	0	0	1.4564	0	0	0
PFD3	0	0	0	0	0	0	1.46678	0	0	0	0	0	0	0	0	0	0	12.3445	0	0	0	0	0	0	0	0	0	0	0	0	0	0	0	0	0	9.69552	0	0	0	0	0	0	0	0	0	4.64781	0	0	0
PFD4	0	0	0	0	0	0	1.94635	0	0	0	0	0	0	0	0	0	0	3.18626	0	0	0	0	0	0	0	0	0	2.24309	0	0	0	0	0	0	0	6.61189	0	0	0	0	0	0	0	0	0	2.11033	0	0	0
PFD5	0	0	0	0	0	0	3.35617	0	0	0	0	0	0	0	0	0	0	10.1762	0	0	0	0	0	0	0	0	0	3.94966	0	0	0	0	0	0	0	18.4588	0	0	0	0	0	0	0	0	0	6.74259	0	0	0
RANG	0	0	0	0	0	0	3.12501	0	0	0	0	0	0	0	0	0	0	0	0	0	0	0	0	0	0	0	0	0	0	0	0	0	0	0	0	0	0	0	0	0	0	0	0	0	0	0	0	0	0
RL31	0	0	0	0	0	0	1.94635	0	0	0	0	0	0	0	0	0	0	0	0	0	0	1.99043	0	0	0	0	0	0	0	0	0	0	0	0	0	0	0	0	0	0	0	0	0	0	0	0	0	0	0
RU17	0	0	0	0	0	0	3.12501	0	0	0	0	0	0	0	0	0	0	0	0	0	0	0	0	0	0	0	0	0	0	0	0	0	0	0	0	0	0	0	0	0	0	0	0	0	0	0	0	0	0
SAHH	0	0	0	0	0	0	2.43186	0	0	0	0	0	0	0	0	0	0	0	0	0	0	0	0	0	0	0	0	0	0	0	0	0	0	0	0	0	0	0	0	0	0	0	0	0	0	0	0	0	0
SFPQ	0	0	0	0	0	0	2.71954	0	0	0	0	0	0	0	0	0	0	0	0	0	0	0	0	0	0	0	0	0	0	0	0	0	0	0	0	0	0	0	0	0	0	3.20431	0	0	0	0	0	0	0
TR150	0	0	0	0	0	0	1.144	1.74205	0	0	0	0	0	0	0	0	0	0	0	0	0	0	0	0	0	0	0	0	0	0	0	0	0	0	0	0	0	0	1.66332	0	0	1.62877	13.4622	0	0.999158	0	0	0	0
XP32	0	0	0	0	0	0	1.1101	0	0	0	0	1.08072	0	0	0	1.81744	0	0	1.25318	3.70115	0	0	0	0	0	0	0	0	0	1.64508	0	0	0	0	0	0	0	0	0	0	0	1.59487	0	0	0	0	0	0	0
ADNP	0	0	0	0	0	0	0	463.878	0	421.292	0	7.54242	0	0	0	0	0	0	0	0	0	0	0	0	0	0	0	0	0	0	0	0	0	0	0	0	0	0	0	0	0	0	0	0	0	0	0	0	0
ADNP2	0	0	0	0	0	0	0	78.3211	0	25.7864	0	0	0	0	0	0	0	0	0	0	0	0	0	0	0	0	0	0	0	0	0	0	0	0	0	0	0	0	0	0	0	0	0	0	0	0	0	0	0
AHDC1	0	0	0	0	0	0	0	136.62	0	-0.480157	0	75.5218	0	0	0	0	0	0	0	0	0	0	0	0	0	0	0	0	0	0	0	0	0	0	0	0	0	0	0	0	0	0	0	0	0	0	0	0	0
AKP8L	0	0	0	0	0	0	0	0.361997	0	0	0	0	0	0	0	0	0	0	0	0	0	0	0	0	0	0	29.6556	0	0	0	0	0	0	0	0	0	0	0	0	0	0	0	0	8.27151	0	0	0	0	0
CBX1	0	0	0	0	0	0	0	883.382	0	20.1158	0	3.69622	0	0	0	0	0	0	0	-2.45899	0	0	0	0	0	0	0	0	0	0	0	0	0	0	0	0	0	0	-1.1789	0	0	0	0	0	0	0	0	0	-1.66044
CC71L	0	0	0	0	0	0	0	11.3974	0	24.069	0	4.86263	0	0	0	0	0	0	0	0	0	0	0	0	0	0	0	0	0	0	0	0	0	0	0	0	0	0	0	0	0	0	0	0	0	0	0	0	0
CHAP1	0	0	0	0	0	0	0	113.698	0	220.67	0	82.7197	0	0	0	0	0	0	0	0	0	0	0	0	0	0	0	0	0	0	0	0	0	0	0	0	0	0	0	0	0	0	0	0	0	0	0	0	0
CS068	0	0	0	0	0	0	0	27.3098	0	19.7455	0	0	0	0	0	0	0	0	0	0	0	0	0	0	0	0	0	0	0	0	0	0	0	0	0	0	0	0	0	0	0	0	0	0	0	0.701221	0	0	0
CUL1	0	0	0	0	0	0	0	-1.25208	0	0	0	0	0	0	0	0	0	0	0	0	0	0	0	0	0	0	0	0	0	0	0	0	0	0	0	0	0	0	0	0	0	0	0	0	0	-0.699999	0	0	0
CYTSB	0	0	0	0	0	0	0	1.92597	0	0	0	0	0	0	0	0	0	0	0	0	0	0	0	0	0	0	0	0	0	0	0	0	0	0	0	0	0	0	0	0	2.78467	0	0	0	0	0	0	0	0
DIAP1	0	0	0	0	0	0	0	-1.06419	0	0	0	0	0	0	0	0	0	307.63	0	0	0	0	0	0	0	0	0	0	0	0	0	0	0	0	0	0	0	0	0	0	0	0	0	0	0	0	0	0	0
DPOLZ	0	0	0	0	0	0	0	13.7805	0	0	0	0	0	0	0	0	0	0	0	0	0	0	0	0	0	0	0	0	0	0	0	0	0	0	0	0	0	0	0	0	0	0	0	0	0	0	0	0	0
DSN1	0	0	0	0	0	0	0	-1.39564	0	1.58693	0	-0.367914	0	0	0	0	0	0	429.249	0	0	0	0	0	0	0	0	0	0	0	0	0	0	0	0	0	0	0	0	0	0	0	0	0	0	0	0	0	0
DYL1	0	0	0	0	0	0	0	1.37842	0	2.56485	0	0	0	0	0	0	0	0	0	0	0	0	0	0	0	0	0	0	0	0	0	0	0	0	0	0	0	0	0	0	0	0	0	0	0	0	0	0	0
E2F6	0	0	0	0	0	0	0	5.88605	0	11.5501	0	0	0	0	0	0	0	0	0	175.62	0	0	0	0	0	0	0	29.8754	0	0	9.40231	0	0	0	0	0	0	0	22.2519	0	0	0	0	0	0	0	4.0281	8.13533	8.16696
EHMT1	0	0	0	0	0	0	0	33.9686	0	16.0687	0	0	0	0	0	0	0	0	0	0	0	79.7149	0	0	0	0	0	0	0	0	0	0	0	0	0	0	0	0	0	0	0	0	0	0	0	0	0	0	0
EHMT2	0	0	0	0	0	0	0	12.8001	0	0.357191	0	0	0	0	0	0	0	0	0	0	0	469.642	0	0	0	0	-1.28303	0	0	0	0	0	0	0	0	0	0	0	0	0	0	0	0	0	0	0	0	0	0
H2AY	0	0	0	0	0	0	0	8.57512	0	0	0	0	0	0	0	0	0	0	0	0	0	0	0	0	0	0	0	0	0	0	0	0	0	0	0	0	0	0	0	0	0	0	0	0	0	0	0	0	0
HDAC1	0	0	0	0	0	0	0	-1.57892	0	-1.36902	0	0	0	0	0	0	0	0	0	0	0	0	0	0	0	0	0	-0.797759	0	0	0	0	0	0	0	0	0	0	2.37152	0	0	0	0	0	212.647	117.9	0	0	0
IF5A1	0	0	0	0	0	0	0	3.49716	0	5.46541	0	0	0	0	0	0	2.946	0	0	0	0	0	0	0	0	0	0	0	0	0	0	0	0	0	0	0	0	0	0	0	0	0	0	0	0	0	0	0	0
IMA1	0	0	0	0	0	0	0	4.91984	0	18.7675	0	0	0	0	0	0	0	0	0	0	0	0	2.74794	0	0	0	0	0	0	0	0	0	0	0	0	1.20746	0	0	0	0	0	0	0	1.1035	2.17862	0.704987	0	0	0
IMA7	0	0	0	0	0	0	0	7.23954	0	5.758	0	0	0	0	0	0	0	0	0	0	0	0	0	0	0	0	0	0	0	0	0	0	0	0	0	0	0	0	0	0	0	0	0	0	13.3554	8.98101	0	0	0
KI67	0	0	0	0	0	0	0	1.17876	0	1.29234	0	0	0	0	0	0	0	0	0	0	0	1.61094	0	0	0	0	0	0	0	0	0	0	0	0	0	0	0	0	0	0	0	2.05163	0	0	0	0	2.56017	0	0
LMBL2	0	0	0	0	0	0	0	3.82805	0	11.3689	0	0	0	0	0	0	0	0	0	33.9547	0	0	0	0	0	0	0	1228.96	0	0	3.85011	0	0	0	0	0	0	0	29.1826	0	0	0	0	0	0	0	-1.39269	3.60074	0.0455981
LMNB2	0	0	0	0	0	0	0	3.67368	0	3.14466	0	2.01784	0	0	0	0	0	0	0	0	0	0	0	1.66559	0	0	0	0	0	0	0	0	0	0	0	0	0	0	16.6982	0	0	30.8318	0	0	0	0	0	0	0
LRIF1	0	0	0	0	0	0	0	54.7441	0	87.478	0	16.4722	0	0	0	0	0	0	0	0	0	0	0	0	0	0	0	0	0	0	0	0	0	0	0	0	0	0	0	0	0	0	0	0	0	0	0	0	0
MAP1B	0	0	0	0	0	0	0	1.82061	0	0	0	2.17933	0	0	0	0	0	0	0	0	0	0	0	0	0	0	0	0	0	0	0	0	0	0	0	0	0	0	0	0	0	0	0	0	0	0	0	0	0
MAX	0	0	0	0	0	0	0	-2.50558	0	-1.83794	0	0	0	0	0	0	0	0	0	4.12152	0	0	0	0	0	0	0	6.24156	0	0	762.459	0	0	0	0	0	0	0	9.12631	0	0	0	0	0	0	0	1.16824	-0.493396	2.46865
MD2L2	0	0	0	0	0	0	0	3.99711	0	6.36435	0	2.17933	0	0	0	0	0	0	0	0	0	0	0	0	0	0	0	0	0	0	0	0	0	0	0	0	0	0	0	0	0	0	0	0	0	0	0	0	0
MIS12	0	0	0	0	0	0	0	1.84905	0	3.15313	0	0.590097	0	0	0	0	0	0	70.433	0	0	0	0	0	0	0	0	0	0	0	0	0	0	0	0	0	0	0	0	0	0	0	0	0	0	0	0	0	0
NSL1	0	0	0	0	0	0	0	0.0399487	0	1.30562	0	1.86943	0	0	0	0	0	0	148.821	0	0	0	0	0	0	0	0	0	0	0	0	0	0	0	0	0	0	0	0	0	0	0	0	0	0	0	0	0	0
PCGF6	0	0	0	0	0	0	0	17.2032	0	20.4956	17.5778	-1.80445	0	0.233605	3.99332	0	0	0	0	28.8166	0	0	0	0	0	0	0	39.4488	0	0	15.2386	0	0	0	0	0	0	0	100.771	0	0	0	0	0	0	0	34.8747	29.3298	48.7104
PRR14	0	0	0	0	0	0	0	18.6288	0	9.83649	0	9.15449	0	0	0	0	0	0	0	0	0	0	0	0	0	0	0	0	0	0	0	0	0	0	0	0	0	0	0	0	0	0	0	0	0	0	0	0	0
PSB7	0	0	0	0	0	0	0	0.790992	0	0	0	0	0	0	0	0	0	0	0	0	0	1.22318	0	1.39851	0	0	2.55722	0	0	1.71407	0	0	0	0	0	0	0	0	0	0	0	0	0	0	0	0	0	0	0
RING1	0	0	0	0	0	0	0	-5.50261	0	-4.93163	82.0822	0	9.92291	9.62154	36.9146	2.28452	0.0538099	-4.67382	0	-0.741061	0	0	0	0	0	0	0	0.934303	0	0	-2.11995	0	0	7.37857	35.4401	33.9262	149.3	35.8154	22.2439	2.06534	43.8189	3.19592	0	0	0	0	141.566	0	86.6869
RING2	0	0	0	0	0	0	0	-5.42674	0	-3.78839	66.958	0	13.0735	32.6369	91.6824	1.59473	3.63348	-5.17048	0	3.65333	0	0	0	0	0	0	0	7.14516	0	0	-0.553814	0	0	14.9228	51.1155	22.5237	78.2188	15.2814	21.3755	26.5689	80.4913	11.1587	0	0	0	0	0	97.6622	31.0012
RYBP	0	0	0	0	0	0	0	-3.28399	0	-2.22156	0	0	0	0	0	-1.2397	0	0	0	0	0	0	0	-1.72762	0	0	0	0	0	0	0	0	0	5.95813	16.8509	15.5642	43.251	11.6072	4.40387	0	0	0	0	0	0	0	58.2662	1.90613	810.226
SCAI	0	0	0	0	0	0	0	47.5512	0	4.81389	0	27.8091	0	0	0	0	0	0	0	0	0	0	0	0	0	0	0	0	0	0	0	0	0	0	0	0	0	0	0	0	0	0	0	0	0	0	0	0	0
SPDLY	0	0	0	0	0	0	0	0.0627537	0	0	0	0	0	0	0	0	0	0	0	0	0	0	0	0	0	0	0	0	0	0.985836	0	132.78	0	0	0	0	0	0	0	0	0	0	0	0	0	0	0	0	0
TF3C3	0	0	0	0	0	0	0	2.7369	0	2.85049	0	0	0	0	0	0	0	0	0	0	0	0	0	0	0	0	0	0	0	0	0	0	0	0	0	0	0	0	0	0	0	0	0	0	0	0	0	0	0
TFDP1	0	0	0	0	0	0	0	0.519192	0	1.2575	0	0	0	0	0	0	0	0	0	106.819	0	0	0	0	0	0	0	16.5339	0	0	8.0963	0	0	0	0	0	0	0	9.12302	0	0	0	0	0	0	0	-0.410515	-0.614249	3.2611
WDR5	0	0	0	0	0	0	0	4.24644	0	10.4523	0	0	0	0	0	-0.677964	-0.521869	0	0	25.419	0	-1.34122	0	0	0	0	0	26.9444	0	0	12.6769	0	0.369133	0	0	0	0	0	16.3464	0	0	0	0	0	0	0	0.602303	3.18434	7.05047
WIZ	0	0	0	0	0	0	0	45.924	0	13.8192	0	0	0	0	0	0	0	0	0	0	0	62.3303	0	0	0	0	0	0	0	0	0	0	0	0	0	0	0	0	0	0	0	0	0	0	0	0	0	0	0
YAF2	0	0	0	0	0	0	0	-3.19776	0	-3.00748	0	0	0	0	0	-0.852199	-1.19466	-2.05423	0	-2.17223	0	0	0	0	0	0	0	-1.67339	0	0	-1.35816	0	0	1.64799	8.6873	14.7454	24.8972	10.5823	5.82546	0	0	0	0	0	0	0	37.0277	18.427	0
Z280C	0	0	0	0	0	0	0	9.20041	0	12.6769	0	0	0	0	0	0	0	0	0	0	0	0	0	0	0	0	0	0	0	0	0	0	0	0	0	0	0	0	0	0	0	0	0	0	0	0	0	0	0
Z280D	0	0	0	0	0	0	0	16.5177	0	42.3466	0	7.14848	0	0	0	0	0	0	0	0	0	0	0	0	0	0	0	0	0	0	0	0	0	0	0	0	0	0	0	0	0	0	0	0	0	0	0	0	0
Z512B	0	0	0	0	0	0	0	0.657461	0	0	0	1.01618	0	0	0	0	0	0	0	0	0	0	0	0	0	0	0	0	0	0	0	0	0	0	0	0	0	0	0	0	0	0	0	0	49.5568	0	0	0	0
Z518A	0	0	0	0	0	0	0	8.65514	0	4.84839	0	0	0	0	0	0	0	0	0	0	0	0	0	0	0	0	0	0	0	0	0	0	0	0	0	0	0	0	0	0	0	0	0	0	0	0	0	0	0
Z518B	0	0	0	0	0	0	0	8.13315	0	21.025	0	29.6459	0	0	0	0	0	0	0	0	0	0	0	0	0	0	0	0	0	0	0	0	0	0	0	0	0	0	0	0	0	0	0	0	0	0	0	0	0
ZMYM2	0	0	0	0	0	0	0	0.531412	0	0	0	0	0	0	0	0	0	0	0	0	0	0	0	0	0	0	0	0	0	0	0	0	0	0	0	0	0	0	0	0	0	0	0	0	0	0	0	0	0
ZMYM3	0	0	0	0	0	0	0	1.55825	0	4.72996	0	0	0	0	0	0	0	0	0	0	0	0	0	0	0	0	0	0	0	0	0	0	0	0	0	0	0	0	0	0	0	0	0	0	0	0	0	0	0
ZN292	0	0	0	0	0	0	0	0.626689	0	20.6638	0	20.5192	0	0	0	0	0	0	0	0	0	0	0	0	0	0	0	0	0	0	0	0	0	0	0	0	0	0	0	0	0	0	0	0	0	0	0	0	0
ZN462	0	0	0	0	0	0	0	30.454	0	52.668	0	12.7419	0	0	0	0	0	0	0	0	0	0	0	0	0	0	0	0	0	0	0	0	0	0	0	0	0	0	0	0	0	0	0	0	0	0	0	0	0
ZN581	0	0	0	0	0	0	0	9.4271	0	0	0	0	0	0	0	0	0	0	0	0	0	0	0	0	0	0	0	0	0	0	0	0	0	0	0	0	0	0	0	0	0	0	0	0	0	0	0	0	0
ZN644	0	0	0	0	0	0	0	53.0248	0	43.4848	0	0	0	0	0	0	0	0	0	0	0	40.3832	0	0	0	0	0	0	0	0	0	0	0	0	0	0	0	0	0	0	0	0	0	0	0	0	0	0	0
CBX2	0	0	0	0	0	0	0	0	6.49298	0	0	0	0	0	0	0	0	0	0	0	0	0	0	0	0	0	0	0	0	0	0	0	0	0	20.1329	0	185.423	0	0	53.1195	235.72	11.8992	0	0	0	0	7.82248	140.044	0
DYL2	0	0	0	0	0	0	0	0	0	0.740275	0	0	0	0	0	0	0	0	0	0	0	0	0	0	0	0	0	0	0	0	0	0	0	0	0	0	0	0	0	0	0	0	0	0	0	0	0	0	0
MSL1	0	0	0	0	0	0	0	0	0	2.15734	0	0	0	0	0	0	0	0	0	0	0	0	0	0	0	0	0	0	0	0	0	0	0	0	0	0	0	0	0	0	0	0	0	0	0	0	0	0	0
RB	0	0	0	0	0	0	0	0	0	0.314752	0	0	0	0	0	0	0	0	0.39735	0	0	0	1.13976	0	0	0	0	0	0	0	0	0	0	0	0	0	0	0	0	0	0	0	0	0	0	0	0	0	0
RLF	0	0	0	0	0	0	0	0	0	2.34971	0	7.88384	0	0	0	0	0	0	0	0	0	0	0	0	0	0	0	0	0	0	0	0	0	0	0	0	0	0	0	0	0	0	0	0	0	0	0	0	0
SCML2	0	0	0	0	0	0	0	0	0	3.54364	0	0	0	0	0	0	0	0	0	0	0	0	0	0	0	0	0	0	0	0	0	0	0	0	0	0	0	0	0	0	0	0	0	0	0	0	0	0	0
SENP7	0	0	0	0	0	0	0	0	0	1.10509	0	10.9701	0	0	0	0	0	0	0	0	0	0	0	0	0	0	0	0	0	0	0	0	0	0	0	0	0	0	0	0	0	0	0	0	0	0	0	0	0
SGOL1	0	0	0	0	0	0	0	0	0	2.85049	0	3.09562	0	0	0	0	0	0	0	0	0	0	0	0	0	0	0	0	0	0	0	0	0	0	0	0	0	0	0	0	0	0	0	0	0	0	0	0	0
SUV91	0	0	0	0	0	0	0	0	0	-0.0992003	0	0	0	0	0	0	0	0	0	0	0	0	0	0	0	0	0	0	0	0	0	0	0	0	0	0	0	0	0	0	0	0	0	0	0	0	0	0	0
TF3C4	0	0	0	0	0	0	0	0	0	5.31545	0	0	0	0	0	0	0	0	0	0	0	0	0	0	0	0	0	0	0	0	0	0	0	0	0	0	0	0	0	0	0	0	0	0	0	0	0	0	0
ZN689	0	0	0	0	0	0	0	0	0	1.99607	0	8.73304	0	0	0	0	0	0	0	0	0	0	0	0	0	0	0	0	0	0	0	0	0	0	0	0	0	0	0	0	0	0	0	0	0	0	0	0	0
1433F	0	0	0	0	0	0	0	0	0	0	17.688	0	0	0	0	0	0	0	0	0	0	0	0	0	0	0	0	0	0	0	0	0	2.73007	0	0	0	0	0	0	0	0	0	0	0	0	0	0	0	0
1433G	0	0	0	0	0	0	0	0	0	0	20.6567	0	0	0	0	0	0	0	0	0	0	0	0	0	0	0	0	0	0	0	0	0	0	0	0	0	0	0	0	0	0	0	0	0	0	0	0	0	0
ABCD3	0	0	0	0	0	0	0	0	0	0	6.87638	0	0	0	0	0	0	0	0	0	0	0	0	0	0	0	2.55211	0	0	0	0	0	0	0	0	0	0	0	0	0	0	0	0	0	0	0	0	0	0
ACL6A	0	0	0	0	0	0	0	0	0	0	1.45719	1.11462	0	0	0	0	0	0	0	0	0	0	0	0	0	0	1.26426	0	0	0	0	0	0	0	0	0	0	0	0	0	0	0	0	0	0	0	0	0	0
ADCK3	0	0	0	0	0	0	0	0	0	0	7.45174	0	0	0	0	0	0	0	0	0	0	0	0	0	0	0	0	0	0	0	0	0	0	0	0	0	0	0	0	0	0	0	0	0	0	0	0	0	0
AGK	0	0	0	0	0	0	0	0	0	0	3.03272	0	0	0	0	0	0	0	0	0	0	0	0	0	0	0	0	0	0	0	0	0	0	0	0	0	0	0	0	0	0	0	0	0	0	2.88352	0	0	0
BCOR	0	0	0	0	0	0	0	0	0	0	12.6925	0	0	0	6.33025	0	0	0	0	0	0	0	0	0	0	0	0	0	0	0	0	0	0	448.502	0	-1.87843	0	-1.73971	0	0	0	0	0	0	0	0	55.4889	324.519	335.669
CBX4	0	0	0	0	0	0	0	0	0	0	764.52	0	0	0	0	0	0	0	0	0	-1.70812	0	0	0	0	0	0	0	0	0	0	0	0	0	52.5211	0	64.2796	0	0	1.69887	97.9657	27.0969	0	0	0	0	25.87	52.4069	0
DCAF7	0	0	0	0	0	0	0	0	0	0	8.78502	0	6.66316	0	3.91416	6.64191	3.58282	563.119	0	0	0	0	0	0	0	0	0	0	0	0	0	0	0	0	0	45.483	0	31.9885	-1.34423	0	0	0	0	0	0	0	34.1339	21.8825	36.1336
DIC	0	0	0	0	0	0	0	0	0	0	1.88004	0	0	0	0	0	0	0	0	0	0	0	0	0	0	2.32643	1.68711	0	0	2.10184	0	0	0	0	0	0	0	0	0	0	0	0	2.40211	3.80223	0	1.73084	0	0	0
DPM1	0	0	0	0	0	0	0	0	0	0	2.74504	0	0	0	0	0	0	0	0	0	0	0	0	0	0	0	2.55211	0	0	0	0	0	0	0	0	0	0	0	0	0	0	0	0	0	0	0	0	0	0
FBRS	0	0	0	0	0	0	0	0	0	0	5.00655	0	0	0	1.51255	12.1095	5.66857	12.7311	0	0	0	0	0	0	0	0	0	0	0	0	0	0	0	0	0	79.0071	0	37.7946	0.562525	0	0	0	0	0	0	0	21.8824	39.3452	48.3673
KDM2B	0	0	0	0	0	0	0	0	0	0	0.0736612	0	0	0	-0.383069	0	0	0	0	0	0	0	0	0	0	0	0	0	0	0	0	0	0	158.256	0	0	0	0	0	0	0	0	0	0	0	0	22.9747	102.072	200.993
LAS1L	0	0	0	0	0	0	0	0	0	0	2.87857	0	0	0	0	0	0	0	0	0	0	0	0	0	0	0	2.68564	0	0	0	0	0	0	0	0	0	0	0	0	0	0	0	0	5.30002	0	0	0	0	0
NDUA4	0	0	0	0	0	0	0	0	0	0	2.5219	0	3.07485	0	0	0	0	0	0	0	0	0	0	0	0	0	0	0	0	0	0	0	0	0	0	0	0	0	0	0	0	0	0	2.77121	0	2.37269	0	0	0
NU205	0	0	0	0	0	0	0	0	0	0	2.74504	0	0	0	0	0	0	0	0	0	0	0	0	0	0	7.76914	2.55211	0	0	0	0	0	0	0	0	0	0	0	0	0	0	0	0	0	0	0	0	0	0
PCGF1	0	0	0	0	0	0	0	0	0	0	1.10614	0	0	0	4.41744	0	0	0	0	0	0	0	0	0	0	0	0	0	0	0	0	0	0	84.2507	0	0	0	0	0	0	0	0	0	0	0	0	16.659	48.4598	58.6443
PCGF2	0	0	0	0	0	0	0	0	0	0	45.9919	0	0	0.273687	7.4039	0	0	0	0	0	0	0	0	0	0	0	0	0	0	0	0	0	0	0	212.808	0	0	0	0	1.29493	28.3731	-0.44027	0	0	-1.06988	0	8.38854	18.1936	1.09464
PCGF3	0	0	0	0	0	0	0	0	0	0	1.84448	0	0	0	-0.000586806	5.18667	2.80071	-0.662926	0	0	0	0	0	0	0	0	0	0	0	0	0	0	0	0	0	193.867	0	0	0	0	0	0	0	0	0	0	7.65188	22.5043	33.6949
PCGF4	0	0	0	0	0	0	0	0	0	0	116.946	0	7.80679	28.3256	68.3457	0	0	0	0	0	0	0	0	0	0	0	0	0	0	0	0	0	0	0	0	0	201.471	0	0	6.91925	92.8558	6.33973	0	0	-2.06423	0	23.9817	45.7696	39.5791
PCGF5	0	0	0	0	0	0	0	0	0	0	10.3396	0	0	0	0.0143761	5.24652	7.2968	3.82305	0	0	0	0	0	0	0	0	0	0	0	0	0	0	0	0	0	0	0	83.177	0	0	0	0	0	0	0	0	19.9866	27.5011	44.219
PHC1	0	0	0	0	0	0	0	0	0	0	149.569	0	12.6295	36.5542	161.506	0	0	0	0	0	0	0	0	0	0	0	0	0	0	0	0	0	0	0	38.3817	0	94.6502	0	0	226.316	0	0	0	0	0	0	8.8051	93.8809	0
PHC2	0	0	0	0	0	0	0	0	0	0	161.381	0	19.3117	53.6296	112.874	0	0	0	0	0	0	0	0	0	0	0	0	0	0	0	0	0	0	0	33.7734	0	83.7387	0	0	0	513.657	0	0	0	0	0	19.935	59.077	0
PHC3	0	0	0	0	0	0	0	0	0	0	84.6064	0	12.1389	29.9098	46.6756	0	0	0	0	0	0	0	0	0	0	0	0	0	0	0	0	0	0	0	8.15975	0	29.959	0	0	0	0	129.333	0	0	0	0	3.69223	28.5147	0
RPAB3	0	0	0	0	0	0	0	0	0	0	2.25953	0	0	0	0	0	0	0	0	0	0	0	0	0	4.51673	0	0	0	2.50322	0	0	0	0	0	0	0	0	0	0	0	0	0	0	0	0	0	0	0	2.39296
SCML1	0	0	0	0	0	0	0	0	0	0	5.79943	0	1.95643	0	1.88668	0	0	0	0	0	0	0	0	0	0	0	0	0	0	0	0	0	0	1.94259	0	0	10.6228	0	0	5.3256	9.09088	1.57507	0	0	0	0	0	0	0
SKP1	0	0	0	0	0	0	0	0	0	0	-1.28476	0	0	0	-0.801567	0	0	0	0	0	0	0	0	0	0	0	0	0	0	0	-1.12952	0	0	27.9631	0	0	0	0	0	0	0	0	0	0	0	0	11.7984	4.69602	42.6734
SMD1	0	0	0	0	0	0	0	0	0	0	3.43819	0	0	0	0	0	0	0	0	0	0	0	0	0	0	0	0	0	0	0	0	0	0	0	0	0	0	0	0	0	0	0	0	0	0	0	0	0	0
INO80	0	0	0	0	0	0	0	0	0	0	0	0.371043	1.26656	0	0	0	0	0	0	0	0	0	0	0	0	0	0	0	0	0	0	0	0	0	0	0	0	0	0	0	0	0	0	0	0	0	0	0	0
MLL4	0	0	0	0	0	0	0	0	0	0	0	-0.677138	0	0	0	0.059585	0	-0.875398	0	0	0	0	0	0	0	0	0	0	0	0	0	0	0	0	0	0	0	0.157414	0	0	0	0	0	0	0	-0.483776	0	0	0
MUC5B	0	0	0	0	0	0	0	0	0	0	0	2.69016	0	0	0	0	0	0	0	2.76687	0	0	0	0	0	0	0	0	0	0	0	0	0	0	0	0	0	0	0	0	0	0	0	0	0	0	0	0	0
PDIA1	0	0	0	0	0	0	0	0	0	0	0	1.84286	0	0	0	0	0	0	0	0	0	0	0	2.09166	0	0	0	0	0	0	0	0	0	0	0	0	0	0	0	0	0	0	0	0	0	0	0	0	0
PGK1	0	0	0	0	0	0	0	0	0	0	0	4.35866	0	0	0	0	0	0	0	0	0	0	0	0	0	0	0	0	0	0	0	0	0	0	0	0	0	0	0	0	0	0	0	0	0	0	0	0	0
PRDX6	0	0	0	0	0	0	0	0	0	0	0	1.91697	0	0	0	0	0	0	0	0	0	0	0	0	0	0	0	0	0	0	0	0	0	0	0	0	0	0	0	0	0	0	0	0	0	0	0	0	0
RBP2	0	0	0	0	0	0	0	0	0	0	0	2.17933	0	0	0	0	0	1.98107	0	0	0	0	0	0	0	0	2.32897	0	0	0	0	0	0	0	0	0	0	0	0	0	0	0	0	0	0	0	0	0	0
SMCA4	0	0	0	0	0	0	0	0	0	0	0	5.68315	0	0	0	0	0	0	0	0	0	0	0	0	0	0	0	0	0	0	0	0	0	0	0	0	0	0	0	0	0	0	0	0	0	0	0	0	0
SODC	0	0	0	0	0	0	0	0	0	0	0	2.69016	0	0	0	0	0	0	0	0	0	0	0	0	0	0	0	0	0	0	0	0	0	0	0	0	0	0	0	0	0	0	0	0	0	0	0	0	0
STK4	0	0	0	0	0	0	0	0	0	0	0	3.09562	0	0	0	0	0	0	0	0	0	0	0	0	0	0	0	0	0	0	0	4.29608	0	0	0	0	0	0	0	0	0	0	0	0	0	0	0	0	0
SUV92	0	0	0	0	0	0	0	0	0	0	0	-0.172044	0	0	0	0	0	0	0	0	0	0	0	0	0	0	0	0	0	0	0	0	0	0	0	0	0	0	0	0	0	0	0	0	0	0	0	0	0
SYVC	0	0	0	0	0	0	0	0	0	0	0	2.40247	0	0	0	0	0	0	0	0	0	0	0	0	0	0	0	0	0	0	0	0	0	0	0	0	0	0	0	0	0	0	0	0	0	0	0	0	0
ZN316	0	0	0	0	0	0	0	0	0	0	0	6.0466	0	0	0	0	0	0	0	0	0	0	0	0	0	0	0	0	0	0	0	0	0	0	0	0	0	0	0	0	0	0	0	0	0	0	0	0	0
ZN460	0	0	0	0	0	0	0	0	0	0	0	1.70933	0	0	0	0	0	0	0	0	0	0	0	0	0	0	1.85896	0	0	0	0	0	0	0	0	2.40516	0	0	0	0	0	0	0	0	0	0	0	0	0
ZN678	0	0	0	0	0	0	0	0	0	0	0	21.8077	0	0	0	0	0	0	0	0	0	0	0	0	0	0	0	0	2.42911	0	0	0	0	0	0	0	0	0	0	0	0	0	0	0	0	0	0	0	0
CALU	0	0	0	0	0	0	0	0	0	0	0	0	2.15856	0	0	0	0	0	1.4355	0	0	0	0	0	0	2.05199	1.41268	0	0	0	0	0	0	0	0	0	0	0	0	0	0	0	0	1.85492	0	0	0	0	0
CBX6	0	0	0	0	0	0	0	0	0	0	0	0	425.513	0	0	0	0	0	0	0	0	0	0	0	0	0	0	0	0	0	0	0	0	0	1.05375	0	27.5692	0	0	3.48549	21.8308	2.59732	0	0	0	0	12.6207	0.291482	0
CBX8	0	0	0	0	0	0	0	0	0	0	0	0	-1.56993	0	878.433	0	0	0	0	0	-1.99517	0	0	0	0	0	0	0	0	0	0	0	0	-1.58377	56.5904	0	161.411	0	0	32.9972	235.181	12.238	0	0	0	0	18.9795	92.6397	0
K2C79	0	0	0	0	0	0	0	0	0	0	0	0	2.73838	0	0	0	0	0	22.8425	0	0	0	0	0	0	0	0	0	0	0	0	0	0	0	0	0	0	0	0	0	0	0	0	0	0	0	0	0	0
KDM1A	0	0	0	0	0	0	0	0	0	0	0	0	1.57077	0	0	0	0	0	0	0	0	0	0	0	0	0	0	0	0	0	0	0	0	0	0	0	0	0	0	0	0	0	0	0	0	0	0	0	0
CBX7	0	0	0	0	0	0	0	0	0	0	0	0	0	211.079	0	0	0	0	0	0	0	0	0	0	0	0	0	0	0	0	0	0	0	0	0.719117	0	3.39359	0	0	0.628481	12.0689	0.233895	0	0	0	0	0.742435	1.11518	0
HMGN2	0	0	0	0	0	0	0	0	0	0	0	0	0	2.12651	0	0	0	0	0	0	0	0	0	0	0	1.68735	0	0	0	0	0	2.09885	0	1.78007	8.98915	8.07853	0	0	1.4471	0	0	1.41255	1.76303	2.84361	0	0	0	1.51664	0
AUTS2	0	0	0	0	0	0	0	0	0	0	0	0	0	0	0	4.97542	0	16.6444	0	0	0	0	0	0	0	0	0	0	0	0	0	0	0	0	0	48.3657	0	82.672	-0.0192385	0	0	0	0	0	0	0	0.454753	21.8651	17.409
CSK21	0	0	0	0	0	0	0	0	0	0	0	0	0	0	0	515.984	364.782	-1.63423	0	0	0	0	0	0	0	0	0	0	0	0	0	0	0	0	0	25.9748	0	12.1218	0	0	0	0	0	0	0	0	-0.418248	-1.30672	15.5751
CSK2B	0	0	0	0	0	0	0	0	0	0	0	0	0	0	0	329.33	546.804	-2.61046	0	0	0	0	0	0	0	0	0	0	0	0	0	0	0	0	0	4.98735	0	4.06423	0	0	-1.30038	0	0	0	0	0	-0.777658	-1.18211	3.55836
DDX54	0	0	0	0	0	0	0	0	0	0	0	0	0	0	0	24.3297	52.2508	0	0	0	0	0	0	0	0	0	0	0	0	0	0	0	0	0	0	0	0	0	0	0	0	0	0	0	0	0	0	0	0
DEF1	0	0	0	0	0	0	0	0	0	0	0	0	0	0	0	3.1392	0	0	2.57494	6.34466	0	0	0	0	0	0	0	0	0	0	0	0	0	0	0	0	0	0	0	0	0	0	0	0	0	0	0	0	0
DPY30	0	0	0	0	0	0	0	0	0	0	0	0	0	0	0	8.37268	8.14643	0	0	0	0	0	0	0	0	0	0	0	0	0	0	0	0	0	0	0	0	0	0	0	0	0	0	0	4.39096	0	0	0	0
FBSL	0	0	0	0	0	0	0	0	0	0	0	0	0	0	0	0.536509	0	37.9858	0	0	0	0	0	0	0	0	0	0	0	0	0	0	0	0	0	31.8286	0	11.2189	0.348486	0	0	0	0	0	0	0	3.03125	23.5373	12.4052
GSCR2	0	0	0	0	0	0	0	0	0	0	0	0	0	0	0	50.861	40.3691	0	0	0	0	0	0	0	0	0	0	0	0	0	0	0	0	0	0	0	0	0	0	0	0	0	0	0	0	0	0	0	0
MK67I	0	0	0	0	0	0	0	0	0	0	0	0	0	0	0	30.1738	34.3268	0	0	0	0	0	0	0	0	0	0	0	0	0	0	0	0	0	0	0	0	0	0	0	0	0	0	0	0	0	0	0	0
MLL1	0	0	0	0	0	0	0	0	0	0	0	0	0	0	0	22.9907	47.7961	0	0	0	0	0	0	0	0	0	0	0	0	0	0	0	0.0781109	0	0	0	0	0	0	0	0	0	0	0	0	0	0	0	0
RBBP5	0	0	0	0	0	0	0	0	0	0	0	0	0	0	0	1.7032	3.9272	0	0	0	0	0	0	0	0	0	0	0	0	0	0	0	8.1025	0	0	0	0	0	0	0	0	0	0	0	0	0	0	0	0
SURF6	0	0	0	0	0	0	0	0	0	0	0	0	0	0	0	7.93175	5.40417	0	0	0	0	0	0	0	0	0	0	0	0	0	0	0	0	0	0	0	0	0	0	0	0	0	0	0	0	0	0	0	0
ASH2L	0	0	0	0	0	0	0	0	0	0	0	0	0	0	0	0	4.49209	0	0	0	0	0	0	0	0	0	0	0	0	0	0	0	7.41317	0	0	0	0	0	0	0	0	0	0	0	0	0	0	0	0
CDC37	0	0	0	0	0	0	0	0	0	0	0	0	0	0	0	0	18.3706	0	0	0	0	0	0	0	0	0	5.5195	0	0	0	0	0	0	0	0	0	0	0	0	0	0	0	0	0	0	0	0	0	0
GALT8	0	0	0	0	0	0	0	0	0	0	0	0	0	0	0	0	4.45008	0	0	0	0	0	0	0	0	0	0	0	0	0	0	0	0	0	0	0	0	0	0	0	0	0	0	0	0	0	0	0	0
MEN1	0	0	0	0	0	0	0	0	0	0	0	0	0	0	0	0	2.00773	0	0	0	0	0	0	0	0	0	0	0	0	0	0	0	0	0	0	0	0	0	0	0	0	0	0	0	0	0	0	0	0
SET1A	0	0	0	0	0	0	0	0	0	0	0	0	0	0	0	0	1.38203	0	0	0	0	0	0	0	0	0	0	0	0	0	0	0	11.0122	0	0	0	0	0	0	0	0	0	0	0	0	0	0	0	0
SET1B	0	0	0	0	0	0	0	0	0	0	0	0	0	0	0	0	1.74203	0	0	0	0	0	0	0	0	0	0	0	0	0	0	0	0	0	0	0	0	0	0	0	0	0	0	0	0	0	0	0	0
CXXC1	0	0	0	0	0	0	0	0	0	0	0	0	0	0	0	0	0	0.84967	0	0	0	0	0	0	0	0	0	0	0	0	0	0	3.14917	0	0	0	0	0	0	0	0	0	0	0	0	0	0	0	0
DYR1A	0	0	0	0	0	0	0	0	0	0	0	0	0	0	0	0	0	76.2185	0	0	0	0	0	0	0	0	0	0	0	0	0	0	0	0	0	0	0	0	0	0	0	0	0	0	0	0	0	0	0
DYR1B	0	0	0	0	0	0	0	0	0	0	0	0	0	0	0	0	0	35.9051	0	0	0	0	0	0	0	0	0	0	0	0	0	0	0	0	0	0	0	0	0	0	0	0	0	0	0	0	0	0	0
FA53C	0	0	0	0	0	0	0	0	0	0	0	0	0	0	0	0	0	5.38577	0	0	0	0	0	0	0	0	0	0	0	0	0	0	0	0	0	0	0	0	0	0	0	0	0	0	0	0	0	0	0
K6PL	0	0	0	0	0	0	0	0	0	0	0	0	0	0	0	0	0	2.4919	0	0	0	0	0	0	0	0	0	0	0	0	0	0	0	0	0	0	0	0	0	0	0	0	0	0	0	0	0	0	0
PELP1	0	0	0	0	0	0	0	0	0	0	0	0	0	0	0	0	0	1.98107	0	0	2.64961	0	0	0	0	0	0	0	0	0	0	0	0	0	0	0	0	0	0	0	0	0	0	2.77121	0	0	0	0	0
PFD6	0	0	0	0	0	0	0	0	0	0	0	0	0	0	0	0	0	9.8993	0	0	0	0	0	0	0	0	0	0	0	0	0	0	0	0	0	10.7049	0	0	0	0	0	0	0	0	0	1.96723	0	0	0
SWAHA	0	0	0	0	0	0	0	0	0	0	0	0	0	0	0	0	0	7.18102	0	0	0	0	0	0	0	0	0	0	0	0	0	0	0	0	0	0	0	0	0	0	0	0	0	0	0	0	0	0	0
SWAHC	0	0	0	0	0	0	0	0	0	0	0	0	0	0	0	0	0	19.7478	0	0	0	0	0	0	0	0	0	0	0	0	0	0	0	0	0	0	0	0	0	0	0	0	0	0	0	0	0	0	0
TCPW	0	0	0	0	0	0	0	0	0	0	0	0	0	0	0	0	0	8.13509	0	0	0	0	0	0	0	0	0	0	0	0	0	0	0	0	0	0	0	0	0	0	0	0	0	0	0	0	0	0	0
TROAP	0	0	0	0	0	0	0	0	0	0	0	0	0	0	0	0	0	9.90849	0	0	0	0	0	0	0	0	0	0	0	0	0	0	0	0	0	0	0	0	0	0	0	0	0	0	0	0	0	0	0
ZN503	0	0	0	0	0	0	0	0	0	0	0	0	0	0	0	0	0	11.6872	0	0	0	0	3.19956	0	0	0	0	0	0	0	0	0	0	0	0	0	0	0	0	0	0	0	0	0	0	0	0	0	0
ZN687	0	0	0	0	0	0	0	0	0	0	0	0	0	0	0	0	0	2.89736	0	0	0	3.16909	0	0	0	0	0	0	0	0	0	0	0	0	0	0	0	0	0	0	0	0	0	0	0	0	0	0	0
ZN703	0	0	0	0	0	0	0	0	0	0	0	0	0	0	0	0	0	40.332	1.4355	0	0	0	0	0	0	0	0	0	0	0	0	0	0	0	0	0	0	0	0	0	0	0	0	0	0	0	0	0	0
ZSA5A	0	0	0	0	0	0	0	0	0	0	0	0	0	0	0	0	0	1.33922	0	0	0	0	0	0	0	0	0	0	0	0	0	0	0	0	0	0	0	0	0	0	0	0	0	0	0	0	0	0	0
CASC5	0	0	0	0	0	0	0	0	0	0	0	0	0	0	0	0	0	0	287.189	0	0	0	0	0	0	0	0	0	0	0	0	0	0	0	0	0	0	0	0	0	0	0	0	0	0	0	0	0	0
DCTN2	0	0	0	0	0	0	0	0	0	0	0	0	0	0	0	0	0	0	2.57494	0	0	0	0	0	0	0	0	0	0	0	0	0	0	0	0	0	0	0	0	0	0	0	0	0	0	0	0	0	0
NDC80	0	0	0	0	0	0	0	0	0	0	0	0	0	0	0	0	0	0	165.383	0	0	0	0	0	0	0	0	0	0	0	0	0	0	0	0	0	0	0	0	0	0	0	0	0	0	0	0	0	0
NUF2	0	0	0	0	0	0	0	0	0	0	0	0	0	0	0	0	0	0	59.4185	0	0	0	0	0	0	0	0	0	0	0	0	0	0	0	0	0	0	0	0	0	0	0	0	0	0	0	0	0	0
SPB12	0	0	0	0	0	0	0	0	0	0	0	0	0	0	0	0	0	0	3.89266	1.15743	0	0	0	0	0	0	0	0	1.66698	0	0	0	0	0	0	0	0	0	0	0	0	0	0	0	0	0	0	0	0
SPC24	0	0	0	0	0	0	0	0	0	0	0	0	0	0	0	0	0	0	55.4573	0	0	0	0	0	0	0	0	0	0	0	0	0	0	0	0	0	0	0	0	0	0	0	0	0	0	0	0	0	0
SPC25	0	0	0	0	0	0	0	0	0	0	0	0	0	0	0	0	0	0	71.3022	0	0	0	0	0	0	0	0	0	0	0	0	0	0	0	0	0	0	0	0	0	0	0	0	0	0	0	0	0	0
SYK	0	0	0	0	0	0	0	0	0	0	0	0	0	0	0	0	0	0	1.60986	0	0	0	0	1.68619	0	0	0	0	0	0	0	0	0	0	0	0	0	0	0	0	0	1.95155	0	0	0	0	0	0	0
ZWINT	0	0	0	0	0	0	0	0	0	0	0	0	0	0	0	0	0	0	31.6899	0	0	0	0	0	0	0	0	0	0	0	0	0	0	0	0	0	0	0	0	0	0	0	0	0	0	0	0	0	0
AMY1	0	0	0	0	0	0	0	0	0	0	0	0	0	0	0	0	0	0	0	54.1167	0	0	0	0	0	0	0	0	0	0	0	0	0	0	0	0	0	0	0	0	0	0	0	0	0	0	0	0	0
ANXA1	0	0	0	0	0	0	0	0	0	0	0	0	0	0	0	0	0	0	0	9.51699	0	2.07047	0	0	0	0	0	0	0	0	0	0	0	0	0	0	0	0	0	0	0	6.40862	0	0	0	0	0	0	0
APOD	0	0	0	0	0	0	0	0	0	0	0	0	0	0	0	0	0	0	0	2.25604	0	0	0	0	0	0	0	0	0	0	0	0	0	0	0	0	0	0	0	0	0	0	0	0	0	0	0	0	0
COMD1	0	0	0	0	0	0	0	0	0	0	0	0	0	0	0	0	0	0	0	86.9882	0	0	0	0	0	0	0	0	0	0	0	0	0	0	0	0	0	0	0	0	0	0	0	0	0	0	0	0	0
COMD4	0	0	0	0	0	0	0	0	0	0	0	0	0	0	0	0	0	0	0	90.0779	0	0	0	0	0	0	0	0.633655	0	0	0	0	0	0	0	0	0	0	0	0	0	0	0	0	0	0	0	0	0
COMD6	0	0	0	0	0	0	0	0	0	0	0	0	0	0	0	0	0	0	0	43.4941	0	0	0	0	0	0	0	0	0	0	0	0	0	0	0	0	0	0	0	0	0	0	0	0	0	0	0	0	0
COMD8	0	0	0	0	0	0	0	0	0	0	0	0	0	0	0	0	0	0	0	77.0978	0	0	0	0	0	0	0	0	0	0	0	0	0	0	0	0	0	0	0	0	0	0	0	0	0	0	0	0	0
CYTS	0	0	0	0	0	0	0	0	0	0	0	0	0	0	0	0	0	0	0	19.3274	0	0	0	0	0	0	0	0	0	0	0	0	0	0	0	0	0	0	0	0	0	0	0	0	0	0	0	0	0
CYTT	0	0	0	0	0	0	0	0	0	0	0	0	0	0	0	0	0	0	0	3.86548	0	0	0	0	0	0	0	0	0	0	0	0	0	0	0	0	0	0	0	0	0	0	0	0	0	0	0	0	0
GSTP1	0	0	0	0	0	0	0	0	0	0	0	0	0	0	0	0	0	0	0	11.5964	0	0	0	0	0	0	0	0	0	0	0	0	0	0	0	0	0	0	0	0	0	0	0	0	0	0	0	0	0
HUTH	0	0	0	0	0	0	0	0	0	0	0	0	0	0	0	0	0	0	0	7.73096	0	0	0	0	0	0	0	0	0	0	0	0	0	0	0	0	0	0	0	0	0	0	0	0	0	0	0	0	0
IGHA2	0	0	0	0	0	0	0	0	0	0	0	0	0	0	0	0	0	0	0	3.17233	0	0	0	0	0	0	0	0	0	0	0	0	0	0	0	0	0	0	0	0	0	0	0	0	0	0	0	0	0
LORI	0	0	0	0	0	0	0	0	0	0	0	0	0	0	0	0	0	0	0	7.73096	0	0	0	0	0	0	0	0	0	0	0	0	0	0	0	0	0	0	0	0	0	0	0	0	0	0	0	0	0
NCRP1	0	0	0	0	0	0	0	0	0	0	0	0	0	0	0	0	0	0	0	3.17233	0	0	0	0	0	0	0	0	0	0	0	0	0	0	0	0	0	0	0	0	0	0	0	0	0	0	0	0	0
PRPC	0	0	0	0	0	0	0	0	0	0	0	0	0	0	0	0	0	0	0	3.86548	0	0	0	0	0	0	0	0	0	0	0	0	0	0	0	0	0	0	0	0	0	0	0	0	0	0	0	0	0
SMR3B	0	0	0	0	0	0	0	0	0	0	0	0	0	0	0	0	0	0	0	15.4619	0	0	0	0	0	0	0	0	0	0	0	0	0	0	0	0	0	0	0	0	0	0	0	0	0	0	0	0	0
TFDP2	0	0	0	0	0	0	0	0	0	0	0	0	0	0	0	0	0	0	0	87.9271	0	0	0	0	0	0	0	0	0	0	0	0	0	0	0	0	0	0	1.15942	0	0	0	0	0	0	0	0	0	0
G3BP1	0	0	0	0	0	0	0	0	0	0	0	0	0	0	0	0	0	0	0	0	0	1.91632	0	0	0	2.63181	0	0	0	0	0	0	0	0	0	0	0	0	0	0	0	2.35701	0	0	0	0	0	0	0
K1967	0	0	0	0	0	0	0	0	0	0	0	0	0	0	0	0	0	0	0	0	0	2.76362	0	0	0	0	7.06588	0	0	0	0	0	0	0	0	0	0	0	0	0	0	0	0	0	0	0	0	0	0
MYO1C	0	0	0	0	0	0	0	0	0	0	0	0	0	0	0	0	0	0	0	0	0	0.917795	0	1.09313	0	0	0	0	0	0	4.07058	0	0	0	0	0	0	0	0	0	0	0	0	0	0	0	0	0	0
PSA3	0	0	0	0	0	0	0	0	0	0	0	0	0	0	0	0	0	0	0	0	0	1.61094	0	0	0	0	1.68711	0	0	2.10184	0	0	0	0	0	0	0	0	0	0	0	0	0	0	0	0	0	0	0
RBM39	0	0	0	0	0	0	0	0	0	0	0	0	0	0	0	0	0	0	0	0	0	1.51086	0	0	0	2.22634	8.05693	0	0	0	0	0	0	0	0	0	0	0	0	0	0	0	0	2.02927	0	0	0	0	0
BIEA	0	0	0	0	0	0	0	0	0	0	0	0	0	0	0	0	0	0	0	0	0	0	6.11473	0	0	0	0	0	0	0	0	0	0	0	0	0	0	0	0	0	0	0	0	0	0	0	0	0	0
SCMH1	0	0	0	0	0	0	0	0	0	0	0	0	0	0	0	0	0	0	0	0	0	0	5.78451	0	0	0	0	0	0	0	0	0	0	0	0	0	0	0	7.55571	0	0	0	0	0	0	0	0	0	0
SKDA1	0	0	0	0	0	0	0	0	0	0	0	0	0	0	0	0	0	0	0	0	0	0	3.78735	0	0	0	0	0	0	0	0	0	0	0	0	0	0	0	0	0	0	0	0	0	0	0	0	0	0
ERLN1	0	0	0	0	0	0	0	0	0	0	0	0	0	0	0	0	0	0	0	0	0	0	0	2.24581	0	0	0	0	0	0	0	0	0	0	0	0	0	0	0	0	0	0	0	0	0	0	0	0	0
NONO	0	0	0	0	0	0	0	0	0	0	0	0	0	0	0	0	0	0	0	0	0	0	0	3.34442	0	0	0	0	0	0	0	0	0	0	0	0	0	0	0	0	0	0	0	0	0	3.28898	0	0	0
RL9	0	0	0	0	0	0	0	0	0	0	0	0	0	0	0	0	0	0	0	0	0	0	0	2.24581	0	0	0	0	0	0	15.5245	0	0	0	0	0	0	0	0	0	0	2.51116	0	0	0	0	0	0	0
RS12	0	0	0	0	0	0	0	0	0	0	0	0	0	0	0	0	0	0	0	0	0	0	0	9.57081	0	0	0	0	0	0	0	0	0	0	0	0	0	0	0	0	0	0	2.70749	2.43474	0	0	0	0	0
SIN3A	0	0	0	0	0	0	0	0	0	0	0	0	0	0	0	0	0	0	0	0	0	0	0	-0.0280328	0	0	0	0	0	0	0	0	0	0	0	0	0	0	0	0	0	0	0	0	44.9654	140.999	0	0	0
DDB1	0	0	0	0	0	0	0	0	0	0	0	0	0	0	0	0	0	0	0	0	0	0	0	0	4.47749	0	0	0	0	0	0	0	0	0	0	0	0	0	0	0	0	0	0	0	0	0	0	0	0
CTBP1	0	0	0	0	0	0	0	0	0	0	0	0	0	0	0	0	0	0	0	0	0	0	0	0	0	61.7992	0	0	0	0	0	0	0	0	0	0	0	0	0	0	0	0	0	0	0	0	0	0	0
CTBP2	0	0	0	0	0	0	0	0	0	0	0	0	0	0	0	0	0	0	0	0	0	0	0	0	0	86.9767	0	0	0	0	0	0	0	0	0	0	0	0	0	0	0	0	0	0	0	0	0	0	0
GRN	0	0	0	0	0	0	0	0	0	0	0	0	0	0	0	0	0	0	0	0	0	0	0	0	0	5.59563	0	0	0	0	0	0	0	0	0	0	0	0	0	0	0	0	0	0	0	0	0	0	0
LCOR	0	0	0	0	0	0	0	0	0	0	0	0	0	0	0	0	0	0	0	0	0	0	0	0	0	1043.72	0	0	0	0	0	0	0	0	0	0	0	0	0	0	0	0	0	0	0	0	0	0	0
NOP56	0	0	0	0	0	0	0	0	0	0	0	0	0	0	0	0	0	0	0	0	0	0	0	0	0	2.38049	25.8096	0	0	0	0	0	0	0	0	0	0	0	0	0	0	0	0	2.18342	0	0	0	0	0
AKAP8	0	0	0	0	0	0	0	0	0	0	0	0	0	0	0	0	0	0	0	0	0	0	0	0	0	0	7.09948	0	0	0	0	0	0	0	0	0	0	0	0	0	0	0	0	15.0082	0	0	0	0	0
APC1	0	0	0	0	0	0	0	0	0	0	0	0	0	0	0	0	0	0	0	0	0	0	0	0	0	0	21.6612	0	0	0	0	0	0	0	0	0	0	0	0	0	0	0	0	0	0	0	0	0	0
DHX9	0	0	0	0	0	0	0	0	0	0	0	0	0	0	0	0	0	0	0	0	0	0	0	0	0	0	3.24526	0	0	0	0	0	0	0	0	0	0	0	0	0	0	0	0	0	2.98016	0	0	0	0
LMBL1	0	0	0	0	0	0	0	0	0	0	0	0	0	0	0	0	0	0	0	0	0	0	0	0	0	0	861.513	0	-1.0186	0	0	0	0	0	0	0	0	0	0	0	0	0	0	0	0	0	0	0	0
MIRO2	0	0	0	0	0	0	0	0	0	0	0	0	0	0	0	0	0	0	0	0	0	0	0	0	0	0	2.55211	0	0	0	0	0	0	0	0	3.09831	0	0	0	0	0	0	0	7.375	0	0	0	0	0
NOL9	0	0	0	0	0	0	0	0	0	0	0	0	0	0	0	0	0	0	0	0	0	0	0	0	0	0	4.63666	0	0	0	0	0	0	0	0	0	0	0	0	0	0	0	0	3.12789	2.42054	0	0	0	0
NOP58	0	0	0	0	0	0	0	0	0	0	0	0	0	0	0	0	0	0	0	0	0	0	0	0	0	0	13.7844	0	0	0	0	0	0	0	0	0	0	0	0	0	0	0	0	0	0	0	0	0	0
PPM1F	0	0	0	0	0	0	0	0	0	0	0	0	0	0	0	0	0	0	0	0	0	0	0	0	0	0	2.32897	0	0	0	0	0	0	0	0	0	0	0	0	3.08807	0	2.69348	0	0	0	0	0	0	0
PSB4	0	0	0	0	0	0	0	0	0	0	0	0	0	0	0	0	0	0	0	0	0	0	0	0	0	0	2.32897	0	0	0	0	0	0	0	0	0	0	0	0	0	0	0	0	0	0	0	0	0	0
SSRA	0	0	0	0	0	0	0	0	0	0	0	0	0	0	0	0	0	0	0	0	0	0	0	0	0	0	3.93841	0	0	0	0	0	0	0	0	0	0	0	0	0	0	0	0	0	0	0	0	0	0
SUCB1	0	0	0	0	0	0	0	0	0	0	0	0	0	0	0	0	0	0	0	0	0	0	0	0	0	0	9.84601	0	0	0	0	0	0	0	0	0	0	0	0	0	0	0	0	0	0	0	0	0	0
USMG5	0	0	0	0	0	0	0	0	0	0	0	0	0	0	0	0	0	0	0	0	0	0	0	0	0	0	3.02211	0	0	0	0	0	0	0	0	0	0	0	0	0	0	0	0	0	0	0	0	0	0
ZN281	0	0	0	0	0	0	0	0	0	0	0	0	0	0	0	0	0	0	0	0	0	0	0	0	0	0	5.14137	0	0	0	0	0	0	0	0	0	3.59388	0	0	0	0	0	0	0	0	0	0	0	0
LIN54	0	0	0	0	0	0	0	0	0	0	0	0	0	0	0	0	0	0	0	0	0	0	0	0	0	0	0	1.717	0	0	0	0	0	0	0	0	0	0	0	0	0	0	0	0	35.78	0	0	0	0
TADA3	0	0	0	0	0	0	0	0	0	0	0	0	0	0	0	0	0	0	0	0	0	0	0	0	0	0	0	2.41015	0	0	0	0	0	0	0	0	0	0	0	0	0	0	0	0	0	0	0	0	0
SAM13	0	0	0	0	0	0	0	0	0	0	0	0	0	0	0	0	0	0	0	0	0	0	0	0	0	0	0	0	19.6876	0	0	0	0	0	0	0	0	0	0	0	0	0	0	0	0	0	0	0	0
SAMD1	0	0	0	0	0	0	0	0	0	0	0	0	0	0	0	0	0	0	0	0	0	0	0	0	0	0	0	0	437.502	0	0	0	0	0	0	0	0	0	0	0	0	0	0	0	0	0	0	0	0
SMBT1	0	0	0	0	0	0	0	0	0	0	0	0	0	0	0	0	0	0	0	0	0	0	0	0	0	0	0	0	7.22169	0	0	0	0	0	0	0	0	0	0	0	0	0	0	0	0	0	0	0	0
ZCH18	0	0	0	0	0	0	0	0	0	0	0	0	0	0	0	0	0	0	0	0	0	0	0	0	0	0	0	0	2.76559	0	0	0	0	3.06101	0	0	0	0	2.72803	0	0	2.69348	0	0	0	0	0	0	0
ZEP2	0	0	0	0	0	0	0	0	0	0	0	0	0	0	0	0	0	0	0	0	0	0	0	0	0	0	0	0	2.36012	0	0	0	27.8962	0	0	0	0	0	0	0	0	0	0	0	0	0	0	0	0
PDGFC	0	0	0	0	0	0	0	0	0	0	0	0	0	0	0	0	0	0	0	0	0	0	0	0	0	0	0	0	0	13.0594	0	0	0	0	0	0	0	0	0	0	0	0	0	0	0	0	0	0	0
CARM1	0	0	0	0	0	0	0	0	0	0	0	0	0	0	0	0	0	0	0	0	0	0	0	0	0	0	0	0	0	0	2.41478	0	23.4727	0	0	0	0	0	0	0	0	0	0	0	0	0	0	0	0
FBW1A	0	0	0	0	0	0	0	0	0	0	0	0	0	0	0	0	0	0	0	0	0	0	0	0	0	0	0	0	0	0	11.8593	0	0	0	0	0	0	0	0	0	0	0	0	0	0	0	0	0	0
FBW1B	0	0	0	0	0	0	0	0	0	0	0	0	0	0	0	0	0	0	0	0	0	0	0	0	0	0	0	0	0	0	8.81621	0	0	0	0	0	0	0	0	0	0	0	0	0	0	0	0	0	0
MAD1	0	0	0	0	0	0	0	0	0	0	0	0	0	0	0	0	0	0	0	0	0	0	0	0	0	0	0	0	0	0	32.1493	0	0	0	0	0	0	0	0	0	0	0	0	0	0	0	0	0	0
MAD3	0	0	0	0	0	0	0	0	0	0	0	0	0	0	0	0	0	0	0	0	0	0	0	0	0	0	0	0	0	0	19.2896	0	0	0	0	0	0	0	0	0	0	0	0	0	0	0	0	0	0
MAD4	0	0	0	0	0	0	0	0	0	0	0	0	0	0	0	0	0	0	0	0	0	0	0	0	0	0	0	0	0	0	45.0091	0	0	0	0	0	0	0	0	0	0	0	0	0	0	0	0	0	0
MNT	0	0	0	0	0	0	0	0	0	0	0	0	0	0	0	0	0	0	0	0	0	0	0	0	0	0	0	0	0	0	118.092	0	1.03362	0	0	0	0	0	0	0	0	0	0	0	0	0	0	0	0
MXI1	0	0	0	0	0	0	0	0	0	0	0	0	0	0	0	0	0	0	0	0	0	0	0	0	0	0	0	0	0	0	60.0121	0	0	0	0	0	0	0	0	0	0	0	0	0	0	0	0	0	0
MYC	0	0	0	0	0	0	0	0	0	0	0	0	0	0	0	0	0	0	0	0	0	0	0	0	0	0	0	0	0	0	274.746	0	0	0	0	0	0	0	0	0	0	0	0	0	0	0	0	0	0
MYCL1	0	0	0	0	0	0	0	0	0	0	0	0	0	0	0	0	0	0	0	0	0	0	0	0	0	0	0	0	0	0	15.003	0	0	0	0	0	0	0	0	0	0	0	0	0	0	0	0	0	0
NCOR2	0	0	0	0	0	0	0	0	0	0	0	0	0	0	0	0	0	0	0	0	0	0	0	0	0	0	0	0	0	0	3.18797	0	0	0	0	0	0	0	0	0	0	0	0	3.28204	0	0	0	0	0
REXON	0	0	0	0	0	0	0	0	0	0	0	0	0	0	0	0	0	0	0	0	0	0	0	0	0	0	0	0	0	0	155.719	0	0	0	0	0	0	0	0	0	0	0	0	0	3.24912	0	0	0	0
BAG6	0	0	0	0	0	0	0	0	0	0	0	0	0	0	0	0	0	0	0	0	0	0	0	0	0	0	0	0	0	0	0	0	4.43482	0	0	0	0	0	0	0	0	0	0	0	0	0	0	0	0
DIDO1	0	0	0	0	0	0	0	0	0	0	0	0	0	0	0	0	0	0	0	0	0	0	0	0	0	0	0	0	0	0	0	0	30.109	0	0	0	0	0	0	0	0	0	0	0	0	0	0	0	0
KANL1	0	0	0	0	0	0	0	0	0	0	0	0	0	0	0	0	0	0	0	0	0	0	0	0	0	0	0	0	0	0	0	0	1.83213	0	0	0	0	0	0	0	0	0	0	0	0	0	0	0	0
KANL2	0	0	0	0	0	0	0	0	0	0	0	0	0	0	0	0	0	0	0	0	0	0	0	0	0	0	0	0	0	0	0	0	2.48891	0	0	0	0	0	0	0	0	0	0	0	0	0	0	0	0
KANL3	0	0	0	0	0	0	0	0	0	0	0	0	0	0	0	0	0	0	0	0	0	0	0	0	0	0	0	0	0	0	0	0	11.0665	0	0	0	0	0	0	0	0	0	0	0	0	0	0	0	0
MCRS1	0	0	0	0	0	0	0	0	0	0	0	0	0	0	0	0	0	0	0	0	0	0	0	0	0	0	0	0	0	0	0	0	2.69364	0	0	0	0	0	0	0	0	0	0	0	0	0	0	0	0
NCOAT	0	0	0	0	0	0	0	0	0	0	0	0	0	0	0	0	0	0	0	0	0	0	0	0	0	0	0	0	0	0	0	0	39.9134	0	0	0	0	0	0	0	0	0	0	0	0	0	0	0	0
PSPC1	0	0	0	0	0	0	0	0	0	0	0	0	0	0	0	0	0	0	0	0	0	0	0	0	0	0	0	0	0	0	0	0	6.65223	0	0	0	0	0	0	0	0	0	0	0	0	0	0	0	0
RC3H2	0	0	0	0	0	0	0	0	0	0	0	0	0	0	0	0	0	0	0	0	0	0	0	0	0	0	0	0	0	0	0	0	6.65223	0	0	0	0	0	0	0	0	0	0	0	0	0	0	0	0
TET1	0	0	0	0	0	0	0	0	0	0	0	0	0	0	0	0	0	0	0	0	0	0	0	0	0	0	0	0	0	0	0	0	3.74167	0	0	0	0	0	3.64432	0	0	0	0	0	0	0	0	0	0
ZEP1	0	0	0	0	0	0	0	0	0	0	0	0	0	0	0	0	0	0	0	0	0	0	0	0	0	0	0	0	0	0	0	0	64.3049	0	0	0	0	0	0	0	0	0	0	0	0	0	0	0	0
ARI4B	0	0	0	0	0	0	0	0	0	0	0	0	0	0	0	0	0	0	0	0	0	0	0	0	0	0	0	0	0	0	0	0	0	2.36786	0	0	0	0	0	0	0	0	0	0	0	30.0719	0	0	0
BCORL	0	0	0	0	0	0	0	0	0	0	0	0	0	0	0	0	0	0	0	0	0	0	0	0	0	0	0	0	0	0	0	0	0	115.21	0	185.663	0	166.123	0	0	0	0	0	0	0	0	17.3415	40.4569	36.1779
MORC4	0	0	0	0	0	0	0	0	0	0	0	0	0	0	0	0	0	0	0	0	0	0	0	0	0	0	0	0	0	0	0	0	0	18.6818	0	0	0	0	0	0	0	0	0	0	0	0	0	0	0
ZZZ3	0	0	0	0	0	0	0	0	0	0	0	0	0	0	0	0	0	0	0	0	0	0	0	0	0	0	0	0	0	0	0	0	0	0	1.81773	0	0	0	0	0	0	0	0	0	0	0	0	0	0
LTV1	0	0	0	0	0	0	0	0	0	0	0	0	0	0	0	0	0	0	0	0	0	0	0	0	0	0	0	0	0	0	0	0	0	0	0	0	40.5916	0	0	0	0	0	0	0	0	0	0	0	0
MTUS1	0	0	0	0	0	0	0	0	0	0	0	0	0	0	0	0	0	0	0	0	0	0	0	0	0	0	0	0	0	0	0	0	0	0	0	0	0.55893	0	0	0	0	0	0	0	0	0	0.860218	0	0
LYPD3	0	0	0	0	0	0	0	0	0	0	0	0	0	0	0	0	0	0	0	0	0	0	0	0	0	0	0	0	0	0	0	0	0	0	0	0	0	9.24664	0	0	0	0	0	0	0	0	0	0	0
TIM13	0	0	0	0	0	0	0	0	0	0	0	0	0	0	0	0	0	0	0	0	0	0	0	0	0	0	0	0	0	0	0	0	0	0	0	0	0	0	5.73997	0	0	0	0	0	0	0	0	0	0
TIM8A	0	0	0	0	0	0	0	0	0	0	0	0	0	0	0	0	0	0	0	0	0	0	0	0	0	0	0	0	0	0	0	0	0	0	0	0	0	0	6.5062	0	0	0	0	0	0	0	0	0	0
FBX42	0	0	0	0	0	0	0	0	0	0	0	0	0	0	0	0	0	0	0	0	0	0	0	0	0	0	0	0	0	0	0	0	0	0	0	0	0	0	0	1.95667	0	0	0	0	0	0	0	0	0
SIN1	0	0	0	0	0	0	0	0	0	0	0	0	0	0	0	0	0	0	0	0	0	0	0	0	0	0	0	0	0	0	0	0	0	0	0	0	0	0	0	0	2.78467	0	0	0	0	0	0	0	0
P85A	0	0	0	0	0	0	0	0	0	0	0	0	0	0	0	0	0	0	0	0	0	0	0	0	0	0	0	0	0	0	0	0	0	0	0	0	0	0	0	0	0	3.60977	0	0	0	0	0	3.71386	0
DC1I2	0	0	0	0	0	0	0	0	0	0	0	0	0	0	0	0	0	0	0	0	0	0	0	0	0	0	0	0	0	0	0	0	0	0	0	0	0	0	0	0	0	0	0	2.99435	0	0	0	0	0
FBXL6	0	0	0	0	0	0	0	0	0	0	0	0	0	0	0	0	0	0	0	0	0	0	0	0	0	0	0	0	0	0	0	0	0	0	0	0	0	0	0	0	0	0	0	2.43474	0	0	0	0	0
FBXW4	0	0	0	0	0	0	0	0	0	0	0	0	0	0	0	0	0	0	0	0	0	0	0	0	0	0	0	0	0	0	0	0	0	0	0	0	0	0	0	0	0	0	0	2.30121	0	0	0	0	0
REPI1	0	0	0	0	0	0	0	0	0	0	0	0	0	0	0	0	0	0	0	0	0	0	0	0	0	0	0	0	0	0	0	0	0	0	0	0	0	0	0	0	0	0	0	4.38065	0	0	0	0	0
RS17	0	0	0	0	0	0	0	0	0	0	0	0	0	0	0	0	0	0	0	0	0	0	0	0	0	0	0	0	0	0	0	0	0	0	0	0	0	0	0	0	0	0	0	2.77121	0	0	0	0	0
SC16A	0	0	0	0	0	0	0	0	0	0	0	0	0	0	0	0	0	0	0	0	0	0	0	0	0	0	0	0	0	0	0	0	0	0	0	0	0	0	0	0	0	0	0	30.6645	0	0	0	0	0
SENP3	0	0	0	0	0	0	0	0	0	0	0	0	0	0	0	0	0	0	0	0	0	0	0	0	0	0	0	0	0	0	0	0	0	0	0	0	0	0	0	0	0	0	0	7.95037	0	2.88352	0	0	0
SQSTM	0	0	0	0	0	0	0	0	0	0	0	0	0	0	0	0	0	0	0	0	0	0	0	0	0	0	0	0	0	0	0	0	0	0	0	0	0	0	0	0	0	0	0	6.57097	0	0	0	0	0
SUGP2	0	0	0	0	0	0	0	0	0	0	0	0	0	0	0	0	0	0	0	0	0	0	0	0	0	0	0	0	0	0	0	0	0	0	0	0	0	0	0	0	0	0	0	12.2789	0	2.59584	0	0	0
ANR27	0	0	0	0	0	0	0	0	0	0	0	0	0	0	0	0	0	0	0	0	0	0	0	0	0	0	0	0	0	0	0	0	0	0	0	0	0	0	0	0	0	0	0	0	2.98016	3.28898	0	0	0
ASF1A	0	0	0	0	0	0	0	0	0	0	0	0	0	0	0	0	0	0	0	0	0	0	0	0	0	0	0	0	0	0	0	0	0	0	0	0	0	0	0	0	0	0	0	0	11.7511	3.47865	0	0	0
BAP18	0	0	0	0	0	0	0	0	0	0	0	0	0	0	0	0	0	0	0	0	0	0	0	0	0	0	0	0	0	0	0	0	0	0	0	0	0	0	0	0	0	0	0	0	5.50996	0	0	0	0
BC11A	0	0	0	0	0	0	0	0	0	0	0	0	0	0	0	0	0	0	0	0	0	0	0	0	0	0	0	0	0	0	0	0	0	0	0	0	0	0	0	0	0	0	0	0	4.74372	3.06584	0	0	0
BEND7	0	0	0	0	0	0	0	0	0	0	0	0	0	0	0	0	0	0	0	0	0	0	0	0	0	0	0	0	0	0	0	0	0	0	0	0	0	0	0	0	0	0	0	0	16.5299	0	0	0	0
BPTF	0	0	0	0	0	0	0	0	0	0	0	0	0	0	0	0	0	0	0	0	0	0	0	0	0	0	0	0	0	0	0	0	0	0	0	0	0	0	0	0	0	0	0	0	16.5299	0	0	0	0
CDKA1	0	0	0	0	0	0	0	0	0	0	0	0	0	0	0	0	0	0	0	0	0	0	0	0	0	0	0	0	0	0	0	0	0	0	0	0	0	0	0	0	0	0	0	0	42.3493	19.4543	0	0	0
FA60A	0	0	0	0	0	0	0	0	0	0	0	0	0	0	0	0	0	0	0	0	0	0	0	0	0	0	0	0	0	0	0	0	0	0	0	0	0	0	0	0	0	0	0	0	2.16923	13.0579	0	0	0
HJURP	0	0	0	0	0	0	0	0	0	0	0	0	0	0	0	0	0	0	0	0	0	0	0	0	0	0	0	0	0	0	0	0	0	0	0	0	0	0	0	0	0	0	0	0	9.18327	0	0	0	0
LIN37	0	0	0	0	0	0	0	0	0	0	0	0	0	0	0	0	0	0	0	0	0	0	0	0	0	0	0	0	0	0	0	0	0	0	0	0	0	0	0	0	0	0	0	0	34.8964	0	0	0	0
LIN52	0	0	0	0	0	0	0	0	0	0	0	0	0	0	0	0	0	0	0	0	0	0	0	0	0	0	0	0	0	0	0	0	0	0	0	0	0	0	0	0	0	0	0	0	16.5299	0	0	0	0
LIN9	0	0	0	0	0	0	0	0	0	0	0	0	0	0	0	0	0	0	0	0	0	0	0	0	0	0	0	0	0	0	0	0	0	0	0	0	0	0	0	0	0	0	0	0	95.506	0	0	0	0
MBD2	0	0	0	0	0	0	0	0	0	0	0	0	0	0	0	0	0	0	0	0	0	0	0	0	0	0	0	0	0	0	0	0	0	0	0	0	0	0	0	0	0	0	0	0	59.768	30.4252	0	0	0
MBD3	0	0	0	0	0	0	0	0	0	0	0	0	0	0	0	0	0	0	0	0	0	0	0	0	0	0	0	0	0	0	0	0	0	0	0	0	0	0	0	0	0	0	0	0	135.967	88.0097	0	0	0
MTA1	0	0	0	0	0	0	0	0	0	0	0	0	0	0	0	0	0	0	0	0	0	0	0	0	0	0	0	0	0	0	0	0	0	0	0	0	0	0	0	0	0	0	0	0	412.704	195.571	0	0	0
MTA2	0	0	0	0	0	0	0	0	0	0	0	0	0	0	0	0	0	0	0	0	0	0	0	0	0	0	0	0	0	0	0	0	0	0	0	0	0	0	0	0	0	0	0	0	327.918	207.88	0	0	0
MTA3	0	0	0	0	0	0	0	0	0	0	0	0	0	0	0	0	0	0	0	0	0	0	0	0	0	0	0	0	0	0	0	0	0	0	0	0	0	0	0	0	0	0	0	0	86.3943	59.7596	0	0	0
MYBB	0	0	0	0	0	0	0	0	0	0	0	0	0	0	0	0	0	0	0	0	0	0	0	0	0	0	0	0	0	0	0	0	0	0	0	0	0	0	0	0	0	0	0	0	71.6295	0	0	0	0
P66A	0	0	0	0	0	0	0	0	0	0	0	0	0	0	0	0	0	0	0	0	0	0	0	0	0	0	0	0	0	0	0	0	0	0	0	0	0	0	0	0	0	0	0	0	208.947	123.038	0	0	0
P66B	0	0	0	0	0	0	0	0	0	0	0	0	0	0	0	0	0	0	0	0	0	0	0	0	0	0	0	0	0	0	0	0	0	0	0	0	0	0	0	0	0	0	0	0	256.236	105.38	0	0	0
SAP30	0	0	0	0	0	0	0	0	0	0	0	0	0	0	0	0	0	0	0	0	0	0	0	0	0	0	0	0	0	0	0	0	0	0	0	0	0	0	0	0	0	0	0	0	1.59387	26.9402	0	0	0
SIN3B	0	0	0	0	0	0	0	0	0	0	0	0	0	0	0	0	0	0	0	0	0	0	0	0	0	0	0	0	0	0	0	0	0	0	0	0	0	0	0	0	0	0	0	0	6.29331	43.1288	0	0	0
SP30L	0	0	0	0	0	0	0	0	0	0	0	0	0	0	0	0	0	0	0	0	0	0	0	0	0	0	0	0	0	0	0	0	0	0	0	0	0	0	0	0	0	0	0	0	1.8015	20.9829	0	0	0
ZN296	0	0	0	0	0	0	0	0	0	0	0	0	0	0	0	0	0	0	0	0	0	0	0	0	0	0	0	0	0	0	0	0	0	0	0	0	0	0	0	0	0	0	0	0	8.94048	9.86696	0	0	0
BRM1L	0	0	0	0	0	0	0	0	0	0	0	0	0	0	0	0	0	0	0	0	0	0	0	0	0	0	0	0	0	0	0	0	0	0	0	0	0	0	0	0	0	0	0	0	0	9.1589	0	0	0
BRMS1	0	0	0	0	0	0	0	0	0	0	0	0	0	0	0	0	0	0	0	0	0	0	0	0	0	0	0	0	0	0	0	0	0	0	0	0	0	0	0	0	0	0	0	0	0	3.98213	0	0	0
IMA5	0	0	0	0	0	0	0	0	0	0	0	0	0	0	0	0	0	0	0	0	0	0	0	0	0	0	0	0	0	0	0	0	0	0	0	0	0	0	0	0	0	0	0	0	0	7.15333	0	0	0
ING1	0	0	0	0	0	0	0	0	0	0	0	0	0	0	0	0	0	0	0	0	0	0	0	0	0	0	0	0	0	0	0	0	0	0	0	0	0	0	0	0	0	0	0	0	0	7.96427	0	0	0
SP130	0	0	0	0	0	0	0	0	0	0	0	0	0	0	0	0	0	0	0	0	0	0	0	0	0	0	0	0	0	0	0	0	0	0	0	0	0	0	0	0	0	0	0	0	0	27.8749	0	0	0
E2F1	0	0	0	0	0	0	0	0	0	0	0	0	0	0	0	0	0	0	0	0	0	0	0	0	0	0	0	0	0	0	0	0	0	0	0	0	0	0	0	0	0	0	0	0	0	0	1.31495	0	0
MLL3	0	0	0	0	0	0	0	0	0	0	0	0	0	0	0	0	0	0	0	0	0	0	0	0	0	0	0	0	0	0	0	0	0	0	0	0	0	0	0	0	0	0	0	0	0	0	2.41357	0	0
TBRG1	0	0	0	0	0	0	0	0	0	0	0	0	0	0	0	0	0	0	0	0	0	0	0	0	0	0	0	0	0	0	0	0	0	0	0	0	0	0	0	0	0	0	0	0	0	0	0	0	3.57161
KLH21	0	0	0	0	0	0	0	0	0	0	0	0	0	0	0	0	0	0	0	0	0	0	0	0	0	0	0	0	0	0	0	0	0	0	0	0	0	0	0	0	0	0	0	0	0	0	0	0	0
PDIA3	0	0	0	0	0	0	0	0	0	0	0	0	0	0	0	0	0	0	0	0	0	0	0	0	0	0	0	0	0	0	0	0	0	0	0	0	0	0	0	0	0	0	0	0	0	0	0	0	0
PEBP1	0	0	0	0	0	0	0	0	0	0	0	0	0	0	0	0	0	0	0	0	0	0	0	0	0	0	0	0	0	0	0	0	0	0	0	0	0	0	0	0	0	0	0	0	0	0	0	0	0
ARHG6	0	0	0	0	0	0	0	0	0	0	0	0	0	0	0	0	0	0	0	0	0	0	0	0	0	0	0	0	0	0	0	0	0	0	0	0	0	0	0	0	0	0	0	0	0	0	0	0	0
ARHG7	0	0	0	0	0	0	0	0	0	0	0	0	0	0	0	0	0	0	0	0	0	0	0	0	0	0	0	0	0	0	0	0	0	0	0	0	0	0	0	0	0	0	0	0	0	0	0	0	0
BD1L1	0	0	0	0	0	0	0	0	0	0	0	0	0	0	0	0	0	0	0	0	0	0	0	0	0	0	0	0	0	0	0	0	0	0	0	0	0	0	0	0	0	0	0	0	0	0	0	0	0
CCDC8	0	0	0	0	0	0	0	0	0	0	0	0	0	0	0	0	0	0	0	0	0	0	0	0	0	0	0	0	0	0	0	0	0	0	0	0	0	0	0	0	0	0	0	0	0	0	0	0	0
CKAP4	0	0	0	0	0	0	0	0	0	0	0	0	0	0	0	0	0	0	0	0	0	0	0	0	0	0	0	0	0	0	0	0	0	0	0	0	0	0	0	0	0	0	0	0	0	0	0	0	0
CKS1	0	0	0	0	0	0	0	0	0	0	0	0	0	0	0	0	0	0	0	0	0	0	0	0	0	0	0	0	0	0	0	0	0	0	0	0	0	0	0	0	0	0	0	0	0	0	0	0	0
CUL7	0	0	0	0	0	0	0	0	0	0	0	0	0	0	0	0	0	0	0	0	0	0	0	0	0	0	0	0	0	0	0	0	0	0	0	0	0	0	0	0	0	0	0	0	0	0	0	0	0
EMAL4	0	0	0	0	0	0	0	0	0	0	0	0	0	0	0	0	0	0	0	0	0	0	0	0	0	0	0	0	0	0	0	0	0	0	0	0	0	0	0	0	0	0	0	0	0	0	0	0	0
FBSP1	0	0	0	0	0	0	0	0	0	0	0	0	0	0	0	0	0	0	0	0	0	0	0	0	0	0	0	0	0	0	0	0	0	0	0	0	0	0	0	0	0	0	0	0	0	0	0	0	0
FBX10	0	0	0	0	0	0	0	0	0	0	0	0	0	0	0	0	0	0	0	0	0	0	0	0	0	0	0	0	0	0	0	0	0	0	0	0	0	0	0	0	0	0	0	0	0	0	0	0	0
FBX11	0	0	0	0	0	0	0	0	0	0	0	0	0	0	0	0	0	0	0	0	0	0	0	0	0	0	0	0	0	0	0	0	0	0	0	0	0	0	0	0	0	0	0	0	0	0	0	0	0
FBX17	0	0	0	0	0	0	0	0	0	0	0	0	0	0	0	0	0	0	0	0	0	0	0	0	0	0	0	0	0	0	0	0	0	0	0	0	0	0	0	0	0	0	0	0	0	0	0	0	0
FBX2	0	0	0	0	0	0	0	0	0	0	0	0	0	0	0	0	0	0	0	0	0	0	0	0	0	0	0	0	0	0	0	0	0	0	0	0	0	0	0	0	0	0	0	0	0	0	0	0	0
FBX22	0	0	0	0	0	0	0	0	0	0	0	0	0	0	0	0	0	0	0	0	0	0	0	0	0	0	0	0	0	0	0	0	0	0	0	0	0	0	0	0	0	0	0	0	0	0	0	0	0
FBX28	0	0	0	0	0	0	0	0	0	0	0	0	0	0	0	0	0	0	0	0	0	0	0	0	0	0	0	0	0	0	0	0	0	0	0	0	0	0	0	0	0	0	0	0	0	0	0	0	0
FBX3	0	0	0	0	0	0	0	0	0	0	0	0	0	0	0	0	0	0	0	0	0	0	0	0	0	0	0	0	0	0	0	0	0	0	0	0	0	0	0	0	0	0	0	0	0	0	0	0	0
FBX30	0	0	0	0	0	0	0	0	0	0	0	0	0	0	0	0	0	0	0	0	0	0	0	0	0	0	0	0	0	0	0	0	0	0	0	0	0	0	0	0	0	0	0	0	0	0	0	0	0
FBX31	0	0	0	0	0	0	0	0	0	0	0	0	0	0	0	0	0	0	0	0	0	0	0	0	0	0	0	0	0	0	0	0	0	0	0	0	0	0	0	0	0	0	0	0	0	0	0	0	0
FBX33	0	0	0	0	0	0	0	0	0	0	0	0	0	0	0	0	0	0	0	0	0	0	0	0	0	0	0	0	0	0	0	0	0	0	0	0	0	0	0	0	0	0	0	0	0	0	0	0	0
FBX38	0	0	0	0	0	0	0	0	0	0	0	0	0	0	0	0	0	0	0	0	0	0	0	0	0	0	0	0	0	0	0	0	0	0	0	0	0	0	0	0	0	0	0	0	0	0	0	0	0
FBX4	0	0	0	0	0	0	0	0	0	0	0	0	0	0	0	0	0	0	0	0	0	0	0	0	0	0	0	0	0	0	0	0	0	0	0	0	0	0	0	0	0	0	0	0	0	0	0	0	0
FBX46	0	0	0	0	0	0	0	0	0	0	0	0	0	0	0	0	0	0	0	0	0	0	0	0	0	0	0	0	0	0	0	0	0	0	0	0	0	0	0	0	0	0	0	0	0	0	0	0	0
FBX5	0	0	0	0	0	0	0	0	0	0	0	0	0	0	0	0	0	0	0	0	0	0	0	0	0	0	0	0	0	0	0	0	0	0	0	0	0	0	0	0	0	0	0	0	0	0	0	0	0
FBX6	0	0	0	0	0	0	0	0	0	0	0	0	0	0	0	0	0	0	0	0	0	0	0	0	0	0	0	0	0	0	0	0	0	0	0	0	0	0	0	0	0	0	0	0	0	0	0	0	0
FBX7	0	0	0	0	0	0	0	0	0	0	0	0	0	0	0	0	0	0	0	0	0	0	0	0	0	0	0	0	0	0	0	0	0	0	0	0	0	0	0	0	0	0	0	0	0	0	0	0	0
FBX9	0	0	0	0	0	0	0	0	0	0	0	0	0	0	0	0	0	0	0	0	0	0	0	0	0	0	0	0	0	0	0	0	0	0	0	0	0	0	0	0	0	0	0	0	0	0	0	0	0
FBXL2	0	0	0	0	0	0	0	0	0	0	0	0	0	0	0	0	0	0	0	0	0	0	0	0	0	0	0	0	0	0	0	0	0	0	0	0	0	0	0	0	0	0	0	0	0	0	0	0	0
FBXL4	0	0	0	0	0	0	0	0	0	0	0	0	0	0	0	0	0	0	0	0	0	0	0	0	0	0	0	0	0	0	0	0	0	0	0	0	0	0	0	0	0	0	0	0	0	0	0	0	0
FBXW2	0	0	0	0	0	0	0	0	0	0	0	0	0	0	0	0	0	0	0	0	0	0	0	0	0	0	0	0	0	0	0	0	0	0	0	0	0	0	0	0	0	0	0	0	0	0	0	0	0
FBXW5	0	0	0	0	0	0	0	0	0	0	0	0	0	0	0	0	0	0	0	0	0	0	0	0	0	0	0	0	0	0	0	0	0	0	0	0	0	0	0	0	0	0	0	0	0	0	0	0	0
FBXW8	0	0	0	0	0	0	0	0	0	0	0	0	0	0	0	0	0	0	0	0	0	0	0	0	0	0	0	0	0	0	0	0	0	0	0	0	0	0	0	0	0	0	0	0	0	0	0	0	0
FBXW9	0	0	0	0	0	0	0	0	0	0	0	0	0	0	0	0	0	0	0	0	0	0	0	0	0	0	0	0	0	0	0	0	0	0	0	0	0	0	0	0	0	0	0	0	0	0	0	0	0
FXL12	0	0	0	0	0	0	0	0	0	0	0	0	0	0	0	0	0	0	0	0	0	0	0	0	0	0	0	0	0	0	0	0	0	0	0	0	0	0	0	0	0	0	0	0	0	0	0	0	0
FXL14	0	0	0	0	0	0	0	0	0	0	0	0	0	0	0	0	0	0	0	0	0	0	0	0	0	0	0	0	0	0	0	0	0	0	0	0	0	0	0	0	0	0	0	0	0	0	0	0	0
FXL15	0	0	0	0	0	0	0	0	0	0	0	0	0	0	0	0	0	0	0	0	0	0	0	0	0	0	0	0	0	0	0	0	0	0	0	0	0	0	0	0	0	0	0	0	0	0	0	0	0
FXL17	0	0	0	0	0	0	0	0	0	0	0	0	0	0	0	0	0	0	0	0	0	0	0	0	0	0	0	0	0	0	0	0	0	0	0	0	0	0	0	0	0	0	0	0	0	0	0	0	0
FXL18	0	0	0	0	0	0	0	0	0	0	0	0	0	0	0	0	0	0	0	0	0	0	0	0	0	0	0	0	0	0	0	0	0	0	0	0	0	0	0	0	0	0	0	0	0	0	0	0	0
FXL19	0	0	0	0	0	0	0	0	0	0	0	0	0	0	0	0	0	0	0	0	0	0	0	0	0	0	0	0	0	0	0	0	0	0	0	0	0	0	0	0	0	0	0	0	0	0	0	0	0
FXL20	0	0	0	0	0	0	0	0	0	0	0	0	0	0	0	0	0	0	0	0	0	0	0	0	0	0	0	0	0	0	0	0	0	0	0	0	0	0	0	0	0	0	0	0	0	0	0	0	0
GIT1	0	0	0	0	0	0	0	0	0	0	0	0	0	0	0	0	0	0	0	0	0	0	0	0	0	0	0	0	0	0	0	0	0	0	0	0	0	0	0	0	0	0	0	0	0	0	0	0	0
KDM2A	0	0	0	0	0	0	0	0	0	0	0	0	0	0	0	0	0	0	0	0	0	0	0	0	0	0	0	0	0	0	0	0	0	0	0	0	0	0	0	0	0	0	0	0	0	0	0	0	0
MYCB2	0	0	0	0	0	0	0	0	0	0	0	0	0	0	0	0	0	0	0	0	0	0	0	0	0	0	0	0	0	0	0	0	0	0	0	0	0	0	0	0	0	0	0	0	0	0	0	0	0
PSMF1	0	0	0	0	0	0	0	0	0	0	0	0	0	0	0	0	0	0	0	0	0	0	0	0	0	0	0	0	0	0	0	0	0	0	0	0	0	0	0	0	0	0	0	0	0	0	0	0	0
RBM14	0	0	0	0	0	0	0	0	0	0	0	0	0	0	0	0	0	0	0	0	0	0	0	0	0	0	0	0	0	0	0	0	0	0	0	0	0	0	0	0	0	0	0	0	0	0	0	0	0
RBX1	0	0	0	0	0	0	0	0	0	0	0	0	0	0	0	0	0	0	0	0	0	0	0	0	0	0	0	0	0	0	0	0	0	0	0	0	0	0	0	0	0	0	0	0	0	0	0	0	0
RICTR	0	0	0	0	0	0	0	0	0	0	0	0	0	0	0	0	0	0	0	0	0	0	0	0	0	0	0	0	0	0	0	0	0	0	0	0	0	0	0	0	0	0	0	0	0	0	0	0	0
SKP2	0	0	0	0	0	0	0	0	0	0	0	0	0	0	0	0	0	0	0	0	0	0	0	0	0	0	0	0	0	0	0	0	0	0	0	0	0	0	0	0	0	0	0	0	0	0	0	0	0
GSE1	0	0	0	0	0	0	0	0	0	0	0	0	0	0	0	0	0	0	0	0	0	0	0	0	0	0	0	0	0	0	0	0	0	0	0	0	0	0	0	0	0	0	0	0	0	0	0	0	0
RCOR1	0	0	0	0	0	0	0	0	0	0	0	0	0	0	0	0	0	0	0	0	0	0	0	0	0	0	0	0	0	0	0	0	0	0	0	0	0	0	0	0	0	0	0	0	0	0	0	0	0
RCOR3	0	0	0	0	0	0	0	0	0	0	0	0	0	0	0	0	0	0	0	0	0	0	0	0	0	0	0	0	0	0	0	0	0	0	0	0	0	0	0	0	0	0	0	0	0	0	0	0	0
RREB1	0	0	0	0	0	0	0	0	0	0	0	0	0	0	0	0	0	0	0	0	0	0	0	0	0	0	0	0	0	0	0	0	0	0	0	0	0	0	0	0	0	0	0	0	0	0	0	0	0
ZN217	0	0	0	0	0	0	0	0	0	0	0	0	0	0	0	0	0	0	0	0	0	0	0	0	0	0	0	0	0	0	0	0	0	0	0	0	0	0	0	0	0	0	0	0	0	0	0	0	0
CHCH3	0	0	0	0	0	0	0	0	0	0	0	0	0	0	0	0	0	0	0	0	0	0	0	0	0	0	0	0	0	0	0	0	0	0	0	0	0	0	0	0	0	0	0	0	0	0	0	0	0
GBG12	0	0	0	0	0	0	0	0	0	0	0	0	0	0	0	0	0	0	0	0	0	0	0	0	0	0	0	0	0	0	0	0	0	0	0	0	0	0	0	0	0	0	0	0	0	0	0	0	0
NOP2	0	0	0	0	0	0	0	0	0	0	0	0	0	0	0	0	0	0	0	0	0	0	0	0	0	0	0	0	0	0	0	0	0	0	0	0	0	0	0	0	0	0	0	0	0	0	0	0	0
SNP23	0	0	0	0	0	0	0	0	0	0	0	0	0	0	0	0	0	0	0	0	0	0	0	0	0	0	0	0	0	0	0	0	0	0	0	0	0	0	0	0	0	0	0	0	0	0	0	0	0
DC1L1	0	0	0	0	0	0	0	0	0	0	0	0	0	0	0	0	0	0	0	0	0	0	0	0	0	0	0	0	0	0	0	0	0	0	0	0	0	0	0	0	0	0	0	0	0	0	0	0	0
DC1L2	0	0	0	0	0	0	0	0	0	0	0	0	0	0	0	0	0	0	0	0	0	0	0	0	0	0	0	0	0	0	0	0	0	0	0	0	0	0	0	0	0	0	0	0	0	0	0	0	0
E2F2	0	0	0	0	0	0	0	0	0	0	0	0	0	0	0	0	0	0	0	0	0	0	0	0	0	0	0	0	0	0	0	0	0	0	0	0	0	0	0	0	0	0	0	0	0	0	0	0	0
E2F3	0	0	0	0	0	0	0	0	0	0	0	0	0	0	0	0	0	0	0	0	0	0	0	0	0	0	0	0	0	0	0	0	0	0	0	0	0	0	0	0	0	0	0	0	0	0	0	0	0
E2F4	0	0	0	0	0	0	0	0	0	0	0	0	0	0	0	0	0	0	0	0	0	0	0	0	0	0	0	0	0	0	0	0	0	0	0	0	0	0	0	0	0	0	0	0	0	0	0	0	0
E2F5	0	0	0	0	0	0	0	0	0	0	0	0	0	0	0	0	0	0	0	0	0	0	0	0	0	0	0	0	0	0	0	0	0	0	0	0	0	0	0	0	0	0	0	0	0	0	0	0	0
EIF3B	0	0	0	0	0	0	0	0	0	0	0	0	0	0	0	0	0	0	0	0	0	0	0	0	0	0	0	0	0	0	0	0	0	0	0	0	0	0	0	0	0	0	0	0	0	0	0	0	0
GEMI	0	0	0	0	0	0	0	0	0	0	0	0	0	0	0	0	0	0	0	0	0	0	0	0	0	0	0	0	0	0	0	0	0	0	0	0	0	0	0	0	0	0	0	0	0	0	0	0	0
GRWD1	0	0	0	0	0	0	0	0	0	0	0	0	0	0	0	0	0	0	0	0	0	0	0	0	0	0	0	0	0	0	0	0	0	0	0	0	0	0	0	0	0	0	0	0	0	0	0	0	0
KHDR1	0	0	0	0	0	0	0	0	0	0	0	0	0	0	0	0	0	0	0	0	0	0	0	0	0	0	0	0	0	0	0	0	0	0	0	0	0	0	0	0	0	0	0	0	0	0	0	0	0
MCIN	0	0	0	0	0	0	0	0	0	0	0	0	0	0	0	0	0	0	0	0	0	0	0	0	0	0	0	0	0	0	0	0	0	0	0	0	0	0	0	0	0	0	0	0	0	0	0	0	0
NU214	0	0	0	0	0	0	0	0	0	0	0	0	0	0	0	0	0	0	0	0	0	0	0	0	0	0	0	0	0	0	0	0	0	0	0	0	0	0	0	0	0	0	0	0	0	0	0	0	0
RCN1	0	0	0	0	0	0	0	0	0	0	0	0	0	0	0	0	0	0	0	0	0	0	0	0	0	0	0	0	0	0	0	0	0	0	0	0	0	0	0	0	0	0	0	0	0	0	0	0	0
ARP5	0	0	0	0	0	0	0	0	0	0	0	0	0	0	0	0	0	0	0	0	0	0	0	0	0	0	0	0	0	0	0	0	0	0	0	0	0	0	0	0	0	0	0	0	0	0	0	0	0
ARP8	0	0	0	0	0	0	0	0	0	0	0	0	0	0	0	0	0	0	0	0	0	0	0	0	0	0	0	0	0	0	0	0	0	0	0	0	0	0	0	0	0	0	0	0	0	0	0	0	0
IN80B	0	0	0	0	0	0	0	0	0	0	0	0	0	0	0	0	0	0	0	0	0	0	0	0	0	0	0	0	0	0	0	0	0	0	0	0	0	0	0	0	0	0	0	0	0	0	0	0	0
IN80C	0	0	0	0	0	0	0	0	0	0	0	0	0	0	0	0	0	0	0	0	0	0	0	0	0	0	0	0	0	0	0	0	0	0	0	0	0	0	0	0	0	0	0	0	0	0	0	0	0
IN80D	0	0	0	0	0	0	0	0	0	0	0	0	0	0	0	0	0	0	0	0	0	0	0	0	0	0	0	0	0	0	0	0	0	0	0	0	0	0	0	0	0	0	0	0	0	0	0	0	0
IN80E	0	0	0	0	0	0	0	0	0	0	0	0	0	0	0	0	0	0	0	0	0	0	0	0	0	0	0	0	0	0	0	0	0	0	0	0	0	0	0	0	0	0	0	0	0	0	0	0	0
NFRKB	0	0	0	0	0	0	0	0	0	0	0	0	0	0	0	0	0	0	0	0	0	0	0	0	0	0	0	0	0	0	0	0	0	0	0	0	0	0	0	0	0	0	0	0	0	0	0	0	0
TFPT	0	0	0	0	0	0	0	0	0	0	0	0	0	0	0	0	0	0	0	0	0	0	0	0	0	0	0	0	0	0	0	0	0	0	0	0	0	0	0	0	0	0	0	0	0	0	0	0	0
TYY1	0	0	0	0	0	0	0	0	0	0	0	0	0	0	0	0	0	0	0	0	0	0	0	0	0	0	0	0	0	0	0	0	0	0	0	0	0	0	0	0	0	0	0	0	0	0	0	0	0
UCHL5	0	0	0	0	0	0	0	0	0	0	0	0	0	0	0	0	0	0	0	0	0	0	0	0	0	0	0	0	0	0	0	0	0	0	0	0	0	0	0	0	0	0	0	0	0	0	0	0	0
ADCY6	0	0	0	0	0	0	0	0	0	0	0	0	0	0	0	0	0	0	0	0	0	0	0	0	0	0	0	0	0	0	0	0	0	0	0	0	0	0	0	0	0	0	0	0	0	0	0	0	0
ARHG2	0	0	0	0	0	0	0	0	0	0	0	0	0	0	0	0	0	0	0	0	0	0	0	0	0	0	0	0	0	0	0	0	0	0	0	0	0	0	0	0	0	0	0	0	0	0	0	0	0
CEP72	0	0	0	0	0	0	0	0	0	0	0	0	0	0	0	0	0	0	0	0	0	0	0	0	0	0	0	0	0	0	0	0	0	0	0	0	0	0	0	0	0	0	0	0	0	0	0	0	0
CSR2B	0	0	0	0	0	0	0	0	0	0	0	0	0	0	0	0	0	0	0	0	0	0	0	0	0	0	0	0	0	0	0	0	0	0	0	0	0	0	0	0	0	0	0	0	0	0	0	0	0
F199X	0	0	0	0	0	0	0	0	0	0	0	0	0	0	0	0	0	0	0	0	0	0	0	0	0	0	0	0	0	0	0	0	0	0	0	0	0	0	0	0	0	0	0	0	0	0	0	0	0
HELB	0	0	0	0	0	0	0	0	0	0	0	0	0	0	0	0	0	0	0	0	0	0	0	0	0	0	0	0	0	0	0	0	0	0	0	0	0	0	0	0	0	0	0	0	0	0	0	0	0
KAT8	0	0	0	0	0	0	0	0	0	0	0	0	0	0	0	0	0	0	0	0	0	0	0	0	0	0	0	0	0	0	0	0	0	0	0	0	0	0	0	0	0	0	0	0	0	0	0	0	0
KDM6A	0	0	0	0	0	0	0	0	0	0	0	0	0	0	0	0	0	0	0	0	0	0	0	0	0	0	0	0	0	0	0	0	0	0	0	0	0	0	0	0	0	0	0	0	0	0	0	0	0
MBIP1	0	0	0	0	0	0	0	0	0	0	0	0	0	0	0	0	0	0	0	0	0	0	0	0	0	0	0	0	0	0	0	0	0	0	0	0	0	0	0	0	0	0	0	0	0	0	0	0	0
NAGK	0	0	0	0	0	0	0	0	0	0	0	0	0	0	0	0	0	0	0	0	0	0	0	0	0	0	0	0	0	0	0	0	0	0	0	0	0	0	0	0	0	0	0	0	0	0	0	0	0
NCOA6	0	0	0	0	0	0	0	0	0	0	0	0	0	0	0	0	0	0	0	0	0	0	0	0	0	0	0	0	0	0	0	0	0	0	0	0	0	0	0	0	0	0	0	0	0	0	0	0	0
PAGR1	0	0	0	0	0	0	0	0	0	0	0	0	0	0	0	0	0	0	0	0	0	0	0	0	0	0	0	0	0	0	0	0	0	0	0	0	0	0	0	0	0	0	0	0	0	0	0	0	0
PAXI1	0	0	0	0	0	0	0	0	0	0	0	0	0	0	0	0	0	0	0	0	0	0	0	0	0	0	0	0	0	0	0	0	0	0	0	0	0	0	0	0	0	0	0	0	0	0	0	0	0
PDPK1	0	0	0	0	0	0	0	0	0	0	0	0	0	0	0	0	0	0	0	0	0	0	0	0	0	0	0	0	0	0	0	0	0	0	0	0	0	0	0	0	0	0	0	0	0	0	0	0	0
PPR3F	0	0	0	0	0	0	0	0	0	0	0	0	0	0	0	0	0	0	0	0	0	0	0	0	0	0	0	0	0	0	0	0	0	0	0	0	0	0	0	0	0	0	0	0	0	0	0	0	0
PRR5	0	0	0	0	0	0	0	0	0	0	0	0	0	0	0	0	0	0	0	0	0	0	0	0	0	0	0	0	0	0	0	0	0	0	0	0	0	0	0	0	0	0	0	0	0	0	0	0	0
RBM34	0	0	0	0	0	0	0	0	0	0	0	0	0	0	0	0	0	0	0	0	0	0	0	0	0	0	0	0	0	0	0	0	0	0	0	0	0	0	0	0	0	0	0	0	0	0	0	0	0
RL1D1	0	0	0	0	0	0	0	0	0	0	0	0	0	0	0	0	0	0	0	0	0	0	0	0	0	0	0	0	0	0	0	0	0	0	0	0	0	0	0	0	0	0	0	0	0	0	0	0	0
RM11	0	0	0	0	0	0	0	0	0	0	0	0	0	0	0	0	0	0	0	0	0	0	0	0	0	0	0	0	0	0	0	0	0	0	0	0	0	0	0	0	0	0	0	0	0	0	0	0	0
SESN2	0	0	0	0	0	0	0	0	0	0	0	0	0	0	0	0	0	0	0	0	0	0	0	0	0	0	0	0	0	0	0	0	0	0	0	0	0	0	0	0	0	0	0	0	0	0	0	0	0
SGF29	0	0	0	0	0	0	0	0	0	0	0	0	0	0	0	0	0	0	0	0	0	0	0	0	0	0	0	0	0	0	0	0	0	0	0	0	0	0	0	0	0	0	0	0	0	0	0	0	0
TAD2A	0	0	0	0	0	0	0	0	0	0	0	0	0	0	0	0	0	0	0	0	0	0	0	0	0	0	0	0	0	0	0	0	0	0	0	0	0	0	0	0	0	0	0	0	0	0	0	0	0
WDR82	0	0	0	0	0	0	0	0	0	0	0	0	0	0	0	0	0	0	0	0	0	0	0	0	0	0	0	0	0	0	0	0	0	0	0	0	0	0	0	0	0	0	0	0	0	0	0	0	0
YETS2	0	0	0	0	0	0	0	0	0	0	0	0	0	0	0	0	0	0	0	0	0	0	0	0	0	0	0	0	0	0	0	0	0	0	0	0	0	0	0	0	0	0	0	0	0	0	0	0	0
FLOT1	0	0	0	0	0	0	0	0	0	0	0	0	0	0	0	0	0	0	0	0	0	0	0	0	0	0	0	0	0	0	0	0	0	0	0	0	0	0	0	0	0	0	0	0	0	0	0	0	0
ILVBL	0	0	0	0	0	0	0	0	0	0	0	0	0	0	0	0	0	0	0	0	0	0	0	0	0	0	0	0	0	0	0	0	0	0	0	0	0	0	0	0	0	0	0	0	0	0	0	0	0
UBQL4	0	0	0	0	0	0	0	0	0	0	0	0	0	0	0	0	0	0	0	0	0	0	0	0	0	0	0	0	0	0	0	0	0	0	0	0	0	0	0	0	0	0	0	0	0	0	0	0	0
ZN211	0	0	0	0	0	0	0	0	0	0	0	0	0	0	0	0	0	0	0	0	0	0	0	0	0	0	0	0	0	0	0	0	0	0	0	0	0	0	0	0	0	0	0	0	0	0	0	0	0
ZN227	0	0	0	0	0	0	0	0	0	0	0	0	0	0	0	0	0	0	0	0	0	0	0	0	0	0	0	0	0	0	0	0	0	0	0	0	0	0	0	0	0	0	0	0	0	0	0	0	0
D2HDH	0	0	0	0	0	0	0	0	0	0	0	0	0	0	0	0	0	0	0	0	0	0	0	0	0	0	0	0	0	0	0	0	0	0	0	0	0	0	0	0	0	0	0	0	0	0	0	0	0
DJB11	0	0	0	0	0	0	0	0	0	0	0	0	0	0	0	0	0	0	0	0	0	0	0	0	0	0	0	0	0	0	0	0	0	0	0	0	0	0	0	0	0	0	0	0	0	0	0	0	0
[truncated: 15 more columns]

## Sheet: intersection_polycomb_TopS
Supplemental Data 11C. Polycomb Complexome Dataset: Intersection of TopS and WDN scores
Bait	Prey	TopS	WDN Score
AEBP2	AEBP2	202.505	53.5365
AEBP2	EED	95.5743	22.268
AEBP2	EZH1	17.1451	6.104
AEBP2	EZH2	203.899	25.229
AEBP2	JARD2	146.991	43.189
AEBP2	LACRT	13.5686	3.388
AEBP2	LEG7	4.11427	1.743
AEBP2	LYSC	38.8558	4.15621
AEBP2	PIGR	41.3807	1.885
AEBP2	PIP	14.1341	1.866
AEBP2	RBBP4	35.8003	5.622
AEBP2	RBBP7	15.2653	5.095
AEBP2	RL39	2.20695	2.775
AEBP2	SG2A1	13.5686	3.389
AEBP2	STAT	3.61528	2.59172
AEBP2	SUZ12	237.111	25.421
AEBP2	TRFL	96.274	4.702
ASXL1	ASXL1	1132.9	400.647
ASXL1	BAP1	146.113	61.89
ASXL1	FOXK1	2.85716	3.752
ASXL1	HCFC1	327.692	19.693
ASXL1	MBD5	13.712	2.072
ASXL1	MBD6	31.5296	13.687
ASXL1	OGT1	73.5933	25.397
ASXL1	PGAM5	18.5565	1.83
ASXL1	StrepHA-Tag	4.87919	4.57797
ASXL1	TBA1C	68.5694	2.616
ASXL2	ASXL2	267.159	160.201
ASXL2	BAP1	74.188	43.635
ASXL2	HCFC1	90.1986	9.351
ASXL2	IGKC	13.1784	3.90804
ASXL2	K1C9	138.414	1.73585
ASXL2	K2C1	182.638	2.22494
ASXL2	KDM1B	130.531	142.711
ASXL2	LAC2	2.38721	3.1141
ASXL2	MBD6	20.3714	11.458
ASXL2	OGT1	8.44313	9.235
ASXL2	SLUR1	3.99665	2.775
BAP1	ASXL1	21.8964	25.947
BAP1	ASXL2	51.5396	37.906
BAP1	BAP1	708.659	190.271
BAP1	FOXK1	81.0304	40.132
BAP1	FOXK2	71.7619	57.035
BAP1	HCFC1	678.958	32.753
BAP1	HCFC2	9.11153	4.913
BAP1	KDM1B	10.1929	18.688
BAP1	MBD6	3.67665	2.538
BAP1	OGT1	200.593	51.417
BAP1	PRS10	8.39713	1.911
BAP1	PRS6B	9.5822	5.667
BAP1	PRS7	7.40329	1.752
BAP1	PRS8	9.4951	2.826
BAP1	PSA6	2.31392	3.51894
BAP1	PSD7	7.01984	15.616
BAP1	PSMD8	4.04672	1.726
BAP1	Streptactin	12.6202	2.52985
BAP1	TBA1C	20.2965	1.626
BAP1	UBE2O	121.672	76.161
C10ORF12	C10ORF12	522.77	53.6635
C10ORF12	EED	18.409	10.851
C10ORF12	EZH2	33.7223	10.003
C10ORF12	IMA2	22.0669	2.36993
C10ORF12	IMA3	24.5994	3.58884
C10ORF12	IMA4	52.6406	21.3903
C10ORF12	MTF2	15.5334	14.735
C10ORF12	PHF1	6.82236	7.823
C10ORF12	RBBP7	3.75532	4.142
C10ORF12	SUZ12	36.1336	10.619
C17ORF96	C17ORF96	410.853	113.421
C17ORF96	CUL3	17.5611	29.105
C17ORF96	EED	201.643	26.928
C17ORF96	ELOB	197.256	2195.36
C17ORF96	ELOC	115.577	1353.2
C17ORF96	EZH1	72.4826	10.863
C17ORF96	EZH2	488.171	32.31
C17ORF96	KLH15	49.0077	105.593
C17ORF96	MTF2	472.035	68.675
C17ORF96	PCBP1	19.4201	5.772
C17ORF96	PHF1	8.57633	2.225
C17ORF96	PHF19	30.5382	12.751
C17ORF96	RBBP4	58.8671	5.333
C17ORF96	RBBP7	66.8325	9.687
C17ORF96	StrepHA-Tag	6.8687	3.34073
C17ORF96	SUZ12	445.309	27.501
CAF1B	ASF1B	16.8014	21.974
CAF1B	CAF1A	69.5762	13.557
CAF1B	CAF1B	809.642	195.986
CAF1B	F195B	6.78191	1.62059
CAF1B	H4	9.74537	2.41466
CAF1B	IF4G1	13.3635	8.842
CAF1B	NUDC	24.818	80.943
CAF1B	PFD2	2.54684	4.558
CAF1B	RBBP4	6.46422	1.607
CAF1B	Streptactin	142.602	9.85454
CBX1	ADNP	463.878	78.575
CBX1	ADNP2	78.3211	24.744
CBX1	AHDC1	136.62	8.805
CBX1	CAF1A	38.0514	8.286
CBX1	CAF1B	17.3388	15.324
CBX1	CBX1	883.382	334.458
CBX1	CBX3	11.8468	4.678
CBX1	CBX5	2.87676	13.219
CBX1	CC71L	11.3974	3.93
CBX1	CHAP1	113.698	29.445
CBX1	CHD4	479.203	19.287
CBX1	CS068	27.3098	7.148
CBX1	E2F6	5.88605	3.45
CBX1	EHMT1	33.9687	1.555
CBX1	EHMT2	12.8	4.476
CBX1	H31	2.94892	2.44751
CBX1	H32	2.83029	2.28741
CBX1	H33	2.29939	1.595
CBX1	H4	17.2935	3.14411
CBX1	IMA7	7.23954	2.612
CBX1	LMBL2	3.82805	4.41
CBX1	LRIF1	54.7441	13.309
CBX1	MD2L2	3.99711	1.571
CBX1	MGAP	102.658	2.175
CBX1	PCGF6	17.2032	3.026
CBX1	POGZ	125.67	17.383
CBX1	PRR14	18.6289	6.809
CBX1	SCAI	47.5512	17.457
CBX1	Streptactin	112.957	5.67911
CBX1	TIF1B	29.3354	2.952
CBX1	WDR5	4.24644	1.848
CBX1	Z280C	9.20041	5.157
CBX1	Z280D	16.5177	4.811
CBX1	ZN462	30.454	3.848
CBX1	ZN644	53.0248	5.073
CBX2	CBX2	6.49298	11.3902
CBX2	H12	9.31347	2.20301
CBX2	K2C1	35.8539	2.00273
CBX2	NUFP2	37.4095	1.695
CBX3	ADNP	421.292	87.009
CBX3	ADNP2	25.7864	13.287
CBX3	CAF1A	32.8056	8.678
CBX3	CAF1B	12.6474	15.178
CBX3	CBX1	20.1158	34.844
CBX3	CBX3	347.264	38.9173
CBX3	CBX5	5.86365	17.305
CBX3	CC71L	24.069	27.449
CBX3	CHAP1	220.67	54.948
CBX3	CHD4	463.674	22.095
CBX3	CS068	19.7455	6.859
CBX3	E2F6	11.5501	5.286
CBX3	H4	8.29986	2.35326
CBX3	IMA7	5.758	2.781
CBX3	LMBL2	11.3689	6.549
CBX3	LRIF1	87.4779	22.857
CBX3	MD2L2	6.36435	8.161
CBX3	MGAP	157.585	3.194
CBX3	MIS12	3.15313	9.304
CBX3	PCGF6	20.4956	3.897
CBX3	POGZ	191.108	27.625
CBX3	PRR14	9.83649	5.205
CBX3	SG2A1	3.8684	6.973
CBX3	StrepHA-Tag	4.80842	3.57747
CBX3	Streptactin	196.355	8.31674
CBX3	TIF1B	134.234	7.68
CBX3	WDR5	10.4523	2.999
CBX3	Z280C	12.6769	2.034
CBX3	Z280D	42.3466	11.479
CBX3	Z518B	21.025	1.806
CBX3	ZN292	20.6638	1.653
CBX3	ZN462	52.668	6.382
CBX4	1433B	12.293	11.7682
CBX4	1433E	25.4217	2.41682
CBX4	1433F	17.688	40.895
CBX4	1433G	20.6567	112.335
CBX4	1433T	9.09817	9.164
CBX4	1433Z	14.5058	2.82066
CBX4	ABCD3	6.87638	3.46
CBX4	BCOR	12.6925	2.709
CBX4	CBX4	764.52	101.44
CBX4	DCAF7	8.78502	4.607
CBX4	DPM1	2.74504	2.728
CBX4	FBRS	5.00655	1.85
CBX4	PCGF2	45.9919	15.461
CBX4	PCGF4	116.946	15.387
CBX4	PCGF5	10.3396	6.493
CBX4	PCGF6	17.5778	4.011
CBX4	PHC1	149.569	9.114
CBX4	PHC2	161.381	18.179
CBX4	PHC3	84.6064	7.793
CBX4	RING1	82.0822	5.078
CBX4	RING2	66.958	5.026
CBX4	RL38	4.80883	2.02179
CBX4	SCML1	5.79943	2.658
CBX4	StrepHA-Tag	5.36951	3.42362
CBX5	ADNP	7.54242	8.544
CBX5	AHDC1	75.5218	6.927
CBX5	CAF1A	133.885	21.277
CBX5	CAF1B	58.4927	32.128
CBX5	CBX1	3.69622	17.51
CBX5	CBX3	7.82407	4.223
CBX5	CBX5	681.69	288.748
CBX5	CC71L	4.86263	10.438
CBX5	CHAP1	82.7197	28.521
CBX5	H4	20.88	3.5359
CBX5	LRIF1	16.4722	8.242
CBX5	PMF1	4.28612	9.942
CBX5	POGZ	105.315	19.077
CBX5	PRR14	9.15449	5.25
CBX5	RBBP4	9.90955	1.847
CBX5	RLF	7.88384	1.855
CBX5	SCAI	27.8091	14.917
CBX5	SENP7	10.9701	6.224
CBX5	StrepHA-Tag	34.8691	5.02444
CBX5	Streptactin	16.1275	1.92672
CBX5	TIF1B	209.513	9.583
CBX5	Z280D	7.14848	3.681
CBX5	ZN462	12.7419	3.152
CBX5	ZN678	21.8077	5.348
CBX6	CBX6	425.513	189.735
CBX6	DCAF7	6.66316	5.014
CBX6	PCGF4	7.80679	4.323
CBX6	PHC1	12.6295	2.718
CBX6	PHC2	19.3117	6.612
CBX6	PHC3	12.1389	2.876
CBX6	RING1	9.92291	2.36
CBX6	RING2	13.0735	2.962
CBX6	TBA1C	60.834	2.677
CBX6	TBB5	62.8344	1.5501
CBX6	TIM50	11.8885	4.412
CBX7	CBX7	211.079	265.722
CBX7	PCGF4	28.3256	11.037
CBX7	PHC1	36.5542	6.041
CBX7	PHC2	53.6296	15.342
CBX7	PHC3	29.9098	6.203
CBX7	RING1	9.62154	2.522
CBX7	RING2	32.6369	5.752
CBX7	TBA1C	45.4841	1.693
CBX7	TIM50	69.3536	21.252
CBX8	BCOR	6.33025	2.404
CBX8	CBX8	878.432	150.011
CBX8	DCAF7	3.91416	3.89
CBX8	PCGF1	4.41744	7.004
CBX8	PCGF2	7.4039	6.284
CBX8	PCGF4	68.3457	14.378
CBX8	PCGF6	3.99332	2.354
CBX8	PHC1	161.506	13.106
CBX8	PHC2	112.874	18.894
CBX8	PHC3	46.6756	6.754
CBX8	RING1	36.9146	4.028
CBX8	RING2	91.6824	7.948
CBX8	StrepHA-Tag	14.8801	4.92937
CSK21	CSK21	515.984	128.859
CSK21	CSK22	132.314	62.284
CSK21	CSK2B	329.33	169.009
CSK21	DCAF7	6.64191	4.126
CSK21	DDX54	24.3297	19.897
CSK21	DPY30	8.37268	27.346
CSK21	FBRS	12.1094	3.178
CSK21	GSCR2	50.8611	4.68
CSK21	MK67I	30.1738	4.698
CSK21	MLL1	22.9907	2.433
CSK21	PCGF5	5.24652	4.605
CSK21	StrepHA-Tag	5.65597	3.19669
CSK22	ASH2L	4.49209	5.216
CSK22	CDC37	18.3706	24.472
CSK22	CSK21	364.782	83.311
CSK22	CSK22	910.433	228.465
CSK22	CSK2B	546.804	205.061
CSK22	DCAF7	3.58282	3.096
CSK22	DDX54	52.2509	30.702
CSK22	DPY30	8.14643	22.908
CSK22	FBRS	5.66857	2.016
CSK22	GALT8	4.45008	9.355
CSK22	GSCR2	40.3691	4.05
CSK22	MEN1	2.00773	2.167
CSK22	MK67I	34.3268	5.406
CSK22	MLL1	47.7961	3.592
CSK22	PCGF5	7.2968	5.48
CSK22	RBBP5	3.9272	4.117
CSK22	RL32	8.83676	4.53524
CSK22	StrepHA-Tag	23.5775	4.31463
CSK22	SURF6	5.40417	9.366
DCAF7	AUTS2	16.6444	1.6
DCAF7	DCAF7	563.119	46.6084
DCAF7	DIAP1	307.63	58.055
DCAF7	DYR1A	76.2185	45.326
DCAF7	DYR1B	35.9051	56.535
DCAF7	FA53C	5.38577	13.722
DCAF7	FBRS	12.7311	2.501
DCAF7	FBSL	37.9858	2.342
DCAF7	PCGF5	3.82305	3.241
DCAF7	PFD2	4.95268	6.843
DCAF7	PFD3	12.3445	12.048
DCAF7	PFD4	3.18626	3.864
DCAF7	PFD5	10.1762	10.673
DCAF7	PFD6	9.8993	21.114
DCAF7	Streptactin	21.5674	4.15864
DCAF7	SWAHA	7.18102	12.955
DCAF7	SWAHC	19.7478	37.168
DCAF7	TCPA	265.288	11.093
DCAF7	TCPB	451.155	17.466
DCAF7	TCPD	258.122	10.471
DCAF7	TCPE	339.601	11.856
DCAF7	TCPG	379.323	16.495
DCAF7	TCPH	396.283	18.315
DCAF7	TCPQ	328.204	11.382
DCAF7	TCPW	8.13509	6.312
DCAF7	TCPZ	261.72	10.444
DCAF7	TROAP	9.90849	5.349
DCAF7	ZN503	11.6872	6.79
DCAF7	ZN703	40.332	31.62
DSN1	CASC5	287.189	132.98
DSN1	DSN1	429.249	312.203
DSN1	F195B	9.97741	1.91995
DSN1	MIS12	70.433	80.938
DSN1	NDC80	165.383	137.72
DSN1	NSL1	148.821	132.246
DSN1	NUF2	59.4185	138.512
DSN1	PMF1	122.155	115.006
DSN1	SPC24	55.4573	302.408
DSN1	SPC25	71.3022	344.646
DSN1	Streptactin	170.059	10.6969
DSN1	ZWINT	31.6899	123.096
E2F6	AMY1	54.1167	4.19
E2F6	ARGI1	14.0643	1.677
E2F6	CBX3	9.11177	4.633
E2F6	COMD1	86.9882	247.565
E2F6	COMD4	90.0779	145.848
E2F6	COMD6	43.4941	274.367
E2F6	COMD8	77.0978	210.461
E2F6	CYTS	19.3274	5.423
E2F6	E2F6	175.62	29.0128
E2F6	GSTP1	11.5964	2.185
E2F6	HSPB1	5.08745	5.845
E2F6	K1C13	56.7524	1.89445
E2F6	K2C4	47.5519	1.52277
E2F6	LEG7	9.22934	2.015
E2F6	LMBL2	33.9547	9.607
E2F6	LYSC	3.06605	2.49377
E2F6	MAX	4.12152	10.668
E2F6	MGAP	372.634	5.452
E2F6	PCGF6	28.8166	4.53
E2F6	POF1B	13.2235	3.329
E2F6	S10A7	7.43755	1.897
E2F6	S10A8	8.51078	1.6589
E2F6	S10A9	14.8144	1.78413
E2F6	S10AB	13.8401	2.662
E2F6	SMR3B	15.4619	7.744
E2F6	SPR1B	4.40336	2.247
E2F6	TFDP1	106.818	17.027
E2F6	TFDP2	87.9271	98.023
E2F6	WDR5	25.419	4.661
EED	AEBP2	17.6185	8.059
EED	C17ORF96	10.4853	10.572
EED	EED	555.734	69.7557
EED	EZH1	18.9725	5.931
EED	EZH2	79.2135	11.714
EED	JARD2	9.46253	7.608
EED	MTF2	42.0644	17.43
EED	PHF19	14.3102	9.261
EED	RBBP4	20.6366	3.695
EED	RBBP7	8.28589	3.324
EED	S10A7	4.93457	2.139
EED	SUZ12	95.2981	12.238
EED	TCPA	17.3773	2.72315
EED	TCPB	18.6576	3.243
EED	TCPD	20.9958	2.94388
EED	TCPE	11.4931	1.91063
EED	TCPG	14.6268	2.817
EED	TCPH	12.3852	2.736
EED	TCPQ	12.1719	2.0145
EED	TCPZ	13.4515	2.269
EHMT2	BAG2	7.89926	1.73154
EHMT2	CYTA	2.48239	2.552
EHMT2	EHMT1	79.7149	9.712
EHMT2	EHMT2	469.642	62.1414
EHMT2	IGKC	12.5063	1.64436
EHMT2	LACRT	11.7838	2.019
EHMT2	LYSC	26.0947	2.06378
EHMT2	PSDE	6.59614	2.425
EHMT2	Streptactin	110.609	9.93807
EHMT2	TCPA	14.1961	1.918
EHMT2	TCPG	10.7863	1.911
EHMT2	TCPH	6.33803	1.723
EHMT2	TCPQ	15.8696	1.77123
EHMT2	TIF1B	13.9471	2.285
EHMT2	WIZ	62.3303	7.709
EHMT2	ZN644	40.3832	5.172
EZH1	AEBP2	36.9101	21.707
EZH1	BIEA	6.11473	53.525
EZH1	C10ORF12	30.5074	10.539
EZH1	C17ORF96	20.682	25.26
EZH1	EED	84.0527	28.6
EZH1	EZH1	331.033	72.3866
EZH1	JARD2	27.3606	20.06
EZH1	MTF2	76.1941	39.32
EZH1	PHF1	22.9695	18.795
EZH1	PHF19	22.7054	19.027
EZH1	RBBP4	19.6096	5.217
EZH1	RBBP7	15.7553	6.509
EZH1	SUZ12	189.918	29.851
EZH2	AEBP2	27.048	19.11
EZH2	C17ORF96	5.35688	12.648
EZH2	EED	49.3665	19.598
EZH2	EZH2	120.772	26.3184
EZH2	JARD2	14.5465	3.915
EZH2	MTF2	21.6739	18.828
EZH2	PHF1	6.67954	2.689
EZH2	PHF19	3.49067	7.891
EZH2	RBBP4	10.2846	4.309
EZH2	SUZ12	92.6668	20.295
JARD2	AEBP2	51.0883	25.483
JARD2	EED	15.1246	10.441
JARD2	EZH2	49.0656	13.105
JARD2	IMA3	3.80125	1.52135
JARD2	JARD2	1767.29	363.611
JARD2	RBBP4	23.2678	5.415
JARD2	RBBP7	6.7436	4.391
JARD2	RPAB3	4.51673	10.161
JARD2	StrepHA-Tag	13.773	6.58066
JARD2	SUZ12	113.726	20.389
LCOR	CTBP1	61.7992	241.244
LCOR	CTBP2	86.9767	324.15
LCOR	GRN	5.59563	8.021
LCOR	LCOR	1043.72	653.047
LCOR	StrepHA-Tag	19.7139	5.46667
LCOR	TBA1C	46.4679	1.905
LMBL1	AKAP8	7.09948	3.951
LMBL1	AKP8L	29.6556	6.099
LMBL1	APC1	21.6612	13.382
LMBL1	CDC37	5.5195	9.719
LMBL1	DHE3	9.73731	1.822
LMBL1	DNJB6	5.58201	3.103
LMBL1	FANCI	12.2936	1.512
LMBL1	FBRL	29.6556	4.729
LMBL1	GALK1	2.98874	1.975
LMBL1	LMBL1	861.513	439.388
LMBL1	MCM7	14.7258	1.724
LMBL1	NOL9	4.63666	2.009
LMBL1	NOP56	25.8096	13.908
LMBL1	NOP58	13.7844	31.86
LMBL1	P4HA1	35.2023	2.089
LMBL1	PRS10	11.1243	1.952
LMBL1	PRS4	21.8159	3.82
LMBL1	PRS6B	24.5937	9.763
LMBL1	PRS7	24.3066	3.607
LMBL1	PRS8	14.9011	2.862
LMBL1	PSA1	3.78143	3.35741
LMBL1	PSA2	4.84231	8.52951
LMBL1	PSA5	4.76052	3.808
LMBL1	PSA6	4.67254	4.54407
LMBL1	PSA7	12.4232	5.188
LMBL1	PSB1	3.5387	3.735
LMBL1	PSB2	6.61141	3.328
LMBL1	PSB3	3.98499	2.69
LMBL1	PSB4	2.32897	7.161
LMBL1	PSB5	12.9717	4.136
LMBL1	PSB6	4.29329	2.932
LMBL1	PSB7	2.55722	1.719
LMBL1	PSD11	10.2588	1.826
LMBL1	PSD7	11.8979	18.151
LMBL1	PSDE	3.30571	1.573
LMBL1	PSMD3	19.5445	4.58
LMBL1	PSMD6	9.84068	2.689
LMBL1	RL38	8.16966	2.65105
LMBL1	SSRA	3.93841	16.765
LMBL1	SSRD	4.13321	2.247
LMBL1	SUCB1	9.84601	25.427
LMBL1	TBA1C	69.9878	1.908
LMBL1	TIF1B	4.76646	1.572
LMBL1	TIM50	15.2797	3.099
LMBL1	USMG5	3.02211	2.132
LMBL1	ZN281	5.14137	2.796
LMBL2	CBX3	11.2504	6.829
LMBL2	E2F6	29.8754	12.405
LMBL2	HDAC2	3.08037	2.052
LMBL2	LMBL2	1228.96	163.031
LMBL2	MAX	6.24156	16.826
LMBL2	MGAP	389.591	8.064
LMBL2	PCGF6	39.4488	7.779
LMBL2	PFD2	2.99195	7.807
LMBL2	PFD5	3.94966	9.099
LMBL2	RING2	7.14516	1.981
LMBL2	TCPA	13.3502	2.552
LMBL2	TCPB	13.4234	2.881
LMBL2	TCPD	14.4427	2.573
LMBL2	TCPE	7.16647	1.711
LMBL2	TCPG	8.92426	2.417
LMBL2	TCPH	6.15355	2.19
LMBL2	TCPQ	12.4707	2.229
LMBL2	TCPZ	10.8815	2.114
LMBL2	TFDP1	16.5339	7.345
LMBL2	WDR5	26.9444	7.054
LMBL3	CPVL	20.6755	8.664
LMBL3	LMBL3	997.909	512.823
LMBL3	PP2AB	3.2667	1.842
LMBL3	SAM13	19.6876	346.617
LMBL3	SAMD1	437.502	788.837
LMBL3	SMBT1	7.22169	37.097
LMBL4	LMBL4	829.459	724.95
LMBL4	PDGFC	13.0594	2.596
LMBL4	PRS4	5.56225	1.908
LMBL4	PSA5	3.76096	4.198
LMBL4	PSA7	6.20206	4.232
LMBL4	PSB5	3.52323	2.296
MAX	CBX3	2.49644	2.133
MAX	E2F6	9.40231	3.678
MAX	FBW1B	8.81621	11.223
MAX	LMBL2	3.85011	3.06
MAX	MAD1	32.1493	136.035
MAX	MAD3	19.2896	89.329
MAX	MAD4	45.0091	211.238
MAX	MAX	762.459	234.733
MAX	MGAP	261.385	3.687
MAX	MNT	118.092	60.841
MAX	MXI1	60.0121	260.837
MAX	MYC	274.746	234.127
MAX	MYCL1	15.003	37.101
MAX	PCGF6	15.2386	2.571
MAX	REXON	155.719	92.439
MAX	RL9	15.5245	12.793
MAX	StrepHA-Tag	135.832	8.34696
MAX	TFDP1	8.0963	2.91
MAX	WDR5	12.6769	2.66
MTF2	C10ORF12	18.4582	9.867
MTF2	C17ORF96	10.519	20.432
MTF2	EED	51.688	25.415
MTF2	EZH1	25.3147	13.301
MTF2	EZH2	47.9233	15.886
MTF2	MTF2	743.476	265.053
MTF2	RBBP7	11.0519	6.64
MTF2	SPDLY	132.78	243.7
MTF2	SUZ12	62.9511	18.28
OGT1	1433F	2.73007	17.051
OGT1	1433Z	2.46242	1.53838
OGT1	ASH2L	7.41317	14.251
OGT1	CARM1	23.4727	47.601
OGT1	CXXC1	3.14917	4.324
OGT1	DIDO1	30.109	16.992
OGT1	HACD3	2.29475	1.705
OGT1	HCFC1	271.867	24.733
OGT1	IGKC	4.3151	10.7671
OGT1	K2C1	94.0438	1.82432
OGT1	KANL2	2.48891	8.113
OGT1	KANL3	11.0665	15.49
OGT1	LAC2	2.82538	13.0326
OGT1	MCRS1	2.69364	9.245
OGT1	NCOAT	39.9134	106.979
OGT1	OGT1	707.541	198.567
OGT1	PSPC1	6.65223	32.859
OGT1	RBBP5	8.1025	13.662
OGT1	RC3H2	6.65223	13.355
OGT1	SET1A	11.0122	5.987
OGT1	SMHD1	17.0947	2.884
OGT1	Streptactin	4.83143	4.81174
OGT1	TET1	3.74167	1.83
OGT1	TRAK1	11.772	9.701
OGT1	ZEP1	64.3049	59.08
OGT1	ZEP2	27.8962	12.46
PCGF1	BCOR	448.502	47.406
PCGF1	BCORL	115.21	12.603
PCGF1	CH60	149.733	3.375
PCGF1	H12	5.57262	1.56843
PCGF1	KDM2B	158.256	24.633
PCGF1	MORC4	18.6818	1.664
PCGF1	PCGF1	84.2508	89.8314
PCGF1	RING1	7.37857	2.843
PCGF1	RING2	14.9228	4.61
PCGF1	RYBP	5.95813	12.829
PCGF1	SKP1	27.9631	55.084
PCGF1	UBP7	12.9313	1.536
PCGF2	CBX2	20.1329	11.264
PCGF2	CBX4	52.5211	24.954
PCGF2	CBX8	56.5904	25.531
PCGF2	HMGN2	8.98915	2.33716
PCGF2	KRT86	3.77919	2.11199
PCGF2	PCGF2	212.808	88.8878
PCGF2	PHC1	38.3817	6.056
PCGF2	PHC2	33.7734	10.572
PCGF2	PHC3	8.15975	2.695
PCGF2	RING1	35.4401	4.92
PCGF2	RING2	51.1155	6.776
PCGF2	RYBP	16.8509	17.215
PCGF2	YAF2	8.6873	13.956
PCGF3	AUTS2	48.3657	5.409
PCGF3	BAG2	7.91631	2.11524
PCGF3	BCORL	185.663	15.534
PCGF3	CSK21	25.9748	18.903
PCGF3	CSK22	20.905	19.84
PCGF3	CSK2B	4.98735	14.598
PCGF3	DCAF7	45.483	14.334
PCGF3	FBRS	79.0071	12.562
PCGF3	FBSL	31.8287	3.414
PCGF3	PCGF3	193.867	101.442
PCGF3	PFD2	22.5038	3.204
PCGF3	PFD3	9.69552	18.985
PCGF3	PFD5	18.4588	23.494
PCGF3	PFD6	10.7049	35.749
PCGF3	RING1	33.9262	3.717
PCGF3	RING2	22.5237	3.943
PCGF3	RYBP	15.5643	11.207
PCGF3	YAF2	14.7454	15.11
PCGF4	CBX2	185.423	38.703
PCGF4	CBX4	64.2796	21.5
PCGF4	CBX6	27.5692	20.77
PCGF4	CBX7	3.39359	8.469
PCGF4	CBX8	161.411	37.101
PCGF4	LTV1	40.5916	142.986
PCGF4	PCGF4	201.471	28.77
PCGF4	PHC1	94.6502	8.06
PCGF4	PHC2	83.7387	14.115
PCGF4	PHC3	29.959	4.546
PCGF4	RING1	149.3	9.511
PCGF4	RING2	78.2188	6.672
PCGF4	RS3	31.5195	2.295
PCGF4	RYBP	43.251	22.816
PCGF4	SCML1	10.6228	4.699
PCGF4	StrepHA-Tag	3.50438	3.18481
PCGF4	YAF2	24.8972	19.533
PCGF5	ACTB	60.7344	2.44433
PCGF5	AUTS2	82.672	2.032
PCGF5	BCORL	166.123	3.3
PCGF5	CSK21	12.1217	14.326
PCGF5	CSK22	2.57866	9.694
PCGF5	CSK2B	4.06423	15.163
PCGF5	DCAF7	31.9885	14.181
PCGF5	FBRS	37.7946	10.236
PCGF5	FBSL	11.2189	2.233
PCGF5	HSPB1	11.1211	2.546
PCGF5	IGHG1	22.205	4.477
PCGF5	LEG7	49.9655	17.79
PCGF5	LYPD3	9.24664	2.602
PCGF5	MCCB	44.8655	1.50434
PCGF5	PCGF5	83.177	45.8701
PCGF5	RING1	35.8154	4.925
PCGF5	RING2	15.2814	3.328
PCGF5	RYBP	11.6072	13.942
PCGF5	S10A7	14.0988	5.208
PCGF5	YAF2	10.5823	15.65
PCGF6	CBX3	9.38435	8.09
PCGF6	E2F6	22.2519	13.476
PCGF6	HDAC2	4.84736	2.683
PCGF6	LMBL2	29.1827	15.893
PCGF6	MAX	9.12631	25.814
PCGF6	MGAP	317.932	9.433
PCGF6	PCGF6	100.771	20.1121
PCGF6	RING1	22.2439	3.949
PCGF6	RING2	21.3754	4.211
PCGF6	RYBP	4.40387	9.627
PCGF6	TCPD	6.50371	2.144
PCGF6	TCPG	2.8444	1.885
PCGF6	TCPQ	4.48287	1.714
PCGF6	TFDP1	9.12302	6.653
PCGF6	TIM13	5.73997	3.21
PCGF6	TIM8A	6.5062	5.047
PCGF6	WDR5	16.3464	6.701
PCGF6	YAF2	5.82546	12.459
PHC1	CBX2	53.1195	22.757
PHC1	CBX6	3.48549	2.198
PHC1	CBX8	32.9972	19.878
PHC1	K1C9	72.5448	1.52731
PHC1	K2C1	73.6417	1.69975
PHC1	PCGF4	6.91925	4.833
PHC1	PHC1	226.316	23.2275
PHC1	RING2	26.5689	4.899
PHC1	STAT	4.00436	2.06583
PHC2	CBX2	235.72	47.492
PHC2	CBX4	97.9657	28.864
PHC2	CBX6	21.8308	17.17
PHC2	CBX7	12.0689	17.624
PHC2	CBX8	235.181	52.184
PHC2	CPVL	40.8762	12.723
PHC2	PCGF2	28.3731	13.678
PHC2	PCGF4	92.8558	16.616
PHC2	PHC2	513.657	52.7061
PHC2	RING1	43.8189	4.449
PHC2	RING2	80.4913	7.044
PHC2	SCML1	9.09088	5.206
PHC3	BAF	3.20431	2.74331
PHC3	CBX2	11.8992	9.794
PHC3	CBX4	27.0969	20.013
PHC3	CBX6	2.59732	7.433
PHC3	CBX8	12.238	13.675
PHC3	F195B	7.31164	1.83876
PHC3	LMNB1	53.4732	1.976
PHC3	LMNB2	30.8318	1.791
PHC3	NUFP2	54.3525	1.54
PHC3	PCGF4	6.33973	6.251
PHC3	PHC3	129.333	21.1564
PHC3	RING1	3.19592	1.93
PHC3	RING2	11.1587	3.539
PHC3	Streptactin	8.77765	4.5115
PHF1	C10ORF12	72.0419	14.541
PHF1	CH60	29.4955	3.04148
PHF1	DEK	3.04397	4.922
PHF1	EED	44.8128	14.805
PHF1	ERH	20.6395	9.31564
PHF1	EZH1	15.9142	6.252
PHF1	EZH2	75.4615	13.777
PHF1	FBRL	4.557	2.095
PHF1	PHF1	632.934	172.562
PHF1	RBBP4	17.7401	3.699
PHF1	RBBP7	6.82172	3.591
PHF1	StrepHA-Tag	5.42058	3.99026
PHF1	SUZ12	95.0812	14.818
PHF19	EED	29.8142	13.532
PHF19	EZH1	5.58319	4.27
PHF19	EZH2	87.143	15.837
PHF19	PHF1	3.4797	2.069
PHF19	PHF19	460.646	138.49
PHF19	RBBP4	12.2514	3.547
PHF19	RBBP7	9.16933	4.387
PHF19	SUZ12	123.779	19.269
PHF19	TBA1C	53.9891	1.794
RBBP4	ASF1A	11.7511	28.173
RBBP4	ASF1B	10.366	16.327
RBBP4	BAP18	5.50996	40.106
RBBP4	BC11A	4.74372	2.86
RBBP4	BEND7	16.5299	38.99
RBBP4	BPTF	16.5299	6.945
RBBP4	CAF1A	133.531	24.23
RBBP4	CAF1B	70.7838	39.975
RBBP4	CDKA1	42.3493	183.525
RBBP4	CHD3	217.829	21.397
RBBP4	CHD4	842.084	38.483
RBBP4	DPY30	4.39096	14.536
RBBP4	EZH2	2.16582	3.117
RBBP4	FA60A	2.16923	7.874
RBBP4	H32	9.4062	6.41737
RBBP4	H33	2.66428	2.168
RBBP4	H4	8.65902	2.58442
RBBP4	HDAC1	212.647	29.286
RBBP4	HDAC2	250.529	21.317
RBBP4	HJURP	9.18327	14.552
RBBP4	IMA4	13.5567	5.836
RBBP4	IMA7	13.3554	5.262
RBBP4	LIN37	34.8964	172.62
RBBP4	LIN52	16.5299	170.489
RBBP4	LIN54	35.78	26.321
RBBP4	LIN9	95.506	212.421
RBBP4	MBD2	59.768	73.979
RBBP4	MBD3	135.967	232.9
RBBP4	MTA1	412.704	286.644
RBBP4	MTA2	327.919	241.743
RBBP4	MTA3	86.3943	71.954
RBBP4	MYBB	71.6295	124.175
RBBP4	P66A	208.947	164.252
RBBP4	P66B	256.236	218.501
RBBP4	PWP2A	45.336	20.384
RBBP4	RBBP4	243.7	13.094
RBBP4	RBBP7	54.786	7.327
RBBP4	SIN3A	44.9654	10.59
RBBP4	SIN3B	6.29331	4.358
RBBP4	ZN296	8.94048	9.619
RBBP7	ASF1A	3.47865	16.141
RBBP7	ASF1B	5.39797	11.851
RBBP7	BRM1L	9.1589	36.148
RBBP7	BRMS1	3.98213	4.276
RBBP7	CDKA1	19.4543	96.211
RBBP7	CHD3	52.077	7.207
RBBP7	FA60A	13.0579	3.784
RBBP7	H33	4.74539	3.763
RBBP7	HAT1	155.021	167.081
RBBP7	HDAC1	117.9	20.801
RBBP7	HDAC2	125.579	12.861
RBBP7	MBD2	30.4252	41.807
RBBP7	MBD3	88.0097	181.52
RBBP7	MTA1	195.571	168.067
RBBP7	MTA2	207.88	199.852
RBBP7	MTA3	59.7596	63.737
RBBP7	P66A	123.038	108.256
RBBP7	P66B	105.38	103.69
RBBP7	RBBP4	27.0391	3.714
RBBP7	RBBP7	697.424	47.1591
RBBP7	SAP30	26.9402	8.473
RBBP7	SIN3A	140.999	21.31
RBBP7	SIN3B	43.1288	2.154
RBBP7	SP30L	20.9829	6.772
RBBP7	TBA1C	29.5307	1.559
RBBP7	TCPB	3.67311	1.53215
RING1	BCOR	55.4889	7.36
RING1	CBX2	7.82248	5.382
RING1	CBX4	25.8701	14.031
RING1	CBX6	12.6207	1.688
RING1	CBX8	18.9795	11.447
RING1	DCAF7	34.1339	14.93
RING1	FBRS	21.8824	7.146
RING1	KDM2B	22.9747	4.987
RING1	PCGF1	16.659	17.179
RING1	PCGF2	8.38854	6.706
RING1	PCGF3	7.65188	9.359
RING1	PCGF4	23.9817	8.016
RING1	PCGF5	19.9866	14.96
RING1	PCGF6	34.8747	7.703
RING1	PHC2	19.935	5.888
RING1	RING1	141.566	10.9396
RING1	RYBP	58.2662	37.091
RING1	SKP1	11.7984	3.881
RING1	YAF2	37.0277	31.779
RING2	AUTS2	21.8651	3.756
RING2	BCOR	324.519	28.594
RING2	BCORL	40.4569	6.013
RING2	CBX2	140.044	38.333
RING2	CBX3	4.00756	5.075
RING2	CBX4	52.4069	22.313
RING2	CBX8	92.6396	31.896
RING2	DCAF7	21.8825	10.387
RING2	E2F6	8.13533	7.073
RING2	FBRS	39.3452	9.607
RING2	FBSL	23.5373	3.395
RING2	KDM2B	102.072	15.27
RING2	LMBL2	3.60074	6.149
RING2	MGAP	135.629	5.003
RING2	PCGF1	48.4598	39.197
RING2	PCGF2	18.1936	12.509
RING2	PCGF3	22.5043	21.076
RING2	PCGF4	45.7696	12.41
RING2	PCGF5	27.5011	18.195
RING2	PCGF6	29.3298	7.9
RING2	PHC1	93.8809	9.983
RING2	PHC2	59.077	13.643
RING2	PHC3	28.5147	5.442
RING2	RING2	97.6622	9.29571
RING2	SKP1	4.69602	16.654
RING2	WDR5	3.18434	2.647
RING2	YAF2	18.427	20.002
RYBP	AUTS2	17.409	1.873
RYBP	BCOR	335.669	17.109
RYBP	BCORL	36.1779	3.274
RYBP	CBX3	7.19745	3.93
RYBP	CSK21	15.5751	9.203
RYBP	CSK22	3.45548	6.419
RYBP	CSK2B	3.55836	8.52
RYBP	DCAF7	36.1336	8.372
RYBP	E2F6	8.16696	4.219
RYBP	FBRS	48.3673	6.473
RYBP	KDM2B	200.993	14.648
RYBP	MAX	2.46865	8.367
RYBP	MGAP	109.13	2.594
RYBP	PCGF1	58.6443	26.457
RYBP	PCGF3	33.6949	16.54
RYBP	PCGF4	39.5791	6.694
RYBP	PCGF5	44.219	14.991
RYBP	PCGF6	48.7104	6.488
RYBP	RING1	86.6869	4.688
RYBP	RING2	31.0012	2.736
RYBP	RPAB3	2.39296	3.28712
RYBP	RYBP	810.225	139.763
RYBP	SKP1	42.6734	35.16
RYBP	StrepHA-Tag	37.0959	5.26559
RYBP	TFDP1	3.2611	2.346
RYBP	WDR5	7.05047	2.37
SENP7	CBX5	4.21523	16.108
SENP7	CH10	3.03837	2.415
SENP7	CYTA	9.27584	5.538
SENP7	F195B	5.37223	1.86057
SENP7	MIF	4.33332	2.78483
SENP7	NDKA	7.28974	6.04666
SENP7	PGK1	9.87555	3.0032
SENP7	PRDX6	3.6076	2.08002
SENP7	SENP7	223.86	57.3149
SENP7	SSBP	4.07765	1.56768
SENP7	Streptactin	99.0413	7.08722
SENP7	UCHL1	2.77279	2.70927
SKP1	ARHG6	7.60887	9.484
SKP1	ARHG7	24.7288	30.244
SKP1	BCOR	52.8164	4.283
SKP1	CKAP4	81.7954	131.548
SKP1	CKS1	28.5333	348.432
SKP1	CUL1	401.289	165.046
SKP1	CUL7	78.9163	21.269
SKP1	DYL1	4.40719	9.363
SKP1	EF2	98.1789	4.91052
SKP1	EMAL4	20.9244	20.706
SKP1	F172A	51.3927	31.753
SKP1	FBSP1	30.4355	102.935
SKP1	FBW1A	38.4371	26.408
SKP1	FBW1B	61.4928	46.813
SKP1	FBX10	7.60887	7.545
SKP1	FBX11	121.742	126.714
SKP1	FBX17	81.7954	284.862
SKP1	FBX18	117.901	33.806
SKP1	FBX2	15.2177	49.233
SKP1	FBX21	80.2777	4.928
SKP1	FBX22	110.329	264.445
SKP1	FBX28	136.96	360.789
SKP1	FBX3	77.991	160.011
SKP1	FBX30	60.871	78.835
SKP1	FBX31	15.2177	27.5813
SKP1	FBX33	26.6311	45.621
SKP1	FBX38	106.524	86.485
SKP1	FBX4	45.6532	113.348
SKP1	FBX42	54.1973	31.034
SKP1	FBX44	8.66991	13.025
SKP1	FBX46	62.7732	100.33
SKP1	FBX5	74.1865	160.37
SKP1	FBX6	15.2177	50.238
SKP1	FBX7	76.0887	140.993
SKP1	FBX9	66.5777	143.905
SKP1	FBXL2	43.751	99.179
SKP1	FBXL4	15.2177	23.231
SKP1	FBXL6	21.9017	15.07
SKP1	FBXL8	31.3923	34.824
SKP1	FBXW2	3.80444	8.106
SKP1	FBXW4	25.6963	23.735
SKP1	FBXW5	49.4577	84.262
SKP1	FBXW8	34.2399	55.629
SKP1	FBXW9	108.426	213.562
SKP1	FXL12	36.1422	106.113
SKP1	FXL14	20.9244	46.842
SKP1	FXL15	38.0444	121.687
SKP1	FXL17	43.751	60.265
SKP1	FXL18	117.938	140.983
SKP1	FXL19	108.426	151.226
SKP1	FXL20	72.2843	160.027
SKP1	GIT1	41.8488	53.192
SKP1	KDM2A	195.929	163.032
SKP1	KDM2B	28.3446	3.254
SKP1	MTUS1	188.261	44.759
SKP1	MYCB2	26.6311	5.488
SKP1	NEDD8	33.2917	184.431
SKP1	PCGF1	4.97208	4.802
SKP1	PSA1	27.2311	11.028
SKP1	PSA2	44.871	34.767
SKP1	PSA3	22.2622	14.963
SKP1	PSA4	20.8443	4.034
SKP1	PSA5	11.7578	5.759
SKP1	PSA6	37.5027	15.974
SKP1	PSA7	38.805	9.489
SKP1	PSB1	34.5829	15.308
SKP1	PSB2	20.4199	5.867
SKP1	PSB3	17.7428	6.235
SKP1	PSB4	14.3252	21.766
SKP1	PSB5	30.1471	6.098
SKP1	PSB6	14.6448	5.626
SKP1	PSB7	23.8521	6.75
SKP1	PSMF1	19.0222	67.895
SKP1	RBM14	7.60887	10.782
SKP1	RBX1	22.8266	204.44
SKP1	SKP1	545.247	178.871
SKP1	SKP2	129.351	295.088
SMBT1	DYL2	2.27718	3.238
SMBT1	GSE1	20.3222	58.875
SMBT1	H12	13.0277	2.08306
SMBT1	HDAC1	10.2995	9.443
SMBT1	K2C1	40.8355	1.51843
SMBT1	KDM1A	78.7114	106.523
SMBT1	RCOR1	16.5335	59.93
SMBT1	RCOR3	10.1611	74.129
SMBT1	RREB1	45.7249	4.231
SMBT1	SMBT1	824.295	1638.42
SMBT1	ZN217	60.9665	9.082
SUV91	CBX1	2.42109	30.104
SUV91	CBX3	14.7932	10.01
SUV91	CBX5	23.8682	53.125
SUV91	H4	5.4194	1.58438
SUV91	MYC	4.16273	4.126
SUV91	Streptactin	20.8239	2.71645
SUV91	SUV91	143.665	440.251
SUV91	TCPA	33.8301	4.711
SUV91	TCPB	39.942	6.734
SUV91	TCPD	31.8811	3.973
SUV91	TCPE	23.1881	3.299
SUV91	TCPG	30.5342	4.555
SUV91	TCPH	35.3391	5.844
SUV91	TCPQ	43.6616	4.715
SUV91	TCPZ	20.843	3.788
SUV92	BAG2	2.50281	1.64717
SUV92	K2C1	123.757	1.65033
SUV92	RL39	2.41943	3.556
SUV92	SUV92	228.189	563.307
SUV92	TCPA	7.33274	2.056
SUV92	TCPD	12.6745	2.838
SUV92	TCPE	10.1831	2.101
SUV92	TCPG	4.3007	2.387
SUV92	TCPQ	16.6605	3.333
SUV92	TCPZ	6.45157	1.958
SUZ12	AEBP2	125.803	33.329
SUZ12	C10ORF12	71.6648	12.408
SUZ12	C17ORF96	15.5594	14.488
SUZ12	EED	163.66	29.21
SUZ12	EZH1	65.8476	13.425
SUZ12	EZH2	213.887	23.586
SUZ12	JARD2	64.532	22.959
SUZ12	MTF2	137.316	37.657
SUZ12	PHF1	42.3001	18.263
SUZ12	PHF19	44.0393	19.539
SUZ12	RBBP4	70.4471	7.669
SUZ12	RBBP7	116.349	15.203
SUZ12	SKDA1	5.47121	4.269
SUZ12	SUZ12	657.735	45.6847
TFDP1	APOD	13.8192	2.209
TFDP1	ARF3	3.10277	1.614
TFDP1	COMD1	2.30444	17.021
TFDP1	COMD4	13.4453	31.583
TFDP1	COMD8	8.74507	39.134
TFDP1	DHE3	15.476	2.18
TFDP1	E2F1	116.71	121.38
TFDP1	E2F2	66.2031	147.355
TFDP1	E2F3	139.762	292.506
TFDP1	E2F4	88.2708	208.413
TFDP1	E2F5	69.8811	198.422
TFDP1	E2F6	32.1666	8.276
TFDP1	GEMI	7.3559	34.578
TFDP1	MCIN	23.9067	61.425
TFDP1	NTPCR	2.29166	2.345
TFDP1	PCGF6	4.57907	1.863
TFDP1	RB	109.99	19.375
TFDP1	RL38	5.74896	1.70205
TFDP1	TFDP1	234.741	27.2179
TFDP1	USMG5	4.75069	33.834
TRIPC	IMA1	26.3054	3.203
TRIPC	IMA3	32.2102	2.46417
TRIPC	IMA5	3.13321	3.368
TRIPC	IMA7	42.9825	9.744
TRIPC	StrepHA-Tag	381.787	16.5176
TRIPC	TRIPC	857.215	124.002
TYY1	ACL6A	50.2231	40.501
TYY1	ARP5	55.1884	154.838
TYY1	ARP8	91.9806	303.074
TYY1	H12	7.35259	1.68005
TYY1	IN80B	34.4927	158.786
TYY1	IN80C	22.9951	257.779
TYY1	IN80D	55.1884	3.669
TYY1	IN80E	32.1932	254.942
TYY1	INO80	129.139	43.915
TYY1	MCRS1	58.7099	4.055
TYY1	NFRKB	183.961	297.993
TYY1	RUVB1	116.241	27.567
TYY1	RUVB2	131.326	38.832
TYY1	StrepHA-Tag	5.10378	4.07606
TYY1	TFPT	20.6956	148.06
TYY1	TYY1	423.111	1185.16
TYY1	UCHL5	64.3864	405.071
WDR5	ARHG2	10.4884	8.798
WDR5	ASH2L	97.6738	32.402
WDR5	ATN1	113.341	14.375
WDR5	BD1L1	21.7946	2.752
WDR5	CEP72	13.9845	18.68
WDR5	CSR2B	41.9534	46.366
WDR5	CXXC1	38.8822	9.171
WDR5	DPY30	23.8253	32.535
WDR5	E2F6	6.07972	3.274
WDR5	F199X	27.9689	61.797
WDR5	HCFC1	25.7667	2.396
WDR5	HCFC2	11.0646	3.16
WDR5	HDAC1	2.95923	1.833
WDR5	HDAC2	15.1494	2.58
WDR5	HELB	19.2287	15.378
WDR5	KANL1	42.7395	13.847
WDR5	KANL2	20.0518	13.478
WDR5	KANL3	28.5085	10.733
WDR5	KAT8	10.4884	20.217
WDR5	KDM6A	59.434	36.942
WDR5	LMBL2	7.74039	4.773
WDR5	MBIP1	54.1898	135.86
WDR5	MCRS1	11.8599	8.992
WDR5	MEN1	35.754	11.573
WDR5	MGAP	70.3075	1.74
WDR5	MLL1	156.633	5.696
WDR5	MLL2	195.565	9.78
WDR5	MLL3	34.0081	2.262
WDR5	MLL4	270.774	9.58
WDR5	MSL1	9.62531	5.645
WDR5	NCOA6	15.7325	6.544
WDR5	PAGR1	8.7403	30.123
WDR5	PAXI1	12.2364	9.984
WDR5	PCGF6	6.8254	2.007
WDR5	PDPK1	111.876	172.848
WDR5	PHF20	9.62531	3.35
WDR5	PPR3F	17.4806	18.908
WDR5	PRR5	8.7403	19.217
WDR5	RBBP5	120.375	33.999
WDR5	RERE	94.1524	8.369
WDR5	RICTR	32.2623	7.497
WDR5	RL10A	14.7688	1.74155
WDR5	RL12	14.0236	1.77765
WDR5	RL18A	11.9701	2.10816
WDR5	RL1D1	3.97323	1.79417
WDR5	RL30	8.74472	1.50119
WDR5	RL32	19.1801	5.30722
WDR5	RL35A	8.08085	1.824
WDR5	RL36	8.27785	1.85297
WDR5	RL37A	81.3767	36.386
WDR5	RL6	31.1512	1.68712
WDR5	RL7A	33.057	1.92929
WDR5	RM11	6.99224	32.49
WDR5	SESN2	22.7248	41.119
WDR5	SET1A	53.3185	6.432
WDR5	SET1B	47.9798	9.489
WDR5	SGF29	17.4806	51.562
WDR5	SIN1	11.3568	7.053
WDR5	Streptactin	3.46494	2.76657
WDR5	TAD2A	10.4884	20.022
WDR5	TADA3	14.8295	11.844
WDR5	TCPA	56.0321	3.367
WDR5	TCPB	43.0276	3.219
WDR5	TCPD	42.3631	2.745
WDR5	TCPE	52.4825	2.921
WDR5	TCPG	34.2063	2.915
WDR5	TCPH	40.989	3.468
WDR5	TCPQ	55.4059	3.019
WDR5	TCPZ	34.6416	2.362
WDR5	WDR5	203.008	15.2695
WDR5	WDR82	13.9845	38.614
WDR5	YETS2	180.05	109.635
WDR5	ZXDC	4.47794	1.822
WDR5	ZZZ3	63.7043	26.102
YAF2	BCOR	266.543	15.167
YAF2	BCORL	33.4946	3.037
YAF2	CBX3	8.45541	4.308
YAF2	CSK21	6.13593	5.431
YAF2	DCAF7	36.5682	8.539
YAF2	E2F6	7.78715	3.621
YAF2	FBRS	28.0293	4.262
YAF2	KDM2B	134.791	10.974
YAF2	MGAP	53.107	1.603
YAF2	PCGF1	42.95	21.488
YAF2	PCGF3	14.3755	9.097
YAF2	PCGF4	32.7532	6.283
YAF2	PCGF5	34.0131	12.525
YAF2	PCGF6	44.325	5.727
YAF2	RING1	43.6999	2.929
YAF2	RING2	32.4039	2.979
YAF2	SKP1	22.9978	22.274
YAF2	StrepHA-Tag	47.1478	5.89422
YAF2	TFDP1	7.58407	3.03
YAF2	WDR5	3.67908	1.579
YAF2	YAF2	724.139	172.139
YAF2	ZN689	2.96939	2.517
Z518A	CALM	10.4547	1.77754
Z518A	CYTA	4.65847	3.247
Z518A	EF1D	6.36156	2.04554
Z518A	EIF3B	3.07525	1.793
Z518A	F195B	9.21341	1.99218
Z518A	GBG12	3.07525	1.579
Z518A	H4	6.1589	1.99358
Z518A	ML12B	13.6718	1.779
Z518A	MYL6	9.26025	1.51911
Z518A	ODO2	11.6925	1.99725
Z518A	PGK1	4.31792	1.96133
Z518A	PIMT	22.9922	2.21045
Z518A	PPIA	5.77571	1.56553
Z518A	RL12	8.54994	1.62037
Z518A	RL31	3.45309	3.46003
Z518A	RL36	5.4991	1.82164
Z518A	RS20	2.6521	1.58771
Z518A	Streptactin	56.6493	5.93128
Z518A	Z518A	148.503	31.7203
ZMYM4	CS068	16.0749	6.951
ZMYM4	DYL1	75.599	90.073
ZMYM4	DYL2	54.4178	104.988
ZMYM4	F195B	9.26581	2.1778
ZMYM4	ILVBL	5.82325	11.435
ZMYM4	KDM1A	11.8904	8.646
ZMYM4	RCOR1	4.01729	6.768
ZMYM4	RUXE	3.40909	3.408
ZMYM4	Streptactin	22.8698	4.77661
ZMYM4	TCP4	4.04336	1.64709
ZMYM4	TCPB	9.41014	1.985
ZMYM4	UBQL4	13.5876	28.651
ZMYM4	ZMYM2	114.064	30.963
ZMYM4	ZMYM3	11.4209	2.955
ZMYM4	ZMYM4	857.844	64.6373
ZMYM4	ZRAB2	6.12688	1.82
ZMYM4	ZSA5A	32.053	38.861
ZN211	AKP8L	13.8683	6.116
ZN211	BAG2	27.6595	7.48649
ZN211	DNJB6	7.96617	7.454
ZN211	MLF2	3.9856	6.663
ZN211	TIF1B	494.837	38.851
ZN211	ZN211	274.084	1067.24
ZN211	ZN316	8.84462	9.456
ZN211	ZN460	20.0059	16.854
ZN462	AIFM1	34.7401	1.525
ZN462	CBX3	23.1991	7.356
ZN462	CBX5	15.1332	24.577
ZN462	D2HDH	79.2436	170.64
ZN462	DJB11	3.77351	11.825
ZN462	EHMT1	73.4992	9.52
ZN462	EHMT2	58.598	13.253
ZN462	F195B	11.2878	2.19538
ZN462	KLH21	21.7161	18.773
ZN462	RCN2	20.6266	1.746
ZN462	Streptactin	22.7936	4.41097
ZN462	TIM13	2.85722	17.292
ZN462	WIZ	47.896	6.371
ZN462	ZN462	626.776	38.4435

## Sheet: intersection_biogrid
Supplemental Data 11D. Comparison with BIOGRID
BAIT	PREY	TopS	QSPEC_Zstatistic	SaintScore	BFDR	CompPASS Z-scoore	CompPASS WD	Count_CompPASS	Count_SAINT
CBX1	TRIM28	3291.68	81.6458	0.65	0.13	1.46093	6.4178	1	1
CBX1	CHAF1A	117.398	11.7804	0.3	0.28	0.937999	1.42992	0	0
CBX1	NSL1	71.6644	9.382	0.78	0.08	1.24761	1.04946	0	1
CBX1	BANF1	151.176	18.5408	0.92	0.03	2.68597	1.04651	1	2
CBX1	CHD4	237.625	25.5797	0.98	0	3.20416	1.10422	1	2
CBX1	ADNP	244.781	27.5852	0.97	0.01	2.63771	1.96934	2	2
CBX1	POGZ	22.3824	4.9026	0.63	0.13	1.19699	0.669968	0	1
CBX1	AHDC1	55.3707	13.3206	0.98	0.01	3.48696	0.834092	1	2
CBX1	H2AFY	38.9695	9.9462	0.97	0.01	3.49301	0.749255	1	2
CBX3	TRIM28	9055.91	229.559	1	0	2.99797	8.56269	2	2
CBX3	CBX1	102.762	-27.0862	0	0.83	2.34473	1.6025	2	0
CBX3	CHAF1B	433.082	42.1807	0.95	0.02	2.04448	2.01671	2	2
CBX3	CHAF1A	217.241	31.0516	0.93	0.03	1.4141	1.64873	1	2
CBX3	NSL1	250.352	34.6345	0.97	0.01	3.04195	1.49665	1	2
CBX3	NIPBL	50.2154	14.2823	0.86	0.06	1.64192	0.763344	1	1
CBX3	CHD4	119.107	22.1178	0.86	0.06	1.90173	0.896	1	1
CBX3	ADNP	249.627	34.1145	0.97	0.01	2.63771	1.96934	2	2
CBX3	POGZ	95.1235	22.1111	0.92	0.04	3.38902	1.02457	1	2
CBX3	DSN1	24.2868	9.2308	0.71	0.1	2.17419	0.496782	1	1
CBX3	OBSL1	22.1695	8.5818	0.71	0.1	2.28156	0.298345	1	1
CBX5	TRIM28	4146.08	113.741	0.48	0.51	1.23099	4.30474	1	0
CBX5	CBX1	129.05	-16.0868	0	0.94	1.90152	0.989022	1	0
CBX5	CHAF1B	471.767	40.3666	0.45	0.52	1.65198	1.3392	1	0
CBX5	CHAF1A	739.537	56.9836	0.49	0.51	2.80216	1.54086	2	0
CBX5	NSL1	96.3619	16.7324	0.37	0.53	1.0841	0.697765	0	0
CBX5	KPNA3	404.34	38.2317	0.46	0.52	1.98032	1.23246	1	0
CBX5	KPNA4	442.9	42.4781	0.48	0.51	2.5472	1.22506	1	0
CBX5	RBBP4	223.913	30.245	0.46	0.52	2.38123	0.749552	1	0
CBX5	ZNF689	26.7416	8.4752	0.28	0.62	0.886829	0.273007	0	0
CBX5	NIPBL	122.459	21.7525	0.47	0.51	2.52676	0.643517	1	0
CBX5	CBX3	228.74	-0.6957	0	0.94	1.63927	1.33374	1	0
CBX5	ZNF324	33.7823	9.7696	0.32	0.57	1.29033	0.267686	0	0
CBX5	ZNF483	21.1282	7.2073	0.22	0.63	1.03906	0.328518	0	0
CBX5	KPNA2	163.762	19.2968	0.3	0.58	0.537849	1.17872	0	0
CBX5	ACTL6A	24.6884	8.2221	0.34	0.55	2.20792	0.173657	1	0
CBX7	RNF2	266.375	41.6222	0.33	0.61	1.34075	2.30484	1	0
CBX7	RING1	45.7109	16.1223	0.32	0.62	1.07965	0.880168	0	0
CBX7	BCOR	32.1939	14.5493	0.33	0.6	2.52036	0.35513	1	0
CBX8	CSNK2B	156.765	29.5058	0.65	0.2	2.65653	0.917732	1	1
CBX8	RPL22	76.3003	21.5511	0.68	0.12	2.58763	0.630936	1	1
CBX8	CSNK2A1	1153.47	76.5554	0.98	0.01	3.72195	3.82634	2	2
CBX8	USP7	523.872	58.8173	0.96	0.01	3.68188	2.47895	2	2
CBX8	RNF2	618.087	58.8152	0.98	0.01	3.54422	3.4841	2	2
CBX8	RING1	137.802	27.6259	0.9	0.03	3.59736	1.44235	1	2
CBX8	BCLAF1	115.05	26.3999	0.65	0.21	1.61021	2.09033	2	1
CBX8	BMI1	34.438	13.1112	0.65	0.2	3.4219	0.739371	1	1
MSH2	EIF3B	20.7612	7.2311	0	0.94	-0.24725	0.0802257	0	0
MSH2	MSH6	972.1	34.4234	0	0.95	3.88601	5.18172	2	0
MSH2	MSH3	608.389	18.9674	0	0.95	3.88783	5.01438	2	0
MSH2	SMARCAD1	520.37	52.0416	1	0	3.82647	2.86651	2	2
MSH2	EXO1	157.94	28.5852	1	0	3.87944	2.23278	2	2
MSH3	PCNA	479.47	52.743	1	0	-0.367324	0.242742	0	2
PARP1	XRCC5	68.5683	-16.9356	0	0.67	0.240068	3.37597	1	0
PARP1	HUWE1	24.5428	7.3362	0.05	0.51	1.63682	0.182188	1	0
PARP1	RPL10	63.8522	13.886	0.33	0.35	1.53684	0.544977	1	0
PARP1	BANF1	27.2438	7.4455	0.3	0.38	0.749017	0.662994	0	0
PARP1	RPS3A	25.1774	8.2416	0.33	0.35	2.21775	0.184872	1	0
PARP1	CAND1	44.5568	14.505	0.69	0.09	3.49807	0.386199	1	1
PARP1	DDX21	113.048	23.9776	1	0	3.62313	1.07464	1	2
PARP1	SHMT2	22.7999	9.4872	0.66	0.2	3.26167	0.222646	1	1
PARP1	RRP1B	29.2421	10.6842	0.95	0.01	2.95599	0.402036	1	2
PARP1	XRCC1	71.0586	18.2229	0.9	0.03	3.6405	0.932228	1	2
PARP1	LIG3	358.746	35.6975	0.97	0	3.83444	3.14784	2	2
PARP1	RPL14	21.7586	9.2055	0.66	0.2	3.14211	0.243687	1	1
PARP1	PARP2	60.3783	16.7867	0.99	0	3.79965	1.08996	1	2
PARP1	PNKP	51.7194	13.8858	0.65	0.22	3.87167	0.731029	1	1
PARP1	POLB	31.1035	10.4108	0.67	0.17	3.88057	0.606632	1	1
RPA1	TUBB	290.183	14.1778	0	0.95	0.296818	0.548296	0	0
RPA1	TUBA1C	404.254	26.4016	0	0.94	-0.639115	0.310603	0	0
RPA1	HSPA8	295.157	12.6128	0	0.95	-0.788851	0.386222	0	0
RPA1	TUBA4A	55.1672	10.7687	0	0.89	1.02102	0.298637	0	0
RPA1	PARP1	21.3488	-28.7726	0	0.95	0.837296	0.336729	0	0
RPA1	XRCC6	76.4974	-25.9406	0	0.95	-0.144352	3.22524	1	0
RPA1	RPA3	1822.78	73.3988	0.55	0.36	1.71834	6.01467	2	1
RPA1	RPA2	304.116	3.6305	0	0.95	0.837485	2.99201	1	0
RPA1	HLTF	64.3083	16.5944	0.42	0.46	2.43098	0.54157	1	0
RPA1	RPAIN	22.0197	8.4573	0.28	0.57	1.80556	0.488857	1	0
RPA1	RFC4	23.2583	9.3651	0.3	0.55	2.37577	0.275324	1	0
RPA2	TUBB	290.183	14.1778	0.02	0.62	0.296818	0.548296	0	0
RPA2	TUBA1C	404.254	26.4016	0	0.84	1.09664	0.594277	0	0
RPA2	HSPA8	295.157	12.6128	0	0.85	0.246343	0.621962	0	0
RPA2	TUBA4A	55.1672	10.7687	0.32	0.4	1.02102	0.298637	0	0
RPA2	RPA3	233.773	134.114	0.64	0.13	3.37899	8.06131	2	1
RPA2	SMARCAL1	37.9046	9.4588	0.48	0.25	1.19517	0.942686	0	0
RPA2	MEN1	233.616	27.7912	0.94	0	3.85107	2.52382	2	2
RPA2	RFWD3	47.6733	12.3001	0.74	0.02	3.48716	0.843356	1	2
RPA2	UNG	96.9453	19.2904	1	0	3.87951	1.90953	2	2
RPA3	TRIM28	498.977	18.4432	0.32	0.45	0.575424	4.76203	1	0
RPA3	SMARCAL1	104.784	20.6188	0.66	0.33	3.57828	0.8921	1	1
RPA3	WRN	76.4831	18.0705	0.64	0.34	3.66184	0.676364	1	1
RPA3	HERC2	202.216	27.4903	0.67	0.33	3.85684	1.37301	1	1
RPA3	CHTF18	61.6599	16.2401	0.67	0.33	3.76662	0.675834	1	1
RPA3	BLM	33.0522	10.1772	0.65	0.34	3.78968	0.534797	1	1
RPA3	NEURL4	27.5766	9.2418	0.66	0.33	3.83682	0.465846	1	1
RPA3	TOP3A	56.3398	14.0843	0.67	0.33	3.87372	0.792042	1	1
XRCC5	HSPA4	176.188	27.1274	0.07	0.69	1.45096	0.676052	0	0
XRCC5	PRKDC	507.807	48.7392	0.3	0.47	3.11988	0.681665	1	0
XRCC5	XRCC6	9880.23	180.363	0.93	0.02	3.87433	15.8034	2	2
XRCC6	PRKDC	55.8859	4.3854	0	0.93	0.197377	0.390292	0	0
XRCC6	PARP1	111.122	-28.2211	0	0.93	2.60385	0.468354	1	0
XRCC6	HNRNPA1	40.4317	9.2266	0	0.83	0.667094	0.690955	0	0
XRCC6	EMD	155.256	27.9838	0.85	0	3.68072	0.955635	1	2
XRCC6	LMNA	24.0167	8.7293	0.47	0.31	3.26171	0.576406	1	0
SSBP1	HSPA8	2038.32	81.5497	0.32	0.61	1.41727	0.809735	0	0
SSBP1	HSP90AA1	58.9695	9.8868	0	0.9	-0.0639076	0.206269	0	0
SSBP1	HSPA5	949.951	58.1185	0	0.91	-0.136232	0.703745	0	0
SSBP1	ACAT1	23.4462	8.0927	0.25	0.64	1.12696	0.105516	0	0
SPIN1	BCLAF1	427.085	43.5271	0.99	0	3.42294	2.90198	2	2
SPIN1	THRAP3	367.3	38.4716	1	0	3.54048	2.84345	2	2
SPIN1	SF3A3	23.0277	9.0648	0.74	0.04	3.56089	0.3649	1	2
SPIN1	MAGOH	22.8102	8.4791	0.94	0.02	3.52554	0.358937	1	2
SPIN1	C11orf84	821.654	35.5471	1	0	3.88056	6.21331	2	2
SPIN1	SPIN4	377.173	38.0869	1	0	3.88056	4.21509	2	2
WDR76	CCT4	62.2059	11.9862	0	0.56	1.11879	0.530747	0	0
WDR76	CCT3	101.134	15.7447	0	0.55	1.3152	0.588965	0	0
WDR76	CCT5	129.387	16.1702	0	0.54	0.822767	1.2193	0	0
WDR76	CCT2	426.957	36.4799	0	0.55	1.3555	1.85766	1	0
WDR76	RPL22	60.9193	15.5595	0.76	0.05	1.87084	0.558159	1	2
WDR76	CCT7	364.752	37.8859	0.96	0.01	2.65761	1.0398	1	2
WDR76	CCT8	107.86	17.1457	0	0.56	1.37833	0.599427	0	0
WDR76	HELLS	1270.71	52.1502	1	0	3.88032	7.84133	2	2
								recall=73%	recall=31%
